# Supplementary material for: Preferential expression of scores of functionally and evolutionarily diverse DNA and RNA-binding proteins during Oxytricha trifallax macronuclear development
Source: PLoS One. 2017 Feb 16;12(2):e0170870. doi: 10.1371/journal.pone.0170870 (PMC5312943; doi:10.1371/journal.pone.0170870)
Supplement: S1 Dataset — (TXT) [file pone.0170870.s019.txt]

gene_id	gene_short_name	ZN13_0_FPKM	ZN14_0_FPKM	ZN01_6_FPKM	ZN06_6_FPKM	ZN02_12_FPKM	ZN07_12_FPKM	ZN03_24_FPKM	ZN08_24_FPKM	ZN04_48_FPKM	ZN09_48_FPKM	ZN05_72_FPKM	ZN10_72_FPKM	ZN11_Veg_FPKM	ZN12_Veg_FPKM
Contig1.0.g61	Contig1.0.g61	0.337857	0.141076	0	0.0368438	0	0.374808	0.0821236	0.696664	0.145218	0.180233	0.121897	0.113322	0	0
Contig1.1.g64	Contig1.1.g64	0	0	0	0	0	0	0	0	0	0	0	0	0	0
Contig1.1.g65	Contig1.1.g65	0	0	0	0	0	0	0	0	0	0	0	0	0	0
Contig10.0.g80	Contig10.0.g80	0	0	0.13924	0.0503279	0.140739	0.256229	0.093262	0.0709583	0.099287	0.184286	0.0831143	0.11597	0.630092	0.075387
Contig100.1.g80	Contig100.1.g80	0	0	0	0	0	0	0	0	0	0	0	0	0	0
Contig1000.0.g55	Contig1000.0.g55	0.417401	0.648173	0.900972	0.612346	0.78101	0.517303	0.820769	0.905317	0.875693	0.986735	0.576502	0.791645	1.21533	0.568074
Contig1000.1.g72	Contig1000.1.g72	0.415977	0.212129	0.339927	0.312992	0.374029	0.319228	0.333351	0.199684	0.259237	0.199424	0.368113	0.428472	0.210259	0.116159
Contig10000.0.g81	Contig10000.0.g81	1.85547	5.4966	4.2927	3.36112	4.99125	1.43378	3.85187	3.26173	2.71817	4.50986	2.35864	2.80203	2.5268	14.8133
Contig10001.0.g109	Contig10001.0.g109	3.05934	3.34203	3.50498	1.80176	3.11273	1.61823	2.81257	2.62789	3.20596	5.87963	5.48934	4.99158	3.42181	5.18571
Contig10002.0.g94	Contig10002.0.g94	37.2594	50.1394	24.2854	20.1758	27.3555	22.185	24.6954	26.3199	34.0741	34.975	31.7099	38.5825	8.45334	30.4046
Contig10003.0.2.g80	Contig10003.0.2.g80	0	0	0	0	0	0	0	0	0	0	0	0	0	0
Contig10004.0.g76	Contig10004.0.g76	2.72645	1.13782	0.888397	1.62876	1.38492	1.00319	1.47057	1.36173	1.06873	2.05654	1.96307	1.48185	1.62893	1.67467
Contig10005.0.0.g77	Contig10005.0.0.g77	0	0	0.962745	1.10312	0.265839	2.20553	1.5007	1.18142	0.354912	1.17049	1.88784	0.216567	0.802435	0
Contig10005.0.1.g78	Contig10005.0.1.g78	3.58618	1.43037	7.13887	7.94756	3.91567	4.64784	4.17929	6.33683	2.33847	3.75313	2.68581	3.68756	7.77486	0.335904
Contig10006.0.g72	Contig10006.0.g72	0	0	0.393438	0.492747	0.318556	1.54223	1.18306	1.97198	0.373451	0.55635	0.250845	0.408076	1.81637	0
Contig10006.0.g73	Contig10006.0.g73	0	0.137176	0	0	0	0	0.0531046	0	0	0	0	0	0	0
Contig10006.0.g74	Contig10006.0.g74	0	0	0	0	0	0	0	0	0	0	0	0	0	0
Contig10007.0.2.g75	Contig10007.0.2.g75	4.89899	9.78475	6.25401	4.43448	5.23774	4.33919	6.25394	5.43212	5.93332	7.8172	8.72606	7.27339	4.65302	6.01308
Contig10008.0.g67	Contig10008.0.g67	34.016	32.4724	22.5291	34.8194	32.7726	27.9033	19.7707	30.7981	16.8257	20.7516	25.2544	15.7198	27.6632	17.7865
Contig10009.0.1.g68	Contig10009.0.1.g68	6.61856	3.04112	8.86982	12.5936	7.26289	5.93004	8.1516	8.37633	8.54642	8.76454	4.88768	4.15227	9.94143	10.216
Contig10009.0.1.g69	Contig10009.0.1.g69	5.5705	3.89457	3.69979	2.63061	3.85062	3.45203	3.99933	5.15148	3.19029	3.36602	1.80239	3.70259	5.39016	4.2434
Contig10009.0.1.g70	Contig10009.0.1.g70	2.60241	3.30222	7.8365	8.0155	2.58226	5.24825	9.1675	4.38551	8.67983	7.39463	5.7003	6.2031	6.88195	8.67791
Contig10009.0.1.g71	Contig10009.0.1.g71	9.23396	6.373	8.68503	28.1077	17.1823	13.5758	13.3289	11.3752	6.83485	6.38845	7.1701	4.95367	8.27627	17.4295
Contig1001.0.g53	Contig1001.0.g53	49.7007	42.6808	37.9063	44.3801	33.6178	61.1402	31.9259	59.2057	48.6094	42.9926	52.5824	43.1377	56.9598	22.3799
Contig1001.0.g54	Contig1001.0.g54	36.4497	41.499	19.8112	15.1593	24.6868	28.5669	27.8543	40.016	36.6998	30.7308	27.7389	33.9162	22.5113	19.6195
Contig1001.1.g73	Contig1001.1.g73	8.52112	18.6338	16.6517	19.3579	16.667	20.9023	14.4745	19.523	33.5448	24.8674	21.0099	17.9251	19.2404	23.4828
Contig1001.1.g74	Contig1001.1.g74	3.73747	4.88032	4.58841	3.96836	4.72037	3.70414	5.70769	5.85197	4.07011	3.14692	3.41188	6.29781	5.09019	4.7655
Contig10010.0.g60	Contig10010.0.g60	0.175049	0	0.170098	0.230641	0.157444	0.219362	0.398117	0.417101	0.607217	0.27481	0.557857	0.519177	0.26802	0.0614353
Contig10011.0.g92	Contig10011.0.g92	45.7443	28.7325	31.3492	16.7079	34.3228	36.3651	25.089	39.4074	16.5029	16.9783	20.8232	15.5057	34.7764	22
Contig10012.0.g99	Contig10012.0.g99	11.2498	0.711637	0	1.02428	0	8.1644	9.10827	21.9406	16.3969	10.8394	0	2.96253	0	0
Contig10014.0.g101	Contig10014.0.g101	190.297	162.856	117.076	155.67	101.128	154.153	73.0828	118.581	148.172	155.308	130.531	142.996	82.3494	114.093
Contig10015.0.g100	Contig10015.0.g100	7.7816	12.1713	16.6393	12.9956	12.5761	10.577	12.4524	11.6803	6.49773	7.69282	16.6373	15.4885	31.2186	23.1725
Contig10016.0.g103	Contig10016.0.g103	3.42323	10.4084	12.8445	7.11833	6.96922	4.90491	8.47596	4.41736	4.57492	4.9623	5.95224	6.12175	5.59957	3.0945
Contig10017.0.g102	Contig10017.0.g102	14.2512	16.0529	9.96525	7.10776	9.15478	9.34628	9.5701	15.094	5.6429	6.71201	7.27802	6.84039	6.71766	2.38649
Contig10019.0.g60	Contig10019.0.g60	0.279809	0.409046	0.740308	0.794939	0.627478	0.435663	0.567194	0.374606	0.622977	0.921353	0.404256	0.728378	0.614341	1.00741
Contig1002.0.1.g58	Contig1002.0.1.g58	7.18266	3.07773	4.63981	4.22671	4.0578	5.35289	3.30552	4.69894	4.43349	6.22733	7.3375	5.44281	3.88675	0.175565
Contig1002.1.g75	Contig1002.1.g75	0.0922973	0	0	0	0	0	0	0	0.026411	0	0	0	0	0
Contig10020.0.0.g39	Contig10020.0.0.g39	68.7512	54.8818	68.7909	73.2983	51.7416	83.8339	31.7277	59.9171	32.7226	28.7087	38.2814	34.436	55.8766	46.445
Contig10020.0.1.g40	Contig10020.0.1.g40	1.50615	0.768682	2.37435	2.66476	2.62424	1.41116	2.92895	1.79429	1.15105	1.51774	1.69072	1.06658	1.5639	3.78993
Contig10021.0.g41	Contig10021.0.g41	0	6.234	1.1751	1.25602	2.86502	0.831829	1.65778	1.92831	1.06678	1.45451	0	1.32703	6.62302	3.73043
Contig10022.0.g42	Contig10022.0.g42	23.9956	26.7787	24.017	37.4658	17.9093	21.5482	31.6434	32.7402	22.8573	18.1472	45.4403	18.1504	124.514	103.549
Contig10023.0.g43	Contig10023.0.g43	18.2471	22.7365	11.9744	15.1163	12.4835	14.3558	11.7591	11.5397	25.9914	25.7712	17.3127	25.9452	9.62953	15.2039
Contig10023.0.g44	Contig10023.0.g44	4.43589	4.88169	4.85923	10.5307	9.10385	7.49473	10.088	6.82725	27.6531	19.1972	9.30024	11.6139	15.7684	19.3134
Contig10024.0.g35	Contig10024.0.g35	35.741	48.8847	49.1426	57.5836	49.0098	41.6071	47.3889	41.5507	46.6152	35.6149	34.3176	28.7932	38.553	37.7158
Contig10025.0.g36	Contig10025.0.g36	2.16108	2.87559	2.18988	1.29868	2.35387	1.535	3.22637	2.31314	3.64467	2.26868	3.5704	3.62218	1.47716	2.77678
Contig10026.0.g37	Contig10026.0.g37	0	0	0.0221822	0.0320625	0	0	0.023799	0.0604812	0.0421423	0.0261197	0	0	0	0.512191
Contig10027.0.g38	Contig10027.0.g38	4.90824	3.31615	6.74612	6.19154	6.02961	4.43507	7.60048	4.87993	4.86125	4.72791	7.90745	4.06374	14.8286	22.638
Contig10028.0.g45	Contig10028.0.g45	0.50255	0	0.148685	0.107151	0.7073	0	0.161523	0.104989	0.559543	0.0883969	0.716276	0.331749	0.281366	0.106762
Contig10029.0.g46	Contig10029.0.g46	6.75122	11.0086	6.74748	5.33191	5.86114	6.63831	6.331	8.7476	6.54531	8.00547	5.56926	13.1067	3.97487	5.218
Contig10029.0.g47	Contig10029.0.g47	288.853	438.68	26.6365	76.6135	25.5653	125.39	21.2485	173.789	158.278	109.871	98.4845	83.7643	132.978	122.246
Contig1003.0.g56	Contig1003.0.g56	0.208107	0	0.0737292	0.0914029	0.113444	0.310479	0.1465	0.11399	0.330885	0.396017	0.100488	0.315635	0.341383	0.0760842
Contig1003.0.g57	Contig1003.0.g57	0	0	0	0	0	0	0	0	0	0	0	0	0	0
Contig1003.1.g76	Contig1003.1.g76	18.9404	22.7616	5.5653	7.29188	11.0761	13.2436	7.59796	16.6285	14.4831	9.77728	14.1636	9.57592	15.1299	9.56554
Contig1003.1.g77	Contig1003.1.g77	1.27935	2.93322	2.09744	1.46058	1.25514	1.57007	4.56007	3.37916	2.96832	1.98217	0.794148	2.45122	1.23946	2.4529
Contig10030.0.g73	Contig10030.0.g73	1.93181	2.61114	5.21391	2.16446	3.61762	1.77332	4.64689	2.61873	2.35596	2.85431	2.1364	2.54147	6.66454	3.45339
Contig10030.0.g74	Contig10030.0.g74	14.8905	10.5345	24.0849	42.8144	29.8596	43.9787	24.5312	20.6112	7.79698	7.6113	12.9272	6.81564	76.5919	42.0298
Contig10032.0.g107	Contig10032.0.g107	0	0	0	0	0	0	0	0	0	0	0	0	0	0
Contig10032.0.g108	Contig10032.0.g108	0.746827	0.338182	0.255251	0.437569	0.241789	0.167234	0.465162	0.47286	0.144023	0.355377	0.270538	0.67147	0.136071	0.901519
Contig10033.0.g105	Contig10033.0.g105	16.93	16.5867	18.7524	19.6423	16.0483	19.2975	15.1706	17.9541	25.086	11.4942	13.0418	14.0367	24.9605	20.8506
Contig10033.0.g106	Contig10033.0.g106	76.673	80.6895	82.8754	98.9982	70.1905	90.9524	54.622	67.106	25.046	27.3901	46.0688	37.2116	201.957	110.934
Contig10034.0.g103	Contig10034.0.g103	4.21242	4.58841	5.42464	5.43697	4.11768	5.87628	4.22628	5.58588	2.85324	3.07101	2.87691	3.77607	8.24129	5.72025
Contig10034.0.g104	Contig10034.0.g104	25.8067	15.085	19.2484	16.8739	16.8561	23.5155	15.5247	23.7247	12.5926	17.6	24.2161	18.7857	17.3472	16.2435
Contig10036.0.g95	Contig10036.0.g95	6.03868	2.31932	5.83498	7.31192	5.34906	10.067	10.1532	7.20503	8.85435	7.04216	7.12023	7.71734	11.3528	7.9369
Contig10037.0.g91	Contig10037.0.g91	1.80194	2.54084	3.48252	3.3347	2.83858	2.33841	3.91627	1.86608	3.03641	2.69788	1.83218	3.70119	3.35019	2.91783
Contig10038.0.g32	Contig10038.0.g32	1050.91	445.032	5.11287	88.1372	63.3431	703.888	2075.65	4376.34	2227.91	887.162	64.2695	306.737	72.2389	32.5936
Contig10039.0.g30	Contig10039.0.g30	15.2216	9.62892	8.18016	5.99657	7.61389	8.9531	6.95003	9.62935	6.21474	6.54552	6.16836	6.36985	9.94972	5.35319
Contig10039.0.g31	Contig10039.0.g31	4.24522	3.93259	5.40987	3.67359	6.25926	4.59539	5.63057	4.99472	2.59105	2.38931	4.56961	2.46121	4.07039	6.15758
Contig1004.1.g78	Contig1004.1.g78	136.808	108.391	152.51	173.611	135.774	110.667	109.831	122.16	82.5402	96.5527	122.828	93.3236	174.772	214.857
Contig1004.1.g79	Contig1004.1.g79	9.88822	11.943	8.21659	7.27872	8.20812	4.97478	9.26294	7.47131	10.2995	13.288	8.62427	13.4223	6.32809	5.7034
Contig1004.1.g80	Contig1004.1.g80	48.8887	43.3483	35.5087	32.2603	47.7867	29.9583	36.9964	55.4372	43.3051	26.8104	35.37	27.8839	38.2055	43.8865
Contig10040.0.0.g46	Contig10040.0.0.g46	0.0803716	0	0.388344	0.315705	0.392925	0.214139	0.364749	0.132539	0.115234	0.28591	0	0.35059	0.441652	0.210121
Contig10040.0.0.g47	Contig10040.0.0.g47	0.206899	0.395359	0.125738	0.051964	0.0967112	0.0794447	0.153692	0.0728251	0.128285	0.168793	0.0428331	0.09967	0.0969183	0.155728
Contig10041.0.g48	Contig10041.0.g48	25.1384	21.0524	28.924	34.3394	26.8432	30.9689	29.6141	26.2707	22.0921	21.3095	45.3003	21.6421	63.5745	36.4508
Contig10042.0.g43	Contig10042.0.g43	1.85221	2.92074	0.80575	1.07454	1.33919	1.09243	1.56599	2.08237	2.14548	1.53515	1.92787	1.61927	2.0406	1.69807
Contig10042.0.g44	Contig10042.0.g44	143.664	156.967	180.576	190.099	157.463	151.209	115.184	137.76	100.033	142.706	209.899	135.708	215.998	305.37
Contig10043.0.0.g45	Contig10043.0.0.g45	0	0	0	0.116188	2.51944	0.177405	0.25857	0.0820658	0.286418	0.378419	0	0.133913	0	0
Contig10044.0.g51	Contig10044.0.g51	8.73879	7.33142	3.65288	2.21966	5.42406	1.49889	4.93445	4.31439	4.29389	11.5572	6.3313	9.4766	2.67621	5.1011
Contig10045.0.g52	Contig10045.0.g52	7.97042	6.03614	2.99029	6.46107	2.82917	8.78862	4.83397	7.41964	5.48933	3.75546	3.47542	4.41068	4.48768	1.24957
Contig10046.0.g49	Contig10046.0.g49	14.1743	11.8322	10.138	9.0377	9.53287	10.2706	12.5932	17.6547	19.3468	21.9133	18.4259	26.3598	7.51745	9.62123
Contig10047.0.g50	Contig10047.0.g50	0.235618	0.787171	0.948937	1.09719	0.960054	0.976842	0.585623	0.87412	0.36046	0.642678	0.680381	0.685317	1.20819	0.102693
Contig10048.0.g56	Contig10048.0.g56	14.5087	12.9281	4.05321	3.80531	5.01454	5.34864	4.75065	13.5462	7.04713	8.53464	8.58479	8.6566	7.35626	4.4026
Contig10048.0.g57	Contig10048.0.g57	254.436	182.508	36.485	60.1121	30.2655	101.803	20.3548	230.285	70.5519	67.8947	75.8748	47.9393	155.623	26.5931
Contig10049.0.g58	Contig10049.0.g58	9.07591	10.7972	6.92779	6.13397	8.18916	7.68212	9.35899	7.52058	8.97686	9.16223	6.87221	10.0752	9.72273	9.11606
Contig1005.0.g50	Contig1005.0.g50	70.1969	53.6733	59.9343	52.7938	50.673	42.3496	49.1428	42.1402	37.1308	57.6565	64.3875	52.3931	66.2608	61.838
Contig1005.1.g81	Contig1005.1.g81	41.5796	39.5489	50.3905	53.2299	48.7151	58.87	40.2781	46.3137	52.4122	45.9727	57.4488	53.4904	45.7769	54.725
Contig10050.0.g108	Contig10050.0.g108	45.7814	55.4476	29.5244	30.7477	50.2328	41.1739	45.093	61.4609	46.1154	24.8952	34.1381	23.4952	47.4503	51.8336
Contig10051.0.g106	Contig10051.0.g106	0	0	0.142121	0.0604643	0.0450069	0.0739575	0.0894005	0.0564669	0.0875788	0.127644	0.0797333	0.06494	0.0300574	0.0724825
Contig10051.0.g107	Contig10051.0.g107	0	0.379802	1.5831	1.39322	2.04071	2.12799	2.78445	6.12595	3.01039	2.18628	1.23254	1.10831	4.23541	0.0496891
Contig10052.0.g110	Contig10052.0.g110	97.2501	75.6842	41.7245	59.1044	65.1102	57.8397	61.0224	91.3507	62.8688	44.6713	53.1923	33.0459	60.0602	43.616
Contig10052.0.g111	Contig10052.0.g111	40.9333	42.4802	47.4931	48.8774	40.074	89.0909	64.6155	105.022	47.8418	51.0881	42.9874	54.4907	69.4654	79.257
Contig10053.0.g109	Contig10053.0.g109	2.16349	2.47629	4.23551	3.75319	2.61262	2.77274	3.63466	2.37881	3.50018	3.65535	2.65465	3.70489	4.37782	6.87902
Contig10054.0.1.g101	Contig10054.0.1.g101	4.17185	2.12308	11.8904	11.0984	13.2539	9.0278	10.2899	8.31536	8.47963	8.00054	7.9396	6.13136	11.1356	8.49292
Contig10054.0.1.g102	Contig10054.0.1.g102	3.38495	4.59362	5.49163	7.97313	4.72169	6.75912	4.66243	4.22283	4.84959	4.99581	6.83904	3.12219	10.6073	13.0447
Contig10054.0.1.g103	Contig10054.0.1.g103	2.11457	3.23547	1.55398	1.58138	2.95889	1.14039	2.47069	2.28288	1.9411	3.41848	3.55149	3.22072	1.42593	2.9016
Contig10055.0.g100	Contig10055.0.g100	0.148674	0.124008	1.87024	1.54285	1.26534	1.04407	2.49757	1.41729	2.23261	2.57999	1.92178	1.83366	1.97538	0.577145
Contig10055.0.g99	Contig10055.0.g99	9.62861	8.85823	16.7051	40.2649	16.3397	21.621	28.6012	14.4733	22.3312	28.62	21.4174	19.1254	54.4629	35.3201
Contig10057.0.g20	Contig10057.0.g20	0.837438	1.07636	0.643218	1.07074	0.972233	0.917898	1.6301	1.24667	1.55605	1.42227	0.837968	0.974203	0.494726	0.815941
Contig10058.0.g19	Contig10058.0.g19	2.29533	2.20313	2.83019	2.79184	4.52341	3.95177	4.3824	3.93766	3.00941	3.25876	3.96604	2.2645	5.44392	2.18906
Contig10059.0.0.g15	Contig10059.0.0.g15	2.30949	0.642586	6.08908	4.49361	7.01834	4.37297	5.33957	5.9532	4.45481	2.42087	3.00979	3.20126	6.30524	4.72313
Contig10059.0.0.g16	Contig10059.0.0.g16	2.06545	1.97947	4.39502	7.63004	3.5197	3.73529	3.46927	3.42591	4.02049	3.33227	4.74269	3.45147	5.46304	7.06166
Contig10059.0.1.g17	Contig10059.0.1.g17	1.4975	0.855765	1.35695	0.688133	0.899185	0.4201	1.81413	0.519832	1.40163	0.701009	1.93449	0.555459	6.92847	5.28993
Contig10059.0.1.g18	Contig10059.0.1.g18	78.7188	65.1136	85.2682	165.097	91.8467	211.889	85.2603	66.5573	84.8561	87.9567	212.597	83.1728	151.765	89.9044
Contig1006.0.g52	Contig1006.0.g52	0	0	0.0271683	0.706658	0.550013	1.27776	0.350197	0.260128	13.1239	10.4387	1.68912	3.83467	0	0
Contig1006.1.g82	Contig1006.1.g82	107.939	142.518	262.213	259.974	247.591	224.879	252.376	239.611	225.456	124.128	272.174	202.147	378.065	369.85
Contig10060.0.g51	Contig10060.0.g51	1.05124	0.365776	1.03086	0.687539	0.891754	0.466234	0.965173	0.650458	0.928275	0.903314	0.631987	0.616862	0.867183	1.67772
Contig10061.0.g52	Contig10061.0.g52	0	0	0	0	0	0	0	0	0	0	0	0	0	0
Contig10061.0.g53	Contig10061.0.g53	10.9505	10.6241	3.66675	6.82618	2.43652	6.5035	4.29024	2.16963	3.52415	4.479	6.04578	3.59615	0.685208	11.7992
Contig10061.0.g54	Contig10061.0.g54	0.853351	0.142607	1.11991	1.99282	6.5246	1.67409	3.60036	0.983276	0.622492	0.952641	0.905006	0.765319	0	1.11941
Contig10062.0.g55	Contig10062.0.g55	2.54946	4.05316	6.0483	6.04468	6.34695	4.81482	3.35542	5.22127	5.43732	4.08191	3.30817	3.06568	3.88451	1.77759
Contig10063.0.g56	Contig10063.0.g56	3.7021	2.89997	2.18957	2.05134	2.38434	1.85664	2.96606	2.61868	2.58131	3.11181	1.84027	3.75432	1.20496	3.06008
Contig10063.0.g57	Contig10063.0.g57	28.7731	36.3207	21.1491	28.0902	21.0133	28.4414	22.8608	28.3055	34.2566	35.3301	30.497	30.1997	26.1014	15.82
Contig10063.0.g58	Contig10063.0.g58	181.321	164.696	172.352	272.39	139.872	211.983	116.712	162.249	87.2692	102.627	110.589	74.4156	304.369	388.519
Contig10064.0.1.g59	Contig10064.0.1.g59	0.1762	0	0.122444	0.132842	0.102987	0.0902777	0.0981874	0.113664	0.0583124	0.0988554	0.145959	0.203802	0.164997	0.431303
Contig10064.0.1.g60	Contig10064.0.1.g60	0	0	0	0	0	0	0	0	0	0	0	0	0	0
Contig10065.0.g61	Contig10065.0.g61	1.61581	2.7876	3.93289	2.8319	3.59655	1.8607	5.26221	2.9375	4.38624	3.47377	2.03597	3.49003	2.91259	3.67203
Contig10066.0.0.g62	Contig10066.0.0.g62	0.8651	1.62594	1.8306	1.95303	2.1748	0.897644	2.01061	1.15838	1.57341	1.51391	1.77035	0.944176	1.18739	2.5161
Contig10067.0.g63	Contig10067.0.g63	20.2091	24.803	4.49782	3.68465	6.30802	6.9177	8.30378	10.8332	15.1845	10.7053	4.54351	13.8401	0.388403	0.687199
Contig10069.0.g50	Contig10069.0.g50	3.54581	2.86028	2.4896	2.46057	2.7631	1.91701	2.93277	2.86395	2.30962	2.36747	2.26849	2.11091	2.16585	1.82516
Contig1007.0.g51	Contig1007.0.g51	0	2.44143	0.956984	1.5155	0.782888	1.94653	2.92573	0.82298	0.627791	1.59949	2.31271	0.855556	1.1054	5.34913
Contig1007.1.g83	Contig1007.1.g83	10.8085	9.73705	5.21437	5.45673	5.12969	4.83348	5.84733	5.22986	5.82781	7.95991	6.38651	8.47758	2.52671	2.11224
Contig10070.0.1.g98	Contig10070.0.1.g98	0.269341	1.06948	0.429459	0.340153	0.5231	0.633002	0.492274	0.414898	0.389384	0.24027	0.341424	0.783052	1.10446	0.206822
Contig10071.0.g97	Contig10071.0.g97	3.05562	3.9948	3.35292	2.78563	3.25016	2.06736	2.73593	2.96221	2.98737	5.60338	2.72301	5.04155	3.81478	3.07436
Contig10072.0.g96	Contig10072.0.g96	37.6997	39.686	24.4009	15.2733	29.4083	14.0638	23.5054	28.9953	26.4668	28.8822	29.2411	28.0047	28.1814	24.44
Contig10073.0.g95	Contig10073.0.g95	47.121	63.3252	19.6026	16.8761	15.3142	23.5206	14.9639	36.5772	41.0035	26.773	33.4396	21.9828	52.0695	56.1366
Contig10074.0.g102	Contig10074.0.g102	0	0	0	0	0	0	0	0	0	0	0	0	0	0
Contig10075.0.g101	Contig10075.0.g101	8.87397	9.12156	6.83445	8.02965	7.46489	9.28899	6.77907	9.26046	7.78885	9.12124	8.50954	7.68855	4.83093	8.40123
Contig10076.0.g100	Contig10076.0.g100	0.986634	1.63313	1.06583	0.912738	1.00545	0.81314	0.968945	1.06586	0.65363	0.546535	0.554806	1.20292	1.82483	0.876467
Contig10077.0.g99	Contig10077.0.g99	31.9873	31.902	29.7177	40.4524	28.2024	42.8492	21.8741	26.8627	13.8936	12.4475	15.2113	14.7001	36.0654	5.54502
Contig10078.0.g94	Contig10078.0.g94	12.783	25.5024	20.8288	13.4842	18.6176	11.8108	16.1068	16.1118	17.3693	26.9461	27.4466	25.134	12.4993	23.5685
Contig10079.0.g90	Contig10079.0.g90	1.97358	1.46125	1.23739	2.34785	0.883942	2.66294	0.776519	0.822535	1.04338	1.08225	1.56645	1.45202	1.4681	1.12328
Contig10079.0.g91	Contig10079.0.g91	0	0	0	0	0	0	0	0	0	0	0	0	0	0
Contig10079.0.g92	Contig10079.0.g92	0	0	0	0	0	0	0	0	0	0	0	0	0	0
Contig10079.0.g93	Contig10079.0.g93	0	0	0.0524584	0	0	0	0	0	0	0.0309083	0	0	0	0
Contig1008.0.g49	Contig1008.0.g49	19.6855	26.7	75.8642	64.1146	30.7809	46.9241	13.5016	24.9331	27.1189	14.8026	35.0038	20.0297	87.5874	30.0854
Contig1008.1.g84	Contig1008.1.g84	11.0392	11.1786	23.4227	24.7132	20.4938	18.2754	20.3655	15.8834	16.3572	13.6615	13.5456	17.11	26.194	26.6378
Contig1008.1.g85	Contig1008.1.g85	56.277	53.1473	61.9165	58.7064	67.5634	53.4594	50.413	52.3427	44.4096	53.0982	84.9617	48.2855	92.3053	103.406
Contig10080.0.0.g28	Contig10080.0.0.g28	8.82373	12.2204	36.724	21.7753	27.0574	23.7541	29.4088	23.0694	12.169	19.854	31.209	22.8276	48.0232	35.7014
Contig10081.0.g29	Contig10081.0.g29	27.496	26.4223	22.7784	26.3252	18.9357	19.1278	26.8769	20.1202	19.7727	16.5769	11.6697	20.5457	32.5365	35.6633
Contig10082.0.g25	Contig10082.0.g25	0	0	9.46659	2.5093	5.19888	4.19837	1.44693	4.75622	7.57574	4.91455	2.83692	3.92042	29.7907	7.06489
Contig10083.0.1.g26	Contig10083.0.1.g26	133.28	161.373	123.097	262.946	111.41	373.868	177.502	326.659	133.665	157.782	98.7478	186.008	130.563	105.303
Contig10083.0.1.g27	Contig10083.0.1.g27	29.5594	33.879	23.777	23.745	29.3572	22.2287	27.0112	30.2032	33.0922	33.3849	31.171	25.2111	31.1634	26.0764
Contig10084.0.g24	Contig10084.0.g24	7.60365	6.94524	3.54492	2.23596	4.3168	3.66635	3.66439	2.95684	7.69491	6.95604	10.5739	6.27684	0.858225	14.6662
Contig1009.0.g48	Contig1009.0.g48	0.491899	0.410686	0.355741	0.21416	0.3202	0.783931	0.318623	0.528007	0.196849	0.174779	0.425493	0.19772	0.324999	0.0855035
Contig10091.0.g72	Contig10091.0.g72	0.286658	0	10.3881	3.7715	12.5308	0.737602	10.7606	1.44129	12.4518	4.32639	15.0774	5.46921	2.25571	39.5017
Contig10093.0.0.g74	Contig10093.0.0.g74	0.541091	0.0376851	2.06501	1.85894	2.02622	2.09511	2.62104	1.68703	1.62638	2.26694	1.63169	1.38158	4.49243	1.44185
Contig10094.0.g75	Contig10094.0.g75	3.45921	2.64711	1.54524	1.75328	1.67366	1.752	1.93748	2.27326	1.41465	2.16179	1.86037	3.81175	1.36984	0.464396
Contig10096.0.g30	Contig10096.0.g30	1215.22	687.015	811.314	1365.04	776.845	1337.62	758.672	902.636	478.966	690.327	937.554	734.693	577.955	666.002
Contig10099.0.1.g76	Contig10099.0.1.g76	0	0	0	0	0	0	0	0	0	0	0	0	0	0
Contig101.0.g14	Contig101.0.g14	30.1761	32.9006	33.9374	37.0432	20.3333	42.5481	21.2583	31.1369	18.1472	14.1401	23.6083	47.8037	20.8279	24.0063
Contig101.1.g81	Contig101.1.g81	0	0.36891	0.526022	0.663705	0.357015	0.384043	0.213849	0.0923123	0.185878	0.312229	0.316337	0.0733036	0	4.34711
Contig101.1.g82	Contig101.1.g82	1.55293	3.1798	6.64453	4.4607	3.20589	4.21886	3.42186	2.92396	2.40315	3.30143	2.63739	2.02499	8.43396	8.35159
Contig101.1.g83	Contig101.1.g83	2.0771	3.46797	2.03282	2.84645	2.23844	0.918649	2.42109	1.71579	1.98707	2.32394	0.598651	1.77321	4.00506	6.44848
Contig1010.0.g6	Contig1010.0.g6	8.19213	6.57893	8.16731	4.47278	7.33134	6.4483	8.32375	8.52388	7.9086	9.43082	8.99578	11.9312	5.85196	2.33022
Contig1010.1.g86	Contig1010.1.g86	53.8507	55.4148	26.9206	20.8982	30.4882	23.9202	30.4654	34.5487	27.4912	29.6239	27.4692	46.1086	25.7056	26.4693
Contig10100.0.g14	Contig10100.0.g14	0.556713	1.20818	1.87593	1.64525	1.81015	1.67215	1.33337	0.598183	2.15929	3.28084	2.56581	3.24063	1.2278	2.02825
Contig10102.0.g13	Contig10102.0.g13	0.737232	0.951826	1.31772	1.61179	1.22998	0.954557	3.0219	0.910871	2.65843	2.24309	1.16221	2.2518	2.2801	1.90198
Contig10105.0.g12	Contig10105.0.g12	1.06234	2.19879	14.6018	10.479	10.8681	5.25649	7.06103	3.17539	2.39915	3.12003	0.741397	3.75477	3.06647	11.712
Contig10107.0.g11	Contig10107.0.g11	19.3887	29.1618	33.6143	30.2778	22.3191	30.2472	22.0762	30.0528	34.4077	33.0035	30.0415	28.5929	26.6746	3.67547
Contig10108.0.g16	Contig10108.0.g16	1.15477	1.14042	1.17698	1.56382	1.99303	2.10787	3.91896	1.48992	5.08235	3.66647	2.96144	1.88968	0.747676	1.40097
Contig10109.0.g15	Contig10109.0.g15	1.55992	1.90268	6.56361	5.31295	6.43336	6.56258	5.16311	2.13378	5.02293	4.89617	3.97235	4.21146	9.00623	4.15816
Contig1011.1.g87	Contig1011.1.g87	0	0	0.314895	0.27822	0.377232	0.41206	0.881173	0.570608	0.748456	0.885005	0.250624	0.388549	0.380018	0.328348
Contig10114.0.1.g12	Contig10114.0.1.g12	173.302	183.116	185.451	202.35	173.697	170.7	148.788	167.486	114.903	175.65	238.587	156.499	288.401	275.112
Contig10114.0.1.g13	Contig10114.0.1.g13	26.8919	18.4134	35.5445	43.9677	39.8439	29.547	42.5038	33.854	35.2331	20.4341	35.4417	21.3602	36.6676	37.525
Contig10116.0.g14	Contig10116.0.g14	77.8762	79.8239	113.574	127.549	121.198	106.697	99.6208	100.559	50.6466	72.291	96.108	59.2035	174.088	126.517
Contig10117.0.g15	Contig10117.0.g15	354.082	374.685	429.105	835.461	539.679	662.917	483.35	528.474	261.16	298.167	449.437	274.595	432.39	261.122
Contig10117.0.g16	Contig10117.0.g16	406.714	306.964	295.484	375.655	296.28	378.795	246.147	343.256	128.604	156.19	363.541	161.566	767.142	390.966
Contig10119.0.1.g17	Contig10119.0.1.g17	12.9856	15.57	8.8979	6.06965	8.44524	7.88782	11.7024	13.0405	10.7947	8.18283	15.0545	8.25488	10.1651	3.65562
Contig10119.0.1.g18	Contig10119.0.1.g18	1.21662	0.711543	1.36264	1.01161	1.16654	0.650488	1.51986	1.45236	1.55785	1.60339	1.40714	0.797569	2.00141	0.956999
Contig1012.1.g88	Contig1012.1.g88	3.3453	3.72183	2.04183	1.99221	2.95268	1.65293	2.68846	2.43319	2.49375	2.61423	2.59636	3.33198	2.93566	4.17709
Contig10122.0.g34	Contig10122.0.g34	181.891	382.843	1122.44	914.756	650.511	1206.71	479.308	930.393	525.459	558.348	337.719	447.028	910.446	179.471
Contig10124.0.g36	Contig10124.0.g36	0.353177	0.811042	1.17209	0.307954	1.15039	0.626474	1.17302	1.2384	0.556232	0.84761	0.382162	1.15456	0.388483	0.153707
Contig10124.0.g37	Contig10124.0.g37	0	0	0	0	0	0	0	0	0	0	0	0	0	0
Contig10125.0.g35	Contig10125.0.g35	62.9533	59.4405	41.6864	32.5684	42.4824	35.4764	44.6117	48.6651	41.3651	40.1629	49.6253	45.3121	57.4546	94.9135
Contig10126.0.g38	Contig10126.0.g38	4.11107	5.12123	6.67269	5.63135	7.64658	3.23567	5.44117	4.51828	2.22745	4.2848	4.04917	8.74507	20.7746	5.44767
Contig10128.0.g27	Contig10128.0.g27	1.8793	2.9708	4.99599	2.68925	7.37916	2.886	6.03773	4.31539	5.37963	2.72478	6.74357	5.07795	4.96264	5.78397
Contig10129.0.g26	Contig10129.0.g26	4.52012	3.49509	4.50832	4.20171	4.3019	4.42862	3.15539	2.98546	1.75604	1.47775	3.51122	3.8491	6.50225	2.61966
Contig1013.1.g89	Contig1013.1.g89	5.38658	2.39176	3.88143	7.4965	8.85558	7.37394	13.9822	6.45213	23.6308	19.7354	4.63046	9.70882	14.6928	19.2351
Contig10131.0.1.g104	Contig10131.0.1.g104	24.3849	34.6192	28.4623	26.979	25.4338	26.2083	22.216	25.9326	15.604	28.4336	22.5405	27.7141	13.7851	32.1123
Contig10133.0.0.g101	Contig10133.0.0.g101	0	0	0	0.993163	0	0.399096	0.304854	0.204222	0.257235	0	0	0	0.551312	0.394864
Contig10133.0.0.g102	Contig10133.0.0.g102	0.748819	0	1.17204	0.805229	1.51293	0.81631	1.62976	1.47869	1.31719	1.6533	1.60858	0.373024	1.45706	0.642312
Contig10133.0.1.g103	Contig10133.0.1.g103	11.4596	13.7201	9.56041	9.1428	5.4955	14.4009	8.88103	8.31006	10.2976	13.2499	13.9137	12.6048	9.73248	5.6769
Contig10134.0.g97	Contig10134.0.g97	137.841	87.6456	130.967	137.681	121.927	126.036	75.2059	83.6735	43.7105	44.0402	119.337	42.2636	518.053	338.723
Contig10134.0.g98	Contig10134.0.g98	50.7027	44.7227	47.2628	45.1945	52.283	43.2288	46.003	49.3657	44.2968	37.9861	41.1873	43.6595	68.9468	58.5866
Contig10135.0.0.g100	Contig10135.0.0.g100	0	0	0	0	0	0	0	0	0	0	0	0	0	0
Contig10135.0.0.g99	Contig10135.0.0.g99	6.54868	10.7928	24.3562	26.6715	22.5467	18.8647	16.3143	15.9067	8.38321	13.0256	22.8294	13.9712	55.4607	21.7666
Contig10136.0.g95	Contig10136.0.g95	208.27	242.01	88.4924	129.421	134.547	256.843	100.921	218.84	139.572	127.428	193.366	114.02	249.841	171.685
Contig10137.0.g96	Contig10137.0.g96	12.3898	7.17392	2.08202	3.00752	2.31364	11.7337	7.9117	19.6974	5.88888	4.63624	4.82277	4.85425	6.0314	0.82297
Contig10138.0.g91	Contig10138.0.g91	3.37753	6.40845	11.9594	4.98405	9.54608	6.23925	12.3907	6.54943	11.8388	16.3387	8.52214	12.7239	4.94743	5.03782
Contig10138.0.g92	Contig10138.0.g92	18.7604	42.2286	48.4335	37.1209	35.5645	35.8337	27.8489	32.2169	74.1144	65.9473	31.3713	54.4065	24.0196	18.0852
Contig10139.0.g93	Contig10139.0.g93	161.851	112.796	184.07	154.977	78.5509	75.6969	63.7701	134.681	50.3516	41.5124	60.2796	36.7214	102.83	699.814
Contig10139.0.g94	Contig10139.0.g94	66.9299	39.6264	28.9996	33.9623	14.411	28.3006	19.1239	85.8817	35.4652	21.2271	35.3006	23.3502	59.1761	317.248
Contig1014.1.g90	Contig1014.1.g90	167.494	153.225	88.9684	90.8821	132.875	115.241	97.718	183.407	119.993	75.6985	113.4	80.3846	84.8487	51.1407
Contig1014.1.g91	Contig1014.1.g91	0.60504	0.0459609	0.916401	1.05998	0.673576	0.883149	0.589144	0.407371	1.23579	0.725173	0.556895	0.795582	1.62769	1.34723
Contig10140.0.g46	Contig10140.0.g46	0.525076	0.797844	1.12886	0.899886	1.40372	1.06582	2.75882	1.04037	1.41803	1.41242	1.3816	1.41399	0.83642	1.48397
Contig10140.0.g47	Contig10140.0.g47	3812.48	4152.95	3474.56	5347.07	3306.4	5692.63	2394.55	4549.62	2289.73	2168.73	3091.17	2048.39	5786.84	6555.76
Contig10141.0.g44	Contig10141.0.g44	0	0	0.894808	0	0	0	0	0	0	0	0	0	0	1.8786
Contig10141.0.g45	Contig10141.0.g45	46.8405	44.9823	75.4686	60.3315	60.0077	55.0302	48.6899	51.2551	35.1676	44.4137	59.9475	41.692	74.7713	63.8658
Contig10142.0.g43	Contig10142.0.g43	444.909	330.91	536.736	747.144	415.152	598.351	338.332	395.963	225.919	365.972	345.188	346.363	901.452	543.978
Contig10143.0.g42	Contig10143.0.g42	155.469	128.248	65.4109	64.8737	68.2574	100.202	92.2821	136.538	94.8539	105.262	92.3215	143.491	81.9728	73.0261
Contig10145.0.g50	Contig10145.0.g50	247.159	230.272	180.509	220.472	138.063	278.888	148.512	225.185	148.62	92.8358	172.287	219.485	174.514	196.951
Contig10146.0.g49	Contig10146.0.g49	7.187	8.64822	7.53993	7.69895	8.01393	9.68626	8.74827	11.1327	12.2643	10.2129	10.1007	9.4383	9.18869	11.5168
Contig10147.0.0.g48	Contig10147.0.0.g48	9.0146	9.40627	10.0391	15.8478	14.5216	14.0513	21.4408	13.4786	13.756	13.279	9.29634	15.4541	15.1665	13.9524
Contig10148.0.g40	Contig10148.0.g40	1306.25	833.968	2268.75	2458.76	1398.64	1421.78	2185.44	2659.92	554.73	1231.41	2239.03	1943.2	10682.5	5364.21
Contig10148.0.g41	Contig10148.0.g41	45.1418	15.5445	47.3329	64.8235	35.9922	52.8994	33.7617	47.346	19.4805	24.3972	30.4969	24.3393	46.7305	45.714
Contig10149.0.1.g39	Contig10149.0.1.g39	23.0792	35.719	23.4911	14.842	30.4576	13.2562	31.1792	21.6263	26.2813	23.3332	32.4496	19.7957	17.0164	20.688
Contig1015.0.g5	Contig1015.0.g5	0.95853	1.36054	0.0866775	1.66985	23.0517	6.02812	29.185	4.94562	0.822338	3.88326	0.967502	0.738643	0	0.416694
Contig1015.1.g92	Contig1015.1.g92	4.13949	5.31432	6.1143	4.51903	6.21665	5.51808	6.98399	6.00294	9.61233	6.95545	9.96257	7.17907	5.47394	3.77649
Contig1015.1.g93	Contig1015.1.g93	1.85021	0	2.53735	0.782979	2.59275	1.84478	2.37185	0.647127	1.87007	1.40507	2.62591	1.41719	1.73741	1.81915
Contig10151.0.g61	Contig10151.0.g61	70.5089	61.9169	104.16	122.208	93.6395	103.031	92.7753	99.5485	124.422	119.761	119.523	86.7565	64.4648	68.4383
Contig10152.0.g62	Contig10152.0.g62	63.6022	50.4419	19.6873	60.6518	21.1082	77.2207	23.5337	33.7293	25.5009	41.9308	49.2112	28.4247	22.9107	14.0937
Contig10153.0.g63	Contig10153.0.g63	44.031	36.5525	35.7895	39.7573	32.2634	31.532	35.9285	32.8832	25.4059	25.7256	30.3534	46.304	34.8263	27.1831
Contig10155.0.g64	Contig10155.0.g64	657.063	430.898	914.402	515.633	613.311	1083.53	736.707	718.642	644.51	769.894	509.034	928.173	374.983	872.567
Contig10156.0.g65	Contig10156.0.g65	375.329	362.549	282.832	302.87	266.229	340.214	152.184	254.584	141.091	153.092	271.828	140.111	685.163	425.31
Contig10158.0.g50	Contig10158.0.g50	10.2887	11.3044	11.869	11.7224	9.14849	9.92226	13.4512	10.9103	11.9615	10.2992	9.76441	9.56044	15.49	21.5183
Contig10159.0.g51	Contig10159.0.g51	25.1903	30.8089	35.2626	41.5104	41.9468	39.8802	35.1016	37.0695	29.9493	36.8801	41.7471	28.1517	70.5621	47.2494
Contig1016.0.g3	Contig1016.0.g3	1.03413	1.3255	1.23524	1.12039	1.29659	1.69718	1.4336	1.55769	1.36527	2.18931	2.39691	1.56849	1.16861	1.42162
Contig1016.1.g94	Contig1016.1.g94	0.879989	1.41465	0.483117	0.490616	0.456668	0.787838	0.483876	0.583938	0.508861	0.591769	0.637419	0.775773	0.185054	0.133657
Contig10160.0.g1	Contig10160.0.g1	18.4702	16.7057	7.48606	10.0756	7.73784	31.8914	16.7121	36.922	28.239	11.0704	7.69608	20.2987	8.37163	4.47006
Contig10161.0.g103	Contig10161.0.g103	0	0	0.0152481	0.0220481	0.0616295	0	0.0489977	0	0.014503	0.0179316	0	0	0	0
Contig10162.0.1.g3	Contig10162.0.1.g3	84.3896	48.4999	48.1418	56.73	57.4983	58.012	45.9166	99.6601	50.3616	62.7493	71.24	55.9237	47.199	39.2525
Contig10162.0.1.g4	Contig10162.0.1.g4	8.03159	6.1504	8.62453	7.14336	9.42191	11.3374	8.36006	9.18231	10.0974	7.30685	11.0518	5.72844	7.08965	7.54776
Contig10163.0.g2	Contig10163.0.g2	109.132	47.843	0.204066	15.4611	6.35706	80.0552	115.35	328.164	153.095	77.9113	5.87719	26.9835	10.4255	5.28655
Contig10164.0.g101	Contig10164.0.g101	3.10593	2.34896	2.34608	2.24041	2.32761	3.11003	2.77481	3.05371	1.47449	1.62248	1.23173	1.49514	4.08512	2.87029
Contig10166.0.g102	Contig10166.0.g102	6.60521	9.93122	9.8711	9.4905	10.6501	7.43948	8.04407	8.3464	8.99739	7.70532	12.2966	7.09716	26.0331	22.2163
Contig10168.0.g100	Contig10168.0.g100	4.37956	7.6284	11.6622	19.312	10.937	17.225	13.3807	14.2979	18.9018	15.3748	25.8544	14.6252	5.50661	8.87697
Contig10169.0.g99	Contig10169.0.g99	5745.53	7956.75	5124.8	8151.46	4208.29	8031.27	3390.15	6653.78	4305.4	4276.86	5485.74	5157.1	5667.36	5891.81
Contig1017.0.g4	Contig1017.0.g4	0	0	0	0.0770615	0	0.0523091	0.0571268	0	0.0168911	0.104519	0.169698	0	0.128677	0.102605
Contig10170.0.g15	Contig10170.0.g15	622.065	513.114	448.489	103.719	493.006	226.797	407.282	360.29	189.772	469.623	674.589	263.625	351.006	374.354
Contig10171.0.g16	Contig10171.0.g16	0	0	0	0	0	0	0	0	0.15266	0	0	0	0	0
Contig10171.0.g17	Contig10171.0.g17	0.636989	1.0624	0.571629	0.206274	0.64487	0.279078	1.07979	0.72664	0.720598	0.507225	1.14268	0.265143	0.35305	0.0685804
Contig10172.0.g13	Contig10172.0.g13	0	0	43.9284	35.1464	46.2071	37.9224	46.289	37.2197	57.6044	28.1683	58.8352	21.7133	67.8134	0
Contig10173.0.g14	Contig10173.0.g14	0	0	0	0	0	0	0	0	0	0	0	0	0	0
Contig10174.0.g21	Contig10174.0.g21	40.4969	28.5842	10.6532	32.2917	11.939	22.2173	12.6795	18.4326	42.6747	38.6376	25.8028	44.864	14.5861	11.1397
Contig10175.0.g22	Contig10175.0.g22	22.0845	22.3595	11.746	15.4445	10.4229	20.746	16.3209	28.1901	10.1087	11.8008	25.4789	10.0604	49.6212	0.332776
Contig10176.0.g18	Contig10176.0.g18	0.805982	0.856851	2.30321	2.04868	0.627213	0.912144	1.63946	1.3284	1.07289	1.59071	2.11665	1.15634	1.6093	3.32385
Contig10177.0.g19	Contig10177.0.g19	101.388	83.3458	57.4949	77.4209	62.2687	101.913	42.4752	68.77	80.3043	110.851	126.037	92.9443	140.983	70.9017
Contig10177.0.g20	Contig10177.0.g20	53.1983	35.101	18.5872	40.2792	22.8146	66.937	19.7562	26.5401	46.8842	54.8301	67.6018	43.4128	22.0204	14.7628
Contig10178.0.g23	Contig10178.0.g23	20.583	29.9212	12.2394	13.4193	15.7585	15.692	16.4376	24.0547	25.9067	21.2626	12.9118	19.6267	23.6458	6.28442
Contig1018.1.g95	Contig1018.1.g95	9492.95	9026.95	8352.34	13386.7	8044.84	10578.5	5269.02	9831.3	4694.09	5148.31	8287.6	4725.74	10857.9	10341.3
Contig10183.0.g39	Contig10183.0.g39	3.72	2.39901	1.36241	1.17028	1.9166	1.91771	1.90547	1.69309	1.97027	2.1845	2.0751	2.12731	0.429652	0.940542
Contig10184.0.g70	Contig10184.0.g70	0	0	1.83847	0.881948	2.23027	1.77882	1.78701	1.02936	3.9199	0.976677	2.47076	1.48457	1.18596	0.585195
Contig10185.0.g36	Contig10185.0.g36	3.2229	2.21206	1.18658	0.163038	3.06374	0.826345	1.22241	3.15315	2.34673	1.47315	5.42906	1.44775	2.1085	0.975362
Contig10185.0.g37	Contig10185.0.g37	4.05721	3.17391	1.14224	0.384901	1.44117	1.78738	1.47616	2.88531	1.22608	0.944286	2.73595	0.889398	0.700235	1.15216
Contig10186.0.g33	Contig10186.0.g33	0	0	0	0	0	0	0	0	0	0	0	0	0	0
Contig10186.0.g34	Contig10186.0.g34	0	0	0	0	0	0	0	0	0	0	0	0	0	0
Contig10186.0.g35	Contig10186.0.g35	4.37366	5.5145	5.92681	3.40354	6.04182	3.88075	4.61348	4.66888	9.21303	7.01416	5.81635	6.2411	2.07472	6.68334
Contig10187.0.g31	Contig10187.0.g31	0.523631	1.69515	0.198023	0.200383	0.133484	0.174841	0.360971	0.269534	0.282281	0.582675	0.378388	0.373911	0	0.200086
Contig10187.0.g32	Contig10187.0.g32	0	0	0	0	0	0	0	0	0	0	0	0	0	0
Contig10188.0.g29	Contig10188.0.g29	14.2113	8.32226	15.5268	19.9965	12.3131	15.6532	11.7203	13.2868	10.7899	10.8672	12.8086	7.75892	24.2786	28.7468
Contig10188.0.g30	Contig10188.0.g30	14.185	21.0263	25.011	21.7929	20.4951	15.2853	9.28974	14.8839	9.01034	11.1324	12.6919	12.0462	23.6288	29.4962
Contig10189.0.g27	Contig10189.0.g27	0	0	0	4.38428	2.99959	2.89658	1.22809	0	4.46654	0	0	0	0	7.26442
Contig10189.0.g28	Contig10189.0.g28	8.5806	7.72814	2.84111	1.01033	3.01074	2.71961	2.8549	3.96641	2.33452	3.42531	4.09492	2.95596	2.13074	1.20395
Contig1019.1.g96	Contig1019.1.g96	1.09908	0.33367	2.76942	19.3538	171.97	62.0852	139.751	19.1424	3.56909	21.0504	14.4029	5.38754	0.110043	0.173638
Contig1019.1.g97	Contig1019.1.g97	0.89211	1.21133	1.09775	0.976713	1.16069	0.397834	1.17628	0.734175	0.931381	0.754934	0.564489	0.600125	0.611152	1.8776
Contig10191.0.g19	Contig10191.0.g19	6.15877	8.10685	15.7631	14.1663	14.601	12.64	10.2637	11.0512	6.83899	11.7386	21.0512	10.5961	26.1819	28.6215
Contig10192.0.g20	Contig10192.0.g20	21.5018	23.9089	26.2429	27.0226	22.1888	18.8663	21.6835	19.2863	12.9364	21.9484	39.1728	21.1826	67.7983	13.2525
Contig10194.0.g15	Contig10194.0.g15	6.03734	7.11804	11.5813	12.4009	13.7416	14.6751	13.0706	12.2229	16.4121	10.1909	26.8022	9.72865	27.1229	23.2134
Contig10195.0.g16	Contig10195.0.g16	0	0	0	0	0	0	0	0	0	0	0	0	0	0
Contig10196.0.g17	Contig10196.0.g17	2.03492	0.440664	1.66251	1.21792	1.22867	0.803915	1.12412	1.36662	1.2546	1.01914	1.30612	1.03736	1.32457	0.78874
Contig10197.0.g18	Contig10197.0.g18	54.4799	42.1766	39.2817	62.5944	39.0697	50.3452	42.2094	45.7105	61.8069	82.6592	50.1472	56.7907	29.8083	20.8992
Contig10199.0.g14	Contig10199.0.g14	0	0	0	0	0	0	0	0	0	0	0	0	0	0
Contig102.0.g15	Contig102.0.g15	0.0809527	0.20283	0.41557	0.105987	0.725539	0.215666	0.603545	0.233631	0.348167	0.374355	0.35058	0.488915	0	0.0705405
Contig102.1.g84	Contig102.1.g84	2.17992	5.39295	3.1873	1.45353	3.4022	0.779341	3.2566	3.13654	3.66187	5.45698	6.43768	4.50731	2.57719	4.27884
Contig1020.1.g98	Contig1020.1.g98	33.2335	36.3574	20.8556	21.1518	21.9229	29.2143	25.7969	30.7466	39.8439	47.076	33.5377	49.6353	20.1532	16.2723
Contig10200.0.g16	Contig10200.0.g16	0	0	0	0	0	0	0	0	0	0	0	0	0	0
Contig10200.0.g17	Contig10200.0.g17	12.1637	11.6803	21.7701	30.4269	21.3792	31.7224	20.0563	27.9822	9.42683	7.49219	20.6381	11.2081	87.0596	44.9689
Contig10202.0.g18	Contig10202.0.g18	6.42609	6.84643	11.0956	13.1431	9.71182	11.0778	6.52477	12.7863	6.00415	9.03924	9.52128	6.69876	16.9925	4.91045
Contig10203.0.g19	Contig10203.0.g19	1.98162	2.99422	1.87394	1.23799	1.2305	1.39778	1.79502	1.87912	1.28814	1.20986	1.32454	2.63215	2.20961	2.42298
Contig10206.0.g13	Contig10206.0.g13	6409.93	4271.07	4623.84	5541.01	4816.93	6120.67	2856.22	7016.14	2068	2356.27	5008.26	2239.58	18722.7	9949.5
Contig10207.0.g14	Contig10207.0.g14	0	0	0.547109	0	0.754506	0	0.202703	0	0	0	0	0	0	0
Contig10207.0.g15	Contig10207.0.g15	0	0	0	0	0	0	0	0	0	0	0	0	0	0
Contig10208.0.g11	Contig10208.0.g11	1.21649	3.92848	2.15504	1.09716	1.9823	0.936221	1.78761	1.03654	1.69743	2.53866	3.39504	2.34012	1.15878	2.544
Contig10209.0.g12	Contig10209.0.g12	0.515687	0.172203	0.124243	0.22437	0.167781	0	0	0.0851919	0.0294566	0.146539	0	0.172655	0.227262	0.134363
Contig1021.1.g99	Contig1021.1.g99	35.5838	41.7219	26.6189	18.9218	29.3859	17.188	19.9265	25.8184	26.2304	26.9076	32.481	30.887	21.3549	37.6509
Contig10210.0.g34	Contig10210.0.g34	3.32008	7.53466	4.30402	4.71888	3.82601	4.44189	4.2937	3.2985	4.0751	3.86063	3.24639	2.9705	6.45866	4.76556
Contig10211.0.g33	Contig10211.0.g33	3.54503	8.62257	2.65567	4.2902	3.61278	3.28208	4.11496	6.16308	4.15951	4.59836	3.88049	4.94027	0.612148	0.924018
Contig10212.0.g2	Contig10212.0.g2	2.98106	5.2066	13.0688	15.5382	14.095	16.3329	17.7794	19.7527	11.6891	9.72356	8.89161	7.73847	13.757	7.29648
Contig10214.0.g7	Contig10214.0.g7	0	0	0.951191	0	0.669181	0	0.544578	1.7345	0.422437	2.42043	0	3.77255	0	0
Contig10215.0.g19	Contig10215.0.g19	10.4596	9.43928	15.0205	23.2246	13.8301	16.7318	12.4328	10.8151	8.58666	9.7085	9.62689	9.22695	22.8254	14.5896
Contig10216.0.g18	Contig10216.0.g18	72.1691	101.788	127.598	129.922	83.1581	82.8493	76.3187	72.4219	77.7773	87.4551	104.377	83.6938	128.915	98.665
Contig10217.0.g17	Contig10217.0.g17	25.2509	23.5892	33.1271	39.5359	31.1276	25.7643	24.7683	31.5573	22.0545	29.9189	33.7132	32.3014	42.3426	43.0809
Contig10218.0.g16	Contig10218.0.g16	10.9006	12.5997	4.04468	3.77242	6.69733	12.322	6.21768	14.7921	16.4007	9.49516	19.0877	12.0158	6.80802	1.31528
Contig10219.0.g15	Contig10219.0.g15	12.3084	9.44303	10.5322	13.2629	16.0951	14.6329	17.9461	15.8482	12.5191	8.89846	14.2607	6.28868	21.7426	22.6803
Contig1022.0.g92	Contig1022.0.g92	44.2576	45.9037	28.5023	32.6561	25.7918	26.63	24.2596	38.3039	26.2104	33.3509	26.5659	40.5108	34.5968	26.2974
Contig1022.1.g100	Contig1022.1.g100	20.6237	24.1159	21.3432	19.7165	17.0162	22.0244	21.1199	25.6613	17.7352	14.2716	19.7703	20.8775	30.7505	31.9747
Contig1022.1.g101	Contig1022.1.g101	57.5221	59.2049	74.5163	80.6422	66.0329	129.379	82.466	105.163	74.4025	44.8302	81.5444	64.5103	86.9167	79.063
Contig10220.0.g28	Contig10220.0.g28	1.01567	0.391529	0.637212	1.53494	1.40075	1.31887	1.84903	1.28817	2.75673	1.94579	2.03052	1.28485	2.74701	2.04324
Contig10221.0.g29	Contig10221.0.g29	383.999	280.606	283.616	319.99	281.228	330.135	163.378	284.248	116.316	155.572	253.736	137.552	725.814	544.191
Contig10221.0.g30	Contig10221.0.g30	53.0376	39.461	51.5698	44.0949	45.6697	42.0459	39.6187	47.0952	31.026	32.066	34.4033	39.4192	59.2376	54.1858
Contig10223.0.1.g27	Contig10223.0.1.g27	3.18688	1.96472	1.7883	2.78356	3.21607	2.69764	4.62525	2.93951	2.19933	2.24103	2.41068	2.47076	14.8365	12.175
Contig10224.0.g25	Contig10224.0.g25	7.44248	9.49912	7.89616	6.51607	7.91581	5.58983	9.24247	9.67177	9.02505	9.14396	5.76221	8.33542	6.74665	9.55548
Contig10225.0.g26	Contig10225.0.g26	42.8228	30.7954	29.0608	33.56	32.6599	43.8579	37.2616	54.2861	39.8512	33.75	36.5537	34.7559	55.3745	52.6704
Contig10226.0.g24	Contig10226.0.g24	0.484635	4.176	5.41069	6.27554	2.74705	2.54694	4.12021	2.0107	2.00943	2.68666	2.31793	5.32439	3.04499	3.33822
Contig10228.0.g31	Contig10228.0.g31	0.887515	3.27971	2.58907	0.879773	2.31616	0	1.8862	1.52135	1.65882	0.67449	1.64157	1.39762	0.280094	0.274323
Contig10229.0.g32	Contig10229.0.g32	3260.97	3219.48	2814.98	2455.79	2676.77	3578.19	1749.89	2072.64	1924.14	1307.67	3385.58	1221.76	7235.36	4984.94
Contig1023.1.g102	Contig1023.1.g102	6.2957	7.42126	2.64396	2.65999	5.56174	3.42306	4.0838	5.50383	4.36084	3.80992	5.35639	5.00466	4.07001	3.60226
Contig10230.0.g20	Contig10230.0.g20	1.19501	1.76281	2.00646	1.06509	2.21284	1.16401	2.15825	2.32474	2.61105	2.06914	2.90203	1.90714	3.6133	3.90095
Contig10231.0.g19	Contig10231.0.g19	8.68974	8.13019	1.91295	2.88672	3.91169	8.04125	5.29864	18.3557	5.85203	6.63234	6.02638	8.31302	7.02072	1.517
Contig10232.0.g22	Contig10232.0.g22	91.7399	95.392	70.233	64.0691	81.3323	80.3295	56.9232	97.1416	64.5506	76.6552	86.517	54.9277	57.5862	12.7669
Contig10233.0.1.g21	Contig10233.0.1.g21	0.773628	0.46125	2.06175	1.58521	1.43749	1.26942	1.78859	0.822069	1.98599	2.00112	1.75104	1.18323	0.365581	0.9588
Contig10234.0.g24	Contig10234.0.g24	10.9303	7.54666	11.6318	11.6326	10.7103	13.7408	7.32994	8.22538	9.59253	7.67033	12.9788	9.71407	11.1837	6.38791
Contig10235.0.g23	Contig10235.0.g23	7.81307	12.8176	10.5889	9.09234	8.71765	9.45087	10.8099	8.23066	8.5752	7.09022	11.1367	7.97938	9.40669	9.91564
Contig10236.0.g26	Contig10236.0.g26	0.311842	0	0	4.91671	0.189468	5.33134	0.0503529	0.840599	40.5041	28.0933	5.37163	12.9844	0	0
Contig10236.0.g27	Contig10236.0.g27	1.63651	2.24119	3.09804	3.8079	2.83285	1.43372	5.10215	2.23147	4.69055	4.36066	2.67327	4.41254	2.05629	2.35246
Contig10237.0.g25	Contig10237.0.g25	9.97561	3.23798	19.9702	23.6491	19.7778	17.4332	14.6351	14.155	9.48313	7.53976	8.53751	9.98808	24.2811	15.2591
Contig10238.0.0.g29	Contig10238.0.0.g29	11.4406	13.204	10.1027	14.3151	13.3778	11.1864	14.8665	13.0993	12.7944	8.26495	11.4684	10.1548	17.0533	19.0584
Contig10239.0.g28	Contig10239.0.g28	24.6367	11.7806	40.9483	49.2909	26.6915	42.7698	28.738	32.8782	19.6649	22.3809	23.5129	20.6186	30.0028	44.5196
Contig1024.0.g91	Contig1024.0.g91	0	0	0	0	0	0	0	0	0	0	0	0	0	0
Contig1024.1.g103	Contig1024.1.g103	0.604576	0.335838	1.19956	0.951661	0.813446	1.40262	0.844121	0.335493	1.41444	0.497872	2.88297	1.00251	0.897705	0.948741
Contig10240.0.g57	Contig10240.0.g57	24.7007	33.0273	42.4733	37.1262	36.2426	36.1477	32.289	44.8658	40.5914	38.9302	34.0453	45.6217	40.3671	40.2354
Contig10242.0.g58	Contig10242.0.g58	1.72495	0.891807	2.55444	5.73466	3.11177	2.91714	1.38448	1.99826	0.659309	0.73042	1.06708	0.578703	2.88934	1.14501
Contig10243.0.g59	Contig10243.0.g59	20.6628	27.5253	8.06302	18.7834	10.6616	15.9615	10.3957	12.485	13.0777	14.2035	11.4406	12.5266	0.543914	13.9601
Contig10244.0.g60	Contig10244.0.g60	0.252496	0.035173	0.0510714	0.0553928	0.343906	0	0.25969	0.138383	0.340186	0.345182	0.243709	0.41103	0.0921178	0.0922103
Contig10245.0.g61	Contig10245.0.g61	34.7144	25.3476	21.2663	35.3392	23.9121	33.4427	22.8982	32.9264	25.4016	23.3085	30.8623	18.6001	37.2378	23.4009
Contig10246.0.g62	Contig10246.0.g62	0.11383	0.0680016	0.052019	0.093191	0.0299789	0.0584949	0.0158715	0.0599997	0.0425095	0.0639349	0.0472075	0.129134	0	0.211304
Contig10247.0.g63	Contig10247.0.g63	269.345	226.401	188.212	256.832	165.403	256.219	169.804	205.651	154.856	181.742	202.485	139.992	82.1455	28.6276
Contig10247.0.g64	Contig10247.0.g64	144.78	138.03	152.601	126.917	157.215	180.409	165.281	211.072	181.051	150.231	145.755	107.529	94.4317	15.9889
Contig10248.0.g65	Contig10248.0.g65	80.0465	79.7066	55.1437	106.636	40.5735	126.158	42.0808	90.6778	36.4741	47.4073	33.1521	82.5092	94.4939	84.4771
Contig10249.0.g66	Contig10249.0.g66	0.0975477	0.285322	0.473149	0.320705	0.179272	0.0435537	0.427566	0.120352	0.604776	0.678075	0.352895	0.640237	0.373946	0.170823
Contig10249.0.g67	Contig10249.0.g67	0	0	0	0	0	0	0	0	0	0	0	0	0	0
Contig1025.0.g90	Contig1025.0.g90	0	0	0	0	0	0	0	0	0	0	0	0	0	0
Contig1025.1.g104	Contig1025.1.g104	12.0802	8.03295	6.94804	8.55971	8.33279	10.0482	7.4094	10.3823	10.3122	7.76824	9.51957	8.45848	7.37775	6.81626
Contig10250.0.g7	Contig10250.0.g7	3.68401	5.6917	7.40776	4.96405	5.8117	4.92092	4.41062	5.48035	7.05111	6.72208	6.86513	5.14551	8.59973	1.23814
Contig10250.0.g8	Contig10250.0.g8	11.9655	2.67171	10.5759	13.3976	5.73005	9.98195	10.9413	5.78493	3.73373	9.45431	1.45885	6.30338	5.29841	3.73043
Contig10251.0.g6	Contig10251.0.g6	0	0.130977	0.0475591	0.154757	0.128085	0	0.0636263	0	0.101842	0.195629	0.397106	0.11878	0.0428627	0
Contig10252.0.g4	Contig10252.0.g4	10.3086	10.7634	9.34691	10.2934	8.25379	9.36227	7.73615	9.76967	5.15805	7.94017	6.91285	8.25761	21.0249	21.3893
Contig10252.0.g5	Contig10252.0.g5	11.8527	13.1815	14.6786	19.8445	31.4675	18.99	29.9643	15.7084	11.8122	13.1396	11.4494	12.2776	16.6984	16.0752
Contig10253.0.0.g3	Contig10253.0.0.g3	14.6026	22.1099	18.0096	19.8554	15.1396	17.6061	12.938	17.6901	12.1343	16.1511	13.8016	14.9826	25.5621	19.7512
Contig10254.0.g12	Contig10254.0.g12	0.840124	1.92476	0.624458	0.630438	0.593061	0.729863	2.97635	3.4114	2.76731	1.62988	1.80165	1.87916	0	0.179555
Contig10255.0.g11	Contig10255.0.g11	38.3714	36.0179	22.2551	25.5804	21.676	34.1417	29.9246	30.9328	19.8611	18.8105	32.5458	24.0688	77.4174	25.4303
Contig10256.0.g10	Contig10256.0.g10	0.679361	0.227013	0.0616412	0.118807	0.027704	0.0604648	0.220361	0.083943	0.468571	0.217682	0	0.616231	0	0
Contig10257.0.g9	Contig10257.0.g9	5.21793	4.8921	3.89268	3.15152	4.09892	3.81382	4.35974	4.19282	7.33558	7.19157	3.56514	6.29013	4.33137	3.06623
Contig10258.0.g13	Contig10258.0.g13	4.35207	1.35081	0.622205	0.892884	0.855336	1.79098	0.860238	0.930077	0.432725	0.563445	2.27576	0.52374	0	1.33044
Contig1026.0.g89	Contig1026.0.g89	2.15942	3.81495	5.56633	4.71067	5.27745	5.38217	5.11471	4.04127	7.808	6.46929	10.7888	5.15436	6.7566	4.12391
Contig10260.0.g5	Contig10260.0.g5	5.37478	3.54665	0.588645	1.01091	1.73405	2.31289	2.55964	7.15848	5.82364	3.93493	1.98953	2.05556	0.530667	0.230286
Contig10261.0.g6	Contig10261.0.g6	34.0392	23.6598	40.207	111.048	56.1738	95.4794	48.2221	30.4653	278.613	210.028	36.7804	81.061	73.1592	56.5889
Contig10261.0.g7	Contig10261.0.g7	0	0	2.72474	6.14082	16.308	1.8203	3.50884	0.397781	5.73959	2.88443	1.14671	1.4368	0	0.550555
Contig10261.0.g8	Contig10261.0.g8	2.52017	3.67414	5.13362	6.43605	3.89648	4.30575	9.88614	3.28699	7.21464	7.81526	3.64552	8.11762	4.75958	6.09901
Contig10262.0.g3	Contig10262.0.g3	2.43112	0.980151	2.45467	1.31656	1.02433	1.33935	1.9291	1.52111	1.94598	1.81872	1.81485	1.77156	0.368671	2.08101
Contig10263.0.g4	Contig10263.0.g4	0.31522	0.263143	2.11964	1.0512	1.06815	1.208	3.02766	1.34546	2.78993	2.76151	1.51405	1.68828	2.43155	3.01059
Contig10264.0.g11	Contig10264.0.g11	0	0	2.55687	2.32569	2.4861	1.30083	1.80337	0.697473	3.04357	2.10752	2.40297	1.30025	0.414534	0
Contig10265.0.g12	Contig10265.0.g12	19.5699	12.8045	30.8089	23.6034	36.8691	18.3475	23.9085	22.551	23.6794	24.1246	35.2458	16.87	22.1296	13.5974
Contig10265.0.g13	Contig10265.0.g13	14.5648	14.4963	10.7314	9.72389	9.6615	13.1426	23.1134	24.4821	35.9354	25.6869	10.9842	20.1133	11.0454	7.22005
Contig10267.0.g102	Contig10267.0.g102	129.254	90.6146	27.287	76.9595	26.5384	100.908	21.5586	32.1483	55.7533	73.7497	86.0336	66.8709	4.51756	49.2816
Contig10268.0.g83	Contig10268.0.g83	0.164808	0.275428	0.682303	0.481223	0.650328	0.196017	1.0342	0.271246	0.648793	0.411082	0.317837	0.388066	0.602103	0.0240285
Contig10269.0.g102	Contig10269.0.g102	0	0	0	0	0	0	0.236066	0.201212	0.173118	0.0862977	0	0	0	0
Contig1027.0.g88	Contig1027.0.g88	3.17124	1.63829	4.79903	6.16926	7.36625	5.7824	14.1334	5.65285	6.29927	4.74676	4.30598	8.36516	19.3426	17.3714
Contig1027.1.g105	Contig1027.1.g105	15.2272	8.87298	10.5886	13.8747	8.56247	6.32962	5.85727	9.20048	2.30621	5.69953	5.00788	5.78302	19.8145	8.69945
Contig10270.0.g5	Contig10270.0.g5	1.25283	0.149195	1.0148	1.61845	0.651301	1.40672	0.69278	0.22307	1.46286	1.51821	0.256469	1.01124	0.596466	0.768526
Contig10271.0.g4	Contig10271.0.g4	85.9444	95.0818	59.3333	42.2201	50.0512	48.3751	54.0279	60.8993	77.962	119.029	81.6554	120.481	21.1468	22.5259
Contig10272.0.g7	Contig10272.0.g7	2.58792	4.63979	5.30511	4.87603	3.49451	2.13393	7.61201	3.2872	3.4162	3.92452	2.6638	4.6599	5.32485	5.51308
Contig10273.0.g6	Contig10273.0.g6	7.09587	14.0458	8.1147	8.32687	5.24351	7.30434	7.2388	6.82981	5.56965	4.04934	3.28633	3.02556	8.47912	9.22746
Contig10274.0.g1	Contig10274.0.g1	1.47191	1.865	4.2613	7.28608	25.3274	10.0933	26.4094	7.69289	3.56068	6.05992	4.81005	4.97079	3.53584	1.78802
Contig10275.0.g121	Contig10275.0.g121	4.23702	4.35297	3.07349	3.73142	3.31238	3.93683	4.00912	2.15464	4.5878	5.51638	7.35571	5.70766	1.55697	0.754225
Contig10276.0.g3	Contig10276.0.g3	0.0718603	0	0.782049	1.19321	0.615204	0.894799	1.74783	0.79937	1.2176	1.99504	0.622834	0.941167	0.552325	0.501622
Contig10277.0.2.g2	Contig10277.0.2.g2	1.49977	0.563727	0.679821	0.393038	0.825212	0.533286	0.875344	0.80347	0.581141	1.0941	1.08299	1.00702	0.658931	0.425112
Contig10278.0.g9	Contig10278.0.g9	0	0	0	0.0672025	0	0.0684738	0	0.110085	0.165848	0.969287	0.166273	1.63759	0	0
Contig10279.0.g8	Contig10279.0.g8	37.1903	33.5135	40.2902	66.2465	48.1297	63.2043	53.6225	37.362	41.2721	54.3464	41.6301	34.6022	69.9108	58.2819
Contig1028.0.g94	Contig1028.0.g94	2.89836	1.20799	3.51289	5.77062	2.70961	3.00468	2.68759	2.93559	1.73523	1.66445	2.33585	2.28737	4.02565	6.0653
Contig1028.1.g106	Contig1028.1.g106	9.59803	10.4565	7.25001	5.30768	7.94132	5.78716	9.03812	8.06082	9.61927	12.9859	8.57967	9.9269	7.81682	8.13811
Contig10280.0.g46	Contig10280.0.g46	141.095	169.805	85.2097	73.53	68.5272	114.683	49.1808	110.762	97.0556	95.1205	106.435	62.1532	213.318	208.787
Contig10281.0.g47	Contig10281.0.g47	1.40472	2.34582	1.15765	0.489582	1.56267	0.829816	0.910113	1.81647	1.25918	0.898694	1.89081	0.721807	2.0614	0.855212
Contig10282.0.g48	Contig10282.0.g48	0	0	0.1221	0.0880564	0.0828122	0	0	0	0.115155	0.289643	0	0.340176	0	0.0877824
Contig10283.0.g49	Contig10283.0.g49	0	0.390102	1.0265	0.875579	0.252624	1.23031	0.755294	0.969922	0.926565	0.662317	2.90963	0.571312	1.72775	2.88878
Contig10284.0.g42	Contig10284.0.g42	126.686	109.589	79.1888	105.546	69.9828	76.1588	51.3567	70.073	54.8034	95.768	89.3375	89.9084	34.747	59.1149
Contig10285.0.g43	Contig10285.0.g43	1.68484	2.18442	3.4603	3.38196	3.5554	4.08155	4.34602	3.89128	3.74082	4.16632	5.63003	2.98419	4.37118	1.4452
Contig10286.0.1.g44	Contig10286.0.1.g44	97.9367	81.3743	125.372	122.484	110.15	187.982	83.4162	80.702	41.8779	57.029	113.131	77.9883	232.899	178.487
Contig10287.0.g45	Contig10287.0.g45	0	0	0	0	0	0	0	0	0	0	0	0	0	0
Contig10288.0.g50	Contig10288.0.g50	0	0.0162945	0	0	0	0	0	0	0	0	0	0	0	0
Contig10289.0.g51	Contig10289.0.g51	1.56658	1.41057	1.38506	0.78448	2.02164	0.864558	1.87253	1.97859	1.09594	1.02404	1.188	0.910737	4.08075	1.1226
Contig1029.0.g93	Contig1029.0.g93	0	0	0.512131	13.4581	0.470996	15.2691	0.324764	0.920995	61.3502	33.7221	2.00274	18.8543	0	0
Contig1029.1.g107	Contig1029.1.g107	46.8395	43.1173	79.1057	80.1151	56.8088	85.4925	57.5642	64.2581	35.8423	41.9654	64.791	43.832	105.814	97.3795
Contig10290.0.g21	Contig10290.0.g21	119.569	114.648	165.275	185.102	144.989	194.216	110.685	134.835	126.738	123.344	121.808	122.156	131.121	144.785
Contig10291.0.g20	Contig10291.0.g20	1.11932	0.701462	2.05111	0.441156	1.55337	0.549053	1.54397	0.875116	0.822013	1.61521	1.05225	0.73413	0.552112	0.856629
Contig10292.0.g7	Contig10292.0.g7	6.23402	4.05978	6.8003	3.45826	5.33263	2.79696	5.56991	4.53703	5.33855	5.61854	18.5159	9.733	9.73332	8.9568
Contig10293.0.g18	Contig10293.0.g18	0.909371	1.19435	2.31198	1.10181	1.25616	1.23857	3.15022	1.3529	2.03737	1.29713	0.94033	1.4437	1.09023	0.815862
Contig10294.0.g5	Contig10294.0.g5	11.4714	7.96418	12.5613	20.1733	22.6495	20.6616	14.903	12.3704	12.9364	8.19122	10.8659	7.60278	27.8986	31.1214
Contig10295.0.g11	Contig10295.0.g11	68.169	78.7943	52.1076	82.4536	51.7192	98.0374	48.7055	60.6987	63.6873	62.6569	72.7734	61.8204	45.8445	36.8625
Contig10296.0.g10	Contig10296.0.g10	0.0604206	0.454339	0.676757	3.67561	22.9031	12.8152	30.6438	5.47163	10.6235	10.2013	3.14481	4.18455	0.265042	2.32369
Contig10297.0.g2	Contig10297.0.g2	1.79284	4.53349	5.00473	2.76181	3.19229	1.60173	5.7322	2.79744	4.09818	5.37598	2.26223	4.82881	3.22143	2.51675
Contig10298.0.g8	Contig10298.0.g8	4.80214	1.534	1.07777	7.75299	1.03045	5.62591	2.83218	0.934707	1.91488	2.83717	3.1313	3.97832	0.419066	0.308592
Contig103.0.g16	Contig103.0.g16	3.39231	1.05977	0.567199	0.636236	1.45371	2.02545	0.546224	3.09098	0.772407	0.29911	0	0.491707	0.236385	0.0906011
Contig103.1.g85	Contig103.1.g85	56.2482	55.7357	58.8425	64.8329	61.6271	61.2605	57.1675	58.7329	62.741	53.3972	58.9714	60.8135	64.3601	71.2114
Contig1030.0.g67	Contig1030.0.g67	0.992034	1.23283	2.99478	2.25268	0.391436	1.64515	1.10129	2.32365	1.72295	1.54591	5.55327	0.639675	2.28221	2.0352
Contig1030.1.g108	Contig1030.1.g108	0	0	0	0	0	0	0	0	0	0	0	0	0	0
Contig1030.1.g109	Contig1030.1.g109	9.12873	6.77102	10.3943	9.34759	9.57347	4.91531	10.7432	6.40015	9.33987	9.35293	8.02544	6.4799	29.4099	29.1879
Contig1030.1.g110	Contig1030.1.g110	8.40193	7.40615	12.5814	10.4382	12.5246	7.68069	8.57965	6.91554	8.39777	9.9131	10.5696	7.4253	11.3398	8.71983
Contig1030.1.g111	Contig1030.1.g111	27.9677	32.3851	19.2644	16.4905	27.5036	23.944	13.0034	25.1265	27.9297	22.0008	31.6492	22.7227	17.3622	19.7512
Contig1030.1.g112	Contig1030.1.g112	5.32273	7.36958	3.84257	3.40678	3.89901	4.42426	5.59019	3.69228	4.33115	5.20741	6.49246	6.46141	2.6873	3.97312
Contig10300.0.g59	Contig10300.0.g59	1.09482	0.866636	1.5181	1.89211	1.74023	1.84955	1.53342	2.01568	1.67559	1.3549	1.33324	0.833243	3.09545	0.906952
Contig10301.0.g56	Contig10301.0.g56	4.67863	5.75962	4.8184	2.35915	3.77994	2.6947	6.66369	7.8423	6.97593	7.04712	3.85789	5.79011	5.45591	2.51021
Contig10301.0.g57	Contig10301.0.g57	13.601	19.1522	37.5059	43.7736	28.3365	30.3096	24.3346	24.7869	13.4727	14.0382	18.4873	16.8712	65.8868	43.6672
Contig10301.0.g58	Contig10301.0.g58	366.96	241.568	368.492	575.631	330.132	477.368	241.406	337.994	180.742	227.985	318.747	204.872	685.077	486.78
Contig10302.0.g62	Contig10302.0.g62	2.87713	4.73404	1.21348	1.14357	1.13863	1.28545	1.48907	1.70041	2.0496	2.6288	1.17129	2.34618	0.639834	0.866464
Contig10303.0.g60	Contig10303.0.g60	1.99497	3.53234	3.08482	1.77638	3.2837	1.55932	3.54399	2.26991	3.54716	5.13827	6.56665	2.24933	2.71856	3.5469
Contig10303.0.g61	Contig10303.0.g61	95.8734	75.1039	64.1315	53.0989	55.1752	73.9637	48.3336	52.4349	36.0514	33.6915	43.0786	36.978	159.523	44.6098
Contig10304.0.0.g54	Contig10304.0.0.g54	0	0	0.0166011	3.12035	0.156593	3.86195	0.1423	0.428417	16.1805	9.60757	1.34751	5.56718	0	0.0479403
Contig10305.0.g53	Contig10305.0.g53	3.42058	3.32775	4.56444	5.34704	2.85596	4.10142	4.16007	3.84299	3.0462	3.34814	2.21595	2.92056	5.53721	6.88172
Contig10306.0.g55	Contig10306.0.g55	2.66694	0.685739	1.92735	1.97774	3.35064	1.51068	1.49847	1.01263	1.27132	1.55376	0.890424	1.00097	1.34854	0.695789
Contig10308.0.g64	Contig10308.0.g64	0	0	0	0	0	0	0	0	0	0	0	0	0	0
Contig10309.0.g63	Contig10309.0.g63	3.29045	0	2.84658	1.3631	1.48688	1.17408	0.597296	1.39855	0.504526	1.46746	1.97736	2.43091	0	2.32284
Contig1031.1.g113	Contig1031.1.g113	0	0	0.387063	0	0.0875511	0	0.0699155	0	0.48642	0.229694	0	0.287646	0.484507	0.278183
Contig10311.0.g19	Contig10311.0.g19	0	0	4.70423	1.3562	4.8185	0.633357	1.96462	0.408275	3.74629	0.86023	9.7592	1.13018	1.09392	0
Contig10311.0.g20	Contig10311.0.g20	2.07968	2.97652	3.40169	3.40586	2.90077	2.4548	3.20726	1.9626	2.68894	3.09638	1.85594	2.32189	1.63589	1.85034
Contig10312.0.g16	Contig10312.0.g16	0	0	0.075997	0	0.309952	0	0.247776	0.214896	0	0.271177	0	0	0	0.436484
Contig10312.0.g17	Contig10312.0.g17	0	0	1.11786	0.121145	1.62206	0.410683	1.7114	0.611929	1.08726	0.62591	0.802021	0.683345	0.917935	6.08663
Contig10313.0.g18	Contig10313.0.g18	4.95428	6.13051	7.07476	6.69281	5.95372	4.62077	6.55328	5.56894	7.14059	4.35492	8.2563	3.56539	6.02364	10.1164
Contig10314.0.g22	Contig10314.0.g22	1.23131	0.854924	3.72406	2.72975	2.7328	1.42744	1.9172	2.13588	2.41826	2.38956	2.6415	2.17713	0.91453	0.614477
Contig10315.0.g23	Contig10315.0.g23	0	0	0.0455696	0.986746	6.90715	2.00299	0.147492	0.0631049	0.991308	2.74855	0	0.60864	0	0
Contig10316.0.g21	Contig10316.0.g21	0.981203	1.2195	1.97595	5.47277	1.74298	10.1786	0.778299	1.25309	2.49286	1.52956	2.06058	2.53209	2.81996	0
Contig10318.0.g9	Contig10318.0.g9	20.6266	7.84198	17.5074	26.9457	20.7946	17.8575	19.7298	21.2278	11.3572	18.0763	9.31897	13.9362	11.6185	9.97972
Contig10319.0.g10	Contig10319.0.g10	6.1484	5.55249	3.78755	4.10753	3.98898	4.51562	4.36258	5.09828	4.58904	4.80742	3.73083	5.17317	2.87858	4.66655
Contig1032.0.g68	Contig1032.0.g68	53.8166	72.7718	38.6727	33.8707	42.905	39.4049	53.3232	58.0084	45.2652	21.5948	49.5984	34.5046	135.538	149.147
Contig1032.0.g69	Contig1032.0.g69	160.25	180.881	194.218	193.845	140.598	229.169	148.593	199.388	292.163	116.638	171.483	210.314	71.8704	118.997
Contig1032.1.g114	Contig1032.1.g114	9.64535	9.90382	9.99597	8.87521	9.3038	8.25748	5.9397	5.98683	2.84504	2.24568	6.25766	9.08221	10.6988	7.17174
Contig10320.0.g113	Contig10320.0.g113	3.24397	4.53807	9.37932	4.60101	4.16284	3.3848	6.38809	3.81179	3.69715	4.5869	3.27797	4.02719	3.74376	4.52267
Contig10321.0.g112	Contig10321.0.g112	4.99319	9.31993	9.39399	8.0618	6.04725	6.95263	9.2677	7.81266	9.47926	8.45982	4.00069	9.00995	15.789	5.72866
Contig10322.0.g111	Contig10322.0.g111	0.607274	1.11668	1.31455	1.35031	1.53864	0.941298	1.72265	1.26457	1.63682	1.51616	1.58277	1.40466	2.34803	0.106477
Contig10323.0.g109	Contig10323.0.g109	20.5787	3.84075	18.4634	19.0378	15.3175	10.9319	12.1028	11.9114	12.4035	9.14608	21.55	8.09859	20.2333	12.6945
Contig10323.0.g110	Contig10323.0.g110	0	0	0	0	0	0	0	0	0	0	0	0	0	0
Contig10324.0.g1	Contig10324.0.g1	4.21396	4.1826	2.26082	2.42451	2.45286	2.11196	2.02715	3.20121	2.53238	1.53619	5.08405	2.05695	12.1856	47.6993
Contig10325.0.g100	Contig10325.0.g100	2.37776	1.35861	1.38647	0.78487	1.50042	0.497923	1.41096	1.10578	1.19462	1.32337	0.660927	1.351	0.692317	0.862549
Contig10326.0.g115	Contig10326.0.g115	0	0	0	0	0	0	0	0	0	0	0	0	0	0
Contig10326.0.g116	Contig10326.0.g116	5.29284	5.30649	7.78338	9.15436	5.69048	7.37815	6.10147	7.71627	5.28435	4.83469	3.5106	5.12808	10.1768	12.161
Contig10327.0.1.g114	Contig10327.0.1.g114	4.06536	4.39353	11.4786	11.0881	10.7099	20.2136	15.6589	20.5175	11.6492	11.0292	6.58608	11.1049	15.6827	10.3144
Contig10328.0.g7	Contig10328.0.g7	37.9989	22.8681	15.9916	30.3061	18.8996	25.5917	25.0127	29.1661	15.0312	17.0036	14.6956	11.3945	34.7652	40.7085
Contig10329.0.g5	Contig10329.0.g5	7.2801	7.14593	3.97244	3.68355	3.96247	3.65834	4.74748	4.22406	4.33068	7.44558	6.24056	8.63378	1.625	2.86437
Contig10329.0.g6	Contig10329.0.g6	91.6916	62.6793	46.699	57.665	42.6755	70.3518	34.267	54.3917	43.9419	65.5738	33.2983	57.0989	14.4642	14.998
Contig1033.0.g70	Contig1033.0.g70	2.39338	1.77654	0.989482	0.541026	0.974454	0.471687	1.06275	0.914217	1.24371	0.913979	0.895219	1.57517	0.292527	0.11573
Contig1033.1.g115	Contig1033.1.g115	3.10691	1.39077	4.60466	2.1868	3.69136	2.6722	1.08043	1.25558	0.814955	0.85005	1.36414	1.4556	2.73648	22.6389
Contig10330.0.g40	Contig10330.0.g40	3.09592	7.70294	14.9699	20.2269	15.7729	14.0542	14.0721	9.37899	14.4251	5.68631	10.5646	8.02663	12.1386	27.6084
Contig10331.0.g41	Contig10331.0.g41	0	0	0	0	0	0	0	0	0	0	0.14912	0	0	0
Contig10332.0.g42	Contig10332.0.g42	8.6786	10.8633	12.216	11.9411	8.80971	15.082	9.34376	9.84715	12.1716	9.36736	9.63331	9.48646	10.9523	3.59601
Contig10333.0.0.g43	Contig10333.0.0.g43	11.6374	7.73233	6.33267	7.96597	5.08543	6.40747	5.25816	6.65621	5.59787	7.49177	7.9681	8.03427	3.4559	9.13592
Contig10333.0.0.g44	Contig10333.0.0.g44	274.367	235.167	171.204	198.212	147.725	164.967	113.587	177.024	87.6636	90.0437	166.668	88.6339	372.658	259.122
Contig10334.0.0.g45	Contig10334.0.0.g45	5.59078	4.01916	10.9734	12.8908	4.0867	9.8617	6.125	6.37225	5.09055	6.79315	10.5016	7.79856	22.2026	14.8941
Contig10335.0.g46	Contig10335.0.g46	50.2753	53.8469	13.8472	12.014	20.228	17.7205	23.5463	22.7246	36.0299	29.8476	28.0748	19.0834	10.6978	4.79729
Contig10336.0.g47	Contig10336.0.g47	0	0	0	0.0313869	0.0292185	0.063967	0	0	0	0	0	0	0.039086	0
Contig10336.0.g48	Contig10336.0.g48	0	0	0	0	0	0	0	0	0	0	0	0	0	0
Contig10337.0.g49	Contig10337.0.g49	0	0	0.186806	0.0788152	0.219974	0.0459096	0.30793	0.189191	0.274299	0.283362	0.371143	0.0863702	0.251753	0.44992
Contig10338.0.g50	Contig10338.0.g50	5.01263	3.71378	1.99292	5.03194	2.92611	3.07707	3.4722	5.24763	5.01742	3.67306	5.84991	3.26821	2.47669	0.318566
Contig10339.0.g51	Contig10339.0.g51	3.12741	2.3989	2.18936	1.63168	1.77473	2.66679	2.36671	3.8096	3.20035	2.1658	2.13161	2.43007	2.37455	1.37163
Contig1034.1.g116	Contig1034.1.g116	7.84869	7.19565	3.83258	4.46301	4.71664	5.56738	3.93649	5.91442	6.12559	6.31005	4.55783	6.59414	1.50333	6.02856
Contig10340.0.g81	Contig10340.0.g81	0	0	0.85854	0.0884504	1.49737	0.537667	0.929762	1.28752	1.44583	0.872877	0.884491	1.50353	1.14854	1.76349
Contig10342.0.g84	Contig10342.0.g84	0.373582	0.312346	0.0984378	0.109536	0.0713304	0.11166	0.145727	0.092013	0.100973	0.133381	0.0361048	0.210056	0.0272082	0.153197
Contig10343.0.g82	Contig10343.0.g82	2.42265	2.13329	4.63264	3.92853	5.47937	4.75619	8.30351	4.42824	7.1427	6.18629	2.69302	5.82753	3.12544	5.3454
Contig10343.0.g83	Contig10343.0.g83	8.99374	6.24287	3.0008	2.14004	5.09759	2.82605	6.09247	4.71139	10.475	7.8882	8.69686	6.17734	1.59648	3.34965
Contig10344.0.g85	Contig10344.0.g85	5.64459	0	0.805123	0.462017	0	0.926256	0.713152	1.69139	0.745891	1.94624	0	0.542355	0	1.14717
Contig10348.0.1.g87	Contig10348.0.1.g87	8.06496	11.3258	8.25286	7.76316	6.63736	5.51613	7.64871	6.89429	5.80285	8.94217	4.87785	12.8935	5.83967	6.277
Contig10349.0.g86	Contig10349.0.g86	0	0.114905	0	0.0200977	0	0.08189	0.0297638	0.0376868	0.0528894	0	0	0.0154296	0	0
Contig1035.0.1.g71	Contig1035.0.1.g71	24.7453	21.1151	22.2802	27.8885	17.2645	40.153	20.8612	26.1928	20.6318	22.153	26.9111	21.6071	38.5651	16.2756
Contig1035.1.g117	Contig1035.1.g117	0	5.9109	6.18474	4.24024	4.12064	1.40754	5.27582	1.9694	1.80858	5.16415	1.22154	1.11575	1.07686	2.80102
Contig10351.0.g12	Contig10351.0.g12	2.12296	4.99649	10.5259	3.68771	5.2486	4.91346	14.0514	8.94805	7.15949	6.6667	2.93385	4.97667	6.3565	1.69134
Contig10352.0.g9	Contig10352.0.g9	18.6652	16.0228	16.6038	18.2583	22.5775	10.2609	26.1109	18.1222	6.88318	11.1491	7.46629	16.4305	69.666	57.1087
Contig10353.0.g10	Contig10353.0.g10	4.8893	5.82186	4.42194	2.34812	4.84619	2.55022	6.44555	6.32943	5.38887	6.12444	3.66859	8.45254	4.23167	3.39478
Contig10353.0.g11	Contig10353.0.g11	5.75682	5.66857	6.37888	3.33505	7.27799	4.87916	7.74096	8.50528	8.73815	8.58582	4.83553	10.777	5.85825	5.34932
Contig10354.0.g6	Contig10354.0.g6	5.13085	5.94458	3.46024	3.70065	3.69847	3.38148	2.48709	3.12932	4.9319	4.59503	5.1198	5.8945	1.73468	2.76886
Contig10355.0.g7	Contig10355.0.g7	1.5917	3.5384	2.90351	3.04712	2.7178	2.4721	4.27903	4.70166	5.63465	4.37627	5.82983	1.99893	9.03537	4.10215
Contig10355.0.g8	Contig10355.0.g8	18.3967	15.2227	26.2611	30.1427	22.5457	13.7365	15.3259	14.5494	19.4695	16.5379	17.0848	17.3309	9.03658	7.03117
Contig10356.0.g4	Contig10356.0.g4	2.78292	2.12912	2.64989	1.96413	4.52273	3.27539	4.54008	3.49944	3.79993	3.41572	1.50253	2.94685	1.53517	1.6585
Contig10357.0.g5	Contig10357.0.g5	1.29264	1.72144	0.534956	0.440546	0.207804	2.00502	1.41207	1.18889	1.2937	1.81811	1.10483	2.21707	0	0.877819
Contig10358.0.g13	Contig10358.0.g13	4.75805	6.20264	6.99552	5.35507	8.28775	4.68057	9.44518	8.67302	5.21711	5.54243	4.99863	5.42296	10.8449	8.86925
Contig10358.0.g14	Contig10358.0.g14	0	0	0.123334	0	0	0	0	0	0	0	0	0	0	0
Contig1036.0.0.g72	Contig1036.0.0.g72	0	0.473913	0.503621	0	1.02822	0.733133	0.456972	0	0.157662	3.59948	1.61984	1.68684	0	0
Contig1036.1.g118	Contig1036.1.g118	13.2179	10.6887	10.2312	9.4753	11.5236	8.15016	10.4292	8.37287	7.20697	8.34161	8.94764	11.2513	18.8693	15.8766
Contig10361.0.g87	Contig10361.0.g87	22.8942	17.6558	23.7467	31.4485	23.3825	37.513	21.1425	24.0827	44.6018	29.2474	38.6177	27.8776	11.5366	11.9934
Contig10362.0.g85	Contig10362.0.g85	5.07681	5.14487	5.98865	7.64151	5.1813	7.90227	7.99403	6.02178	6.5506	7.89086	4.84364	5.6869	8.40467	3.07139
Contig10362.0.g86	Contig10362.0.g86	6.33295	1.17401	5.02074	6.33539	4.3944	6.55629	4.63921	5.07152	4.552	6.23325	5.25837	5.02332	7.7843	2.97787
Contig10363.0.g84	Contig10363.0.g84	0	0	0	0	0	0	0	0	0	0	0	0	0	0
Contig10364.0.g83	Contig10364.0.g83	15.4495	26.1631	165.367	168.417	127.548	129.825	89.5536	50.2476	27.1439	37.1395	106.852	36.0746	406.062	143.538
Contig10365.0.g82	Contig10365.0.g82	1.19001	0.704421	0.571139	0.325994	0.890939	0.486978	0.434649	0.734152	0.528955	0.671625	1.29144	0.834382	1.52076	0.303868
Contig10366.0.g81	Contig10366.0.g81	249.347	281.012	162.262	136.971	180.544	240.048	117.387	203.123	161.574	257.245	160.466	189.506	513.583	142.003
Contig10368.0.g79	Contig10368.0.g79	1.70886	2.03703	1.39395	1.51564	1.11293	1.50215	1.10033	1.62466	0.778025	1.43427	1.05461	2.10181	0.380563	2.66687
Contig10368.0.g80	Contig10368.0.g80	0	0	0	0	0	0	0	0	0	0	0	0	0	0
Contig1037.0.g73	Contig1037.0.g73	11.222	10.0317	7.7366	4.39921	6.39626	6.46653	6.13318	8.68311	6.26212	11.1294	13.2543	9.36536	6.64543	6.35273
Contig1037.1.g119	Contig1037.1.g119	4.15531	3.41538	1.19608	1.43596	2.07729	2.56537	2.08707	3.56068	3.44825	2.60102	2.13071	2.65712	1.47103	0.526704
Contig10370.0.g66	Contig10370.0.g66	0.833134	0.888197	0.747614	0.421618	0.886558	0.448546	0.900676	0.393177	0.869195	1.0265	0.906111	0.970081	0.250186	1.13546
Contig10371.0.g67	Contig10371.0.g67	0.519263	0.701112	0.897023	0.701232	1.4365	1.00024	2.27053	0.722296	2.19189	2.05156	1.44598	1.53395	1.00527	0.385223
Contig10372.0.g68	Contig10372.0.g68	0	0	0	0	0	0	0	0	0	0	0	0	0	0
Contig10373.0.g69	Contig10373.0.g69	2.2661	2.1006	1.22821	0.877513	0.856645	0.662622	1.00888	1.34476	0.891674	1.29278	0.821294	1.47919	0.861061	0.335505
Contig10374.0.g61	Contig10374.0.g61	0	0.0913503	0.790398	0.66604	0.444862	0	0.0708482	0.180881	0.374658	0.73828	0.157642	0.62251	0	0.284874
Contig10375.0.g62	Contig10375.0.g62	11.0529	13.9068	9.80362	11.9384	16.1175	16.6167	13.7103	18.9108	13.2949	13.83	10.9861	8.90341	11.8084	11.5668
Contig10375.0.g63	Contig10375.0.g63	5.17843	7.6667	7.278	5.5042	7.27212	6.24504	10.1007	8.39485	11.8541	9.63982	9.28401	10.3085	5.61017	8.27268
Contig10376.0.g64	Contig10376.0.g64	66.3139	77.4221	107.15	120.912	72.6593	101.671	60.7817	83.0173	64.5196	93.7589	91.7108	100.61	132.868	120.65
Contig10377.0.g65	Contig10377.0.g65	71.7286	78.391	71.1152	84.0594	64.9736	78.3065	44.5159	58.8514	39.093	46.1188	74.5111	44.7767	185.013	163.776
Contig10378.0.g59	Contig10378.0.g59	3.78551	5.53131	3.5663	3.25669	3.42771	2.0961	2.75905	3.74973	2.19263	1.54718	2.86597	1.42702	1.35421	2.67466
Contig10379.0.g60	Contig10379.0.g60	38.1889	21.7948	14.453	13.1358	18.5286	11.0455	14.2169	24.7038	17.3327	17.3497	22.7221	14.4782	45.9832	42.2762
Contig1038.0.g74	Contig1038.0.g74	26.234	38.8937	39.4808	31.6375	40.3001	26.1067	32.9892	22.3078	23.48	29.077	36.4479	30.2443	26.7827	45.6873
Contig1038.1.g120	Contig1038.1.g120	0	0	0	0.746049	0	0.601788	0.340272	0	0	0.123974	0	0	0	0
Contig10380.0.g26	Contig10380.0.g26	62.5029	13.1807	0.19527	2.23711	2.69675	29.0667	79.8272	111.334	80.9483	26.6029	3.83045	18.671	0.815568	0.554886
Contig10381.0.g25	Contig10381.0.g25	83.5781	51.2213	29.1799	59.83	26.0402	76.3067	27.4833	40.0763	44.3377	53.4822	40.6599	45.6549	20.9404	41.1276
Contig10384.0.g21	Contig10384.0.g21	0	0	0.0224005	0	0.0302113	0	0	0.0610852	0.063833	0.0263778	0	0.0248859	0	2.13354
Contig10385.0.g73	Contig10385.0.g73	4.11285	2.32186	5.34371	4.46274	4.02856	2.24045	3.56111	4.95284	2.41084	2.78965	3.48195	2.6684	5.07421	5.44862
Contig10386.0.g23	Contig10386.0.g23	10.2245	11.0418	24.8782	22.8775	27.2102	26.5618	22.4515	28.0757	36.0464	22.7955	25.5284	21.0654	31.7594	30.9969
Contig10386.0.g24	Contig10386.0.g24	4.39827	4.9358	8.57948	7.20605	9.07663	6.42943	8.53956	9.35337	7.87015	7.15276	8.15908	6.97059	10.4446	11.8967
Contig10388.0.g18	Contig10388.0.g18	2.05547	1.12694	2.13796	1.46105	1.41488	1.25853	1.18782	1.42821	0.812761	1.14371	1.94968	1.29523	2.88931	1.17835
Contig10389.0.g8	Contig10389.0.g8	0.877481	0.975911	1.09538	1.01211	0.889221	0.513722	0.803278	0.363623	0.248727	0.569815	1.2605	0.585127	0	0.757234
Contig1039.0.g75	Contig1039.0.g75	0.932128	0.621531	4.83582	4.1702	4.29417	2.60166	4.3281	2.09242	2.15149	2.63441	1.86897	2.47666	1.8654	1.83917
Contig1039.1.g121	Contig1039.1.g121	2.63606	2.70973	3.25572	3.1444	1.90774	3.06071	3.37945	2.50261	2.76969	2.5546	1.08359	2.59313	3.23378	5.00037
Contig10390.0.g98	Contig10390.0.g98	2.45771	0.499429	0.803746	0.46475	0.921087	0.413945	1.03428	1.36776	0.687404	0.80414	0.767944	1.09362	1.31206	1.82722
Contig10391.0.g64	Contig10391.0.g64	0.283233	0.82877	0.421778	0.385977	0.509759	0.15229	0.598351	0.325634	0.500027	0.748146	1.14937	0.668649	0.0619071	0.0995037
Contig10392.0.g61	Contig10392.0.g61	0.122622	1.94426	0.331579	0.904562	0.448156	1.1893	1.30896	0.507202	0.453725	0.870009	0.705835	0.614659	0.406153	0.371663
Contig10393.0.g62	Contig10393.0.g62	184.252	151.33	152.571	244.517	97.7632	226.461	95.0563	161.027	76.5657	110.81	98.6464	112.407	105.068	2.67854
Contig10393.0.g63	Contig10393.0.g63	4.00624	10.1093	4.59894	3.79765	5.95786	5.33088	2.99159	5.24495	4.71449	6.16265	4.77526	6.97987	6.9924	1.4406
Contig10395.0.g125	Contig10395.0.g125	251.444	243.945	183.557	174.212	177.038	208.286	166.891	237.979	192.71	153.958	274.153	173.68	333.218	285.556
Contig10396.0.g110	Contig10396.0.g110	0.801831	0.740719	1.52365	2.61078	2.2072	1.73548	4.74243	1.71735	3.5698	3.2659	2.01626	2.2315	2.72519	3.9207
Contig10396.0.g111	Contig10396.0.g111	7.83222	13.8347	16.8429	34.4431	12.3957	9.73264	13.3748	11.1102	8.43033	9.13992	11.5635	8.76945	20.6342	21.6708
Contig10397.0.0.g113	Contig10397.0.0.g113	7.26202	3.64122	5.44973	6.23385	6.48317	8.67422	5.64212	8.01307	5.63109	5.53401	9.85538	9.74206	9.54605	3.11288
Contig10398.0.g57	Contig10398.0.g57	0	0	0	0	0	0	0	0	0	0	0	0	0	0
Contig10399.0.g58	Contig10399.0.g58	0	0	0	0	0	0	0	0	0	0	0	0	0	0
Contig104.0.g12	Contig104.0.g12	0	0.176628	0.693243	1.9996	1.62473	1.10479	3.48218	0.883137	0.653576	1.12166	0.606145	0.632195	0	0.0906011
Contig104.1.g86	Contig104.1.g86	53.0134	42.1476	67.3604	62.0137	60.8437	72.7829	42.2468	50.4114	48.2991	44.625	58.4178	40.2653	67.3119	60.785
Contig104.1.g87	Contig104.1.g87	1.93653	3.1123	2.87831	2.7318	2.71331	1.87527	4.64979	2.01689	3.0854	4.2592	1.44861	4.69511	1.83268	1.75081
Contig1040.1.g122	Contig1040.1.g122	8.67851	8.99202	4.29628	3.65999	3.76055	4.1474	4.85825	4.64533	4.3039	2.93838	3.67016	7.31668	2.79848	2.95508
Contig10400.0.g78	Contig10400.0.g78	1.33617	1.93897	0.0700864	0.0663074	0.221124	0.0636531	0.0892421	0.26121	0.187602	0.0727409	0.0513739	0.134549	0	0.0077946
Contig10401.0.g79	Contig10401.0.g79	166.106	198.949	76.4698	140.007	72.9128	229.722	97.0255	151.882	140.001	124.84	134.013	241.579	250.435	33.5408
Contig10402.0.g75	Contig10402.0.g75	27.0292	46.0069	29.553	26.1546	33.2146	19.0246	29.3857	30.4534	35.0275	19.8744	31.3931	24.661	26.2135	35.3278
Contig10402.0.g76	Contig10402.0.g76	93.3608	66.1963	83.8237	112.287	88.7052	96.1384	88.2504	99.8752	67.7658	48.906	57.1337	39.6012	298.052	253.115
Contig10403.0.g77	Contig10403.0.g77	0	0.232291	1.32435	1.18508	0.96375	0.989692	1.19501	1.31726	0.898776	1.01465	1.20528	0.887344	2.44199	2.79129
Contig10404.0.g83	Contig10404.0.g83	0	0.802487	2.44649	5.67766	14.7421	1.68613	2.38206	0.399224	1.31518	1.36219	0.920613	0.587427	0.889057	0.06906
Contig10405.0.g84	Contig10405.0.g84	15.2649	17.3313	21.8697	28.8366	16.4491	19.3276	14.2018	14.0774	10.7362	15.1872	13.8602	14.1791	19.144	19.1913
Contig10406.0.g80	Contig10406.0.g80	2.38495	3.394	2.98634	4.37256	3.07224	3.08313	3.85398	3.3122	5.37405	5.16997	4.23398	3.97816	4.19015	3.21108
Contig10406.0.g81	Contig10406.0.g81	4.69216	5.46104	2.64925	2.51911	3.38538	1.98231	3.94038	3.29717	3.2444	5.69286	3.44327	4.72491	2.19716	3.75578
Contig10407.0.g82	Contig10407.0.g82	0	0	0	0	0	0	0	0	0	0	0	0	0	0
Contig10408.0.g73	Contig10408.0.g73	49.8015	44.6112	20.5973	14.7558	21.7992	21.7882	19.716	29.3532	21.4356	20.1753	28.3635	39.8353	20.4644	26.6338
Contig10409.0.g74	Contig10409.0.g74	1.8269	3.52613	4.49866	5.80367	3.619	5.14186	3.65812	4.24779	4.45902	4.05284	5.0969	3.28415	3.52658	2.87111
Contig1041.0.3.g62	Contig1041.0.3.g62	0	0	0	0	0.0506188	0	0.0403238	0	0	0	0	0	0	0.755512
Contig1041.1.g1	Contig1041.1.g1	34.5854	53.114	67.1076	92.3904	60.4379	71.2828	53.0329	41.2256	32.6062	47.4106	42.1517	30.5962	33.0198	25.6908
Contig10410.0.g47	Contig10410.0.g47	0.264882	5.52983	1.22537	2.54062	3.27141	1.7228	3.08991	1.52979	1.8204	2.63701	1.14649	2.04268	2.03954	1.49864
Contig10411.0.0.g45	Contig10411.0.0.g45	0	0	0	2.99165	0	8.48886	0	3.45928	63.1246	41.2566	8.94426	12.1973	0	0
Contig10411.0.1.g46	Contig10411.0.1.g46	24.8625	17.3033	19.2488	16.2322	27.6515	28.0918	25.2058	17.4209	18.9815	24.5137	38.7884	22.746	18.0769	17.2976
Contig10412.0.g49	Contig10412.0.g49	4.72425	5.13161	4.88074	10.6866	3.47728	8.3101	7.66461	4.59557	7.04662	6.34598	4.10918	4.98405	4.11996	9.41924
Contig10413.0.g48	Contig10413.0.g48	55.7002	72.1136	65.1779	52.0582	66.8053	48.2967	44.6675	49.9266	47.4823	56.1531	70.5567	63.5381	48.4264	82.2884
Contig10414.0.g41	Contig10414.0.g41	18.5337	15.2238	14.4101	30.2602	11.133	14.508	9.13574	8.97988	6.88342	11.2175	8.45565	17.6249	1.93607	1.15564
Contig10415.0.g40	Contig10415.0.g40	42.2133	16.0296	13.2908	42.4727	17.056	34.2851	16.3653	16.4974	14.272	21.7404	9.24558	14.619	10.5371	30.6004
Contig10416.0.g43	Contig10416.0.g43	0	0	0	0.132242	0	0	0	0.262554	0.258381	0.219121	0	0	0	0
Contig10416.0.g44	Contig10416.0.g44	0	0	0	0.27578	0	0	0	0	0.177456	3.04328	0	1.08283	0	0
Contig10417.0.g41	Contig10417.0.g41	1.15009	1.18202	2.05517	2.15988	2.23325	2.51077	2.29333	2.00728	1.84927	1.95019	1.65929	1.66107	3.30869	0
Contig10418.0.g55	Contig10418.0.g55	0.0894959	0.381731	0.302619	0.315585	0.300631	0.225319	0.250394	0.231164	0.189735	0.0927609	0.207835	0.435456	0.331851	0.299564
Contig10419.0.g54	Contig10419.0.g54	0.562601	2.01377	1.26212	1.15759	1.01506	0.642418	0.807658	0.861506	1.33672	1.54391	1.85642	1.67205	1.1483	1.19068
Contig1042.0.0.g64	Contig1042.0.0.g64	0	0	0.0391664	0	0	0	0.0421913	0	0	0.0925298	0.375317	0	0	0.0564321
Contig1042.1.g2	Contig1042.1.g2	6.75018	5.8499	6.46758	4.77821	5.41643	6.76065	4.51314	5.88972	3.11553	3.35759	6.79965	3.98042	12.6394	15.2296
Contig1042.1.g3	Contig1042.1.g3	2.31438	4.59147	2.9296	1.86447	2.88939	1.86534	3.84652	2.1157	3.55147	5.17412	3.76101	3.10877	2.85902	4.60655
Contig1042.1.g4	Contig1042.1.g4	0.482009	1.20833	0.924902	0.985377	1.42118	0.430065	1.07783	1.03559	1.35789	1.56501	3.48623	1.63961	1.05641	2.76473
Contig1042.1.g5	Contig1042.1.g5	36.915	30.0123	34.8665	27.2138	47.1503	56.4605	49.8661	47.0755	31.4149	31.5721	29.8955	28.2393	65.2852	52.9369
Contig10420.0.1.g22	Contig10420.0.1.g22	0	0	1.17348	0.749443	2.14384	0	1.14782	0.765932	0.971485	2.19359	2.53408	1.60699	7.23023	0.372562
Contig10421.0.g71	Contig10421.0.g71	0.308618	0	2.03218	1.80011	1.1252	2.43585	2.09313	4.54294	2.97013	2.23976	1.32919	1.54226	8.20602	0.266009
Contig10422.0.g72	Contig10422.0.g72	3.49767	2.08001	1.65509	1.60336	1.8947	2.07622	2.54623	1.88065	2.11148	2.69988	2.89238	2.75062	1.85666	2.33771
Contig10423.0.g73	Contig10423.0.g73	11.1823	19.3063	6.37743	4.70188	7.70694	5.87901	6.69443	10.8039	9.37303	5.61118	9.85742	6.30556	8.81771	3.74874
Contig10424.0.g74	Contig10424.0.g74	20.9226	15.0812	10.7752	12.5244	9.06343	15.4862	9.57388	16.1858	16.6897	12.2562	16.5579	18.0545	12.0178	16.9564
Contig10425.0.g28	Contig10425.0.g28	21.7361	14.5012	28.7683	19.7453	26.0028	18.0118	21.0539	26.4723	24.5652	20.1355	23.0357	15.2584	18.2537	20.6569
Contig10426.0.g77	Contig10426.0.g77	0.503941	0.444209	0.265388	0.0419969	0.429467	0.14684	0.389834	0.184342	0.375457	0.253053	0.39523	0.23	0.282365	0.545489
Contig10427.0.g78	Contig10427.0.g78	2.90966	1.04031	1.45423	2.4597	1.34872	3.28955	1.88092	2.12313	1.8877	1.62035	2.78809	1.15576	11.9528	4.42906
Contig10429.0.1.g79	Contig10429.0.1.g79	13.0063	19.8207	11.4094	9.14714	11.4363	9.42781	14.3755	13.8068	18.0775	16.6403	12.5631	14.4076	19.0042	17.0684
Contig1043.0.g63	Contig1043.0.g63	213.839	171.165	194.534	273.59	167.312	231.197	118.063	176.049	130.367	139.361	175.15	175.529	243.757	11.983
Contig1043.1.g6	Contig1043.1.g6	0.919432	2.06781	1.04779	0.618186	1.64361	0.88084	2.06439	2.03953	2.29564	1.83781	1.43045	1.61527	1.47531	0.648092
Contig10430.0.g65	Contig10430.0.g65	1.15693	0.85063	0.618965	0.746204	0.767459	0.447534	1.12204	0.892177	0.664883	0.776524	0.665336	1.0907	0.805851	0.570092
Contig10431.0.g64	Contig10431.0.g64	1.0347	1.55088	1.70086	1.47285	1.91077	1.34118	1.08964	1.17268	1.60876	1.90944	2.11893	1.34672	2.22434	1.14252
Contig10432.0.g63	Contig10432.0.g63	4.31523	5.85635	4.83472	3.63642	5.11487	6.07255	5.23128	7.35883	6.83279	5.83552	8.28845	6.33112	13.6554	14.5094
Contig10433.0.g61	Contig10433.0.g61	7.93241	5.99205	9.95045	12.7471	11.342	11.4282	13.0058	11.8493	16.3236	13.3033	12.2517	11.3238	11.6013	7.03555
Contig10433.0.g62	Contig10433.0.g62	19.0492	12.2924	12.0715	11.1389	11.1771	13.059	11.8973	16.3573	11.9297	11.2997	10.8698	11.2081	13.8077	10.5541
Contig10434.0.g12	Contig10434.0.g12	19.5863	24.7062	15.3334	20.5951	43.7262	26.0054	50.9412	22.3612	24.3396	26.1149	21.427	19.2772	13.1163	22.385
Contig10436.0.g66	Contig10436.0.g66	0	0.208069	0.0374482	0	0.0506188	0.109885	0.0403238	0.257878	0.0709442	0	0	0	0	0
Contig10437.0.g10	Contig10437.0.g10	3.8068	4.14006	4.75251	3.30706	5.01522	3.05517	5.07677	4.00582	4.60265	5.93671	5.48115	5.70937	5.47232	5.70036
Contig10438.0.g73	Contig10438.0.g73	1.70403	1.13782	2.83604	2.07296	2.35437	2.50798	2.27939	2.01911	2.65563	2.09686	1.79948	1.29187	2.25544	2.26573
Contig10439.0.g72	Contig10439.0.g72	0	0	1.68032	0.334351	2.12112	0.338869	1.31666	0.0809144	0.710811	0.137369	1.94897	0.71011	3.89631	43.419
Contig1044.0.g66	Contig1044.0.g66	31.9031	27.3936	23.3283	39.0458	61.9256	45.8173	81.7223	43.8218	39.1511	41.6824	22.5551	30.0863	37.7348	28.3135
Contig1044.0.g67	Contig1044.0.g67	13.4713	11.8806	14.737	15.3192	13.7367	11.4056	16.2024	14.2544	12.3587	14.252	18.2276	11.1421	20.4156	12.0108
Contig1044.1.g7	Contig1044.1.g7	27.2225	26.6473	10.5436	11.7889	10.9619	15.5328	11.5568	24.3516	11.2641	11.8663	17.4027	22.4854	14.0176	9.42726
Contig10441.0.g64	Contig10441.0.g64	2.32583	1.36034	2.81711	2.11281	3.10855	1.45148	3.20785	2.27339	2.02544	2.38218	2.43835	1.60333	2.6775	3.07583
Contig10442.0.g63	Contig10442.0.g63	0	0	0.0101417	0	0.0682659	0	0	0.0274324	0.00965524	0.0238304	0	0	0	0
Contig10444.0.g61	Contig10444.0.g61	1.54591	0.993575	1.06208	1.7437	0.67935	1.4309	1.25413	0.856554	0.650294	0.889573	0.945674	1.01957	1.95594	6.2113
Contig10445.0.g62	Contig10445.0.g62	0.0425626	0.106721	0.0129127	0.0746944	0.0521723	0.0380481	0.0691171	0.0349917	0.024574	0.0151786	0	0	0.0465866	0
Contig10446.0.g59	Contig10446.0.g59	1.15244	0.962929	2.11138	2.69941	2.09298	1.54129	1.90743	2.30025	1.87467	3.12037	1.58322	2.86791	2.14786	1.31004
Contig10447.0.g60	Contig10447.0.g60	137.692	161.975	141.561	118.549	147.926	97.971	132.034	142.954	104.289	156.302	191.881	156.153	197.606	222.531
Contig10448.0.g65	Contig10448.0.g65	262.228	211.835	245.045	321.681	175.108	286.813	121.505	186.625	135.546	154.608	167.007	196.636	139.128	141.198
Contig10449.0.g66	Contig10449.0.g66	49.0953	38.0832	28.4989	54.8726	32.6483	48.0778	34.4409	28.5811	78.8402	65.0826	43.2119	55.9643	16.4165	18.1141
Contig1045.0.g65	Contig1045.0.g65	0.699352	3.0157	0.490642	0.658064	0.757676	0.205756	0.264009	0.867407	0.830284	0.744584	1.17467	0.623582	0.385815	0.151544
Contig1045.1.g8	Contig1045.1.g8	3.41528	3.37222	14.0016	9.99864	10.2095	8.46437	10.638	7.00455	7.71722	8.31569	7.09158	8.93374	5.65316	3.39138
Contig10450.0.g7	Contig10450.0.g7	2.10934	1.88867	3.19765	2.67869	3.20165	2.09451	2.88317	2.48151	1.88328	2.41358	3.08638	3.79341	6.17483	2.75011
Contig10452.0.g10	Contig10452.0.g10	8.9468	10.4619	1.97532	1.9167	2.76327	2.21557	3.87441	4.71345	3.56531	5.66238	1.70277	6.57835	0.597637	7.30785
Contig10452.0.g9	Contig10452.0.g9	1.07137	1.34229	0.624268	0.334177	0.249491	0.544077	0.893224	0.536182	0.570937	0.980277	0.552536	0.719258	0.252208	1.5681
Contig10453.0.g8	Contig10453.0.g8	0	0	246.973	267.534	156.815	350.985	253.825	273.707	109.412	83.9972	224.014	81.0011	541.073	703.713
Contig10454.0.g12	Contig10454.0.g12	28.4106	30.5566	31.7631	49.3537	29.5872	37.9311	28.6085	31.1747	20.6768	24.7513	26.0642	27.6059	16.7834	18.4826
Contig10455.0.g11	Contig10455.0.g11	6.6627	7.08189	3.29452	5.44067	12.5124	7.99001	8.72015	6.75398	5.83598	8.24379	5.78284	8.17716	5.60722	2.79831
Contig10456.0.g14	Contig10456.0.g14	0	0	0	0	0	0	0	0	0	0	0	0	0	0
Contig10456.0.g15	Contig10456.0.g15	0	0	0	0	0	0	0	0	0	0	0	0	0	0
Contig10456.0.g16	Contig10456.0.g16	0	0	0	0	0	0	0	0	0	0	0	0	0	0
Contig10456.0.g17	Contig10456.0.g17	0	0	0	0	0	0	0	0	0	0	0	0	0	0
Contig10457.0.g13	Contig10457.0.g13	6.18126	4.71509	4.87651	5.97879	5.4164	2.73254	4.14022	5.67946	4.71503	5.75272	5.06712	5.42178	3.52381	3.23792
Contig10458.0.g19	Contig10458.0.g19	31.8779	18.9268	23.0416	16.5535	24.1546	27.9492	38.6879	40.2546	29.8052	32.9567	12.3312	21.3783	8.57402	19.6459
Contig10459.0.g18	Contig10459.0.g18	6.36234	7.38328	5.24404	3.91973	6.13023	4.56867	7.76158	8.65604	9.05508	9.00301	7.32568	9.17137	7.04075	4.73828
Contig1046.0.g69	Contig1046.0.g69	0	0	0	0	0	0	0	0	0	0	0	0	0	0
Contig1046.1.g10	Contig1046.1.g10	0.610479	1.93936	1.51166	1.86457	1.37318	1.55857	4.27532	1.76751	2.7993	1.73215	0.840391	3.36551	2.20219	2.42538
Contig1046.1.g11	Contig1046.1.g11	44.6328	47.1776	49.5344	48.7864	36.1953	61.7488	42.9091	61.2882	51.4735	48.464	53.1616	47.0595	82.416	90.8664
Contig1046.1.g9	Contig1046.1.g9	2.32123	2.98858	1.25465	1.8095	1.44697	0.916474	2.85431	1.40625	1.59695	3.87035	0.301667	2.72687	1.64672	4.77993
Contig10460.0.g103	Contig10460.0.g103	4.65769	5.40224	6.24702	5.7175	5.37401	9.25968	8.74896	12.6651	9.63607	6.59438	13.442	5.69835	13.1849	2.92891
Contig10461.0.g1	Contig10461.0.g1	7.56451	11.1049	10.0067	5.30721	16.2613	3.37987	10.4854	5.55635	13.4285	28.0548	26.4059	20.5262	7.18634	15.072
Contig10462.0.g2	Contig10462.0.g2	48.0916	34.0704	6.88901	15.1012	5.98446	27.2432	3.97819	15.2195	4.91773	7.2239	6.81715	7.7891	2.73887	12.108
Contig10463.0.g3	Contig10463.0.g3	6.10982	10.1828	9.44896	4.91038	7.24192	8.06507	7.93971	7.78992	8.58313	10.0195	10.9998	7.91238	10.5303	7.00572
Contig10464.0.g97	Contig10464.0.g97	7.14893	8.58745	8.6563	7.48634	6.66668	7.41218	7.39252	10.4845	8.88073	7.95276	10.0665	8.39273	13.4478	6.29569
Contig10464.0.g98	Contig10464.0.g98	15.7432	14.238	8.74437	5.17792	11.0771	7.37391	10.242	12.0153	12.6342	11.6742	12.6577	13.847	11.1647	8.35851
Contig10465.0.g100	Contig10465.0.g100	24.3672	32.7344	19.8564	23.5605	23.1911	24.2444	24.221	20.8436	24.9242	20.7322	20.0976	18.9538	24.5967	15.4662
Contig10465.0.g99	Contig10465.0.g99	138.329	117.718	52.8528	68.4247	65.6921	113.961	74.0774	134.669	105.86	183.457	88.5699	178.434	166.699	41.7345
Contig10466.0.g101	Contig10466.0.g101	0.660293	0.344929	0.563491	0.380289	0.539636	0.184497	0.428926	0.356205	0.452813	0.765351	0.298759	0.806217	0.4968	1.39273
Contig10467.0.g102	Contig10467.0.g102	263.584	120.109	0.367352	85.5609	25.0294	1013.91	248.358	919.07	313.847	164.56	13.7522	141.382	35.2502	22.7792
Contig10468.0.g95	Contig10468.0.g95	68.9506	56.6542	99.932	115.947	79.7115	94.8239	58.9335	70.4087	37.4611	52.1825	65.1509	39.0188	242.013	152.033
Contig10469.0.g96	Contig10469.0.g96	9.37719	7.68186	4.03272	4.25882	4.92782	5.90495	3.4518	5.87124	8.73893	4.24872	3.30398	6.07768	0.912329	0.566341
Contig1047.0.g68	Contig1047.0.g68	0.619423	2.32964	6.0391	2.34825	5.96496	2.53056	9.22455	2.43741	4.13707	4.48057	1.53712	2.71151	3.43898	1.47312
Contig1047.1.g12	Contig1047.1.g12	9.4969	11.4093	4.81394	5.83658	4.88803	6.76811	3.89764	7.94675	3.36769	3.07582	4.15747	5.14478	4.99693	6.0986
Contig10470.0.g34	Contig10470.0.g34	0	0	0	0	0	0	0	0	0	0	0	0	0	0
Contig10471.0.g33	Contig10471.0.g33	107.793	98.2751	95.7782	101.675	86.2781	108.793	75.4977	94.6184	77.3835	103.461	132.932	93.725	57.6516	72.003
Contig10472.0.g32	Contig10472.0.g32	40.9334	47.6376	25.2548	18.3426	30.1439	20.7827	24.6665	32.8708	30.6567	29.0171	49.2606	31.5408	24.3297	20.0546
Contig10473.0.g31	Contig10473.0.g31	0.179087	0.698281	0.704843	1.59385	0.925645	1.01092	1.25913	0.491426	0.584144	1.0207	0.34525	0.822914	0.654605	1.09585
Contig10474.0.g30	Contig10474.0.g30	7.71037	9.45711	15.9794	11.3706	10.2303	6.89804	11.4273	6.07936	8.60622	7.49459	9.76927	5.29017	16.5765	12.32
Contig10475.0.g28	Contig10475.0.g28	101.515	94.3684	60.1624	52.1816	64.8143	61.5715	73.7897	89.3241	93.7952	114.42	114.942	97.3093	116.926	68.0975
Contig10475.0.g29	Contig10475.0.g29	358.095	243.876	304.281	477.997	382.406	388.639	346.805	330.616	209.716	258.642	383.547	191.53	766.726	568.425
Contig10477.0.g27	Contig10477.0.g27	7.40986	3.3036	3.20505	6.64619	2.23248	8.88473	3.655	2.76722	6.68797	4.74388	3.7681	5.32142	0.593533	0.448884
Contig10478.0.g26	Contig10478.0.g26	225.062	134.237	92.4654	131.562	156.419	222.434	148.724	376.424	115.407	64.2352	112.436	67.3581	135.833	101.488
Contig10479.0.g25	Contig10479.0.g25	13.0031	11.2146	10.5726	12.023	10.0627	10.0714	10.0291	12.4976	7.18853	8.01185	7.84454	13.8516	15.9158	18.129
Contig1048.0.g71	Contig1048.0.g71	0	0	0.114909	0.24866	0.311573	0.168023	0.124327	0.080207	0.108445	0	0.552123	0.12802	0	0
Contig1048.1.g13	Contig1048.1.g13	17.845	16.2656	13.2193	12.1276	10.0539	11.5129	12.7029	18.7722	11.4635	9.41343	14.4518	16.6142	22.0783	12.5475
Contig1048.1.g14	Contig1048.1.g14	12.9514	8.06659	16.7638	18.7038	15.0122	20.7638	17.8176	20.3923	21.4453	19.5546	17.7316	18.0208	16.2811	7.37819
Contig10480.0.g70	Contig10480.0.g70	0.680151	1.13489	4.73333	4.36006	6.95308	5.14565	5.01294	5.91413	4.94432	2.98931	5.08448	3.40492	15.1911	1.99863
Contig10481.0.g71	Contig10481.0.g71	1305.58	835.015	444.482	479.754	1017.33	672.089	962.34	942.813	674.762	537.008	1795.15	426.616	1090.24	4475.32
Contig10482.0.g69	Contig10482.0.g69	0	0	0.458534	1.98246	0.831216	4.01005	0.0830627	1.62121	0.359361	9.54508	4.05104	9.3799	0.579437	0.219455
Contig10484.0.g74	Contig10484.0.g74	0.411602	0.171808	0.743769	1.20885	0.962542	0.637248	0.766334	0.637459	0.911095	1.16964	1.03809	1.20584	0.680201	1.92151
Contig10485.0.g32	Contig10485.0.g32	4.28093	1.24816	2.35354	1.19255	4.2295	2.41577	4.0665	3.47771	4.67711	2.41543	3.05923	2.83606	3.58047	1.8288
Contig10486.0.g72	Contig10486.0.g72	26.434	19.5371	6.16811	5.90855	8.91631	12.4005	12.278	19.7882	15.73	18.1049	13.1674	20.4136	7.82672	9.05762
Contig10486.0.g73	Contig10486.0.g73	92.6794	88.2122	80.0255	85.4609	87.5815	84.5856	64.0673	77.2974	73.6389	89.3829	138.641	83.7144	73.7922	98.9167
Contig10488.0.g77	Contig10488.0.g77	1.88146	1.21915	2.61079	2.1517	1.85534	5.08603	1.6833	0.957623	3.63407	2.28608	2.69005	4.43392	1.165	15.2825
Contig10489.0.g78	Contig10489.0.g78	7.07236	7.08135	14.2824	14.5592	13.4768	12.714	10.4134	9.47802	5.6366	7.01713	7.09953	8.96239	36.0799	27.979
Contig1049.0.g70	Contig1049.0.g70	0.298506	0.356415	0.077623	0.130963	0.226509	0.15248	0.193896	0.122705	0.135413	0.0608297	0	0.0861697	0	0
Contig1049.1.g15	Contig1049.1.g15	5.07113	5.24842	5.22762	5.71233	4.89415	3.08815	8.32798	5.17268	6.05366	6.99149	4.74753	9.20888	8.9411	9.30816
Contig10490.0.g68	Contig10490.0.g68	0.259916	0.27143	0.570134	0.113682	1.59025	0.289312	0.885363	0.69568	0.523146	0.532189	1.22088	0.524069	0.213884	0.36892
Contig10491.0.g67	Contig10491.0.g67	2.26387	2.03163	1.54708	1.72577	2.23248	1.3414	2.89913	2.51626	2.33929	2.36409	1.6399	2.63728	1.96578	2.39589
Contig10492.0.g70	Contig10492.0.g70	35.7232	42.0908	21.0364	19.4844	28.8386	17.7667	29.2278	30.197	51.9563	40.028	36.77	34.649	26.0501	18.9891
Contig10493.0.g69	Contig10493.0.g69	4.01413	3.45885	1.60724	0.581086	1.75866	0.518013	1.46507	1.90504	1.73259	1.74156	1.61776	1.35205	1.85687	1.32402
Contig10494.0.g63	Contig10494.0.g63	11.5645	11.0603	8.47559	11.5757	6.43385	8.09818	4.03396	5.04504	3.94677	7.49969	7.87214	5.72806	1.05425	8.6157
Contig10495.0.g62	Contig10495.0.g62	65.5657	82.1006	59.7612	54.2508	53.0232	53.9883	42.6594	61.0232	52.5887	66.4629	71.3116	64.5769	42.1468	85.2544
Contig10496.0.g45	Contig10496.0.g45	194.966	151.801	157.557	174.148	120.532	269.041	139.444	180.899	74.7827	106.889	119.778	148.961	310.139	157.831
Contig10497.0.g43	Contig10497.0.g43	108.292	89.2158	141.69	135.609	132.335	113.497	85.7546	99.2368	53.4132	54.2752	120.845	54.6128	383.203	331.544
Contig10497.0.g44	Contig10497.0.g44	5.95185	4.76853	5.6533	7.33844	7.97816	5.35608	7.85659	8.31877	11.2896	7.5607	6.51114	7.87902	3.80987	5.05385
Contig10498.0.g39	Contig10498.0.g39	0	0	0	0.0232134	0	0	0.0171998	0	0.0458036	0.0188829	0	0	0	0.0695472
Contig10499.0.g58	Contig10499.0.g58	15.6093	14.7614	8.59455	15.528	7.44228	16.4839	5.81325	14.7879	12.2422	9.61503	17.8614	12.6855	5.16376	8.84566
Contig105.0.g13	Contig105.0.g13	0.0757737	0.0506921	0.0322915	0.00667417	0.0186157	0	0.054216	0.0310816	0.0395668	0.0757989	0	0.0614108	0.11577	0
Contig105.1.g88	Contig105.1.g88	5.28102	7.73547	7.21273	3.43922	8.63857	2.81369	9.58627	5.19216	6.38259	9.01696	7.15417	6.95122	4.46502	4.10601
Contig105.1.g89	Contig105.1.g89	1.02404	2.46448	3.42224	4.30907	6.72599	2.05687	6.35307	1.55483	1.66068	1.17393	1.52881	3.03419	2.00147	1.74358
Contig1050.1.g16	Contig1050.1.g16	12.9807	29.263	14.4222	18.0428	10.8527	16.591	13.8953	12.8249	16.7697	13.754	10.9721	14.7345	9.9629	10.6477
Contig10500.0.g57	Contig10500.0.g57	3.20464	1.2082	1.7745	1.889	2.10207	1.92041	2.77817	3.92794	3.24757	3.04767	2.38364	1.90355	3.07519	3.41159
Contig10501.0.g56	Contig10501.0.g56	4.57943	3.10799	3.45692	2.88629	3.56727	2.76576	3.72525	2.8631	3.62922	3.29487	3.34412	3.96908	3.04058	2.52256
Contig10502.0.g88	Contig10502.0.g88	22.0903	23.3834	29.35	25.2849	42.4296	24.1047	33.4917	32.0408	37.3904	32.1405	25.2942	31.5864	34.0926	32.919
Contig10503.0.g54	Contig10503.0.g54	1.77666	1.38549	1.66754	1.32207	2.36833	0.844614	2.47912	1.75503	2.2671	1.39238	2.14077	1.57311	2.46764	4.71134
Contig10504.0.g93	Contig10504.0.g93	3.41418	0.149791	0.0536202	0.696338	0.290613	1.09837	0	0.149318	0.202558	0.127019	0	0.0597193	0	0
Contig10505.0.g60	Contig10505.0.g60	25.1859	33.6652	20.3239	24.3642	19.9646	19.9673	17.475	24.9295	18.7796	21.864	18.7454	21.6321	26.2373	17.3502
Contig10506.0.g91	Contig10506.0.g91	33.6513	36.8235	31.3274	38.2211	28.8086	26.0276	29.6778	29.6779	30.9944	36.4993	37.1365	36.5999	30.4361	30.4226
Contig10507.0.g90	Contig10507.0.g90	4.5688	2.7127	0.382794	1.79104	0.782888	3.05883	0.731433	0.685816	0.179369	0.342747	0.462542	1.28333	0	0
Contig10508.0.g97	Contig10508.0.g97	10.9799	11.5887	12.8105	15.6106	12.4763	13.825	14.7925	15.6857	16.1302	15.1518	10.6743	9.53132	8.7122	10.1025
Contig10509.0.g95	Contig10509.0.g95	16.7722	4.79559	4.55924	4.70409	6.28755	6.79831	5.87839	4.72211	8.08096	11.7291	10.7131	9.02025	10.5527	8.04091
Contig10509.0.g96	Contig10509.0.g96	4.59592	4.37488	6.34782	4.36593	5.01358	5.1328	5.36027	4.70323	5.4713	6.17535	10.0761	6.50057	5.46195	6.07733
Contig1051.1.g17	Contig1051.1.g17	0.540836	0	0.93293	1.11284	1.09707	1.54648	1.22386	1.00766	1.34399	0.958524	2.91582	0.631798	2.69074	2.51273
Contig1051.1.g18	Contig1051.1.g18	1.08418	2.02989	35.5215	49.4531	36.4578	63.6308	29.8512	31.4189	50.3027	26.1881	132.312	23.3949	102.808	67.865
Contig10510.0.g53	Contig10510.0.g53	0.239824	0.467366	0.772569	0.488496	0.879377	0.568022	1.2439	0.88982	1.28381	1.10911	0.461635	0.885231	0.439267	0.313513
Contig10510.0.g54	Contig10510.0.g54	11.974	17.8753	20.6495	32.1911	18.5688	21.9239	16.3587	21.1026	25.2012	20.4596	15.808	19.9584	16.9023	17.535
Contig10510.0.g55	Contig10510.0.g55	0.42952	1.40624	1.26069	0.738765	1.7998	1.0251	1.44198	1.14703	1.28282	2.4008	2.33307	2.01445	1.3702	3.06163
Contig10511.0.g56	Contig10511.0.g56	3.85124	4.73988	3.58232	3.71367	4.8246	3.25372	6.69392	5.16671	5.92567	6.03711	5.26935	5.3023	6.67026	5.26705
Contig10512.0.2.g57	Contig10512.0.2.g57	0.838506	0	8.90107	11.1613	8.18717	12.4808	4.21624	8.19302	3.94869	4.12219	11.9261	2.48415	12.872	1.30096
Contig10513.0.g58	Contig10513.0.g58	3.35214	6.19414	6.67515	6.61704	5.5827	4.67425	9.11407	6.74083	6.52769	7.23899	5.2135	6.945	8.02701	8.26589
Contig10515.0.g59	Contig10515.0.g59	3.30024	3.01741	4.35342	3.81432	4.21705	3.88324	2.76789	2.53791	1.43304	1.44153	1.98034	1.13027	2.80034	0.435292
Contig10516.0.g60	Contig10516.0.g60	2.18685	2.52463	1.75929	1.59595	1.70184	1.47177	1.73732	2.02504	2.04253	1.54697	2.4125	1.17532	3.35976	1.66401
Contig10517.0.g83	Contig10517.0.g83	17.0046	14.6747	12.7714	11.2964	8.00724	18.6658	11.0227	11.0378	10.7398	8.07293	7.2395	14.5673	1.35278	20.0109
Contig10518.0.g61	Contig10518.0.g61	9.02989	6.15661	9.12614	12.2255	5.01605	10.0749	5.21172	6.57759	6.63296	4.03769	2.96559	3.92545	4.29306	13.8809
Contig10518.0.g62	Contig10518.0.g62	0.840863	1.68672	1.58174	0.959246	1.99279	0.676568	2.79929	1.46894	2.69468	2.08415	1.33914	1.81251	1.47249	1.34501
Contig10519.0.g63	Contig10519.0.g63	765.205	802.904	604.71	1080.63	480.078	1548.3	427.371	561.48	671.689	686.002	884.597	770.22	810.672	676.061
Contig1052.0.g56	Contig1052.0.g56	2.57362	5.36716	3.17112	4.45468	4.46378	4.27143	5.49819	4.26487	6.326	4.20433	3.6979	4.33942	2.53136	3.45646
Contig1052.1.g19	Contig1052.1.g19	43.6994	34.319	9.17376	21.2934	14.1788	28.8615	10.4296	30.5018	9.74107	10.9545	20.2716	15.2651	14.4679	9.97273
Contig1052.1.g20	Contig1052.1.g20	17.0674	17.5108	8.89027	7.1727	9.64482	6.14282	9.24725	11.4318	9.08436	12.0826	9.03795	13.2981	12.0427	15.8557
Contig10520.0.g77	Contig10520.0.g77	0.788158	0.658281	0.595153	0.653726	0.25691	0.490117	0.102205	0.162447	0.248676	0.78513	0.455174	0.581909	0.0866059	0.274801
Contig10521.0.g76	Contig10521.0.g76	17.5574	8.81035	30.3938	54.3477	26.028	36.3022	13.7217	16.3752	15.8009	15.3247	16.5892	12.3081	0	84.0129
Contig10522.0.g78	Contig10522.0.g78	1.18939	2.97619	0.890591	0.642854	1.26534	0.130508	0.576362	0.123243	0.926745	0.315917	0.427063	0.5947	0	0
Contig10524.0.1.g74	Contig10524.0.1.g74	2.4242	6.07395	6.29561	4.54933	5.53055	4.09036	4.87207	4.66414	4.74981	3.99554	4.31607	3.76875	5.06232	2.8518
Contig10525.0.g73	Contig10525.0.g73	15.4517	9.97062	11.6613	20.7451	17.609	9.34566	11.1625	12.9869	8.14064	9.08765	13.6115	11.1789	12.4239	10.0014
Contig10526.0.g75	Contig10526.0.g75	0	0.174164	0.497293	0.179308	0.253001	0.544932	0.673318	0.174113	0.761982	1.69612	0	0.41568	0	0
Contig10528.0.g80	Contig10528.0.g80	98.5874	111.1	17.5085	22.8425	12.8425	95.5644	10.6193	48.5634	6.40818	50.2778	199.581	0	0	12.4423
Contig10528.0.g81	Contig10528.0.g81	17.9392	15.731	22.4525	24.1287	16.1777	19.8801	16.8667	19.2229	11.5499	17.0116	10.0989	19.9825	32.7307	33.4785
Contig10529.0.g79	Contig10529.0.g79	3.34365	2.7941	3.46707	4.25768	4.7781	4.19624	8.68335	2.87991	14.1829	10.2407	5.21512	5.78335	6.01058	8.13832
Contig1053.1.g21	Contig1053.1.g21	79.7616	67.0804	134.245	156.404	98.3705	133.986	101.938	114.303	88.8869	87.002	86.8794	90.9296	183.351	173.378
Contig10530.0.g25	Contig10530.0.g25	2.38751	1.28175	2.31615	1.11571	3.78509	1.21064	3.48189	3.65737	5.54558	4.12395	7.13689	2.83119	2.53157	3.4899
Contig10531.0.g26	Contig10531.0.g26	1.42587	1.57266	1.48547	1.34855	1.74586	1.06802	2.23974	1.33786	2.38129	2.72293	1.40219	1.95651	2.06332	1.34669
Contig10531.0.g27	Contig10531.0.g27	56.1231	41.5397	56.0935	67.7277	47.4103	96.1919	71.0566	88.9153	57.3772	65.3896	77.0267	50.5128	68.1065	72.1163
Contig10532.0.g23	Contig10532.0.g23	37.5145	41.7223	61.708	76.1858	56.6064	66.5778	57.2698	64.1789	40.1125	26.0444	56.1898	53.5038	125.527	145.623
Contig10533.0.g24	Contig10533.0.g24	78.8709	92.8659	64.8475	74.1653	78.9035	89.267	61.2599	88.8751	143.54	65.7117	83.7033	76.7213	93.4336	70.0637
Contig10534.0.g31	Contig10534.0.g31	3.51115	2.59927	9.35087	9.02125	7.31516	8.43448	7.99338	6.34916	11.3051	9.31134	11.1748	7.92621	9.12032	4.48578
Contig10535.0.g32	Contig10535.0.g32	35.3375	11.9321	2.41388	6.11531	2.78325	27.7358	31.5382	83.5026	70.0732	38.9568	12.3312	20.0728	1.38291	0.210116
Contig10536.0.g28	Contig10536.0.g28	7.60699	5.15332	13.3025	13.2739	11.92	11.8842	14.131	9.79478	17.705	12.5254	14.1329	13.1313	13.7359	8.6083
Contig10536.0.g29	Contig10536.0.g29	990.244	916.627	990.073	1506.76	848.633	1960.41	745.752	1144.32	1187.98	1123.72	1446.17	1014.82	1600.65	1072.14
Contig10537.0.g30	Contig10537.0.g30	65.2548	71.7603	30.5411	27.6207	40.2489	31.9378	40.1868	53.1551	47.2281	53.4461	44.4778	66.7914	58.6925	66.9839
Contig10538.0.g20	Contig10538.0.g20	0.0353135	0.118077	0.0750606	0.0775437	0.0433107	0.0316075	0.045893	0.0580315	0.142905	0.0629973	0	0.0952117	0.386219	0.402775
Contig10539.0.g21	Contig10539.0.g21	1.1265	1.09869	0.760511	0.481255	0.729412	0.84082	0.843998	0.771096	0.805582	1.51878	1.13353	1.24492	0.273668	0.412061
Contig1054.0.g59	Contig1054.0.g59	181.244	128.79	219.877	304.846	141.446	153.784	160.66	149.16	62.4961	133.114	203.86	114.42	280.443	177.102
Contig1054.1.g22	Contig1054.1.g22	12.4307	8.48188	8.73378	9.00579	8.37378	10.6054	11.0084	8.37444	16.2127	10.8088	9.61708	8.39599	7.50123	5.69887
Contig10540.0.0.g29	Contig10540.0.0.g29	9.61633	5.74743	3.04592	4.84132	3.20468	8.71891	2.01996	2.52464	3.28238	1.03242	3.28784	1.45488	4.19399	3.30673
Contig10541.0.g28	Contig10541.0.g28	0	0	0	0	0	0	0	0	0	0	0	0	0	0
Contig10542.0.g24	Contig10542.0.g24	0.464528	0.258275	0.69514	0.0668963	0.376347	0.814684	0.350052	0.577881	0.131476	0.274076	0.222288	0.361086	0	0
Contig10542.0.g25	Contig10542.0.g25	1.01442	1.26037	0.29128	1.04554	0	0	0	0.648576	0.541124	0.526559	0.709229	0	0	0.415582
Contig10542.0.g26	Contig10542.0.g26	13.3623	11.7806	6.42089	7.48943	3.81307	10.5172	3.59226	4.9494	2.37335	3.63326	5.87823	5.15466	0	0
Contig10542.0.g27	Contig10542.0.g27	0	0	0	0	0	0	0	0	0	0	0	0	0	0
Contig10543.0.g22	Contig10543.0.g22	2.93692	1.63338	0.41932	1.08979	1.13435	1.72129	1.17521	4.3444	1.1906	3.12212	3.41692	3.26604	3.55807	0.845617
Contig10543.0.g23	Contig10543.0.g23	0	0	0	0	0	0	0	0	0	0	0	0	0	0
Contig10544.0.g21	Contig10544.0.g21	1.11392	0	0.664306	0.479233	0.525199	0.485853	0.0598656	0.463026	0.993031	0.721495	0.265905	0.801637	0	0.238925
Contig10545.0.g20	Contig10545.0.g20	97.0337	83.6288	121.334	217.656	107.789	186.083	85.8701	120.43	75.3736	64.7066	103.825	89.557	205.473	108.259
Contig10547.0.g19	Contig10547.0.g19	35.2301	32.4438	50.9946	51.1861	50.5189	50.898	41.8538	55.6784	39.7953	32.7093	41.0972	25.0095	78.2926	62.1881
Contig10548.0.g18	Contig10548.0.g18	20.446	22.078	14.6237	15.0338	16.5486	18.7701	14.7124	17.5998	22.4335	16.0645	14.4215	15.223	10.7846	9.51515
Contig10549.0.g16	Contig10549.0.g16	18.3331	22.2685	23.9417	25.2277	30.7358	15.4194	18.7825	20.7059	16.3868	11.4202	25.389	9.80878	33.6806	17.0711
Contig10549.0.g17	Contig10549.0.g17	74.5768	48.0889	83.8062	154.16	70.2913	151.686	61.2649	81.218	49.4541	55.0449	72.1155	32.9971	142.251	73.1297
Contig1055.0.g60	Contig1055.0.g60	0	0	0	0	0	0	0	0	0	0	0	0	0	0
Contig1055.0.g61	Contig1055.0.g61	1.10219	2.61977	1.97045	0.924542	1.17401	0.0752414	1.29145	1.01401	1.09319	1.83926	2.56947	2.24651	1.21192	3.91335
Contig1055.1.g23	Contig1055.1.g23	8.6703	9.04679	10.4053	7.35082	10.7504	6.22649	11.402	10.3439	10.731	13.2768	9.52386	11.932	12.1863	8.55889
Contig10550.0.g29	Contig10550.0.g29	4.56951	8.29765	5.08066	3.37707	5.77993	3.66614	6.08284	5.89804	6.41335	6.90795	4.6376	5.11417	3.86296	4.2407
Contig10550.0.g30	Contig10550.0.g30	0	0	0	0	0	0.217964	0	0	0.562564	0.35555	0	0.166788	0.282998	0
Contig10551.0.g31	Contig10551.0.g31	0	0	0.341752	0.431743	0.751252	0.37572	0.690859	0.177131	0.404254	0.807918	0.409584	0.190145	0.157699	1.35366
Contig10553.0.g32	Contig10553.0.g32	20.8497	19.7997	17.5371	13.8089	15.4369	13.6471	10.9127	16.1146	19.1772	18.7833	13.6754	19.5937	6.31134	5.49601
Contig10554.0.g21	Contig10554.0.g21	1.23724	0.511256	3.85888	2.01158	3.14213	5.03454	3.505	3.98801	4.37693	2.33833	6.00476	1.37968	10.0922	9.73517
Contig10554.0.g22	Contig10554.0.g22	0	0	0	0	0	0	0	0	0	0	0	0	0	0
Contig10554.0.g23	Contig10554.0.g23	61.4216	39.116	67.1244	100.639	65.3858	66.5574	47.8332	58.7178	47.0513	43.6078	42.4422	36.6403	55.9793	68.6959
Contig10555.0.g24	Contig10555.0.g24	1.71574	2.26613	1.88553	2.47482	0.927538	2.01008	3.97348	2.54707	6.2449	5.87593	1.43807	3.52876	0.79105	0.802392
Contig10556.0.g25	Contig10556.0.g25	0	0	3.4663	4.02884	5.99706	4.94794	3.63191	4.73005	2.58573	0.529118	1.06549	0.731869	11.0459	28.2717
Contig10556.0.g26	Contig10556.0.g26	0	0	0	0	0	0	0	0	0	0	0	0	0	0
Contig10556.0.g27	Contig10556.0.g27	0	0	0	0	0	0	0	0	0	0	0	0	0	0
Contig10557.0.g28	Contig10557.0.g28	0.855423	1.23767	1.58893	1.72003	2.86551	1.73816	4.28697	1.58116	2.42613	2.8412	0.953337	3.06111	0.575583	0.80854
Contig10558.0.g19	Contig10558.0.g19	0.978129	0.628464	0.682084	0.525794	0.61331	0.267527	0.536723	0.651149	0.755829	0.508719	0.325983	0.40415	0.413227	0.623382
Contig10559.0.g20	Contig10559.0.g20	248.372	130.601	127.565	177.754	117.055	175.877	78.3335	143.762	35.9464	62.4686	88.6551	54.1096	412.576	480.813
Contig1056.0.g57	Contig1056.0.g57	2.15539	2.11594	0.571118	0.494872	1.02941	1.22883	1.06612	2.36071	2.99308	2.5181	0.547189	1.18586	0.280094	0.329187
Contig1056.1.g24	Contig1056.1.g24	387.535	408.729	317.241	388.896	249.34	430.065	229.944	301.335	253.432	253.512	332.432	430.065	410.416	342.85
Contig10560.0.g72	Contig10560.0.g72	7.04741	4.74889	9.91607	7.68994	7.21065	5.61911	8.43722	7.13137	4.75388	8.86015	6.01192	7.01379	7.21696	3.10578
Contig10561.0.g71	Contig10561.0.g71	0.431268	0.14406	1.19735	1.16607	2.3182	1.30095	1.62121	1.92111	1.68013	1.59492	2.61371	0.867768	2.84566	1.68975
Contig10562.0.g74	Contig10562.0.g74	0	0	0	0	0	0	0.0324293	0.165392	0	0.106731	0	0	0	0
Contig10563.0.g73	Contig10563.0.g73	65.5748	34.0416	26.5602	67.2397	23.6604	42.8121	22.2444	37.2472	47.9805	25.8064	31.2634	40.3676	33.9074	33.9963
Contig10564.0.0.g77	Contig10564.0.0.g77	0	0	0	0	0.122519	0.132655	0.146504	0.188021	0.214085	0.0535328	0	0.100765	0.334878	0.130371
Contig10565.0.g75	Contig10565.0.g75	16.6385	14.9047	16.3318	16.6546	12.563	14.752	19.0529	16.2915	15.0584	16.6066	9.94599	18.0059	19.6526	29.1165
Contig10565.0.g76	Contig10565.0.g76	12.9961	16.6767	23.6379	25.3575	15.8809	22.2149	21.8502	14.2846	18.604	18.0053	11.3263	19.0836	12.4134	23.9082
Contig10566.0.g79	Contig10566.0.g79	0	0	0	0	0	0	0	0	0	0	0	0	0	0
Contig10566.0.g80	Contig10566.0.g80	0	0	0	0	0	0	0	0	0	0	0	0	0	0
Contig10567.0.g78	Contig10567.0.g78	2.00621	3.73934	3.60271	3.10389	2.17596	4.98622	3.02158	2.13688	2.94567	3.81973	1.40323	1.29293	0	5.14084
Contig10568.0.g82	Contig10568.0.g82	36.1413	27.765	37.7313	42.9114	36.8453	41.3838	27.7216	34.5928	29.1385	29.8936	36.5177	28.9623	63.7976	50.078
Contig10568.0.g83	Contig10568.0.g83	12.5844	11.5607	16.4028	19.0019	10.8537	14.9441	13.0391	15.5954	10.1849	15.415	15.484	11.8239	8.97877	14.6043
Contig10569.0.g81	Contig10569.0.g81	552.418	446.336	679.162	776.931	729.921	741.406	616.257	768.982	438.743	454.96	854.453	478.09	1003.34	999.595
Contig1057.0.g58	Contig1057.0.g58	0	0	1.2156	1.09158	1.06509	0.868317	0.848118	0.135327	0.654084	0.426391	1.41535	0.438359	0.722145	0
Contig1057.1.g25	Contig1057.1.g25	0	0	0	1.23752	0.244223	2.24773	0	0.312302	11.5654	23.4226	5.62569	4.41897	0	0
Contig10570.0.g72	Contig10570.0.g72	1.19899	4.33771	3.49188	4.6971	3.33291	4.06826	9.48071	4.4143	8.05187	6.81564	5.04102	4.81867	3.96156	4.94868
Contig10570.0.g73	Contig10570.0.g73	47.7487	25.3747	25.3735	38.2591	27.07	34.835	30.9748	27.0908	33.8001	28.3825	28.0368	23.7824	20.3959	33.7653
Contig10571.0.g74	Contig10571.0.g74	0.0736325	0.430536	0.667636	1.31884	3.09142	1.89864	2.91299	1.06192	1.07812	0.864772	0.744461	1.01366	0.0808649	0.385392
Contig10572.0.g70	Contig10572.0.g70	0	0	0	0.539804	1.78862	0	0.102292	0	0.878698	1.67783	1.35865	0.314181	0.720616	0
Contig10573.0.g71	Contig10573.0.g71	4.7461	4.61554	2.74138	3.0029	4.07217	3.6549	3.67581	3.0058	2.60443	3.25274	2.5584	4.44898	2.95533	6.18196
Contig10574.0.g67	Contig10574.0.g67	372.735	266.661	253.463	188.358	362.986	616.691	339.641	553.775	273.852	194.418	474.154	339.018	1457.1	754.016
Contig10575.0.g68	Contig10575.0.g68	52.6631	26.5519	48.6284	82.9301	41.0401	59.5612	65.5468	88.2795	68.61	59.2917	34.744	54.5379	20.2535	57.903
Contig10575.0.g69	Contig10575.0.g69	4.00468	0.786413	7.47137	8.02965	5.69396	6.02844	6.66924	3.89607	3.89221	3.34381	4.91722	3.30785	5.84888	12.7082
Contig10576.0.g65	Contig10576.0.g65	17.5855	34.7062	31.2895	48.4746	27.7662	43.8206	25.4045	18.4423	67.8685	35.9139	30.9737	43.0175	45.1483	24.0319
Contig10577.0.g66	Contig10577.0.g66	7.77146	6.55818	5.45129	6.64188	6.06814	4.74465	3.59503	3.83823	6.66159	9.70445	6.31045	9.61532	2.75821	2.53946
Contig10578.0.g75	Contig10578.0.g75	2.94417	2.94692	3.04278	6.68474	4.833	4.78238	3.8048	4.27047	3.83825	3.12832	3.59464	2.60106	5.05193	2.85789
Contig10578.0.g76	Contig10578.0.g76	17.0623	13.3536	16.2201	18.0052	12.7467	19.6305	11.909	18.5102	22.7881	17.4822	13.2278	11.7523	12.9517	8.75334
Contig10578.0.g77	Contig10578.0.g77	0	0	0.100162	9.2516	0	14.3709	0.0540898	0.695643	19.9724	11.5593	0	8.75459	0	0
Contig1058.0.g62	Contig1058.0.g62	0.681168	2.53511	1.31198	0.812872	0.783187	0.717227	1.22562	0.892255	1.76369	1.61004	1.70088	1.74853	0.203762	1.0011
Contig1058.1.g26	Contig1058.1.g26	1.23494	0.865729	1.45077	1.67849	1.26987	0.819447	1.42339	1.26064	1.38068	1.12252	0.807594	1.22122	2.659	2.67195
Contig1058.1.g27	Contig1058.1.g27	509.791	665.986	587.238	778.355	411.791	959.823	352.709	648.554	415.869	407.789	670.587	443.976	1175.78	822.606
Contig10580.0.g104	Contig10580.0.g104	0.165067	0.0394324	0.365701	0.404546	0.279825	0.190343	0.145652	0.348444	0.15027	0.294697	0.239318	0.397822	0.206061	0.694307
Contig10581.0.g103	Contig10581.0.g103	61.9192	42.169	45.3965	57.007	49.6576	54.0855	36.7099	48.6056	51.987	50.0714	67.1009	45.7998	66.365	67.9037
Contig10582.0.g102	Contig10582.0.g102	0	0	0	0	0	0	0.0151447	0	0	0.0166284	0	0	0	0.0408509
Contig10583.0.g101	Contig10583.0.g101	0.813594	0	1.8975	0.772461	2.10801	1.42497	0.893017	0.675166	0.68987	0.28787	0	0.270832	0.902207	1.33075
Contig10584.0.g109	Contig10584.0.g109	0	1.18513	0.291668	0.221967	0.268866	0.226069	0.378192	0.416661	0.657023	0.740167	0.659542	0.357933	0.166459	0.798037
Contig10585.0.g108	Contig10585.0.g108	10.0553	12.7376	5.142	5.97234	6.85232	9.26683	12.3292	10.9193	18.2545	18.3445	10.5081	21.5891	9.62663	4.02929
Contig10586.0.g107	Contig10586.0.g107	11.728	9.78766	13.3804	15.1696	10.7425	18.4749	14.0157	16.9252	8.34964	7.55832	10.6797	11.6809	25.4926	35.3034
Contig10587.0.g105	Contig10587.0.g105	0	0	0	0	0	0	0	0	0	0	0	0	0	0
Contig10587.0.g106	Contig10587.0.g106	0	0	0.879192	0.722109	0.171981	0	0.966472	0.367663	0.234151	0.150795	1.82947	0.281354	0	0
Contig10588.0.1.g100	Contig10588.0.1.g100	1.53427	0.678264	1.63335	1.02276	1.28593	0.960219	1.49132	1.34052	1.65343	1.63632	1.95288	2.02705	1.68801	2.59163
Contig1059.1.g28	Contig1059.1.g28	1.05119	0	1.66387	1.29838	1.03451	1.58145	1.5038	0.995977	1.06344	0.79766	1.07828	1.45144	0.831488	1.94274
Contig1059.1.g29	Contig1059.1.g29	0.63823	0.164112	1.07155	1.14056	0.441091	1.22746	0.796983	0.70669	0.72197	0.717522	0.426249	0.743571	0.591515	0.644769
Contig10590.0.1.g83	Contig10590.0.1.g83	1.81667	1.41997	1.98735	5.69515	22.5756	9.45569	16.6593	3.81082	18.3369	17.1188	8.13489	9.63599	0.963807	3.61212
Contig10592.0.g84	Contig10592.0.g84	4.44968	3.31529	4.02691	6.60639	1.88592	4.45794	2.78741	2.34528	2.61519	4.12395	3.34216	3.40672	0.261745	0
Contig10593.0.g85	Contig10593.0.g85	7.97041	10.8885	7.40622	8.06931	8.41006	7.88053	11.7388	6.38475	7.39832	8.90696	10.1128	7.75283	8.83591	8.80365
Contig10593.0.g86	Contig10593.0.g86	4.34609	0	8.71148	5.37721	7.42734	12.7818	1.29249	6.54628	5.10173	8.07921	3.79799	9.00039	7.2535	2.65916
Contig10594.0.g87	Contig10594.0.g87	3.18647	4.25438	1.89604	2.12459	2.45198	1.88705	2.00271	2.17719	2.17471	2.15481	1.43801	2.31382	1.58513	4.53431
Contig10596.0.g88	Contig10596.0.g88	2.27886	2.51758	2.08852	2.40859	2.06757	2.02629	1.78785	3.02905	1.24521	1.62207	2.76063	1.94996	2.74486	0.224447
Contig10597.0.g89	Contig10597.0.g89	0	0	0	0	0.216333	0	0	0	0	0	0	0	0	0
Contig10597.0.g90	Contig10597.0.g90	0.828253	1.66935	0.812345	0.427145	0.31836	0.348054	0.616925	0.540994	0.68842	0.659972	0.56402	0.983914	0.373537	1.51442
Contig10597.0.g91	Contig10597.0.g91	40.8729	21.5685	31.1604	38.8994	25.3972	41.286	23.6579	27.8971	18.3041	22.6527	27.4976	19.2999	42.9616	71.6716
Contig10599.0.g81	Contig10599.0.g81	0	0	0	0	0.0798757	0	0	0	0	0	0	0	0	0
Contig106.1.g90	Contig106.1.g90	64.2248	64.2948	67.9729	64.2024	63.1534	52.1708	51.1371	54.2917	44.7812	65.6745	71.3699	60.3975	48.3631	69.6488
Contig106.1.g91	Contig106.1.g91	5.01061	4.53339	2.89977	1.89507	3.50148	1.95976	3.45226	3.8684	4.146	4.93439	4.31926	4.40497	2.25357	2.26884
Contig1060.1.g30	Contig1060.1.g30	9.04652	11.585	5.26576	5.4388	6.08276	5.23539	8.39688	6.16615	6.89601	8.28863	6.02663	5.70086	5.91085	5.91144
Contig1060.1.g31	Contig1060.1.g31	100.92	120.7	68.0752	77.2468	57.2901	77.9103	56.6918	74.7535	96.9559	150.589	134.979	179.019	30.8632	21.5038
Contig10601.0.g82	Contig10601.0.g82	1.93277	5.45635	3.38425	3.27855	3.49474	2.87118	3.0259	2.09513	6.95059	4.89672	2.13532	3.41952	0.329229	9.04194
Contig10603.0.g100	Contig10603.0.g100	0	0.0290837	0.0528267	0	0.0284488	0.0622876	0.0339126	0.0571726	0.0201156	0	0	0.0469056	0.0380497	0.0915833
Contig10604.0.g101	Contig10604.0.g101	0	0	0	0	0	1.5395	0	0	0.247031	0.334475	0	0	0	0
Contig10605.0.g92	Contig10605.0.g92	14.4112	17.3738	17.1704	15.1932	20.5705	13.4963	14.1538	14.9759	16.0375	14.3772	14.2925	20.985	10.9993	8.26891
Contig10606.0.g93	Contig10606.0.g93	16.4245	8.46108	6.93438	7.40752	6.88371	7.50227	6.19277	5.67298	5.02316	9.90606	8.33836	11.1652	4.09796	8.49109
Contig10607.0.g94	Contig10607.0.g94	12.8156	2.01775	3.46393	3.22805	4.2948	3.97818	6.53467	2.35906	2.56204	2.51777	1.69353	3.11348	6.39465	2.46524
Contig10607.0.g95	Contig10607.0.g95	2.41439	3.86095	4.92317	6.03095	8.52292	3.00787	7.42828	3.12557	4.53898	5.00979	1.89373	3.66126	5.83045	4.15502
Contig10608.0.g112	Contig10608.0.g112	6.38882	8.11671	5.36739	5.46215	6.9773	5.05291	7.13245	5.40578	11.0476	9.82983	9.76884	8.02201	5.46335	6.56865
Contig10609.0.g113	Contig10609.0.g113	3.66381	4.73205	3.04403	2.04441	3.69249	1.69993	3.98603	3.07198	3.88383	3.90149	3.09872	3.94019	3.17863	0.958403
Contig10609.0.g114	Contig10609.0.g114	0	0	0	0	0	0	0	0	0	0	0	0	0	0
Contig1061.0.g86	Contig1061.0.g86	0.762657	2.03844	3.17994	3.56365	3.20132	2.98236	3.23931	2.57743	3.1296	4.28775	2.53306	3.17452	3.35122	4.75496
Contig1061.1.g32	Contig1061.1.g32	0	0	0	0	0	0	0	0	0	0	0	0	0	0
Contig10610.0.g89	Contig10610.0.g89	0.482714	1.10911	0.986378	1.13554	1.60033	0.806606	1.9971	0.620934	1.97949	2.23527	1.22134	1.25774	0.661707	0.685629
Contig10610.0.g90	Contig10610.0.g90	3.78397	3.26615	7.04995	7.23958	5.93094	6.66384	5.40048	4.05032	2.26236	5.22793	3.19019	5.75132	10.3813	3.10376
Contig10611.0.0.g48	Contig10611.0.0.g48	3.40523	1.1098	4.31265	3.69606	3.95809	2.58049	5.73386	4.86322	6.45113	5.16952	3.95588	5.71159	2.00872	3.40041
Contig10612.0.g84	Contig10612.0.g84	16.3617	19.8551	16.9144	15.8687	12.5437	12.8603	16.3184	16.742	13.6453	18.318	15.3824	27.04	17.0625	23.9333
Contig10613.0.g83	Contig10613.0.g83	8.20112	5.50345	4.59525	5.99606	4.44113	5.6845	2.96553	6.20154	3.65169	3.99697	6.11981	3.27484	6.34456	5.13595
Contig10614.0.g91	Contig10614.0.g91	65.9009	87.6577	9.56854	19.6653	10.0725	31.3352	13.0024	49.9809	36.7326	31.2008	28.0563	28.5561	39.9975	21.3373
Contig10615.0.g90	Contig10615.0.g90	0	0.170259	1.45884	1.8712	2.29943	1.69301	4.45129	0.867411	2.22571	1.25772	0.785328	1.50634	1.19301	1.33455
Contig10616.0.g52	Contig10616.0.g52	5.15188	5.06871	2.23057	2.01376	3.02318	1.46957	3.42535	2.87344	2.34293	2.40589	1.58411	3.6513	1.93316	2.33177
Contig10617.0.g2	Contig10617.0.g2	95.1702	163.853	78.0101	104.997	74.0266	121.133	36.8297	94.78	120.134	72.868	132.575	88.1776	184.79	137.724
Contig10618.0.g44	Contig10618.0.g44	19.3277	10.8122	0.820086	2.56119	1.52498	7.8246	15.148	46.6652	20.3851	18.3663	2.34934	6.48372	2.01728	1.06572
Contig10619.0.g41	Contig10619.0.g41	5.03546	5.0436	12.7922	17.3601	7.14004	24.9087	11.0459	12.024	21.22	16.8828	13.5372	25.3794	20.4846	10.5308
Contig10619.0.g42	Contig10619.0.g42	28.9491	19.1334	49.1952	63.6795	50.5909	56.0265	56.9133	36.5696	57.9549	44.23	40.2492	28.7991	28.5335	38.4992
Contig10619.0.g43	Contig10619.0.g43	13.2453	19.4538	14.3656	12.2096	17.1124	15.1555	18.6635	17.2807	18.6044	11.8528	11.0125	11.8222	12.2409	10.9683
Contig1062.0.g85	Contig1062.0.g85	8.88983	9.67673	21.2506	18.0418	16.0577	19.0396	17.8625	14.1785	18.5644	11.898	17.3098	15.4162	9.34452	11.5648
Contig1062.1.g33	Contig1062.1.g33	3.93388	4.82674	2.12785	2.16811	5.93622	3.80184	4.16004	4.12123	2.94387	3.23757	2.18476	3.71408	4.18628	1.50381
Contig10621.0.g107	Contig10621.0.g107	0	0.395855	0.699291	0.466614	0.459167	0.633461	1.30682	0.487509	1.21025	1.28689	0	0.776597	0.519503	0.258865
Contig10622.0.g103	Contig10622.0.g103	16.061	22.4734	11.6284	10.2094	12.7337	8.79362	10.9639	11.275	14.0736	11.9396	13.5611	13.8676	13.6216	10.4894
Contig10622.0.g104	Contig10622.0.g104	7.05477	9.5618	6.15833	3.30856	5.91801	2.08093	4.84993	4.13716	5.18372	2.73144	4.65987	2.97084	3.28787	2.67239
Contig10622.0.g105	Contig10622.0.g105	482.306	451.998	490.04	694.064	404.716	1771.41	459.913	908.004	412.727	369.506	409.633	583.942	604.49	443.907
Contig10623.0.g106	Contig10623.0.g106	6.56278	9.85347	3.39847	3.37687	3.6929	3.88719	3.59674	4.73404	3.72047	3.55802	4.06105	4.22165	2.31779	1.97514
Contig10624.0.g110	Contig10624.0.g110	0.112179	2.80901	2.09231	1.70617	1.09418	2.17991	1.7064	1.43725	1.72736	1.75221	1.1309	1.53854	1.36085	0.389188
Contig10625.0.g111	Contig10625.0.g111	3.20993	3.54994	3.14147	3.66962	2.43756	3.92518	2.53023	5.08136	2.73342	2.12857	5.50797	2.82195	6.39258	1.17073
Contig10626.0.g108	Contig10626.0.g108	1.11215	2.01205	2.40341	1.73641	2.30106	1.97128	4.29352	2.33298	4.37555	5.40259	3.34175	3.26142	3.36576	1.20926
Contig10627.0.g109	Contig10627.0.g109	2.8829	0.22906	6.01134	11.8903	57.5786	27.2875	43.2654	10.8581	5.37843	10.8012	12.4322	5.49731	4.0989	1.3642
Contig10628.0.g112	Contig10628.0.g112	68.4949	46.6841	75.6821	84.6859	69.0578	84.0973	74.9599	89.7803	43.5994	59.0514	93.1974	68.9589	82.4191	55.0995
Contig10629.0.0.g113	Contig10629.0.0.g113	10.9352	8.20457	9.411	14.5689	9.77639	20.6195	8.4167	7.99823	5.36019	4.61786	6.41072	7.67874	13.1519	11.3449
Contig1063.0.g84	Contig1063.0.g84	141.891	144.245	51.9412	53.3424	79.9797	93.2456	80.1476	138.917	78.0061	75.2955	85.7065	104.795	59.9763	40.978
Contig10630.0.g81	Contig10630.0.g81	0.810174	0.253641	0.0305058	0.0881471	0.164769	0.0896195	0.196765	0.0418193	0.0867997	0.0719531	0	0.203475	0.111553	0
Contig10630.0.g82	Contig10630.0.g82	0	0	0	0	0	0	0	0	0	0	0	0	0	0
Contig10631.0.g80	Contig10631.0.g80	0	0	0.529901	3.22395	25.7491	10.9839	19.8355	4.00743	1.48202	3.5505	2.93471	2.13883	0	0.12068
Contig10632.0.g84	Contig10632.0.g84	27.033	19.5855	22.0744	21.1392	18.6585	26.0846	16.997	19.5835	14.2953	15.3104	12.3547	19.0217	22.3567	31.4893
Contig10633.0.g83	Contig10633.0.g83	38.576	41.8035	72.589	32.2226	58.3582	38.1541	29.7311	26.9462	19.2922	22.3809	33.7446	23.8217	23.5307	46.7979
Contig10634.0.g77	Contig10634.0.g77	9.2918	3.97232	17.7918	28.9984	23.2083	18.1127	13.5686	13.161	10.3377	10.0155	14.0334	8.98255	10.7484	8.25426
Contig10635.0.g76	Contig10635.0.g76	30.6852	39.2825	36.2509	19.8424	40.9654	28.6168	30.2366	27.0393	30.772	41.1885	69.2618	31.1315	41.7423	44.7029
Contig10636.0.g79	Contig10636.0.g79	4.51922	7.76172	7.77196	8.59099	4.82686	6.43151	6.32819	8.36974	5.6433	6.0343	8.12129	8.86536	5.15689	4.0468
Contig10637.0.g78	Contig10637.0.g78	9.27289	4.1966	10.1452	18.6262	13.3834	18.3895	9.26446	8.74552	9.91844	12.1727	20.1679	10.676	12.023	8.91271
Contig10639.0.g74	Contig10639.0.g74	0	0	0.0535905	0	0	0	0	0	0.0762941	0	0	0.0595573	0	0
Contig1064.0.g89	Contig1064.0.g89	0	0	0.234516	0	0	0	0.085	0	0.146988	0	0	0	0	0
Contig1064.1.g34	Contig1064.1.g34	4.63614	4.05269	4.29473	3.72779	4.38998	2.81736	5.12498	4.28078	3.01066	5.41103	3.72813	5.99549	8.03131	7.00381
Contig10640.0.g74	Contig10640.0.g74	13.2167	8.53806	4.76864	5.79773	5.73119	7.77529	5.62456	3.58403	15.034	16.8669	14.1883	18.7782	3.08011	7.08699
Contig10641.0.g75	Contig10641.0.g75	81.6603	99.4292	112.889	144.538	99.4437	114.389	77.8842	94.1318	92.5577	100.878	144.4	110.117	125.144	85.3388
Contig10641.0.g76	Contig10641.0.g76	27.5967	31.8117	17.8205	11.5274	23.3152	15.8836	22.6062	27.3506	23.7279	16.9137	44.4035	24.3518	17.9151	9.45811
Contig10642.0.g77	Contig10642.0.g77	0	0	0.127523	18.8313	1.81704	27.8343	0.995874	2.7495	188.071	136.972	14.3559	39.4928	0	0.0789004
Contig10643.0.g78	Contig10643.0.g78	11.5943	13.5245	8.01391	9.03187	8.25087	9.99957	6.04858	8.81942	7.87481	8.8	7.35452	6.78951	10.188	6.79961
Contig10645.0.g71	Contig10645.0.g71	8.73416	5.9662	10.048	8.64129	7.9139	7.46831	7.74654	10.1627	7.29012	6.62956	7.01086	9.04201	10.6025	13.2394
Contig10645.0.g72	Contig10645.0.g72	124.954	113.466	105.582	99.518	89.7522	91.3918	77.7717	108.066	62.0262	66.1858	99.5864	77.4386	115.977	124.545
Contig10646.0.1.g73	Contig10646.0.1.g73	0	0	0	0	0.80163	0	0.649246	0.941021	1.83052	0.711795	4.28478	1.94984	2.58403	2.03121
Contig10648.0.g79	Contig10648.0.g79	38.309	40.8824	18.9848	19.3275	21.4363	25.6248	20.15	33.0102	17.4974	28.2042	30.7837	24.3556	18.1935	13.4932
Contig10649.0.g80	Contig10649.0.g80	23.3885	18.9144	7.19633	6.93514	8.65273	7.3976	8.75656	11.0039	10.5171	11.8403	11.4968	13.396	4.68875	6.2828
Contig1065.1.g35	Contig1065.1.g35	5.83766	5.19565	6.54243	8.66056	10.267	7.1973	8.138	7.78479	5.49481	5.84189	4.29138	3.81228	5.16017	6.3967
Contig10650.0.g45	Contig10650.0.g45	1.11343	2.04461	2.07692	1.25813	1.13134	1.08198	2.41449	1.97861	2.09578	2.09499	1.92435	2.64465	1.2278	2.17312
Contig10651.0.g43	Contig10651.0.g43	21.8726	18.7178	33.7866	27.0398	33.1926	21.9434	21.5301	20.4067	19.2857	15.7699	22.3468	12.2329	27.95	18.3979
Contig10651.0.g44	Contig10651.0.g44	29.8104	33.8757	21.7749	17.0412	23.1414	18.5559	25.2516	27.0141	24.9157	18.3651	26.6486	29.5122	21.4672	22.4996
Contig10652.0.g42	Contig10652.0.g42	14.702	13.3958	8.11365	8.07599	9.28216	8.78855	11.4652	10.4102	9.55827	7.11176	7.08533	11.7162	4.90995	3.64885
Contig10653.0.g41	Contig10653.0.g41	127.864	165.654	101.652	68.8458	99.3704	73.9066	87.5595	127.681	166.106	168.44	128.612	181.536	68.9781	41.9007
Contig10654.0.g40	Contig10654.0.g40	0.912163	0.407956	0.483933	0.392046	0.390681	0.1142	0.54486	0.452685	0.504067	0.409083	0.246086	0.601369	0.231653	1.18434
Contig10655.0.0.g39	Contig10655.0.0.g39	1.84867	0.907682	0.329921	0.51591	0.528087	0.525833	1.08718	0.650691	0.653809	0.586528	0.382725	0.920269	0.288653	1.06939
Contig10656.0.g38	Contig10656.0.g38	29.6462	29.8422	27.5777	47.5713	21.3644	38.1317	27.7026	33.9599	20.5494	36.4875	19.8108	30.4619	22.3123	39.7432
Contig10657.0.g36	Contig10657.0.g36	74.9508	53.3817	76.8028	103.569	66.4246	100.314	58.9255	72.8329	120.402	80.8288	106.484	71.4075	67.6347	60.0728
Contig10657.0.g37	Contig10657.0.g37	3.40638	3.36822	4.0151	3.58561	4.22349	4.26805	5.68194	4.18086	6.89062	5.39496	7.93474	5.16061	4.88398	5.24883
Contig10658.0.g47	Contig10658.0.g47	23.3905	17.8394	17.5079	21.1311	20.4474	20.0233	19.0689	22.4878	20.2122	18.4635	19.608	20.5686	14.5301	16.9824
Contig10659.0.g46	Contig10659.0.g46	0.144649	0.483312	0.284215	0.410815	0.235869	0.257288	0.398725	0.655569	0.560759	0.566322	0.731308	0.582895	0.397086	0
Contig1066.0.g88	Contig1066.0.g88	26.3083	30.4344	30.0804	62.725	17.6513	46.4395	13.2676	30.3669	9.06215	18.5885	16.1095	25.8476	19.1732	12.9441
Contig1066.1.g36	Contig1066.1.g36	154.834	150.883	174.349	189.77	135.989	179.513	113.409	159.66	134.658	146.814	157.746	138.254	183.129	156.084
Contig1066.1.g37	Contig1066.1.g37	17.3401	14.2423	8.63715	7.7179	15.5328	16.7829	15.4775	25.32	13.1013	11.1534	14.4059	13.0422	24.0647	14.752
Contig10660.0.g24	Contig10660.0.g24	1.20168	2.03559	2.57459	2.50112	1.97858	1.24619	3.94605	1.58454	2.94527	3.08095	2.01609	3.18781	2.14347	1.29086
Contig10661.0.g25	Contig10661.0.g25	5.82518	3.32737	3.90917	4.09126	5.02941	8.13809	5.3278	10.2978	3.88261	4.75566	5.59704	3.52456	3.03972	4.88234
Contig10662.0.g22	Contig10662.0.g22	8.23226	15.9467	15.0577	27.5626	21.6768	26.1074	17.3861	14.2429	19.0726	19.8156	16.0341	18.6383	10.7	13.3837
Contig10663.0.g23	Contig10663.0.g23	12.6799	12.0714	7.06761	5.47951	11.0613	5.2933	11.9464	11.0894	10.316	10.792	8.08454	11.6578	11.1991	12.2094
Contig10664.0.g20	Contig10664.0.g20	2.22685	0	0	2.56427	0	1.69777	2.03262	5.43602	4.8976	3.34513	0	0.677627	0	0
Contig10665.0.g21	Contig10665.0.g21	2.20436	1.70523	4.18719	2.99198	2.24666	1.47302	5.09946	2.7704	2.44515	2.39506	2.14501	2.27365	4.71258	4.40365
Contig10666.0.g18	Contig10666.0.g18	32.5085	38.6879	19.5382	14.9998	20.0457	15.4159	14.3083	28.5854	20.3172	14.8606	21.228	19.2974	24.6707	22.0391
Contig10667.0.1.g19	Contig10667.0.1.g19	0.860835	0.0798609	1.35508	0.999801	1.47903	1.18615	2.01382	1.42128	1.20356	1.59759	0.96545	0.993455	1.89529	0.582144
Contig10668.0.g16	Contig10668.0.g16	8.41282	9.34041	6.22946	4.74289	5.85564	4.72662	5.44178	5.52534	6.48668	9.09424	8.49938	6.3559	4.8011	2.87202
Contig10669.0.3.g17	Contig10669.0.3.g17	192.095	218.544	171.345	247.691	138.668	254.297	130.564	128.64	151.032	142.024	136.815	187.637	16.7406	326.546
Contig1067.0.g87	Contig1067.0.g87	7.39504	2.23487	5.71052	3.96824	4.02891	5.14731	4.41045	4.52446	3.13561	3.52811	4.2847	3.08144	2.65957	0.987526
Contig1067.1.g38	Contig1067.1.g38	1618.26	1781.16	2254.95	1779.62	1357.4	1765.22	2315.81	3181.69	712.006	1200.47	2853.05	2573.77	16959.2	8482.72
Contig1067.1.g39	Contig1067.1.g39	36.8186	21.5866	43.5608	68.9534	38.636	41.4409	35.9935	38.2803	25.9178	22.7838	33.0756	32.096	54.2054	59.5281
Contig1067.1.g40	Contig1067.1.g40	6.0548	7.72837	11.7767	13.2469	13.4067	10.1606	19.9738	11.6348	13.6274	11.248	13.159	10.6763	8.12337	17.8996
Contig10670.0.g54	Contig10670.0.g54	23.1791	7.06742	3.7876	2.15088	3.71367	4.2606	5.60081	1.96388	1.02035	1.90099	0	2.57154	1.81337	3.72282
Contig10671.0.g53	Contig10671.0.g53	0.489937	0.953251	1.17187	0.352371	1.0578	0.143002	0.790806	0.609894	0.64616	0.751161	0.468596	0.597969	1.26778	1.61664
Contig10672.0.g92	Contig10672.0.g92	0.374011	0.208069	0.187241	0.324498	0.455569	0.219771	0.645182	0.257878	0.283777	0.486432	0.358757	0.374881	0	0.377756
Contig10673.0.g55	Contig10673.0.g55	0.254742	0.106413	0.0385429	0.167157	0.28577	0.113446	1.42566	3.35637	2.3994	1.88243	0	0.577913	0.279463	0
Contig10675.0.g93	Contig10675.0.g93	1.96421	1.97815	2.015	0.618037	1.25454	0.764349	1.91306	1.32579	0.537208	0.897585	0.655848	1.10169	1.37931	1.6533
Contig10676.0.g96	Contig10676.0.g96	4.55824	6.52817	3.38977	2.67962	3.85086	2.58072	3.94232	4.15783	3.58573	5.64497	4.85564	6.01043	2.74871	5.19156
Contig10677.0.g58	Contig10677.0.g58	2.98051	2.47729	7.37643	8.52291	5.69156	4.22945	6.25453	5.29128	3.27371	4.63609	4.22291	4.12208	11.5976	8.06714
Contig10677.0.g59	Contig10677.0.g59	1.87462	2.2286	5.21909	6.95071	4.40972	5.06917	3.95613	4.59366	3.86531	3.85853	4.57472	2.91235	5.40757	4.65395
Contig10678.0.g72	Contig10678.0.g72	8.81204	9.6398	6.24785	7.18442	7.46289	9.61337	7.02435	7.08851	7.14131	7.26892	8.13686	6.11609	12.0191	9.05109
Contig10679.0.g45	Contig10679.0.g45	22.4901	22.662	28.7518	38.9186	19.3996	30.9509	20.7427	19.4849	20.1491	21.6657	21.6274	29.649	42.6677	50.5746
Contig1068.0.0.g83	Contig1068.0.0.g83	2.60592	6.15034	8.06381	3.90725	11.6443	3.58023	7.34112	3.1672	4.8642	10.4894	3.10301	7.26306	2.42253	3.15274
Contig1068.1.g41	Contig1068.1.g41	2.48231	0.343316	1.68119	1.03592	2.62889	2.43287	0.791084	5.07735	2.12887	1.1522	1.16514	1.74781	2.35821	0
Contig1068.1.g42	Contig1068.1.g42	103.702	93.7666	106.292	154.819	100.988	93.2254	90.0675	90.8084	59.333	65.3836	114.186	60.8477	114.963	36.4868
Contig1068.1.g43	Contig1068.1.g43	18.703	16.9289	21.4495	22.3036	17.945	20.0714	17.6557	22.6992	17.7896	17.9498	19.3798	19.3449	19.7997	8.80369
Contig10680.0.g68	Contig10680.0.g68	189.117	128.81	174.197	273.14	139.764	237.527	101.843	172.115	39.5864	37.6328	47.1019	49.2818	87.1407	24.4824
Contig10681.0.g69	Contig10681.0.g69	3.48862	5.72115	2.4825	1.89328	2.95142	1.20818	2.15876	2.10154	2.45219	3.86496	3.3615	3.49547	2.9061	5.24823
Contig10682.0.g70	Contig10682.0.g70	0.258417	0	6.48968	5.25596	5.45486	3.7396	4.00314	3.0592	0.910283	1.93248	2.70787	0.825018	3.40227	4.03493
Contig10683.0.g71	Contig10683.0.g71	0	0	0	0	0	0	0	0	0	0	0	0	0	0
Contig10683.0.g72	Contig10683.0.g72	1.15237	0.222067	0.722055	0.309158	0.324818	0.157229	0.402123	0.658236	0.431491	0.346682	0.127888	0.564685	0.390036	0.578652
Contig10684.0.g73	Contig10684.0.g73	1.73872	1.71574	1.78443	1.61635	1.84212	1.55809	2.08438	1.55663	2.39223	2.10608	1.19798	2.19171	1.83792	1.75235
Contig10685.0.g74	Contig10685.0.g74	0	0	0	3.53718	1.77876	3.49404	0.725515	0	1.65136	2.44639	3.22729	7.13469	0	0
Contig10687.0.g75	Contig10687.0.g75	29.2921	32.6614	14.1259	13.8905	18.7545	21.5084	17.4015	27.3707	15.656	13.7216	17.7114	14.2207	91.1469	67.0223
Contig10688.0.g76	Contig10688.0.g76	6.17037	4.01605	6.95941	6.68758	5.8689	8.60221	7.00915	6.00447	3.13548	5.2374	4.8225	2.59074	1.49813	3.54161
Contig10689.0.g77	Contig10689.0.g77	3.03003	3.28319	1.70339	1.77376	2.46179	1.60655	3.63356	1.9982	2.8211	3.70986	1.78787	4.44945	0.982118	1.82094
Contig1069.1.g44	Contig1069.1.g44	4.50116	4.31608	2.88756	2.51361	3.77368	3.04702	3.78459	4.30589	2.84257	3.20938	3.2228	3.49296	3.16511	2.40669
Contig10690.0.g50	Contig10690.0.g50	2.01006	2.22568	2.52836	2.68687	2.25722	1.1664	2.49609	2.10821	1.04305	1.37919	1.38147	1.08232	1.81658	2.48542
Contig10691.0.0.g48	Contig10691.0.0.g48	0	0	0.0259975	0.0751917	0.0175068	0	0	0	0.0247374	0.0458399	0	0.01443	0	0
Contig10691.0.0.g49	Contig10691.0.0.g49	0	0	0	0	0	0	0	0	0	0	0	0	0	0
Contig10692.0.g46	Contig10692.0.g46	6.29962	5.77455	6.92291	6.63317	5.64815	6.56703	7.60528	7.22042	5.22438	7.39396	5.9623	7.44263	9.04335	11.5871
Contig10692.0.g47	Contig10692.0.g47	7.46972	12.4155	8.61417	5.12073	8.13315	5.31169	9.31813	6.89115	9.94891	8.3851	8.72521	9.44823	5.2957	8.48085
Contig10693.0.g45	Contig10693.0.g45	2.04798	1.30277	2.46875	2.03826	1.98395	1.29536	2.96909	2.49609	2.20256	2.18316	2.10907	1.99281	2.68449	1.86493
Contig10695.0.g54	Contig10695.0.g54	48.0003	51.6929	49.8077	47.3487	51.6927	50.3341	40.1751	42.5573	51.6581	57.8242	34.5657	58.811	29.2338	29.3416
Contig10696.0.g52	Contig10696.0.g52	0	0.246303	0.871503	2.76153	2.72957	5.32554	4.08353	0.620856	0.818008	0.934887	0.841344	0.778608	2.33272	4.12517
Contig10696.0.g53	Contig10696.0.g53	1.67429	1.6189	2.04717	1.3831	2.40391	1.71946	2.3129	1.63581	2.14492	2.56919	2.16135	1.71369	0.969279	1.34232
Contig10697.0.g51	Contig10697.0.g51	42.057	39.1635	33.1617	41.0604	60.2145	66.2308	75.0985	51.7066	58.7931	36.6173	34.4418	56.0562	35.1058	27.5515
Contig10698.0.g56	Contig10698.0.g56	186.792	147.628	37.2893	63.7389	27.9142	76.7013	21.733	80.8807	78.6769	83.9215	67.4651	77.5895	61.623	23.872
Contig10699.0.g55	Contig10699.0.g55	0.0793745	0	0.0958931	4.46958	1.58466	7.12113	0.360242	1.5379	40.9314	83.9236	15.8142	12.386	0	0.0691816
Contig107.1.g92	Contig107.1.g92	0	0.944175	2.22777	0.981553	1.22498	0.664746	2.03306	0.572156	2.18162	1.33771	1.08525	1.428	0.277703	1.52351
Contig107.1.g93	Contig107.1.g93	0.312161	0.753836	0.916349	1.29487	0.822466	0.620958	2.83985	0.584199	1.46391	1.12617	0.653174	1.46127	0.53104	0.699975
Contig1070.0.g12	Contig1070.0.g12	0.267582	0.111818	0.0946859	0.058682	3.66205	1.39484	2.43309	0.47671	0.347481	0.413451	0.580996	0.225249	0	0
Contig1070.1.g45	Contig1070.1.g45	11.1821	8.29391	9.14096	7.55912	9.11596	6.36802	11.3165	9.42582	11.8681	9.01986	8.49653	9.19159	8.72426	7.08032
Contig10700.0.g17	Contig10700.0.g17	28.154	25.1701	33.9662	36.276	27.2033	47.353	38.4694	53.2184	36.6922	46.8885	38.5085	43.3259	66.1457	65.304
Contig10701.0.g16	Contig10701.0.g16	5.00967	4.63626	5.21126	8.52235	6.77356	6.64121	10.4348	7.78474	13.7962	5.41369	4.70646	5.21121	2.52129	2.6461
Contig10702.0.g19	Contig10702.0.g19	3.66416	2.72973	2.55314	2.32558	2.49608	1.49789	2.66577	3.30398	1.67372	2.08795	2.07022	1.57307	2.45841	2.99947
Contig10703.0.g18	Contig10703.0.g18	0	0	1.66417	2.40662	7.24508	0.304098	0.773378	0.192271	0.380539	0.303285	0.246246	0.114567	0.605048	0.0186334
Contig10704.0.g21	Contig10704.0.g21	4.79581	7.56194	6.32021	3.42969	3.55316	4.14593	3.10516	3.52214	4.10664	6.92597	4.91357	7.06258	4.69841	4.11678
Contig10705.0.g20	Contig10705.0.g20	2.56124	5.17348	3.96332	4.73019	4.3752	3.08387	6.10103	4.13002	8.15511	4.63497	2.51952	2.74466	6.1102	4.60279
Contig10706.0.g23	Contig10706.0.g23	71.8048	70.1853	60.715	72.8614	57.447	70.4852	62.69	63.5946	77.7253	83.1629	99.5864	80.3152	39.4561	32.868
Contig10706.0.g24	Contig10706.0.g24	154.785	134.08	113.669	120.331	126.91	127.474	106.525	148.454	87.4286	88.5737	130.72	95.6265	127.177	83.381
Contig10707.0.g22	Contig10707.0.g22	6338.06	6357.64	4698.89	6245.81	4021.22	7418.31	3171.19	6267.49	4039.19	3443.48	4622.09	4272.34	6264.79	7401.75
Contig10708.0.0.g27	Contig10708.0.0.g27	3.82181	4.33293	5.26326	6.29543	19.7036	7.10634	17.2222	5.79057	5.41291	7.87223	4.53618	7.42835	5.24345	7.17961
Contig10708.0.0.g28	Contig10708.0.0.g28	10.4008	11.1189	17.6383	21.5181	12.0117	17.3277	9.49115	10.1464	9.62261	7.38218	15.3102	9.10434	19.5996	8.00179
Contig10708.0.0.g29	Contig10708.0.0.g29	18.3275	15.8944	13.4525	13.9114	13.2056	14.8748	19.0124	20.5457	14.4089	14.8662	9.70214	13.6042	23.0378	10.1657
Contig10708.0.0.g30	Contig10708.0.0.g30	11.8963	17.0017	12.391	9.47762	11.5644	10.3499	14.8218	17.6926	11.6373	11.2103	5.95797	10.8374	15.6573	8.45233
Contig10709.0.g25	Contig10709.0.g25	2.9352	1.87085	3.46834	2.74742	2.9458	1.99877	3.44029	2.08706	2.96906	3.29835	3.3113	3.583	2.83373	4.31178
Contig10709.0.g26	Contig10709.0.g26	2.80667	2.97369	3.04331	3.08243	2.8752	2.25409	5.32895	3.55269	5.62597	4.99605	3.26411	4.66831	3.60658	7.35074
Contig1071.0.g13	Contig1071.0.g13	10.6286	18.1351	7.13577	8.35814	3.11828	7.91974	3.32426	7.5199	6.82895	6.87274	10.7101	3.86922	44.0489	1.17689
Contig1071.1.g46	Contig1071.1.g46	0	0	0	0	0	0	0	0	0	0	0	0	0	0
Contig1071.1.g47	Contig1071.1.g47	0	0	0	0	0	0	0	0	0	0	0	0	0	0
Contig10710.0.g49	Contig10710.0.g49	0.339166	0.680008	0.246194	0.326228	0.553245	0	0.396051	0.335261	0.25343	0.386407	0.196036	0.387413	0.148899	0.236898
Contig10711.0.g50	Contig10711.0.g50	8.79524	12.5885	23.9866	21.2891	8.65065	9.66481	12.2659	12.4039	10.0559	12.2222	6.29597	11.8695	10.4217	24.9962
Contig10712.0.g47	Contig10712.0.g47	5.21616	3.81276	3.68148	2.88186	3.73088	4.59763	5.55834	6.54252	4.22353	3.84589	2.1068	5.1236	3.98735	4.15557
Contig10713.0.g48	Contig10713.0.g48	31.2729	23.0952	13.3381	33.4665	14.5281	39.5707	21.655	23.155	21.4084	45.3254	31.9782	30.6531	8.87642	13.0849
Contig10717.0.g46	Contig10717.0.g46	4.97158	1.33214	7.36644	11.2415	5.52866	8.06521	5.61324	4.86808	2.35262	3.82855	6.1071	4.42658	14.7911	22.4202
Contig10718.0.g51	Contig10718.0.g51	6.45308	5.90032	9.87212	11.3655	9.74838	8.88139	8.29181	8.58717	6.2905	8.44137	8.56224	7.51094	16.0236	8.14074
Contig10719.0.g52	Contig10719.0.g52	25.8962	25.6927	21.9522	18.6918	27.3388	16.438	34.3638	24.9622	31.1786	41.6325	25.9591	39.7784	28.6741	27.0909
Contig1072.0.g14	Contig1072.0.g14	4.44653	3.94849	7.90977	7.69605	7.56012	5.29295	9.36274	6.06147	7.76948	7.41903	5.9766	6.4101	9.6822	4.02454
Contig1072.1.g48	Contig1072.1.g48	5.0501	1.60183	6.5541	8.31847	8.03288	6.02779	8.50673	6.82675	6.70625	7.70396	8.23269	5.48249	8.33773	1.02337
Contig10720.0.g16	Contig10720.0.g16	1998.26	3611.85	371.483	498.723	238.284	838.161	233.998	1310.25	1300.39	825.948	762.812	618.393	1869.76	1106.54
Contig10721.0.g15	Contig10721.0.g15	2.97972	1.54666	10.3202	3.1257	4.89707	6.92981	5.47256	4.39928	22.5483	13.1309	11.5742	8.26346	0.845384	1.24408
Contig10722.0.g14	Contig10722.0.g14	0	0	0	0	0	0	0	0	0	0	0	0	0	0
Contig10723.0.g13	Contig10723.0.g13	2.03287	0.46717	6.80807	2.07127	13.1776	5.26249	10.7573	10.5566	18.0046	5.94143	17.2798	4.03612	4.84382	2.66911
Contig10724.0.g10	Contig10724.0.g10	0	0	0	0	0	0	0	0	0	0	0	0	0	0
Contig10724.0.g11	Contig10724.0.g11	0	0	0	0	0	0	0	0	0	0	0	0	0	0
Contig10724.0.g12	Contig10724.0.g12	0	0	0.231304	0.379046	0.0623269	0.317922	0.693741	0.355777	0.630649	0.816058	0.515299	0.838955	0	0.0890707
Contig10724.0.g9	Contig10724.0.g9	0	0	0	0	0	0	0	0	0	0	0	0	0	0
Contig10726.0.g7	Contig10726.0.g7	0.231957	0.452059	0.490524	0.641444	1.98497	0.961866	1.10298	0.637375	0.998256	1.89823	2.00961	2.28376	0.33979	0.0337054
Contig10727.0.g1	Contig10727.0.g1	0.644893	1.72193	2.59439	1.34206	1.62288	0.227199	2.75275	1.92153	2.16355	1.32636	2.04069	1.2061	0.855006	0.725328
Contig10728.0.g6	Contig10728.0.g6	0	4.22354	2.01804	2.11151	2.04981	1.47716	1.96179	2.52345	2.00233	1.31386	1.69504	2.35937	0.936851	1.74275
Contig10729.0.g4	Contig10729.0.g4	360.114	238.487	245.272	281.627	238.367	253.466	158.394	201.508	101.09	105.216	218.904	110.384	456.615	362.327
Contig10729.0.g5	Contig10729.0.g5	0	0	24.6237	0	18.169	0	15.0392	33.6326	26.4226	17.4589	70.1257	28.3328	0	0
Contig1073.1.g49	Contig1073.1.g49	4.85507	5.18297	3.04902	2.57972	3.34003	2.43809	4.15718	3.15303	4.10766	3.94499	3.2794	3.33969	3.73029	4.83709
Contig10730.0.g67	Contig10730.0.g67	0	0	1.73359	1.38891	1.30703	1.3129	1.11331	1.26066	2.60236	2.05741	1.54414	1.35986	1.20528	0.553767
Contig10730.0.g68	Contig10730.0.g68	0.749571	2.27703	1.29837	0.655406	1.72285	0.424526	1.87875	1.62786	1.48827	1.16449	0.984633	1.14462	1.72021	1.81451
Contig10731.0.g69	Contig10731.0.g69	0	0	0.0672214	0.0485955	0.113232	0	0.360144	0.0913152	0.271652	0.256992	0	0.074646	0	0.194117
Contig10732.0.g70	Contig10732.0.g70	7.13536	7.39291	9.53749	20.3072	10.3598	8.90522	10.1948	13.555	10.8988	6.81004	13.2509	7.80919	11.5861	9.17309
Contig10733.0.g71	Contig10733.0.g71	216.038	207.918	300.416	386.694	229.619	437.851	211.904	256.246	127.049	119.328	237.919	217.737	508.145	466.276
Contig10734.0.g64	Contig10734.0.g64	4.54851	4.77311	2.19782	2.85569	2.31946	3.73638	7.20561	10.884	7.44405	5.04104	2.31841	3.86453	0.974537	1.77254
Contig10735.0.g65	Contig10735.0.g65	615.505	454.32	704.632	540.349	536.399	840.663	679.464	628.005	370.862	374.743	768.418	731.149	787.809	856.718
Contig10736.0.g66	Contig10736.0.g66	1.01043	3.54298	9.16179	5.10116	4.93202	2.68262	2.7158	4.71484	1.61667	3.44601	2.18462	2.26707	9.79424	5.8815
Contig10738.0.g62	Contig10738.0.g62	49.8304	80.3493	33.1306	30.0972	32.3508	39.9013	24.4121	51.9223	31.6433	19.6134	26.338	14.1315	61.1246	34.5298
Contig10739.0.g63	Contig10739.0.g63	15.6604	16.7799	17.3433	20.1292	9.75077	27.3762	13.1211	17.1203	27.9708	18.4536	16.7967	24.115	9.92023	35.8413
Contig1074.0.g9	Contig1074.0.g9	9.00469	4.64733	5.47348	5.51727	5.3449	7.42764	4.87556	4.9531	8.29946	7.94358	5.28739	7.54127	0	2.4852
Contig1074.1.g50	Contig1074.1.g50	23.9349	21.2231	18.8833	18.2591	16.8592	14.3419	15.0859	17.0037	9.30146	6.87341	15.004	14.6385	73.2732	93.3163
Contig10740.0.g107	Contig10740.0.g107	3.03008	3.98396	2.40562	2.29964	3.11401	1.53526	3.2635	2.94305	2.03024	3.6093	2.54874	3.64482	2.88012	5.26571
Contig10741.0.g106	Contig10741.0.g106	24.6216	24.1222	12.1202	13.3393	12.7004	14.1039	11.7805	22.8703	7.42213	10.3354	8.29245	19.138	15.1179	23.2498
Contig10742.0.g1	Contig10742.0.g1	0.14349	0	0.976009	0.501608	0.93596	0.510505	1.07029	0.62073	1.09204	1.37898	0.725482	0.867388	1.6543	1.22077
Contig10743.0.g108	Contig10743.0.g108	2.36537	1.49143	2.15311	2.29435	1.76354	1.81805	3.2348	1.6545	3.06737	3.16718	2.58357	3.48034	1.31706	5.21976
Contig10744.0.g102	Contig10744.0.g102	6.50339	29.1851	27.991	13.7137	21.6399	7.87528	8.85132	5.32934	11.7452	6.85191	18.8945	2.8371	32.7679	153.005
Contig10744.0.g103	Contig10744.0.g103	133.323	90.0857	151.675	180.411	143.087	203.529	133.313	126.818	66.6095	76.1519	160.167	94.3862	1007.46	967.608
Contig10745.0.g100	Contig10745.0.g100	120.899	110.348	107.698	167.177	99.1686	169.359	115.961	123.692	54.7482	84.5261	87.8141	58.5246	82.454	70.3898
Contig10745.0.g101	Contig10745.0.g101	38.1723	34.9082	18.6125	17.1715	20.7169	36.9544	22.3189	49.6368	33.605	35.9277	24.1661	43.9502	18.1368	15.7457
Contig10745.0.g98	Contig10745.0.g98	13.698	12.8589	5.29341	7.37596	7.28983	8.41515	6.8751	9.49274	8.20208	12.1271	9.04106	10.4451	7.97794	7.83041
Contig10745.0.g99	Contig10745.0.g99	26.1326	26.3557	21.708	20.0373	20.7138	19.7282	19.6251	27.5071	18.4649	15.1159	20.4139	17.3339	19.977	18.7901
Contig10746.0.g104	Contig10746.0.g104	0.593098	0.694168	1.04527	0.729894	0.691344	0.557944	0.93484	0.548001	0.695021	0.57156	0.730568	0.759992	1.06964	1.80979
Contig10747.0.g104	Contig10747.0.g104	28.3933	35.51	23.5621	28.0208	27.5379	37.2403	32.9361	25.9821	30.9317	26.68	24.7182	26.0064	24.974	31.2992
Contig10748.0.g6	Contig10748.0.g6	84.4985	88.1249	107.334	132.064	90.4348	89.9373	100.569	89.6983	59.0627	100.89	117.782	93.1965	87.8944	108.104
Contig10749.0.g5	Contig10749.0.g5	2.02947	1.38732	7.25977	6.99693	4.08991	6.79477	1.69614	2.30386	0.831622	0.766657	0.88908	2.27412	2.09099	6.71816
Contig1075.0.g10	Contig1075.0.g10	0	0	0	0	0	0	0.0200094	0.0507744	0	0	0	0	0	0
Contig1075.1.g51	Contig1075.1.g51	42.4017	45.9968	24.0421	23.3434	24.015	34.0574	26.9236	39.4787	37.9919	37.8921	39.2872	52.7583	15.6	18.5543
Contig1075.1.g52	Contig1075.1.g52	6.95754	8.02697	5.24452	4.85021	7.93535	6.37206	10.9517	7.10614	6.9249	8.00671	5.25261	8.56764	5.98021	4.80693
Contig10752.0.g90	Contig10752.0.g90	31.8538	43.6662	25.7927	20.3304	26.4373	22.2508	26.2613	23.6473	54.7806	41.8237	22.6006	41.6856	6.19167	10.0974
Contig10755.0.g94	Contig10755.0.g94	1.66078	1.56824	2.77212	3.31282	2.2666	3.08254	3.48909	2.46927	2.21873	3.03267	3.33776	3.0068	2.93366	1.51207
Contig10756.0.g111	Contig10756.0.g111	516.66	731.181	396.022	380.151	434.538	411.339	356.886	617.325	573.506	492.355	419.099	500.406	244.751	282.699
Contig10757.0.g113	Contig10757.0.g113	0.539208	1.23714	1.49636	1.51833	1.80477	1.18611	2.61473	2.12082	1.4549	1.19458	2.51952	0.854894	4.32185	2.91316
Contig10757.0.g114	Contig10757.0.g114	1.20947	0.882664	2.67078	1.7644	1.9603	0.928582	1.22087	1.25348	1.07043	0.749459	1.51966	1.05803	2.51158	1.43408
Contig10758.0.g85	Contig10758.0.g85	67.0267	66.5525	70.7736	68.3665	55.8507	76.3855	48.8449	45.5507	42.8413	37.2076	77.0929	45.8948	69.58	166.496
Contig10759.0.g86	Contig10759.0.g86	17.7301	22.5017	19.1332	23.5278	14.3082	32.0808	16.3372	24.978	17.8705	13.5296	17.9846	15.377	18.8361	34.388
Contig10759.0.g87	Contig10759.0.g87	4.41749	6.48403	3.84953	2.66512	4.1654	2.76672	4.6491	4.29998	4.03747	3.89143	4.74719	5.6199	3.86217	5.81844
Contig1076.0.g11	Contig1076.0.g11	0	0	0	0.211336	0.202145	2.96972	0.162548	1.09377	1.50367	9.05031	6.45309	5.44904	0	0
Contig1076.1.g53	Contig1076.1.g53	9.63526	11.2596	7.77648	6.48349	8.38972	4.67605	7.00876	8.35216	7.48732	6.52972	8.33111	6.45999	12.8859	10.8881
Contig10760.0.g77	Contig10760.0.g77	12.3245	9.08214	6.09846	4.21526	6.36964	4.9195	5.25002	7.46568	5.84486	10.9717	9.9306	12.913	6.78018	4.07316
Contig10761.0.g76	Contig10761.0.g76	0	0	0	0	0	0	0	0	0	0	0	0	0	0
Contig10762.0.g75	Contig10762.0.g75	7.65867	11.0221	8.2294	9.08863	8.58032	9.09335	5.38457	9.27503	10.0388	7.65753	12.9393	7.95789	10.6431	5.43967
Contig10763.0.g74	Contig10763.0.g74	153.897	130.405	84.828	125.654	88.371	177.289	74.8465	104.787	87.8554	120.659	168.902	110.059	122.602	137.718
Contig10764.0.g80	Contig10764.0.g80	17.1307	16.2451	11.4218	18.6003	9.09833	17.8989	9.64177	18.2724	13.5413	14.9116	10.8624	14.5468	7.71476	0.101287
Contig10765.0.g79	Contig10765.0.g79	1.83208	0.436756	1.57116	2.38231	2.07121	2.41966	3.13122	3.62896	1.85969	1.99515	5.64604	1.26719	1.1569	0.396156
Contig10767.0.g78	Contig10767.0.g78	12.3053	12.5609	20.2312	20.1885	13.7603	22.9504	15.2842	21.1529	13.9475	12.0939	18.0667	20.0991	23.8862	24.0825
Contig10769.0.g81	Contig10769.0.g81	9.87146	16.098	10.4285	13.0591	10.6751	8.39342	9.94371	9.70936	11.187	6.88996	19.2176	7.51662	30.9035	42.5545
Contig10769.0.g82	Contig10769.0.g82	4.71885	1.62823	1.31365	1.82582	1.58101	1.70996	2.10122	0.742683	1.42573	1.78479	1.40074	1.57083	1.62397	0.700395
Contig1077.1.g54	Contig1077.1.g54	5.83766	6.16983	5.33519	9.84155	8.10827	10.3961	6.50201	11.543	9.95704	6.16389	4.1048	9.44406	7.59692	3.08613
Contig1077.1.g55	Contig1077.1.g55	2.31734	2.49939	2.46219	1.90357	2.61252	2.17373	3.69125	2.3344	3.47755	3.66677	3.84343	3.65232	2.08525	2.75373
Contig10771.0.g21	Contig10771.0.g21	45.215	66.7894	89.917	124.323	58.5899	80.2275	58.1535	75.5191	32.9992	63.5736	57.2031	67.3708	99.2643	41.7769
Contig10772.0.g22	Contig10772.0.g22	155.837	144.918	143.017	174.511	148.188	148.957	111.933	140.346	56.5901	77.5329	175.753	63.753	454.266	269.097
Contig10774.0.g23	Contig10774.0.g23	0.0876033	0	0.370051	1.56606	5.27919	2.56429	1.3626	1.62615	1.7562	5.32644	1.39037	2.2912	1.34895	0.26691
Contig10775.0.1.g24	Contig10775.0.1.g24	8.56088	9.42714	5.97748	5.58904	6.7857	4.86238	9.90327	9.9716	9.19576	6.83839	7.27765	8.03946	7.77689	7.36191
Contig10776.0.g25	Contig10776.0.g25	34.2627	32.3909	3.69128	4.87233	12.7115	10.5112	9.77804	29.412	12.6012	9.51047	9.72465	11.8703	9.68805	9.35594
Contig10777.0.g26	Contig10777.0.g26	2.29585	2.09758	2.60269	1.63023	3.15886	1.53151	3.88562	2.66027	3.62641	2.22169	2.07281	1.51793	2.99349	0.751241
Contig10778.0.g27	Contig10778.0.g27	0.680596	0.947465	1.02826	0.957778	1.2328	0.873811	1.17694	0.747963	1.49751	1.15712	0.655251	0.91391	1.24601	0.923269
Contig10779.0.g28	Contig10779.0.g28	0	0	0	0	0	0	0	0	0	0	0	0	0	0
Contig10779.0.g29	Contig10779.0.g29	5.58698	3.71199	0.434534	1.71914	1.03877	0.629983	1.54659	4.87063	2.33608	2.21015	0.5261	2.55195	0	1.5551
Contig1078.0.g15	Contig1078.0.g15	24.0701	14.6113	9.61949	7.66665	12.729	8.82202	14.6777	17.9178	14.8011	11.0841	16.7864	8.84427	35.2712	24.9694
Contig1078.0.g16	Contig1078.0.g16	8.38422	6.07059	4.96361	5.02877	6.10813	4.89153	7.45803	8.21134	7.93033	7.69789	10.2904	6.18003	23.8245	17.8829
Contig1078.0.g17	Contig1078.0.g17	55.7512	46.2676	37.3784	42.79	39.5728	35.4922	37.3714	48.5602	37.3266	31.8317	39.2636	28.1192	45.7794	35.0704
Contig1078.1.g56	Contig1078.1.g56	10.7863	16.0363	16.8715	20.117	18.9786	18.5793	24.2617	15.5913	44.6645	25.6833	26.0456	21.2513	26.5593	27.5873
Contig1078.1.g57	Contig1078.1.g57	5.8556	5.26193	5.60894	3.72726	5.95373	3.61994	5.47613	5.46616	4.54892	4.8668	5.67222	5.26306	2.45805	4.89928
Contig10780.0.g34	Contig10780.0.g34	0	0	0.0670564	0	0	0	0	0	0.0318808	0	0	0	0	0
Contig10781.0.g85	Contig10781.0.g85	0	0	0	0	0	0	0	0	0	0	0	0	0	0
Contig10782.0.g36	Contig10782.0.g36	56.0233	42.5601	62.0664	81.1998	39.6443	42.221	38.5326	43.2428	22.9119	43.8867	24.6449	41.7037	45.8374	20.9378
Contig10783.0.g35	Contig10783.0.g35	32.2448	24.1847	38.0861	48.5484	38.5791	55.9618	33.4232	27.493	27.2598	30.4568	45.7867	24.777	61.5505	21.3646
Contig10784.0.g38	Contig10784.0.g38	5.32353	5.72011	4.5252	3.00086	4.7175	2.92929	4.46024	5.66831	5.52487	6.16801	6.1221	6.14405	3.79988	3.49657
Contig10785.0.g37	Contig10785.0.g37	0	0	1.2579	1.76859	1.77876	5.24106	1.45103	0	2.20182	7.33917	6.45457	3.56734	3.46884	0
Contig10787.0.g39	Contig10787.0.g39	0	0	0.147345	0.182665	0.127526	0.124096	0.506725	0.199328	0.290554	0.197856	0.150616	0.19858	0.0758039	1.45969
Contig10788.0.g82	Contig10788.0.g82	23.7743	24.6118	12.3929	12.9704	14.9943	20.7691	15.8658	21.2016	21.531	22.9137	20.8226	22.992	16.9404	17.1555
Contig10789.0.g81	Contig10789.0.g81	0	0	0	0	0	0	0	0	0	0	0	0	0	0
Contig1079.0.g18	Contig1079.0.g18	12.0336	8.34762	11.1952	12.5927	13.0003	12.7288	10.1843	17.3542	12.5567	14.905	12.4408	13.8996	13.6032	7.12914
Contig1079.1.g58	Contig1079.1.g58	0.412215	0.550822	1.16987	1.65472	2.35076	0.951512	1.92399	0.645891	2.03237	1.61281	2.02296	0.968027	0.996899	0.287292
Contig10790.0.g20	Contig10790.0.g20	92.5744	94.7074	18.3151	14.496	32.9573	30.5856	29.2941	62.3821	45.1301	40.8699	49.1204	50.1885	24.5335	11.3541
Contig10791.0.g21	Contig10791.0.g21	13.7193	15.3003	10.9565	9.80946	11.7448	14.2984	15.958	17.8254	13.0581	15.1832	16.0266	13.9803	22.9059	21.9192
Contig10792.0.g18	Contig10792.0.g18	53.9254	46.2631	32.5865	29.5339	30.3228	24.4948	31.9687	32.8195	22.0395	14.8973	28.1695	27.1474	102.896	94.1207
Contig10793.0.1.g19	Contig10793.0.1.g19	1.47997	1.03576	0.982501	0.922156	1.11167	1.78702	1.18538	2.26223	1.60199	2.55437	2.59267	2.19252	5.75874	2.08387
Contig10796.0.g16	Contig10796.0.g16	5.44191	7.69741	2.78548	1.49002	3.90437	1.29055	4.28248	3.22874	3.41698	3.30559	4.29718	3.14314	3.34642	3.45016
Contig10797.0.g17	Contig10797.0.g17	47.9605	57.1123	24.0327	27.1294	36.7425	26.7716	31.131	43.6359	36.9	23.7221	22.9106	33.9197	26.6688	24.2154
Contig10798.0.g13	Contig10798.0.g13	1.8514	1.09088	5.47346	2.13059	4.69279	3.56123	3.70154	3.86987	3.04511	3.86692	4.39269	3.13401	9.0046	9.73388
Contig10799.0.g14	Contig10799.0.g14	9.15749	3.98197	10.1452	11.4634	7.64323	11.2463	7.42409	6.24498	4.91382	6.08295	10.389	7.15044	9.83257	6.08159
Contig10799.0.g15	Contig10799.0.g15	1.69905	3.14681	3.82644	2.92264	4.34769	1.97513	3.5302	1.41285	3.0808	3.00072	9.19105	2.88352	2.93919	5.99008
Contig108.0.g17	Contig108.0.g17	0	0	0.0386127	0	0.313212	0	0.0415894	0	0.109702	0.182425	0	0.0859056	0	0.0556373
Contig108.1.g94	Contig108.1.g94	1.10648	1.09172	1.87877	2.88952	1.9231	1.60247	1.62871	2.57519	0.948477	1.46516	2.31988	1.34745	4.87488	1.31093
Contig108.1.g95	Contig108.1.g95	2.1171	4.84527	4.29945	5.06913	6.05959	4.32846	6.12	4.53824	7.64339	5.48802	3.7681	4.10011	4.74827	13.4665
Contig108.1.g96	Contig108.1.g96	1.58123	2.10984	2.60182	4.37011	2.2413	1.52438	2.34869	2.62344	2.59423	3.4698	3.40412	2.10639	8.9381	2.92862
Contig1080.1.g59	Contig1080.1.g59	61.7271	33.033	29.1989	41.816	53.2255	48.2954	40.3451	41.8178	50.5649	52.2074	44.4766	41.8666	11.5685	10.1107
Contig10800.0.g73	Contig10800.0.g73	0	0	0	0	0	0	0	0	0	0	0	0	0	0
Contig10800.0.g74	Contig10800.0.g74	0	0	0	0	0	0	0	0	0	0	0	0	0	0
Contig10801.0.g75	Contig10801.0.g75	3.93433	2.89003	2.76969	2.31325	2.40662	1.81123	2.48632	2.43064	2.72924	2.729	3.13658	2.64353	2.60573	2.13208
Contig10802.0.g71	Contig10802.0.g71	184.57	226.869	86.2757	113.116	89.7839	153.142	84.7274	127.485	123.952	109.785	109.048	119.151	97.7279	110.058
Contig10803.0.g72	Contig10803.0.g72	8.78986	21.1903	12.572	9.17674	14.4313	9.6616	10.1137	9.28156	14.1004	10.9721	20.4114	7.50329	15.2363	5.50555
Contig10805.0.g70	Contig10805.0.g70	3.03843	1.65808	2.31898	2.79127	2.27891	2.06282	2.94944	3.14055	4.49499	4.14729	2.52365	3.0478	1.28945	1.36739
Contig10806.0.g67	Contig10806.0.g67	0	0	0	0.138716	0.0432292	0	0.0688407	0.131764	0.0606974	0	0	0.391444	0.234356	0
Contig10806.0.g68	Contig10806.0.g68	0	0	0	0	0	0	0	0	0	0	0	0	0	0
Contig10807.0.g69	Contig10807.0.g69	0	0	0	0	0	0	0.141185	0	0.0613754	0	0	0.145202	0	0
Contig10809.0.g76	Contig10809.0.g76	0	0	0.521415	11.1881	1.15785	14.6448	0.681734	1.02574	47.6633	35.1826	2.31913	22.8669	0	0.107344
Contig1081.0.g30	Contig1081.0.g30	0	0	0	0	0	0	0	0	0	0	0	0	0	0
Contig1081.1.g60	Contig1081.1.g60	1.36803	0	1.92549	30.06	3.19007	32.5316	1.28631	18.6073	5.85605	95.5122	262.409	269.193	0.802435	0
Contig1081.1.g61	Contig1081.1.g61	10.6722	16.4526	8.42182	7.67445	13.0812	6.49123	6.86855	8.04902	9.90109	8.00069	11.672	7.96287	15.4686	6.00275
Contig10810.0.g28	Contig10810.0.g28	43.3099	38.7615	78.819	61.9986	49.6837	60.7581	49.0585	46.5	36.4451	8.7318	55.5625	16.8549	208.673	5.01619
Contig10811.0.g40	Contig10811.0.g40	0.650583	1.53192	1.39675	0.957895	1.15848	0.685352	1.45865	1.2415	1.00439	0.821685	0.684146	0.894897	1.16733	1.34434
Contig10813.0.g42	Contig10813.0.g42	1.19641	1.26261	0.666971	0.468332	0.770649	1.06575	0.796774	0.855532	0.94184	0.515795	0.819207	0.677277	0.207223	0.24758
Contig10814.0.g44	Contig10814.0.g44	3.111	0.823915	11.4176	18.8221	9.15343	17.4672	5.1419	5.47248	3.26634	4.61707	4.1639	6.03681	8.58518	4.06938
Contig10815.0.g43	Contig10815.0.g43	8.38076	5.38516	4.20101	3.28659	3.65028	3.82274	2.99668	3.15768	3.45611	6.57798	8.27804	5.86962	1.33704	3.87527
Contig10816.0.1.g45	Contig10816.0.1.g45	26.5483	18.1047	17.8809	22.9233	14.0303	17.9765	12.9908	17.9037	8.51916	14.5611	12.4975	12.0862	17.1304	7.88451
Contig10819.0.g46	Contig10819.0.g46	1.36628	2.70541	4.3364	9.93927	3.10943	6.42234	1.98405	1.91453	1.73533	2.35546	2.69371	2.32911	5.49706	7.63612
Contig1082.1.g62	Contig1082.1.g62	0.888324	2.33781	0.449698	0.346896	0.403592	0.353525	0.352793	0.527052	0.313969	0.375696	0.333668	0.532366	0	0.0144382
Contig10820.0.0.g93	Contig10820.0.0.g93	115.741	170.065	52.2455	54.2061	57.7673	46.5244	42.3763	59.7975	49.7776	69.6429	43.703	67.8696	43.3192	74.8601
Contig10821.0.g94	Contig10821.0.g94	12.4962	8.62848	5.50123	9.37769	7.61707	19.8632	8.16167	19.7216	8.22598	5.08086	6.70716	7.33325	3.13256	4.08817
Contig10822.0.g95	Contig10822.0.g95	3.27327	3.09009	1.03707	2.52368	1.40753	1.51454	1.4753	2.2735	1.40502	2.00024	0.935366	1.95087	0	0
Contig10823.0.g96	Contig10823.0.g96	0	0	0	0	0	0	0	0	0	0.0579055	0	0	0	0
Contig10823.0.g97	Contig10823.0.g97	49.6813	61.8169	29.1601	21.8309	23.0249	31.2317	21.597	37.0984	32.9554	51.6829	29.1754	37.0975	6.06121	7.94021
Contig10824.0.g90	Contig10824.0.g90	29.3599	37.6887	40.9675	52.1792	27.9119	62.8705	24.7788	33.3006	17.9489	24.3385	22.1175	35.5096	31.8551	15.3826
Contig10825.0.g91	Contig10825.0.g91	0	0	1.99676	4.53162	0.559971	0	1.36491	2.79388	2.14639	2.01055	2.00659	1.35617	1.9382	2.24069
Contig10826.0.g88	Contig10826.0.g88	2.72483	2.08021	2.62761	1.84575	3.75056	2.36045	2.11902	2.65144	4.12545	3.04026	6.1602	3.30534	2.53584	1.93637
Contig10826.0.g89	Contig10826.0.g89	1.42321	1.98189	3.0522	2.67358	2.63764	1.90287	3.42532	2.1723	2.49195	2.59831	3.85847	2.59207	4.03151	3.91399
Contig10827.0.g90	Contig10827.0.g90	0	0	0	0	0	0	0	0	0	0	0	0	0	0
Contig10828.0.g88	Contig10828.0.g88	4.43274	5.82921	12.9332	10.0789	15.3096	5.62591	12.6268	14.488	10.8846	8.64049	12.5252	8.0772	45.6781	93.349
Contig10829.0.g105	Contig10829.0.g105	32.5593	43.0037	31.8397	27.021	28.5565	37.4718	18.5714	26.6513	11.197	18.2989	11.7588	13.5965	34.1809	36.2005
Contig1083.0.g31	Contig1083.0.g31	0.296365	1.35959	1.10962	1.92231	1.14108	1.30087	1.53192	0.982642	1.09171	0.997126	0.638499	0.839744	0.492184	0.703117
Contig1083.1.g63	Contig1083.1.g63	18.3301	20.932	14.6011	10.7843	12.8008	12.1519	14.994	11.4042	13.8566	23.5483	24.4895	23.8173	13.7469	25.1067
Contig10830.0.g36	Contig10830.0.g36	3.21082	2.4262	7.85818	10.4763	9.46992	7.35076	7.98475	8.75171	5.5981	6.08538	9.80525	4.72471	15.456	12.2555
Contig10831.0.g33	Contig10831.0.g33	11.8917	31.443	11.2762	16.4517	5.86287	16.0615	7.89721	3.70922	2.58094	4.02953	2.31626	6.08918	4.05071	16.6388
Contig10831.0.g34	Contig10831.0.g34	1.85375	1.76763	0.556306	0.229521	0.322378	0.116554	0.684974	0.65773	0.413858	0.844972	0.38081	0.795716	0	0.572499
Contig10831.0.g35	Contig10831.0.g35	1.22843	0	0	0	0	0	0	0	0	0.40755	0	0.740208	0	0.922093
Contig10832.0.g32	Contig10832.0.g32	2.20174	1.47129	0.976019	0.801562	1.28639	0.522069	0.690172	1.14914	0.990345	1.30599	0.318015	1.18286	2.49853	0.480179
Contig10833.0.g31	Contig10833.0.g31	25.7165	28.807	18.2541	20.4223	15.1856	11.3025	12.913	17.6164	20.8869	13.7883	15.2045	16.362	6.71378	12.2945
Contig10834.0.g30	Contig10834.0.g30	343.212	294.64	307.486	315.181	274.569	298.722	213.685	284.516	113.945	147.65	333.543	152.085	820.894	395.227
Contig10835.0.0.g29	Contig10835.0.0.g29	2.93537	2.29786	2.90468	3.07795	1.8296	2.60188	3.44736	2.91453	4.20021	4.27156	2.77852	2.36743	1.41313	2.95272
Contig10836.0.g28	Contig10836.0.g28	37.5018	6.30379	88.8479	68.791	72.5426	41.9232	33.2794	16.205	14.3908	17.3394	64.1601	23.0641	0.815568	151.484
Contig10837.0.g27	Contig10837.0.g27	18.4797	18.9664	23.8722	30.9274	10.6842	56.7606	10.0944	28.1582	13.5601	7.48661	9.46644	20.2704	4.76216	7.08372
Contig10838.0.g26	Contig10838.0.g26	23.6256	25.5056	16.9981	24.9662	18.5061	19.0747	18.7746	25.208	19.5499	22.9106	13.1993	17.773	20.8549	14.9916
Contig10839.0.g24	Contig10839.0.g24	0.748246	0.460837	0.717133	0.656849	1.33587	0.634025	1.68858	1.11671	2.18402	1.57327	0.969473	1.19404	1.03415	3.86742
Contig10839.0.g25	Contig10839.0.g25	0.181883	0.15161	9.33259	7.82902	10.5142	9.36704	6.21807	9.29655	9.32514	7.84147	14.5924	5.43907	10.51	53.086
Contig1084.0.g25	Contig1084.0.g25	1.77556	2.96031	1.11292	1.14709	1.29241	0.620401	1.37467	1.77021	1.55173	1.50631	0.254463	2.00672	0	3.3554
Contig1084.0.g26	Contig1084.0.g26	5.7447	5.73862	3.57174	2.75937	3.66832	3.61581	4.5787	3.03346	3.37694	4.87035	3.79113	5.58306	1.78081	5.10153
Contig1084.0.g27	Contig1084.0.g27	0	0	0	0	0	0	0	0	0	0	0	0	0	0
Contig1084.1.g64	Contig1084.1.g64	18.3356	17.4664	34.7685	41.6914	21.0035	24.5022	19.0985	21.3449	9.72613	9.91953	11.4983	7.76034	28.8906	24.3849
Contig10840.0.g17	Contig10840.0.g17	4.4762	5.86019	7.5994	10.1381	4.38607	9.45205	6.0614	6.13358	4.4756	5.34856	4.3988	7.39213	8.85314	5.56748
Contig10841.0.g18	Contig10841.0.g18	9.90177	8.27409	13.5485	21.8289	23.3749	19.8772	20.2626	12.4206	15.6126	12.9444	15.7242	9.4321	20.9355	18.5037
Contig10842.0.g15	Contig10842.0.g15	0.0560359	0	1.98577	0.687095	1.62392	0.899564	1.4004	2.42112	0.935996	0.419281	0.891475	0.433487	1.90411	1.98494
Contig10843.0.g16	Contig10843.0.g16	0	0.148632	0.268479	0.737132	0.3261	0.473533	0.461387	0.36715	0.509622	0.221487	0	0.507235	0.0979002	0.580921
Contig10844.0.1.g21	Contig10844.0.1.g21	21.5295	14.4799	11.7499	9.78475	12.0737	27.5745	15.2311	34.1307	15.7253	16.7479	20.2671	12.3741	21.6278	17.8325
Contig10845.0.g22	Contig10845.0.g22	6.33847	7.45837	12.4508	13.7135	12.8072	11.0571	9.91856	7.12972	13.0664	13.2379	15.4858	8.2968	7.66889	9.03592
Contig10846.0.g19	Contig10846.0.g19	2.90136	3.29524	3.03656	3.03256	4.96019	1.57008	3.86993	3.27027	3.84264	4.06467	2.61836	3.43427	4.51641	3.72669
Contig10847.0.g20	Contig10847.0.g20	5.77518	13.9569	12.258	8.51273	10.0667	3.28992	9.14715	8.70754	9.38708	8.0255	7.96584	6.11278	7.8355	5.31564
Contig10848.0.g13	Contig10848.0.g13	31.6239	25.0844	25.2312	21.1834	28.8925	28.3644	28.9134	27.5102	34.1996	25.2538	22.7308	25.9202	21.2396	21.0117
Contig10849.0.g14	Contig10849.0.g14	153.048	132.336	219.332	231.837	182.452	167.531	157.736	192.708	118.877	152.267	245.64	146.412	261.616	278.598
Contig1085.0.g24	Contig1085.0.g24	0.844482	1.20815	1.23268	0.628364	0.489977	1.38329	0.858622	0.498927	0.549596	0.72765	0.694531	0.846777	0	2.29909
Contig1085.1.g65	Contig1085.1.g65	12.2432	12.1349	20.6764	26.1099	19.2974	28.5093	22.727	22.1344	11.313	13.8103	17.2679	15.6178	60.1537	32.3157
Contig10850.0.0.g18	Contig10850.0.0.g18	18.2149	10.3831	9.62401	15.2538	8.80278	11.5785	5.50009	10.6945	5.35341	6.07235	3.0394	7.87733	0.367416	0.144522
Contig10851.0.g17	Contig10851.0.g17	6.15266	5.23532	4.53191	5.02692	6.3697	6.17158	6.75189	4.19099	5.56466	5.99241	10.2443	5.56453	10.1207	8.93509
Contig10852.0.g20	Contig10852.0.g20	5.86169	4.65148	6.82105	12.2921	15.2025	7.55777	16.2282	7.91	9.63501	7.79708	5.39746	4.72376	12.4721	14.8295
Contig10852.0.g21	Contig10852.0.g21	7.82	8.29642	6.49393	6.89951	5.93181	5.04559	7.62121	6.75094	5.388	6.66569	6.47955	6.6	8.10232	11.9861
Contig10853.0.g19	Contig10853.0.g19	4.18503	4.09943	4.19	3.7894	4.81643	4.94586	7.14593	5.97595	6.94703	6.37	3.97335	5.65162	6.25699	4.23808
Contig10855.0.g13	Contig10855.0.g13	0	0	0	0	0	0	0	0	0	0	0	0	0	0
Contig10855.0.g14	Contig10855.0.g14	3.85525	3.2818	3.44748	2.6717	4.2656	2.59589	4.49312	3.64724	3.76226	3.77317	4.30362	3.99327	7.23376	6.79587
Contig10857.0.g66	Contig10857.0.g66	3.1867	4.28428	1.37706	0.505151	1.70604	0.91194	2.08163	1.38991	2.13758	1.35991	1.6659	1.43972	2.11934	1.25429
Contig10858.0.g68	Contig10858.0.g68	0	0	0	0	0.0707902	0	0.028168	0.143417	0.0746902	0.216358	0	0.0874448	0	0.151351
Contig10859.0.g67	Contig10859.0.g67	6.74065	14.7369	19.7007	22.9783	12.4554	9.32771	14.5183	7.17339	10.9645	10.7857	13.5478	13.2177	12.8584	13.5133
Contig1086.0.g29	Contig1086.0.g29	0.611043	0.510582	0.63939	0.802813	1.11104	0.099092	0.667091	0.41143	0.351981	0.257309	0.723083	0.597904	1.15684	0.947485
Contig10860.0.g86	Contig10860.0.g86	1.3388	0.908442	2.75323	3.97889	2.11302	1.78252	1.78991	2.07034	1.51075	1.87486	1.32842	2.04896	2.94381	4.15434
Contig10861.0.0.g87	Contig10861.0.0.g87	2.6656	7.97277	1.53717	1.0137	2.30227	1.76621	2.48043	5.78327	3.51615	1.97154	6.39874	2.30375	3.18427	2.07147
Contig10862.0.g88	Contig10862.0.g88	21.149	25.0768	37.3947	48.0033	22.0773	26.8834	22.4065	25.2248	23.2288	25.619	23.27	22.6563	37.3741	39.7631
Contig10862.0.g89	Contig10862.0.g89	246.951	246.437	265.137	389.472	226.296	318.671	150.346	302.902	104.601	142.281	160.862	134.265	479.234	489.559
Contig10862.0.g90	Contig10862.0.g90	75.3304	99.8822	52.8049	44.0629	51.2183	54.2641	42.8559	49.7967	49.6332	45.2555	65.2121	40.7334	118.149	100.602
Contig10863.0.g91	Contig10863.0.g91	39.8301	40.6371	82.5932	60.4896	62.4439	61.7615	48.4028	63.2148	127.06	79.4676	81.2114	66.3194	13.2363	20.656
Contig10863.0.g92	Contig10863.0.g92	1.34772	2.22516	2.46872	3.80835	2.35897	3.26395	2.53614	3.19835	4.72745	1.84613	0	2.98983	0.789705	2.42938
Contig10864.0.g93	Contig10864.0.g93	0	0	58.1975	66.0285	57.7281	77.5418	46.9761	59.4429	45.1039	22.4587	86.2278	18.0615	205.83	150.616
Contig10865.0.g94	Contig10865.0.g94	0.825248	0.689393	0.353555	0.270567	0.280425	0.367192	0.3792	0.311592	0.296411	0.416206	0.496829	0.415833	0.301943	0.120069
Contig10865.0.g95	Contig10865.0.g95	0	0.22691	0.16095	0.347854	0.437912	0.234435	0.437762	0.342393	0.226882	0.287397	0.776099	0.359292	0	0.115502
Contig10867.0.g96	Contig10867.0.g96	1.01351	1.69457	1.19437	0.904274	0.803861	0.440179	0.848357	0.517136	0.604167	0.887851	0.845566	0.880211	0.537169	0.862863
Contig10867.0.g97	Contig10867.0.g97	16.8337	18.8215	24.2217	17.5612	27.7763	16.8362	19.5655	16.7657	20.6552	22.6039	24.012	19.9436	13.179	23.5374
Contig10868.0.g98	Contig10868.0.g98	59.5516	107.076	86.1587	95.1449	59.1784	92.0084	51.7048	64.6222	55.1623	53.4884	77.5435	88.4559	74.3679	64.1912
Contig10868.0.g99	Contig10868.0.g99	34.2264	29.945	25.0243	16.2349	22.6569	21.1331	25.8804	25.119	31.9282	35.9808	29.1377	36.0699	28.6457	37.6253
Contig10869.0.g100	Contig10869.0.g100	13.9429	14.5284	8.24476	7.56591	8.82033	6.83735	12.0257	11.8858	14.5752	10.0747	11.8907	10.7249	25.0243	36.9762
Contig10869.0.g101	Contig10869.0.g101	0.575377	0.84879	1.41851	1.45698	1.28697	0.909044	3.5081	1.00104	3.00424	2.91054	1.12774	2.09915	0.851248	0.891044
Contig10869.0.g102	Contig10869.0.g102	203.357	174.079	151.541	163.302	159.991	150.334	150.771	231.081	119.176	95.4197	238.109	85.5629	914.749	1194.19
Contig1087.0.g28	Contig1087.0.g28	452.333	295.328	264.3	328.709	210.61	431.783	136.222	270.497	176.694	156.827	209.238	145.395	1698.52	551.372
Contig1087.1.g66	Contig1087.1.g66	0.145771	0.972743	0.873504	1.07193	0.886359	0.512091	0.989079	1.14768	0.95043	1.13596	0.209407	1.2151	0.806744	1.13223
Contig10870.0.g28	Contig10870.0.g28	4.7893	11.3067	9.96984	6.97818	11.717	8.95535	14.7457	7.49094	12.8827	12.7747	11.2319	13.2897	2.97153	5.30137
Contig10871.0.g27	Contig10871.0.g27	75.4093	96.3765	100.58	113.111	84.7129	80.6344	88.5713	99.5067	78.8582	67.8466	118.677	97.7733	78.5625	56.2594
Contig10872.0.g26	Contig10872.0.g26	16.9255	11.8455	12.4665	15.6404	10.4679	12.9803	9.40909	13.4303	11.8373	11.3318	7.83141	10.6197	10.952	5.75819
Contig10873.0.g25	Contig10873.0.g25	6.6028	5.59388	7.60863	3.93224	7.54606	5.24534	7.5165	7.93655	8.96704	10.0752	6.43997	6.73345	4.16945	5.40207
Contig10874.0.g31	Contig10874.0.g31	0.360663	0.731947	4.04407	3.09305	1.97753	3.21909	2.07404	1.90746	3.25218	3.87466	2.31081	3.74481	1.41123	0.856797
Contig10875.0.g30	Contig10875.0.g30	0.380364	3.7029	1.33261	0.934759	2.31616	0.558558	1.35315	1.52135	1.65882	1.16912	1.27678	1.31292	0.280094	0.60351
Contig10876.0.g29	Contig10876.0.g29	5.78257	9.92138	3.19879	2.90602	3.09437	2.58664	2.8548	5.33073	4.2536	3.90843	3.03026	2.79433	6.78401	3.30303
Contig10878.0.1.g33	Contig10878.0.1.g33	29.442	32.0637	22.1607	17.5704	24.6101	15.7346	20.1985	16.6884	14.3528	20.7862	24.4723	26.6186	12.7806	31.8945
Contig10878.0.1.g34	Contig10878.0.1.g34	17.3563	24.9109	28.6125	35.7241	24.3806	29.236	20.949	26.1475	14.6943	16.8208	21.5328	24.1317	34.973	25.7838
Contig10879.0.g32	Contig10879.0.g32	21.8646	9.46815	6.58296	21.1201	8.98427	27.1313	4.64939	11.8213	12.3452	17.6836	41.8051	20.975	17.6807	2.04071
Contig1088.0.g35	Contig1088.0.g35	2.87268	3.43543	3.55819	2.08407	3.39802	2.03422	3.23215	3.89076	2.94176	3.00133	3.22504	3.48388	3.74341	3.7725
Contig1088.1.g67	Contig1088.1.g67	38.4883	21.2011	12.1605	13.3719	14.4743	13.7517	16.1875	30.0578	23.5348	21.8076	19.2874	13.5726	9.73332	12.7462
Contig1088.1.g68	Contig1088.1.g68	36.5229	23.763	22.9862	35.5561	26.2278	28.1335	31.6597	41.872	31.7125	26.3654	24.7062	15.4595	24.8288	29.8111
Contig10880.0.g41	Contig10880.0.g41	49.6347	22.1022	9.6672	25.3289	11.6632	42.5798	17.3562	36.536	11.4077	10.6595	8.45753	8.67351	72.8106	5.04595
Contig10881.0.g42	Contig10881.0.g42	0	0	0	0	0	0	0	0	0	0	0	0	0	0
Contig10882.0.g39	Contig10882.0.g39	0	0	0	0	0	0	0	0	0	0	0	0	0	0
Contig10883.0.g40	Contig10883.0.g40	18.5265	5.55168	18.2386	10.9751	12.4514	10.7702	10.0818	11.2997	7.58916	8.47794	7.54541	6.83566	10.3359	13.9262
Contig10884.0.g35	Contig10884.0.g35	0	0	0	0	0	0	0	0	0	0	0	0	0	0
Contig10884.0.g36	Contig10884.0.g36	0.214166	0.446943	0.386805	0.0465656	0.696588	0.284004	0.901314	0.619347	0.641808	0.760531	1.07994	0.609253	0.354085	0.139421
Contig10884.0.g37	Contig10884.0.g37	3.88707	5.76397	1.29986	2.47929	0.899559	2.47397	1.69489	3.04075	0.596707	2.11647	2.13098	1.70769	0.920492	0.307302
Contig10885.0.1.g38	Contig10885.0.1.g38	12.1327	7.99399	10.5309	8.51697	9.22251	7.2815	10.4496	8.10449	8.03613	8.26055	5.37948	10.9306	6.14044	10.049
Contig10886.0.g32	Contig10886.0.g32	0	0	0	0	0	0	0	0	0	0	0	0	0	0
Contig10886.0.g33	Contig10886.0.g33	1.69852	1.45892	3.21881	3.16506	3.85419	3.49786	2.95673	2.77438	5.04897	3.88554	3.61896	2.60476	2.8417	2.41728
Contig10887.0.g34	Contig10887.0.g34	24.0865	26.7455	42.1884	35.908	39.4539	36.1528	38.6763	37.2202	32.6875	33.7804	54.6901	29.515	53.5557	17.5999
Contig10888.0.g29	Contig10888.0.g29	6.2756	3.55753	3.59498	3.85577	3.31884	2.61193	3.14144	3.52518	4.41827	3.27732	4.77254	2.33552	3.26678	1.69296
Contig10889.0.g30	Contig10889.0.g30	35.5451	31.4941	21.0277	42.469	15.3175	30.6094	17.866	29.5731	12.4035	21.446	12.6765	18.2218	22.4815	16.6842
Contig10889.0.g31	Contig10889.0.g31	10.3046	8.22683	16.6691	14.8338	16.0503	14.2179	15.7899	19.1561	16.6463	13.921	20.9335	13.7905	17.9262	9.14524
Contig1089.0.0.g32	Contig1089.0.0.g32	21.9974	31.0385	14.8243	16.19	13.2116	18.2076	12.3523	14.3931	10.9602	17.1023	7.75649	17.7329	5.28752	8.35151
Contig1089.0.5.g33	Contig1089.0.5.g33	1.81303	3.40485	3.81739	3.64327	2.90104	2.60183	3.3738	2.15447	2.19677	2.93628	4.56901	3.5248	5.12424	5.45371
Contig1089.0.5.g34	Contig1089.0.5.g34	9.53741	7.74943	16.2843	15.4387	14.521	14.1038	13.3378	13.4312	10.1904	11.7024	13.0187	12.7941	24.8503	35.0511
Contig1089.1.g69	Contig1089.1.g69	11.0169	10.2268	7.11039	7.02386	5.44925	5.6402	6.63045	8.13239	5.71552	4.55286	5.95367	10.6711	7.21848	6.19153
Contig10891.0.g40	Contig10891.0.g40	0	0	0	0	0	0	0.268535	0	0.22801	0.293318	0	0	0	0
Contig10892.0.g42	Contig10892.0.g42	2.707	0	0.521546	0.374721	0.893268	0.376751	0.286956	1.34038	0	1.41017	0.633521	0.730448	0	1.49025
Contig10893.0.g41	Contig10893.0.g41	0.0651793	0	0.0296974	0.0286358	0.0133261	0	0.0105897	0.013386	0.00942474	0.0116297	0	0.0109864	0	0
Contig10894.0.g12	Contig10894.0.g12	2.46034	2.79434	3.85074	2.48907	1.62234	1.35707	1.22378	0.559504	0.938314	1.49769	0.638889	0.666181	2.7466	2.38539
Contig10895.0.g43	Contig10895.0.g43	0.568179	0.569704	1.39382	1.02003	1.11311	0.911994	1.36456	0.701445	1.81605	1.51825	1.47905	0.993659	0.80971	2.60868
Contig10895.0.g44	Contig10895.0.g44	0	0	0	0	0.0133455	0	0	0	0	0	0	0	0	0
Contig10897.0.g46	Contig10897.0.g46	7.32319	19.6731	8.48663	10.9257	6.68079	3.4809	5.95808	6.81505	3.36268	3.98646	4.23383	3.50267	6.39465	9.86097
Contig10898.0.g37	Contig10898.0.g37	3.13545	3.54942	1.84525	1.26272	2.28374	1.25761	2.28177	2.02572	2.26686	1.65502	2.1294	2.38924	1.6784	0.286669
Contig10899.0.g35	Contig10899.0.g35	0.849734	0	1.10379	2.39051	3.04364	2.48934	1.60188	1.34932	1.16511	0.953391	2.23862	0.236199	0.940115	1.95678
Contig10899.0.g36	Contig10899.0.g36	0	0	17.3316	40.385	31.433	35.4669	25.9344	0	3.33246	25.044	0	9.82687	0	6.01775
Contig109.0.g18	Contig109.0.g18	5.71629	3.45092	1.64458	1.9002	1.87694	3.00315	1.73115	3.62182	1.52344	2.20059	1.22524	2.07302	0.939867	2.31748
Contig109.1.g97	Contig109.1.g97	32.6229	39.152	22.8392	17.053	19.5268	20.8396	23.1633	28.1853	33.4624	27.4471	21.3367	28.4455	24.7653	23.8112
Contig1090.0.g48	Contig1090.0.g48	56.1443	59.5123	55.7578	70.3413	49.3851	81.4608	48.0522	56.8628	45.8388	48.7618	63.522	81.363	75.0227	150.555
Contig1090.1.g70	Contig1090.1.g70	37.8846	40.2891	17.5111	19.547	25.3903	31.873	25.9146	42.8096	27.8526	21.6513	24.8744	21.0917	29.272	13.4868
Contig1090.1.g71	Contig1090.1.g71	117.745	107.702	55.9747	61.4824	61.1701	83.4009	55.329	107.72	104.719	154.403	145.998	210.429	168.908	44.5751
Contig10900.0.g34	Contig10900.0.g34	0	0	0	0	0	0	0	0	0	0	0	0	0	0
Contig10900.0.g35	Contig10900.0.g35	0	0	0	0	0	0	0	0	0	0	0	0	0	0
Contig10901.0.1.g33	Contig10901.0.1.g33	2.99665	4.10111	1.33579	3.02724	4.05686	1.48663	3.03264	2.2293	2.03874	4.00056	3.05923	2.97787	0	2.56032
Contig10902.0.0.g32	Contig10902.0.0.g32	1.66184	2.10309	0.993343	0.832695	0.795116	0.466497	0.709184	0.80053	0.835391	0.626305	0.82458	1.11883	0.415982	0.249492
Contig10903.0.g30	Contig10903.0.g30	0	0	0	0	0	0	0	0	0	0	0	0	0	0
Contig10903.0.g31	Contig10903.0.g31	0	0	0	0	0	0	0	0	0	0	0	0	0	0
Contig10904.0.g28	Contig10904.0.g28	471.921	344.188	306.8	346.43	291.205	329.657	152.947	212.355	130.543	168.437	281.283	137.178	455.504	394.543
Contig10904.0.g29	Contig10904.0.g29	11.091	6.31456	12.0241	9.50195	14.5626	8.38725	13.3324	12.745	12.7582	13.0467	12.0101	10.6748	8.93949	7.22331
Contig10906.0.g26	Contig10906.0.g26	0.327905	0.18273	0.110616	0.0799916	0.119149	0.195624	0.106529	0.28442	0.726519	0.207972	0.105543	0.257832	0.0398521	0.159801
Contig10906.0.g27	Contig10906.0.g27	0.644624	0.342752	0.514581	0.3335	0.358723	0.156724	0.817749	0.602978	0.45547	0.521915	0.254215	0.571459	0.385523	0
Contig10907.0.g25	Contig10907.0.g25	1.99227	3.37344	2.12881	1.76873	2.3546	1.54398	1.82104	2.89006	2.00943	1.40135	1.44107	2.24028	2.18294	1.97285
Contig10909.0.g24	Contig10909.0.g24	2.34867	0.979846	5.95329	9.72819	6.14276	9.99576	13.67	4.75237	18.8777	13.4631	5.62975	12.4612	16.8697	15.9138
Contig1091.0.g49	Contig1091.0.g49	3.86831	6.56963	6.14086	8.26719	8.12295	4.29285	9.79335	5.71802	12.1837	9.82403	7.6998	10.0601	7.37409	2.02223
Contig1091.1.g72	Contig1091.1.g72	0.69136	0.866024	3.88576	2.22352	2.04111	1.45676	1.62433	1.35452	1.21299	1.75163	2.74343	1.8258	5.89248	2.37016
Contig10910.0.g97	Contig10910.0.g97	80.4746	95.0116	94.5384	96.6416	84.2319	120.205	89.4838	93.7197	94.6187	66.2909	91.9332	106.819	65.6207	129.952
Contig10911.0.g98	Contig10911.0.g98	4.90952	4.98325	7.66003	6.54006	6.81575	9.46409	7.23392	6.19887	7.73511	7.86811	10.8267	7.6759	10.492	5.69106
Contig10912.0.g99	Contig10912.0.g99	77.5439	53.604	30.2701	71.8759	29.6554	59.6711	22.0726	39.6687	45.6561	50.902	45.2902	47.8138	26.0373	24.8461
Contig10913.0.g100	Contig10913.0.g100	4.6119	13.4815	18.8281	8.64248	9.68673	8.19305	12.373	9.76834	12.1093	12.9276	9.64301	12.7013	10.2236	9.91033
Contig10914.0.g91	Contig10914.0.g91	18.5412	21.6923	11.2952	11.2953	11.1238	9.63755	10.0699	13.3631	11.992	12.06	13.2596	11.0383	26.0771	29.0996
Contig10914.0.g92	Contig10914.0.g92	6.45669	7.1644	2.02051	1.6694	2.96015	2.12515	2.64565	3.26586	3.76674	4.79062	4.05768	4.59392	1.91374	2.59339
Contig10915.0.g93	Contig10915.0.g93	4.48467	4.3833	5.06	5.78809	5.64168	5.74396	6.20956	4.57747	5.57495	5.85906	3.34826	4.53467	5.96073	3.08758
Contig10916.0.g94	Contig10916.0.g94	30.3322	50.793	39.3546	32.4334	41.9151	36.9331	47.1638	41.2002	66.7267	52.9274	44.2256	52.809	21.8674	25.3557
Contig10916.0.g95	Contig10916.0.g95	7.59561	7.09917	8.1186	6.06673	8.2645	6.11206	9.45831	7.89236	7.0449	7.44539	7.51971	8.02188	5.47392	6.14635
Contig10917.0.g96	Contig10917.0.g96	69.5276	87.5231	37.1625	41.6874	40.1026	49.8059	46.9248	62.8855	50.7484	72.357	59.4645	95.8716	37.0614	43.4229
Contig10918.0.g90	Contig10918.0.g90	2.75059	2.44555	1.31265	1.10482	1.70475	1.44021	1.71497	2.13387	1.5493	1.74945	1.05073	1.88853	1.42663	0.944276
Contig1092.0.g46	Contig1092.0.g46	4.29578	10.0967	9.49315	9.8039	8.33136	6.97486	8.60843	9.18659	5.69596	5.77768	4.68157	5.75417	5.37695	3.97166
Contig1092.1.g73	Contig1092.1.g73	14.6401	18.6638	6.70425	6.82999	6.65675	7.46338	8.96849	10.258	12.9775	16.9159	12.1277	16.3456	14.2216	13.4363
Contig10920.0.g104	Contig10920.0.g104	3.39977	2.44442	2.87556	1.43983	1.84478	0.920372	1.71314	2.06577	2.37718	2.58443	2.72378	2.53162	0.935534	0.205315
Contig10921.0.g102	Contig10921.0.g102	29.6107	51.665	16.0221	13.1198	16.7303	23.4352	7.47432	11.7001	24.1534	10.2083	34.7955	9.07082	32.8869	27.8153
Contig10921.0.g103	Contig10921.0.g103	1.01993	2.00777	2.43836	1.7923	1.53365	1.23734	3.56	1.45953	2.32147	2.54769	1.33467	3.24965	1.22311	2.25236
Contig10922.0.g106	Contig10922.0.g106	2.16643	2.50649	0.72352	0.510881	1.08837	0.445914	1.00965	0.868575	1.35993	1.52406	0.803425	1.83108	1.09596	0.437301
Contig10922.0.g107	Contig10922.0.g107	3.42186	10.5816	1.44745	1.66917	1.18004	1.05559	1.0216	2.14344	1.9072	2.92478	0	3.14835	6.56355	0.519762
Contig10922.0.g108	Contig10922.0.g108	4.39041	2.07304	1.42133	0.763984	3.42839	0.50979	1.97314	1.88806	2.1338	1.07704	3.47667	2.79533	2.92607	0.758379
Contig10923.0.g105	Contig10923.0.g105	12.4905	5.74916	8.55996	9.78393	9.94439	7.15457	7.93484	6.50975	9.28813	9.68144	3.73795	8.04914	7.66889	5.99729
Contig10925.0.g109	Contig10925.0.g109	0	0	0.0403797	0.175179	0.108775	0.317254	0.244988	0.218926	0.153677	0.838641	1.02778	1.43448	0.048581	0.0194404
Contig10926.0.g111	Contig10926.0.g111	2.8803	2.91794	4.26267	4.93912	4.40398	4.75858	4.97468	3.89311	3.09859	3.59483	5.18041	7.8036	6.73591	7.11281
Contig10926.0.g112	Contig10926.0.g112	2.82728	1.24575	2.43026	1.98225	2.22488	1.46824	2.18611	2.13566	2.75585	3.71923	3.86733	2.88868	1.8022	3.26191
Contig10927.0.g110	Contig10927.0.g110	26.4749	26.4548	19.5207	19.69	19.1455	25.8729	15.0188	20.5204	27.931	27.1722	25.9761	25.0039	17.819	13.0132
Contig10928.0.g114	Contig10928.0.g114	2.97988	2.72629	1.43719	1.27126	1.12812	1.57785	1.74877	2.80598	2.62889	2.85379	2.56243	2.62116	0.856855	1.26929
Contig10929.0.g113	Contig10929.0.g113	0.416159	0.520076	2.22768	1.33874	1.00738	0.904148	4.62454	1.03975	1.45879	1.61494	0.297527	0.344823	1.62324	0.622781
Contig1093.0.g47	Contig1093.0.g47	2.70626	1.20314	1.72261	2.01955	1.38589	0.945139	0.814697	0.974534	1.22009	1.08396	2.58508	1.91858	1.20273	0.309821
Contig1093.1.g74	Contig1093.1.g74	0.606726	1.6566	2.2585	2.73369	2.92574	1.95325	5.97787	1.86189	3.09549	3.10173	0.937092	3.33817	2.30164	3.42193
Contig10930.0.g112	Contig10930.0.g112	0	0	0.0557684	0.0268747	0.0751717	0.164167	0.0398547	0.0505645	0.159031	0.0874982	0.177573	0.0206456	0	0
Contig10930.0.g113	Contig10930.0.g113	0	0	0	0	0	0	0	0	0	0	0	0	0	0
Contig10932.0.g110	Contig10932.0.g110	95.4151	118.576	132.506	115.249	91.9136	117.942	93.5254	114.216	78.3156	78.95	171.219	126.459	189.823	261.572
Contig10933.0.g111	Contig10933.0.g111	57.7054	36.1716	12.2808	9.49013	26.3106	31.9913	24.9993	46.0573	27.0715	20.8	29.0767	17.656	52.736	37.5988
Contig10934.0.g106	Contig10934.0.g106	16.3672	16.3344	21.6996	22.3991	24.3944	31.3679	25.9718	26.4314	20.459	13.041	24.9465	20.2056	38.2864	31.5188
Contig10935.0.g107	Contig10935.0.g107	9.47428	11.4258	12.2837	10.3622	10.8173	8.00431	14.8367	11.204	12.1626	10.8144	8.70534	13.3305	11.602	20.4907
Contig10935.0.g108	Contig10935.0.g108	158.211	180.102	166.143	193.823	140.496	180.24	86.0113	129.535	62.6977	81.2024	142.972	70.5906	499.631	492.211
Contig10935.0.g109	Contig10935.0.g109	41.6709	34.6227	27.8636	26.8064	30.0028	37.5756	28.5559	40.6933	39.9552	39.9759	36.2187	31.9453	30.6987	51.9519
Contig10936.0.g105	Contig10936.0.g105	1.51184	1.26095	1.72016	2.02579	1.83778	1.19389	1.1232	2.00556	2.48339	2.67664	0.651285	2.41836	3.18134	2.99853
Contig10938.0.g114	Contig10938.0.g114	4.38033	3.53481	3.52266	5.15649	3.60108	3.69635	2.93705	2.17214	1.30006	2.64213	4.1819	2.4179	1.30465	4.98641
Contig10939.0.g115	Contig10939.0.g115	2.22249	1.85623	1.86992	1.03944	3.5574	2.18569	2.70181	3.73022	2.00331	2.03314	2.6357	1.89119	1.83173	1.03772
Contig1094.1.g75	Contig1094.1.g75	1.16091	1.99639	1.97458	0.262282	1.64105	0.683078	1.82142	1.85294	1.60174	1.37297	1.05719	1.01747	0.398949	0.698652
Contig10940.0.g51	Contig10940.0.g51	0.503645	0.631324	0.747992	0.551819	1.13114	0.494579	1.04646	0.911479	0.421055	0.933488	0.218616	0.847454	0.386207	1.23446
Contig10941.0.g50	Contig10941.0.g50	0.174105	1.16119	2.65136	3.8261	1.90144	5.02175	5.11186	2.45839	4.02721	5.35546	3.74371	3.47359	2.12639	5.46148
Contig10942.0.g49	Contig10942.0.g49	1.63784	1.1074	0.871711	0.817224	0.476703	0.762244	0.884982	1.47881	0.760715	0.776968	0.675669	0.680579	2.22803	0.781895
Contig10943.0.g48	Contig10943.0.g48	5.29869	4.40408	8.73524	12.0159	3.30905	7.04908	6.78457	16.1523	5.45618	5.5633	12.1995	5.20684	8.23054	10.8489
Contig10944.0.g55	Contig10944.0.g55	3.23891	3.66751	3.41604	3.11358	2.52343	4.22503	2.54425	3.26195	3.12117	5.303	7.79788	4.95506	4.26769	5.68362
Contig10945.0.1.g54	Contig10945.0.1.g54	0	0	0	0	0	0	0	0	0	0	0	0	0	0
Contig10946.0.g53	Contig10946.0.g53	46.7085	34.8065	62.0389	72.5066	40.8098	50.5445	28.3257	31.4754	16.9414	29.334	34.3993	32.7684	92.7651	80.0084
Contig10947.0.g52	Contig10947.0.g52	0.0404639	0.0169205	0.0462177	0.0401239	0.012431	0.0545643	0.036199	0.0124436	0.00587448	0.0108458	0.132132	0.037595	0.0331013	0.0356365
Contig10948.0.g57	Contig10948.0.g57	10.8176	6.73922	1.26793	0.875465	2.67853	2.61812	1.90706	3.39812	2.23042	3.22915	2.80211	4.68703	1.71472	0.0546373
Contig10949.0.g56	Contig10949.0.g56	7.95791	10.0568	6.66646	6.81378	7.00553	6.35698	8.40884	7.93583	6.29602	7.93224	8.52769	12.4296	9.21152	15.8519
Contig1095.0.g45	Contig1095.0.g45	1.1252	0.402753	1.3592	0.947115	0.753107	0.499658	0.911872	0.430753	1.17539	0.800547	0.580132	0.566338	1.1483	0.455262
Contig1095.1.g76	Contig1095.1.g76	7.81034	6.29517	3.43649	11.1	2.07351	15.0862	4.50106	6.31628	2.17678	5.63309	4.97829	3.8948	0	0
Contig1095.1.g77	Contig1095.1.g77	0	0.924721	0.955635	1.01988	0.280983	0.121835	1.74657	1.43455	2.55626	1.47305	0.995746	1.0633	0.459724	0.418965
Contig10950.0.g95	Contig10950.0.g95	3.60322	3.17643	4.13904	5.1951	7.09892	5.2504	7.99354	5.20697	4.2343	4.92111	3.55936	3.68818	10.673	9.0851
Contig10952.0.g60	Contig10952.0.g60	0.674369	0	0.333582	0.288598	0.362298	0.389608	0.289378	0	0.377136	0.0792155	0	0.297534	1.0039	0.191757
Contig10953.0.g61	Contig10953.0.g61	0.363881	0.202447	0.255141	0.105285	0.147782	0.855768	2.98212	4.2139	2.17551	0.73156	0.349129	0.364847	0.535593	0.26265
Contig10954.0.g62	Contig10954.0.g62	286.163	198.09	265.4	307.116	260.078	355.253	275.163	397.717	252.652	171.775	226.41	217.757	223.5	233.479
Contig10956.0.g100	Contig10956.0.g100	1.23924	0.517531	0.233983	0.507269	0.220932	1.10115	0.301332	0.478863	0.51109	0.165347	0.78286	0.389946	0	0.810312
Contig10956.0.g101	Contig10956.0.g101	0	0	0	0	0	0	0	0	0	0	0	0	0	0
Contig10957.0.g102	Contig10957.0.g102	0	0	0	0	0	0	0	0	0	0	0	0	0	0
Contig10958.0.g103	Contig10958.0.g103	0	0	0.325738	0	0.110799	0	0.0886168	0	0	0	0	0	0	35.4113
Contig10959.0.g104	Contig10959.0.g104	2.7656	6.15686	2.15953	1.82739	1.79137	1.26877	1.95687	1.77666	2.63323	2.72889	3.10012	2.22927	1.91832	1.02315
Contig1096.0.1.g43	Contig1096.0.1.g43	2.38191	4.39737	1.82976	0.880212	1.37679	1.63686	1.20791	0.847626	1.53683	2.04576	0	2.99954	0	0.146305
Contig1096.1.g78	Contig1096.1.g78	0.368163	0.492041	0.0222545	0.225168	0.210096	0.851116	0.501417	0.637153	0.591907	0.209642	0	0.0741701	0	0
Contig10960.0.0.g42	Contig10960.0.0.g42	19.9292	23.9313	17.1961	15.2482	18.5891	17.1491	22.9092	20.2523	27.9252	25.3195	19.1936	19.975	12.2159	12.9517
Contig10960.0.0.g43	Contig10960.0.0.g43	27.111	32.8673	16.0565	15.625	24.6039	17.8886	26.615	28.0195	22.8186	11.8156	16.1116	19.747	16.3504	20.0256
Contig10961.0.g41	Contig10961.0.g41	1.03004	1.19118	1.89057	2.42111	1.48503	1.82996	2.02921	1.79646	2.04527	1.66312	1.14394	1.51561	2.0026	2.17541
Contig10962.0.g45	Contig10962.0.g45	0	0	0	0	0.0174378	0	0.00692646	0.0349712	0.0123468	0	0	0.028759	0	0
Contig10963.0.g44	Contig10963.0.g44	16.8513	14.5947	5.96146	6.23017	8.90778	7.07847	9.7521	14.8352	8.47932	9.57565	10.016	9.16616	11.9545	10.2414
Contig10965.0.g36	Contig10965.0.g36	0	0	0.247362	0.223356	0.918598	0.181661	0.0997286	0	0.29324	0.656425	0.147961	0.274995	0	0
Contig10966.0.g28	Contig10966.0.g28	0.0852683	0.498459	0.720579	0.409095	0.381982	0.605319	0.69085	0.597839	0.293158	0.48517	1.35355	0.171588	0.843855	0.408392
Contig10967.0.g7	Contig10967.0.g7	91.4023	114.231	119.673	111.357	143.215	124.628	87.9874	118.636	151.682	115.323	149.679	114.008	74.8231	82.4796
Contig10967.0.g8	Contig10967.0.g8	43.4248	34.4112	59.2531	60.8037	53.2916	90.7272	50.4574	70.9949	43.2181	40.6839	82.5932	42.7058	56.8326	56.8253
Contig10968.0.g85	Contig10968.0.g85	1.83379	0	0.755503	0	0.699383	0	0	0	0.229984	0	0	0.567995	0	0.712613
Contig10968.0.g86	Contig10968.0.g86	0	0.533582	0.309215	0.16763	0.260528	0.113766	0.165764	0.105187	0.128574	0.227443	0.0923148	0.0429297	0.0700663	0
Contig10968.0.g87	Contig10968.0.g87	0	0	0	0	0	0	0	0	0	0	0	0	0	0
Contig10968.0.g88	Contig10968.0.g88	0	0	0	0	0	0	0	0	0	0	0	0	0	0
Contig10969.0.g69	Contig10969.0.g69	194.208	143.352	134.502	167.112	125.608	159.123	85.0071	149.815	98.7276	104.267	137.192	99.646	237.85	161.769
Contig1097.0.g44	Contig1097.0.g44	0.799508	0.763475	3.09577	2.35045	1.98115	1.78228	0.741353	0.681537	0.838614	1.24112	1.07363	0.998699	0.563445	1.82282
Contig1097.1.g79	Contig1097.1.g79	2.80474	2.47166	3.8947	3.06158	3.72727	3.14087	5.11555	7.67719	7.98175	5.88895	7.89459	4.34156	5.92194	3.3477
Contig10970.0.g31	Contig10970.0.g31	188.46	195.56	187.152	257.557	198.346	295.213	234.223	198.649	213.583	174.73	225.063	229.051	362.562	295.606
Contig10971.0.0.g32	Contig10971.0.0.g32	0	0	0	0	0	0	0	0	0	0	0	0	0	0
Contig10972.0.g29	Contig10972.0.g29	8.9795	11.8871	4.47792	4.53699	7.99694	5.4074	6.72936	5.88404	5.78384	6.19313	4.29612	5.69608	5.48016	7.34807
Contig10973.0.g30	Contig10973.0.g30	15.9898	10.2632	6.57839	17.4039	3.04262	34.4715	3.25165	4.2892	10.4211	12.8189	10.7866	9.13743	5.76794	3.03846
Contig10974.0.g35	Contig10974.0.g35	195.103	124.103	142.683	222.139	161.85	183.201	154.517	230.331	105.235	79.605	130.309	78.0594	167.163	263.7
Contig10974.0.g36	Contig10974.0.g36	19.4756	19.1806	23.1924	26.5139	19.9954	20.9109	24.6147	18.7107	22.7308	18.4117	17.5838	14.7166	34.1842	35.9923
Contig10975.0.g37	Contig10975.0.g37	0	0.111133	0.879311	1.09659	0.486415	0	1.76562	0.606543	0.908209	1.27493	0.191526	1.64524	0.441692	0.978923
Contig10975.0.g38	Contig10975.0.g38	0.892393	0.683287	2.09011	2.72866	0.666844	0.661144	2.00146	1.01127	1.60105	1.69376	1.18146	1.87259	1.7969	1.68649
Contig10976.0.g33	Contig10976.0.g33	9.5577	10.844	2.96495	2.53108	2.0518	1.41492	2.62064	2.53941	9.07464	9.32906	4.07225	7.88924	0	3.30634
Contig10977.0.g34	Contig10977.0.g34	0	0	0.0227361	3.1219	0.183993	5.95248	0.0243965	0.341078	53.815	32.1029	1.9559	12.9581	0	0
Contig10978.0.g25	Contig10978.0.g25	0.185618	0.193997	0.0211673	0.0204138	0	0	0.0754294	0.114279	0.0403272	0.0579943	0	0.0782895	0	0
Contig10978.0.g26	Contig10978.0.g26	0	0	0	0	0	0	0	0	0	0	0	0	0	0
Contig10978.0.g27	Contig10978.0.g27	0.216035	0.135391	0.359973	0.283895	0.0881923	0.337292	0.4558	0.422191	0.497908	0.635118	0.546862	0.436056	0.177563	0.165383
Contig10979.0.g28	Contig10979.0.g28	46.9267	39.8106	76.4106	116.348	45.1236	86.8241	32.7791	50.0284	21.0103	33.5576	30.786	42.0705	53.2027	90.4553
Contig1098.1.g80	Contig1098.1.g80	4.04315	3.91652	4.39316	5.72325	4.49448	3.6511	9.03454	5.27912	6.86712	5.20312	3.28349	8.12291	3.92707	4.07622
Contig1098.1.g81	Contig1098.1.g81	148.491	110.207	212.779	170.489	165.437	224.693	204.918	144.957	116.191	56.6629	161.025	94.2294	459.761	270.656
Contig10982.0.g90	Contig10982.0.g90	0.465534	0.848934	0.552115	0.482777	0.553359	0.416173	0.384866	0.608871	0.317665	0.679175	0.306357	0.441858	0.787461	0.018546
Contig10982.0.g91	Contig10982.0.g91	0	0	0	0	0	0	0	0	0	0	0	0	0	0
Contig10983.0.g89	Contig10983.0.g89	11.5229	6.98441	4.26451	6.68561	3.05416	4.17187	2.19735	4.51489	2.69348	7.53076	3.31673	7.01317	3.88305	10.7161
Contig10985.0.g88	Contig10985.0.g88	20.4701	15.7473	20.0324	26.6541	23.1341	24.196	20.1877	20.4704	19.8828	17.803	21.6349	14.9547	40.6303	25.6287
Contig10986.0.g87	Contig10986.0.g87	70.6752	75.1147	67.2728	101.394	70.1728	106.996	55.8827	107.488	49.9003	68.9018	52.3925	74.0799	67.3462	42.5446
Contig10987.0.g85	Contig10987.0.g85	51.8286	42.6335	148.128	169.314	84.4242	100.287	61.4306	41.8245	41.5793	58.2163	108.732	63.3142	188.337	110.042
Contig10987.0.g86	Contig10987.0.g86	25.3898	24.3428	17.2957	25.9062	17.0089	24.9835	17.7035	26.6572	28.8191	26.2885	15.6704	26.6433	8.99845	12.6583
Contig10988.0.g94	Contig10988.0.g94	31.2542	29.182	13.4483	11.7384	15.0704	18.0483	15.467	24.2662	13.2528	18.3478	15.8517	23.8232	5.7474	7.68107
Contig10989.0.g92	Contig10989.0.g92	6.80001	6.33513	2.58689	1.71194	4.07605	1.98434	3.92491	4.97883	4.98751	5.89474	6.43839	4.8759	2.44169	2.10401
Contig10989.0.g93	Contig10989.0.g93	1.88307	4.28881	7.69803	4.29306	7.07607	3.03799	7.15671	2.78888	5.19863	5.08321	5.92883	5.59773	2.91783	5.59
Contig1099.1.g82	Contig1099.1.g82	0	0	0	0	0	0	0	0	0	0	0	0.0398978	0	0
Contig10990.0.g25	Contig10990.0.g25	0.077053	0	0.232787	1.24487	5.18096	1.30096	1.0992	0.444618	0.287406	0.822491	0.33379	0.439675	0	0.0671815
Contig10991.0.g26	Contig10991.0.g26	17.3793	13.8694	22.1644	21.6378	17.8588	15.8077	13.7724	15.8307	15.1483	16.1348	16.1542	15.2308	27.3343	36.3293
Contig10993.0.g27	Contig10993.0.g27	18.6164	21.918	31.5876	14.2104	30.6422	18.7597	30.35	37.4082	27.958	39.477	34.3005	29.8985	26.1991	11.6411
Contig10994.0.g20	Contig10994.0.g20	3.33646	5.41705	2.17984	2.78634	2.90462	1.23205	2.97244	2.18	2.09496	2.04244	1.60404	1.36669	3.87573	1.97513
Contig10995.0.g21	Contig10995.0.g21	1.95259	0	0.490928	0	4.14701	0	0.562633	0.902326	2.17678	0	0	0.5564	0	2.05769
Contig10995.0.g22	Contig10995.0.g22	1.20806	0.949777	0.365235	0.217385	0.521492	0.189639	0.276558	0.556237	0.857258	0.126473	0.307977	0.167064	0	0.465103
Contig10996.0.1.g23	Contig10996.0.1.g23	1.43993	3.10437	2.92117	1.92725	3.46037	1.48187	2.91153	3.22548	1.70848	2.21392	2.41795	2.206	2.51645	1.3514
Contig10997.0.g24	Contig10997.0.g24	13.7497	12.9948	3.35776	5.98783	4.30623	7.13718	2.51219	6.57852	4.49106	4.48947	1.174	5.37478	0.685897	1.14117
Contig10998.0.g28	Contig10998.0.g28	0	0	0	2.88648	5.93174	6.4944	2.38149	0.83456	31.6506	15.6714	1.70896	7.02491	0	0
Contig10999.0.g29	Contig10999.0.g29	7.04078	15.8968	2.07211	2.23631	2.79621	3.77846	3.09848	4.80445	3.31127	3.55446	2.75929	5.45073	2.00757	5.03243
Contig11.0.0.g78	Contig11.0.0.g78	818.115	1148.23	405.353	297.31	459.039	629.887	333.467	741.619	739.704	528.409	455.657	673.504	246.624	211.482
Contig11.0.1.g79	Contig11.0.1.g79	0	0	0	0	2.34243	0.338889	1.36855	0.318403	0.29172	0.591197	0.184465	0.0856627	0	0
Contig11.1.g80	Contig11.1.g80	82.4291	93.4951	101.439	102.327	94.2514	98.8634	88.1435	96.2847	84.3724	77.134	97.1818	74.4291	114.591	119.18
Contig110.1.g98	Contig110.1.g98	4.60184	7.01182	5.52182	4.27292	4.72431	3.6532	4.3269	4.04848	2.98253	2.73695	2.08057	3.15767	4.56762	4.56905
Contig110.1.g99	Contig110.1.g99	125.167	104.152	123.851	157.578	96.0123	231.856	137.808	306.442	141.801	120.803	72.9533	104.285	150.588	132.597
Contig1100.0.0.g5	Contig1100.0.0.g5	0	1.19499	0	0	0	0	0	0	0	0	0	0	0.267485	0
Contig1100.0.0.g6	Contig1100.0.0.g6	0.079958	0.200496	0.327583	0.245649	0.490151	0.286036	0.428538	0.0985832	0.346395	0.556127	0.405234	0.592579	0.349972	0.438142
Contig1100.1.g83	Contig1100.1.g83	0	0	0.104917	0.758073	18.4408	3.23868	10.4785	1.79271	0.199174	1.79268	1.88134	0.553817	0	0.113513
Contig11000.0.g58	Contig11000.0.g58	3.49248	2.38659	1.3425	1.14338	0.873181	1.19861	1.41524	1.01436	1.45696	2.20257	1.37515	1.70473	0.0872251	0.311317
Contig11001.0.g57	Contig11001.0.g57	10.2215	13.5977	25.1025	35.169	16.1913	22.5931	11.7867	16.7033	14.7817	16.6435	12.5081	17.8367	13.5958	16.7676
Contig11002.0.g61	Contig11002.0.g61	2.0207	6.91117	8.73311	4.00576	5.17784	4.61238	9.30133	4.49777	7.64654	7.89359	5.20287	6.32482	3.80988	4.79992
Contig11003.0.0.g59	Contig11003.0.0.g59	21.7618	22.5619	25.6113	24.5073	20.9036	19.3953	20.8382	33.3795	22.0611	21.2245	28.7919	19.4931	23.1521	29.9407
Contig11003.0.1.g60	Contig11003.0.1.g60	0.967117	3.82479	1.36066	6.29725	4.86473	3.76077	4.04281	4.03783	24.7393	11.4897	4.13817	6.94916	2.7045	2.05739
Contig11004.0.g63	Contig11004.0.g63	0	0	0.159289	0.0920468	0.0430266	0	0.205551	0.0874243	0.0604159	0.0751609	0.152469	0.0708387	0.233236	0
Contig11005.0.g62	Contig11005.0.g62	0	0	0.0397361	0.745943	7.14605	3.38006	5.86509	0.712541	0.376234	0.798029	0.571215	0.0884129	0	0
Contig11007.0.g64	Contig11007.0.g64	0	0	0	0	0	0	0	0	0	0	0	0	0	0
Contig11007.0.g65	Contig11007.0.g65	1.23874	2.0662	1.99273	3.34481	2.8226	4.48076	2.60039	1.15576	1.92831	2.19261	2.66746	0.876923	1.37248	5.73851
Contig11008.0.0.g67	Contig11008.0.0.g67	9.36214	9.05551	7.02356	6.70676	8.63872	8.329	8.69819	9.45336	9.07914	7.16638	10.6781	7.44747	8.65525	9.55315
Contig11009.0.g66	Contig11009.0.g66	6.34015	7.54993	4.26952	3.19724	4.0278	2.21397	2.16176	5.11847	4.49119	4.60925	5.9694	3.9728	5.63591	4.97666
Contig1101.0.g7	Contig1101.0.g7	0.809509	1.13725	0.601171	0.406362	0.609837	0.276246	0.579172	0.358645	0.746635	0.659346	0.634122	0.814533	0.353411	0.940209
Contig1101.1.g84	Contig1101.1.g84	42.7294	45.8874	47.1123	58.5705	48.9677	55.8499	48.656	53.9907	68.8318	44.961	55.843	56.1702	32.9917	42.9258
Contig11010.0.g70	Contig11010.0.g70	11.9613	12.5525	20.9038	33.5583	12.1212	20.3856	16.3736	11.6332	7.94981	9.78241	20.7409	6.51735	34.0995	21.5164
Contig11011.0.g71	Contig11011.0.g71	4.56982	7.21402	4.08739	5.42479	3.65793	3.42276	3.46246	3.9478	2.22393	3.11047	3.07323	4.11822	2.52717	4.40718
Contig11012.0.g68	Contig11012.0.g68	101.636	89.9519	83.8593	117.624	51.5884	103.626	49.2021	87.0704	70.366	108.614	107.066	86.2578	124.183	106.809
Contig11013.0.g69	Contig11013.0.g69	16.2301	22.3533	16.6293	13.0876	17.7038	15.4234	14.4951	20.1737	22.9841	18.5849	15.5409	15.6991	11.5943	12.1886
Contig11014.0.g64	Contig11014.0.g64	29.8748	22.7876	19.6175	17.0233	24.8319	20.3841	19.3503	32.4552	25.1892	22.7803	17.4556	20.7102	27.6538	14.6194
Contig11014.0.g65	Contig11014.0.g65	45.4514	36.4846	28.2594	49.3852	24.133	42.2385	29.3881	40.922	24.9688	21.5409	19.7854	20.9952	24.9478	26.7015
Contig11014.0.g66	Contig11014.0.g66	101.253	128.69	111.246	98.3421	110.431	101.983	73.0875	101.828	68.4892	93.1288	130.03	87.1005	101.582	114.296
Contig11015.0.0.g25	Contig11015.0.0.g25	3.65016	1.01182	4.02448	3.99267	4.02027	2.6014	3.12018	1.65913	2.09771	1.27971	3.02289	0.699252	2.05562	2.94979
Contig11015.0.0.g26	Contig11015.0.0.g26	1.51588	3.05394	2.92574	2.54219	3.05011	2.64238	3.98984	3.78556	3.03157	3.43843	2.92696	3.23449	5.1457	3.27203
Contig11016.0.g38	Contig11016.0.g38	215.376	216.103	73.0285	87.179	90.5408	120.358	78.7572	158.95	114.478	114.668	122.142	87.5874	96.2408	88.4606
Contig11017.0.g63	Contig11017.0.g63	2.62177	1.45713	2.76586	2.78637	3.25196	1.83301	2.53762	2.54071	2.46491	3.21331	2.75596	2.44084	2.13485	1.72728
Contig11018.0.g40	Contig11018.0.g40	6.60729	7.61525	2.32998	4.00805	7.15172	7.67021	4.98166	7.96531	4.03002	6.07808	7.60464	3.0188	17.3636	3.45371
Contig11019.0.g78	Contig11019.0.g78	4.53835	5.94076	10.2089	6.75937	8.97497	4.12625	7.37566	7.38387	6.59668	6.01984	10.1913	6.2983	10.8475	10.7985
Contig11019.0.g79	Contig11019.0.g79	3.08561	2.17366	4.01104	5.29573	8.12189	7.49453	10.4639	5.08058	8.53106	8.70652	5.77324	6.69207	5.57345	5.84345
Contig1102.1.g85	Contig1102.1.g85	11.6275	8.41297	5.11687	5.56132	5.38041	4.64733	6.14581	6.51298	8.36575	6.93865	6.15268	6.79095	6.63823	12.993
Contig11020.0.1.g43	Contig11020.0.1.g43	6.30348	6.88104	7.81735	4.82033	7.24215	5.60668	9.01328	10.7125	7.44708	8.26071	5.58768	6.95214	10.1457	2.18765
Contig11021.0.g42	Contig11021.0.g42	0.708111	0.236284	1.8255	3.6777	2.41194	1.36914	1.41881	1.64265	1.44634	1.05375	1.22106	0.755836	3.60378	0.183448
Contig11022.0.g40	Contig11022.0.g40	7.15455	3.96694	17.1912	29.0551	12.0643	13.5257	16.25	9.50129	11.6891	14.3239	11.4321	11.1669	11.0727	16.1026
Contig11022.0.g41	Contig11022.0.g41	0	0	0	0	0	0	0	0	0	0	0	0	0	0
Contig11023.0.g38	Contig11023.0.g38	0	0	0	0	0	0	0	0	0	0	0	0	0	0
Contig11023.0.g39	Contig11023.0.g39	8.0163	4.35072	3.72414	2.56628	3.76682	3.90249	2.64495	4.57232	2.72872	4.47849	2.66996	3.34349	0.621802	6.07726
Contig11024.0.g37	Contig11024.0.g37	214.05	169.792	127.796	141.015	170.349	141.876	131.357	173.963	135.284	111.388	123.92	119.136	101.268	78.8678
Contig11026.0.g34	Contig11026.0.g34	2.16944	1.14361	1.57968	1.93456	0.556769	0.705746	1.77363	1.74631	1.75757	1.45902	0.657665	1.52751	1.25949	1.23755
Contig11026.0.g35	Contig11026.0.g35	15.363	14.2117	10.6915	11.88	11.8058	13.7956	10.8658	15.5857	13.1363	15.4719	12.1971	12.3407	20.0415	13.302
Contig11026.0.g36	Contig11026.0.g36	8.48244	7.48828	11.4756	15.5527	14.3611	15.509	18.0051	12.3565	11.8653	16.7226	12.4509	10.5145	13.5364	9.71178
Contig11027.0.g33	Contig11027.0.g33	0.475404	0.727946	1.12477	1.79854	1.09763	1.05575	1.05313	1.92712	0.727207	1.29667	0.343182	0.771102	2.61208	1.17403
Contig11028.0.g32	Contig11028.0.g32	5.83249	7.52348	4.69646	4.20256	5.97576	3.67925	7.86666	4.70071	4.84359	5.06947	4.18012	5.98391	5.86199	5.09271
Contig11029.0.1.g30	Contig11029.0.1.g30	0	0	0.202759	0	0	0	0	0	0	0	0	0	0	0
Contig11029.0.1.g31	Contig11029.0.1.g31	0	0	0.0123898	1.03063	0	1.05992	0.00662127	0.693597	4.18458	12.3784	3.33709	8.11045	0	0
Contig1103.0.g8	Contig1103.0.g8	10.0554	6.56751	4.05657	6.43275	4.81537	6.0123	4.97626	7.72164	6.34196	8.65468	7.93183	7.52784	5.95015	5.47842
Contig1103.1.g86	Contig1103.1.g86	1.9392	3.60817	11.1241	6.83648	7.85884	3.79703	8.52944	6.67754	5.19815	5.75809	6.42705	4.42517	7.59791	5.08255
Contig1103.1.g87	Contig1103.1.g87	1.91324	2.02983	3.17234	1.71245	3.05314	2.04125	3.03608	1.99551	2.13711	2.32331	2.07832	2.18211	3.13923	2.27529
Contig1103.1.g88	Contig1103.1.g88	2.26153	2.80883	2.86562	2.59759	3.1046	1.90952	2.80302	2.66724	2.7844	3.51641	1.40428	4.08434	4.6273	3.74328
Contig11030.0.g71	Contig11030.0.g71	20.2407	17.3868	15.1913	23.5169	13.7389	24.1284	11.4094	21.2506	27.9601	23.375	16.9765	20.472	23.7859	23.6847
Contig11031.0.g72	Contig11031.0.g72	1.68318	2.53158	2.22615	1.67073	2.74807	1.4511	2.71324	1.59302	2.08437	1.81915	2.27204	1.62288	1.23001	1.69298
Contig11033.0.g73	Contig11033.0.g73	1.64843	0.844256	2.28783	0.838636	1.6499	0.759163	1.91596	0.831296	1.16445	0.814849	1.3846	1.55643	1.04884	0.744459
Contig11033.0.g74	Contig11033.0.g74	0	0	0	0	0	0	0	0	0	0	0	0	0	0
Contig11034.0.g66	Contig11034.0.g66	6.96064	8.15309	9.80817	11.296	8.11653	10.2992	9.4685	6.8782	4.11996	5.45237	7.36942	5.12919	21.877	23.9581
Contig11034.0.g67	Contig11034.0.g67	7.2832	5.56267	7.98498	12.468	10.7039	9.29463	11.7134	9.38028	10.7829	9.18939	13.0703	6.2833	19.4431	14.1467
Contig11035.0.g68	Contig11035.0.g68	0	0	0	1.37106	0.290283	2.15831	0.030769	0.175353	10.605	5.05055	0.20571	2.91877	0	0
Contig11036.0.g69	Contig11036.0.g69	166.735	122.713	84.3911	110.45	110.478	153.749	86.0072	148.648	86.4342	93.4321	125.926	101.225	99.5758	87.2591
Contig11037.0.g70	Contig11037.0.g70	17.9727	24.1105	15.983	7.91782	17.9469	7.91687	11.5152	10.8221	10.8923	27.1378	27.653	23.8138	9.25845	42.3726
Contig11038.0.g64	Contig11038.0.g64	6.12136	3.1777	3.30517	4.65465	4.02837	1.31633	3.95759	2.253	2.78118	5.01433	4.10669	3.76812	1.20326	1.52837
Contig11039.0.g65	Contig11039.0.g65	2.14028	1.35332	2.90776	4.30527	3.04535	2.68181	3.71696	3.40429	2.64792	3.66822	4.68433	6.96396	14.7131	24.1013
Contig1104.0.1.g1	Contig1104.0.1.g1	3.08768	2.06378	4.20552	3.6209	6.2735	2.47593	5.47008	2.26259	4.22842	2.83732	3.66024	2.24195	0.812786	1.64595
Contig1104.1.g89	Contig1104.1.g89	7.1221	5.29486	8.81821	3.17769	12.9795	5.70177	13.5493	8.03298	8.77837	11.0268	5.53714	6.19899	0.601968	0.409354
Contig11040.0.1.g58	Contig11040.0.1.g58	2.90256	4.59348	3.85289	2.20849	4.00184	2.83875	4.4755	4.48482	3.63345	4.83171	3.9792	4.39405	3.98014	3.22403
Contig11041.0.g57	Contig11041.0.g57	22.4957	20.7594	3.32469	10.6903	4.99273	16.8531	4.92688	14.3105	4.21529	15.4095	6.08122	18.0551	4.54792	4.44228
Contig11042.0.g60	Contig11042.0.g60	3.92391	5.42345	10.2053	11.9189	6.27418	7.7845	6.82246	5.32562	6.84078	6.78607	5.9996	4.71239	12.4554	13.0082
Contig11042.0.g61	Contig11042.0.g61	189.542	300.167	81.3509	71.4978	128.223	86.7444	90.337	149.257	127.094	136.792	84.8493	124.962	84.0892	70.3495
Contig11043.0.g59	Contig11043.0.g59	6.76103	4.86899	2.12858	2.66781	2.64089	15.7751	7.09851	20.2933	6.48144	3.53327	4.3093	5.79995	2.88561	1.50931
Contig11044.0.g107	Contig11044.0.g107	0.493536	0	1.62292	1.77451	0.599329	2.4484	0.690359	0.477891	0.836706	0.931225	1.17999	0.876061	0	0
Contig11045.0.g53	Contig11045.0.g53	16.1949	28.5061	38.3141	34.4104	40.4448	32.7532	30.1982	27.8053	40.1179	29.5055	30.9851	23.8985	15.106	17.1522
Contig11045.0.g54	Contig11045.0.g54	2.02572	3.68942	3.65171	4.64283	5.91692	4.49663	11.7862	3.58961	11.4517	11.5144	4.28326	6.41411	2.78858	4.40941
Contig11046.0.g56	Contig11046.0.g56	425.158	331.91	360.202	414.169	354.663	471.461	206.829	313.882	180.982	191.573	379.532	168.198	1217.39	1051.5
Contig11047.0.g55	Contig11047.0.g55	34.4178	28.6966	29.8691	27.7759	24.1795	27.4053	20.4752	29.6788	18.7994	19.554	36.2332	21.8398	73.4788	38.2995
Contig1105.0.1.g2	Contig1105.0.1.g2	0	0	0.282019	0.813128	0.47886	1.23441	0.535654	1.09237	0.663791	0.502639	0.339449	0.235894	1.86218	0
Contig1105.1.g90	Contig1105.1.g90	0.380776	1.74541	2.7802	7.85825	15.1521	4.64657	9.63635	4.19595	6.21226	4.30353	3.54368	2.52834	0.635294	1.14262
Contig11050.0.g68	Contig11050.0.g68	5387.41	5521.22	4767.88	8139.65	4184.81	7036.65	3034.41	5277.73	3577.72	3222.54	4785.22	3516.3	5825.34	5952.68
Contig11051.0.g69	Contig11051.0.g69	0.685292	0.572606	1.10687	0.700133	1.18869	0.661989	1.18616	0.681537	0.838614	0.956272	1.40397	0.518555	0.75126	1.27348
Contig11052.0.g67	Contig11052.0.g67	0.416206	0.993575	0.468037	0.286279	0.824925	0.635958	0.733184	0.66077	0.718746	0.974294	0.773733	0.919614	0	1.06554
Contig11055.0.g73	Contig11055.0.g73	10.8909	6.33972	7.61591	10.351	7.88517	8.84404	7.57162	7.38467	9.99346	6.17667	9.93802	7.46225	11.0043	10.5919
Contig11056.0.g70	Contig11056.0.g70	34.0517	28.175	23.5178	19.4721	22.638	18.6842	20.6624	34.0301	21.0576	20.1055	25.211	19.6577	26.6037	9.99674
Contig11057.0.g71	Contig11057.0.g71	0	0	0	0.0948149	0	0	0	0	0	0	0	0	0	0.0945024
Contig11057.0.g72	Contig11057.0.g72	419.329	415.469	366.994	689.842	493.529	643.334	327.193	390.587	369.118	457.028	298.164	362.191	282.661	562.274
Contig11058.0.g65	Contig11058.0.g65	108.078	113.143	174.611	209.507	149.472	173.961	118.707	160.822	102.477	95.5507	112.295	89.7481	224.908	172.365
Contig11059.0.g66	Contig11059.0.g66	0.431549	0.405685	0.800799	0.968816	1.01299	0.721907	1.12062	0.77678	1.89601	1.49939	0.390147	1.34289	2.48288	1.39227
Contig1106.0.g3	Contig1106.0.g3	0	0	0.311418	0.499803	0.140255	1.7269	0.446806	0.0475647	0.4919	0.939284	0.331345	0.346309	0	0.6484
Contig1106.1.g91	Contig1106.1.g91	3.00796	3.42032	4.58895	3.6744	2.75885	2.99398	3.95439	3.30571	2.26067	3.21666	4.4239	7.31893	6.91356	10.9874
Contig11060.0.g74	Contig11060.0.g74	2.65033	2.3934	3.81123	4.85163	3.82549	3.95016	3.8562	3.15768	2.85952	3.39097	2.17299	3.03104	4.9549	4.00028
Contig11062.0.g73	Contig11062.0.g73	78.2777	76.5024	64.7247	78.4322	54.8928	79.0982	54.6822	58.1498	68.7244	60.3122	74.2486	65.3855	48.8899	42.3058
Contig11063.0.g72	Contig11063.0.g72	0	0	0	0	0	0	0	0	0	0	0	0	0	0
Contig11064.0.g77	Contig11064.0.g77	1.98383	1.87278	2.44675	2.7459	2.63432	1.7601	2.96291	2.13456	2.71786	3.64991	2.61371	2.83471	2.65595	1.0514
Contig11065.0.g76	Contig11065.0.g76	0	0	0	0	0	0	0	0	0	0	0	0	0	0
Contig11067.0.g75	Contig11067.0.g75	73.1933	56.671	77.8383	73.3932	49.1668	110.258	28.0461	116.673	41.883	27.7816	82.8995	29.8659	125.833	26.3956
Contig11068.0.g79	Contig11068.0.g79	3.58077	3.3624	7.27138	5.15454	7.54934	5.04105	6.01189	6.05823	2.58469	3.49573	4.51241	3.93043	6.41686	3.3485
Contig11069.0.g78	Contig11069.0.g78	18.9305	16.7928	10.2201	11.2463	9.98798	13.8794	11.0485	19.3354	18.5157	23.1913	22.7425	20.4096	18.7833	16.2381
Contig1107.0.0.g4	Contig1107.0.0.g4	27.8996	15.5059	13.3061	22.3006	22.355	24.6863	24.3992	21.1352	22.0705	18.1759	20.3724	14.1181	21.8235	19.6003
Contig1107.1.g92	Contig1107.1.g92	3.63612	4.12675	1.64412	3.18541	1.92744	2.71129	1.55017	3.43863	3.12686	2.80415	1.80551	2.64721	2.43853	3.08616
Contig11070.0.g31	Contig11070.0.g31	0.20486	0.769607	0.709558	0.802268	0.916514	0.634385	0.696512	0.676821	0.907002	0.946015	0.738124	0.926006	0.677055	0.667273
Contig11071.0.g32	Contig11071.0.g32	0.543108	0.19441	0.375015	0.135504	0.15808	0	0.150926	0.127919	0.333889	0.634924	0.672178	0.130206	0.170488	0.473491
Contig11073.0.g33	Contig11073.0.g33	0	0.415445	0.289067	0.327161	0.236961	0.0370349	0.417057	0.187276	0.382717	0.487496	0.239889	0.474352	0.0453315	0
Contig11074.0.g34	Contig11074.0.g34	3.82593	2.23611	2.91198	1.9996	3.07483	2.54174	3.40801	3.39527	4.26718	3.60308	3.31012	3.71745	1.79	3.49286
Contig11075.0.g35	Contig11075.0.g35	104.809	87.5788	192.498	115.219	187.149	88.6906	225.102	145.203	153.855	432.067	251.893	223.055	102.328	119.689
Contig11076.0.g36	Contig11076.0.g36	3.22404	1.82968	1.27057	1.33107	1.71259	1.95146	2.60548	2.50407	3.41326	2.53509	3.34196	1.86099	2.20155	0.824083
Contig11076.0.g37	Contig11076.0.g37	185.772	174.466	174.693	181.356	160.235	192.936	84.6476	141.681	63.2693	78.414	155.867	66.7728	654.609	454.837
Contig11078.0.g38	Contig11078.0.g38	0	0	0.112081	34.9282	0.0759597	35.4079	0	1.56314	147.013	81.7461	5.11492	46.071	0	0.0806167
Contig1108.1.g93	Contig1108.1.g93	0.0489667	0.327525	1.14641	1.20608	0.540955	1.16362	1.67137	0.773856	1.33305	0.699328	0.993835	1.31337	1.09658	1.58141
Contig11080.0.g118	Contig11080.0.g118	0.640209	0.220351	0.274368	0.198403	0.215504	0.202161	0.220212	0.386861	0.20674	0.174647	0.163624	0.45681	0	0.544982
Contig11081.0.g117	Contig11081.0.g117	111.679	93.9709	49.2598	39.4166	74.3372	61.1533	60.3877	102.691	79.4644	75.6221	111.551	83.3985	56.1473	67.1778
Contig11082.0.g120	Contig11082.0.g120	102.456	79.0613	16.6335	53.9965	22.2563	105.313	21.8413	66.7395	51.1422	81.2853	80.8743	108.976	30.6738	13.7006
Contig11083.0.g119	Contig11083.0.g119	122.29	140.697	176.73	195.394	145.628	185.764	154.741	223.481	119.115	77.8956	122.689	94.5324	214.006	106.109
Contig11084.0.g3	Contig11084.0.g3	108.633	96.6176	146.657	148.738	118.23	121.294	98.3941	109.781	81.9851	131.038	161.096	108.879	94.3616	127.854
Contig11084.0.g4	Contig11084.0.g4	27.6419	11.0905	20.2251	15.338	12.5099	19.9366	24.5834	40.5332	32.8052	24.3739	9.65953	17.7533	9.39766	12.5486
Contig11085.0.g1	Contig11085.0.g1	0	0	0	0	0	0	0	0	0	0	0	0	0	0
Contig11085.0.g2	Contig11085.0.g2	2.23321	1.50197	0.115506	0.262436	0.733755	0.0971819	0.583427	0.829191	0.910067	0.718143	0.787856	0.677946	0.417863	0.357384
Contig11086.0.g6	Contig11086.0.g6	0	0	0.0586892	24.9752	0.557071	32.2603	1.01628	3.52596	183.679	95.1154	7.33321	43.2892	0	0.253219
Contig11087.0.g5	Contig11087.0.g5	5.28479	0.587421	4.52256	8.19564	2.99223	6.00274	2.67107	2.41463	1.09283	1.9928	4.79726	2.75254	8.41224	4.69184
Contig11088.0.g96	Contig11088.0.g96	1.55044	2.04178	1.46735	1.60683	1.72713	1.17509	2.62398	1.52624	1.74827	1.90952	1.15594	2.19847	1.08044	1.8517
Contig11089.0.g95	Contig11089.0.g95	0	0	0	0	0	0	0	0	0	0	0	0	0	0
Contig1109.0.g19	Contig1109.0.g19	0	0	0	0	0	0	0	0	0	0	0	0	0	0
Contig1109.0.g20	Contig1109.0.g20	0	0	0	0	0	0	0	0	0	0	0	0	0	0
Contig1109.1.g94	Contig1109.1.g94	48.6758	73.5186	40.6831	51.9567	28.9353	61.6968	31.382	55.081	44.8046	27.9726	31.6157	35.3627	47.168	48.8123
Contig11090.0.g28	Contig11090.0.g28	69.6773	97.3313	50.1329	60.8012	40.8282	84.1023	40.9255	81.6544	63.8283	56.4432	51.0431	78.5578	41.0928	39.8975
Contig11090.0.g29	Contig11090.0.g29	23.4517	19.5142	29.0514	38.7278	22.9904	26.7255	22.4134	20.4295	18.7556	28.7397	25.9993	24.5217	10.1004	29.2221
Contig11091.0.g30	Contig11091.0.g30	0	0	0	0	0	0	0	0	0	0	0	0	0	0
Contig11092.0.g24	Contig11092.0.g24	1.23337	2.52465	4.49843	2.77943	5.71138	3.9561	3.36158	4.11272	3.70814	3.14093	4.10098	4.10462	6.29036	2.45208
Contig11093.0.g25	Contig11093.0.g25	4.49354	4.72151	4.7715	4.28108	3.94488	3.23284	5.60423	4.63255	5.38101	2.82819	5.87205	1.88012	5.0008	3.76609
Contig11093.0.g26	Contig11093.0.g26	0.754161	1.14547	1.92828	1.43865	2.68388	1.40331	2.15707	1.77908	1.79279	2.36759	1.68407	1.68131	1.42981	3.71086
Contig11093.0.g27	Contig11093.0.g27	5.37766	3.532	8.34242	11.898	6.81241	7.53009	5.17702	2.72678	2.50741	4.07397	4.427	3.63234	8.58717	13.8855
Contig11094.0.g22	Contig11094.0.g22	0.0517017	0.0864093	0.235019	0.430438	1.41437	0.369159	1.67839	0.531692	0.417231	0.718642	0.373996	0.469715	1.52943	0
Contig11095.0.g23	Contig11095.0.g23	39.3386	33.9644	1.15128	10.2575	10.822	61.1566	447.979	457.336	166.839	18.1508	0	8.44931	10.3361	0.406242
Contig11096.0.g19	Contig11096.0.g19	25.5597	24.1279	21.2303	24.5107	31.482	32.1725	34.9251	19.9311	51.3518	44.6149	43.5785	40.7679	21.6265	26.4019
Contig11097.0.g20	Contig11097.0.g20	2.45205	1.91723	2.43141	3.70854	4.47034	3.89827	5.19729	2.85939	4.51229	5.48008	5.50081	3.31903	2.54654	4.69008
Contig11097.0.g21	Contig11097.0.g21	277.684	148.989	223.762	298.184	219.666	225.067	169.9	174.997	79.1118	112.195	218.67	91.97	655.776	414.361
Contig11098.0.g17	Contig11098.0.g17	45.3551	52.7076	40.2428	72.7978	32.8351	55.8476	23.9778	39.8605	31.6418	70.5027	61.8721	37.3839	110.342	172.22
Contig11099.0.g18	Contig11099.0.g18	0	0	0	1.77875	0	2.45888	0	0	0.846424	0.398438	0	0.811549	0	0
Contig111.0.g58	Contig111.0.g58	0.681278	0.98375	0.940817	0.95257	0.848507	0.915361	0.855385	0.941131	1.22726	0.972566	0.538462	0.751758	0.880167	1.4817
Contig111.1.g100	Contig111.1.g100	1.13668	1.55678	1.25805	1.08683	1.55622	0.615618	2.19846	1.47162	1.40882	1.79888	0.540019	2.14991	1.41225	0.947934
Contig1110.0.0.g8	Contig1110.0.0.g8	1.79355	2.53555	2.2947	1.14588	1.68771	0.73662	1.45433	1.5912	1.78388	1.62081	1.69439	1.04276	1.36296	3.31197
Contig11100.0.g64	Contig11100.0.g64	13.5657	11.5917	9.04874	13.1796	9.5183	15.119	7.63546	18.3834	5.41609	18.0739	16.8735	12.4651	11.8071	4.48083
Contig11101.0.g65	Contig11101.0.g65	5.81193	4.41728	5.38195	9.58843	4.47049	12.424	4.46664	5.49083	5.41467	5.51102	4.68157	4.0863	10.1879	0.214684
Contig11102.0.g101	Contig11102.0.g101	1.21915	0.735562	1.61835	1.56947	1.29817	1.56738	1.86742	0.892669	1.53777	1.78444	2.05528	1.50182	2.00707	5.17439
Contig11103.0.g68	Contig11103.0.g68	54.5261	41.1516	64.4191	65.4518	62.5137	60.3902	53.5818	48.1523	72.7142	73.341	72.1595	73.5128	38.5051	65.9
Contig11104.0.g69	Contig11104.0.g69	0	0	2.17519	3.58741	2.38526	1.66762	3.46944	1.72852	1.81033	1.77832	1.24313	0.922763	9.62728	7.90045
Contig11104.0.g70	Contig11104.0.g70	0	0	0.165835	0	0	0	0	0	0	0	0	0	0	0
Contig11106.0.g72	Contig11106.0.g72	0.311868	0.148942	0.675659	0.703488	0.618837	0.477759	1.09959	0.348017	0.527135	0.66722	0.58042	0.660076	0.634078	20.7663
Contig11107.0.g73	Contig11107.0.g73	109.052	116.504	150.496	213.512	103.022	210.698	92.1445	104.485	50.3607	96.3556	113.932	116.328	269.792	172.996
Contig11107.0.g74	Contig11107.0.g74	241.361	257.38	259.362	332.353	203.942	328.773	162.28	211.766	125.779	182.5	218.913	223.538	326.467	183.354
Contig11108.0.g61	Contig11108.0.g61	4.77728	7.27245	1.35016	0.336453	1.25599	0.9586	1.59884	1.84199	2.52033	2.19331	1.11263	2.09492	0.0846527	0.839769
Contig11109.0.g62	Contig11109.0.g62	8.98501	9.02494	4.49011	8.44212	43.741	16.1457	39.8925	14.9191	8.69735	33.5577	17.4049	29.5415	13.8732	15.3731
Contig1111.0.g7	Contig1111.0.g7	0.0568179	0.712129	0.929212	0.87076	1.08992	0.303998	2.1206	0.748208	1.61972	1.53849	0.739524	1.49049	0.80971	0.720492
Contig1111.1.g95	Contig1111.1.g95	87.2922	94.969	40.8509	42.7718	48.9531	64.4692	47.1308	86.8748	47.2993	46.458	56.2907	71.0172	67.56	33.7275
Contig11110.0.g1	Contig11110.0.g1	3.06356	2.00039	3.07759	3.46292	3.94536	1.64124	4.00493	4.02524	3.40578	3.87201	5.17121	2.89029	3.09184	1.66993
Contig11111.0.g105	Contig11111.0.g105	0	0	0	0	0	0	0	0	0	0	0	0	0	0
Contig11114.0.g5	Contig11114.0.g5	5.93099	7.46405	8.63565	8.93488	8.34068	6.926	6.1626	5.69462	6.10306	7.31183	9.96893	5.09756	5.98312	6.05283
Contig11115.0.g4	Contig11115.0.g4	8.44855	13.2392	9.19272	9.01016	12.6927	10.5099	9.10593	10.2763	10.2416	9.26777	19.483	5.57863	17.8021	21.2296
Contig11116.0.g3	Contig11116.0.g3	3.08169	4.9617	3.49106	3.37881	3.36938	3.48238	4.70932	3.55888	4.21058	3.57107	5.37893	5.53889	4.01909	7.00729
Contig11117.0.g2	Contig11117.0.g2	44.6967	56.0946	51.0769	43.4137	67.4975	56.8985	57.3007	64.5581	68.2207	48.5227	46.4158	46.5327	46.1457	46.181
Contig11118.0.g12	Contig11118.0.g12	0.960252	0.35101	1.74423	1.02443	1.51832	1.44419	1.46061	1.28459	1.8999	2.37298	1.3016	1.31157	0.987206	5.08867
Contig11118.0.g13	Contig11118.0.g13	11.3464	0	8.0414	23.83	13.5753	20.7975	10.2519	18.6177	5.14269	7.09835	15.0465	4.16669	20.2355	79.2244
Contig11119.0.g11	Contig11119.0.g11	69.4326	57.3939	92.0315	121.262	61.3236	104.99	56.6712	71.0146	45.9869	66.261	72.1933	76.8445	123.908	73.0399
Contig1112.0.g6	Contig1112.0.g6	0	0	0.094038	0.0452853	0.169328	0.552448	0	0.0859904	0.0891764	0.110919	0.300016	0.209093	0.802894	0.18079
Contig1112.1.g96	Contig1112.1.g96	3.21168	2.89785	2.62386	2.023	2.96078	2.45985	3.16753	2.90932	2.78925	3.77426	4.17788	2.84952	2.6779	1.87975
Contig11120.0.0.g59	Contig11120.0.0.g59	0.611425	0.113506	0.6986	0.742541	0.748008	0.302324	1.5866	0.419715	0.312381	0.62886	0.687162	0.570584	0.521941	1.18627
Contig11121.0.g60	Contig11121.0.g60	1.9688	0	9.03803	11.2288	15.4594	14.97	7.67233	3.18045	1.71354	3.06133	6.39967	2.49933	0.315984	0.713887
Contig11122.0.0.g57	Contig11122.0.0.g57	0.625457	0.223836	1.0512	1.09058	1.70972	0.71309	1.04225	1.29019	1.12557	1.27066	1.93353	1.22817	1.57271	0.894253
Contig11123.0.g58	Contig11123.0.g58	2.41522	2.13328	3.83272	4.42697	1.5554	1.74793	2.70882	2.0599	3.74794	3.57387	3.47054	4.21749	3.45819	0.67473
Contig11124.0.g65	Contig11124.0.g65	5.07574	3.82202	7.0335	7.62352	7.4224	6.94316	9.76291	5.79874	5.89057	5.0311	6.7254	3.76822	21.4055	14.8226
Contig11124.0.g66	Contig11124.0.g66	70.2419	41.0551	47.4292	87.9161	56.9115	97.5295	44.9206	48.4185	50.2961	57.3056	76.1049	39.4858	76.811	43.7747
Contig11125.0.g67	Contig11125.0.g67	52.7139	63.6231	40.6015	49.5891	31.7551	42.7334	31.1633	52.1144	28.4115	48.0842	31.5328	60.8792	49.7125	46.7469
Contig11125.0.g68	Contig11125.0.g68	1103.33	1732.24	997.078	1154.84	845.798	903.807	687.053	1299.54	1312.19	1440.19	1028.42	1409.1	346.844	384.926
Contig11126.0.g61	Contig11126.0.g61	1.21359	0.936504	1.22899	1.51782	2.78694	2.50852	3.74152	1.45692	1.8813	2.0101	1.35269	1.58425	1.02053	1.29764
Contig11127.0.g62	Contig11127.0.g62	2.2087	3.02092	3.87541	5.164	5.186	5.99758	10.5136	5.9581	6.91234	5.85828	4.5938	6.91273	4.43829	6.72465
Contig11127.0.g63	Contig11127.0.g63	87.9424	87.4552	206.617	293.87	200.986	221.805	181.711	237.84	121.606	127.197	193.986	98.8679	397.821	425.542
Contig11127.0.g64	Contig11127.0.g64	124.87	67.3773	233.663	317.13	217.47	211.45	182.985	194.078	77.7178	134.603	305.378	124.177	448.94	493.98
Contig11128.0.g69	Contig11128.0.g69	0	0	0	0	0	0	0	0	0	0	0	0	0	0
Contig11129.0.g70	Contig11129.0.g70	0	0	0	0.0283796	0	0	0	0	0	0	0	0	0	0.0566754
Contig1113.0.g5	Contig1113.0.g5	1.2695	0.816093	0.222029	0.171228	0.498518	0.56681	0.539002	0.481936	0.647669	0.469947	0.282623	0.493025	0.641753	0.192384
Contig1113.1.g97	Contig1113.1.g97	0	0.137176	0.196718	0.0709803	0.532737	0.144023	0.106209	0.750972	0.557804	0.174605	0.707995	0.492785	0	0
Contig11130.0.g31	Contig11130.0.g31	0.737279	1.22762	5.38411	7.13163	3.65805	3.60791	3.47647	2.05279	1.64334	2.68111	2.45294	1.70435	0.275022	0.627014
Contig11131.0.g30	Contig11131.0.g30	9.12739	21.1594	23.5867	16.3209	14.0649	7.91101	18.9013	15.9933	14.7137	23.9802	14.9799	24.3315	11.1185	20.9752
Contig11132.0.g32	Contig11132.0.g32	0	0	0	0	0	0	0	0	0	0	0	0	0	0
Contig11134.0.g28	Contig11134.0.g28	7.82012	7.08668	7.90736	5.9576	10.6106	4.71587	7.52526	6.39002	5.77404	9.22294	8.84158	9.3549	7.8467	10.4056
Contig11136.0.g29	Contig11136.0.g29	0.0529237	0.265348	0.0641433	0.0231861	0	0.0472255	0.0515386	0	0.0609999	0.0377214	0	0.0534176	0.057992	0.115776
Contig11138.0.g27	Contig11138.0.g27	0.326636	0.471667	2.55346	3.8109	10.3839	3.08604	5.68402	1.53644	3.37659	3.09475	1.72126	3.73489	1.33072	1.04298
Contig11139.0.g26	Contig11139.0.g26	29.2293	32.3176	41.5966	45.8318	28.6423	48.565	32.4539	47.6726	48.2191	52.2335	45.4249	52.1633	66.6752	59.4348
Contig1114.1.g100	Contig1114.1.g100	6.21437	5.52647	7.31696	7.88904	5.36857	6.54322	7.15297	6.43953	3.93747	4.5918	7.62848	5.50055	14.6661	14.2373
Contig1114.1.g98	Contig1114.1.g98	75.6769	77.7036	76.0538	87.1292	66.5495	85.8709	57.9211	113.261	47.3215	72.5977	80.6943	74.9232	100.607	80.9584
Contig1114.1.g99	Contig1114.1.g99	3.87745	3.30343	3.97273	6.04027	3.8252	5.80448	4.38454	5.72946	8.49995	6.82314	5.12981	7.65079	5.05731	5.68999
Contig11140.0.g36	Contig11140.0.g36	6.5199	5.08838	6.19557	4.7734	4.99252	3.66645	8.53995	6.53189	7.49047	7.59096	6.3133	6.80512	10.5397	12.4865
Contig11141.0.g37	Contig11141.0.g37	151.429	137.359	122.609	150.307	114.673	200.923	134.832	204.565	119.661	86.3958	84.6746	133.638	111.282	109.992
Contig11142.0.0.g38	Contig11142.0.0.g38	4.50373	4.29283	3.87061	3.02634	4.52913	2.85328	3.72926	3.71042	3.66933	3.52234	3.57535	4.29532	4.35783	3.80417
Contig11143.0.g39	Contig11143.0.g39	4.28885	1.34302	4.74388	5.9982	3.12842	4.35777	3.01093	3.28077	3.09532	1.87423	2.57804	2.15679	4.03008	2.21619
Contig11144.0.g33	Contig11144.0.g33	1.80575	1.58707	0.630302	0.620949	1.85644	0.757748	1.32378	1.60829	0.815474	1.14839	2.1928	0.79612	0.941552	0.330566
Contig11145.0.g34	Contig11145.0.g34	7.80693	12.8957	9.84606	7.65268	10.6739	5.16956	11.0948	9.44108	8.06878	9.77493	6.97915	11.2402	12.4702	8.72925
Contig11147.0.g35	Contig11147.0.g35	2.93416	3.5415	2.8313	2.11823	2.68393	2.08439	3.59791	2.54858	3.38107	2.5171	2.27926	1.68163	2.56061	2.40059
Contig11148.0.0.g40	Contig11148.0.0.g40	0.371175	0.55415	1.26529	0.804386	1.25816	0.808057	1.68044	1.19732	1.50441	1.20203	1.69092	1.26096	2.05679	3.43555
Contig11148.0.0.g41	Contig11148.0.0.g41	111.821	72.0202	139.987	180.388	152.946	333.838	102.082	139.898	49.9164	51.8925	221.115	73.1247	900.974	799.861
Contig11149.0.g42	Contig11149.0.g42	0	0	0	0	0	0	0	0	0	0	0	0	0	0
Contig1115.0.g10	Contig1115.0.g10	0	0	0.237351	13.841	0.96392	21.8321	0.461141	2.04046	99.1448	57.284	5.92113	36.145	0.175889	0
Contig11150.0.0.g87	Contig11150.0.0.g87	0	0	0	0	0	0	0	0	0	0	0	0	0	0
Contig11151.0.g85	Contig11151.0.g85	4.02216	3.77283	3.40552	6.14364	3.18764	3.37275	2.70449	6.12166	2.6977	3.79383	4.32645	5.01856	3.71884	0.0720844
Contig11151.0.g86	Contig11151.0.g86	50.8013	35.4924	28.9844	56.135	20.1572	49.5547	19.2551	38.1772	29.9848	47.2936	27.5064	55.501	34.01	0
Contig11152.0.g83	Contig11152.0.g83	1.59358	1.06586	0.920373	0.805812	1.05395	0.809488	0.889195	0.796001	0.82274	0.749049	0.384981	1.03027	0.406288	0.664994
Contig11152.0.g84	Contig11152.0.g84	0.16194	0	0	0	0	0	0	0.0166391	0	0	0	0	0	0.0354923
Contig11153.0.g82	Contig11153.0.g82	35.5386	28.3888	21.0106	33.6203	22.3485	31.7877	16.9003	31.1663	20.9252	16.9612	18.5315	14.6874	16.5429	24.2196
Contig11155.0.g81	Contig11155.0.g81	84.7803	13.9511	52.6546	78.3511	31.6452	48.7934	35.5712	65.7657	18.0476	37.5644	21.697	30.8919	33.0069	20.2159
Contig11156.0.g79	Contig11156.0.g79	1.13519	0.651939	0.300309	0.434088	0.520671	0.378684	0.575252	1.08147	0.427958	0.378822	0.409989	0.476575	1.40213	0
Contig11156.0.g80	Contig11156.0.g80	0	0	0	0	0	0	0	0	0	0	0	0	0	0
Contig11157.0.g78	Contig11157.0.g78	1.24962	0.474092	0.41003	0.0493563	0.553969	0.100319	0.294114	0.469561	0.421015	1.00811	0.163589	0.607938	1.12772	0
Contig11158.0.g89	Contig11158.0.g89	0	0	0	0	0	0	0	0	0	0	0	0	0	0
Contig11158.0.g90	Contig11158.0.g90	0	0	0	0	0	0	0	0	0	0	0	0	0	0
Contig11159.0.g88	Contig11159.0.g88	0	0	0.229426	0.189385	0.132815	0.384998	0.0705055	0.179994	0.310726	0.116008	0	0.255094	0.240123	0.0945037
Contig1116.0.g9	Contig1116.0.g9	0.922862	1.73305	0.971316	1.00214	1.54675	0.916552	1.49317	1.19221	0.953407	0.777913	0.830478	0.192884	2.29074	0.700045
Contig1116.1.g101	Contig1116.1.g101	10.1061	10.6809	7.83428	2.72293	10.1267	5.30456	12.5091	11.7201	12.7233	12.523	11.6762	11.2304	6.84733	14.6498
Contig11160.0.g2	Contig11160.0.g2	0	1.37777	0.494664	0.51935	0.851947	0.790726	0.145529	0.248994	0.340299	0.478596	0	0.400397	0.498893	0.064758
Contig11161.0.g3	Contig11161.0.g3	1.8597	2.06919	0.558659	0.753042	0.956483	0.983609	2.72693	2.0002	1.764	1.75913	0.891973	1.4499	0.684519	0.966093
Contig11163.0.g1	Contig11163.0.g1	175.114	171.015	125.975	170.973	104.698	248.568	118.038	201.374	152.167	94.6603	103.05	169.193	61.7114	40.9941
Contig11164.0.g10	Contig11164.0.g10	12.5842	9.29371	6.22458	5.07816	9.42581	6.31989	8.06681	8.26556	4.47638	3.63843	4.34761	3.2186	5.51946	10.3994
Contig11164.0.g11	Contig11164.0.g11	2.84361	4.86171	6.04161	6.33335	5.20548	5.94648	9.22452	6.72667	9.73362	9.30101	7.07218	7.91055	5.5151	4.70684
Contig11165.0.g12	Contig11165.0.g12	0	0	0	0	0	0	0	0	0	0	0	0	0	0
Contig11166.0.g102	Contig11166.0.g102	274.112	116.042	44.7084	90.0244	43.1628	172.759	36.5772	143.112	76.4981	133.762	104.952	152.334	166.27	113.855
Contig11167.0.g9	Contig11167.0.g9	305.944	315.529	155.318	173.376	123.768	192.383	104.869	124.682	101.023	98.0615	169.118	117.621	157.537	668.564
Contig11168.0.g6	Contig11168.0.g6	8.82122	8.34753	26.5616	27.1759	18.8831	22.8923	20.7687	22.2068	12.0828	12.7971	17.2737	13.2858	37.6864	27.1894
Contig11169.0.g7	Contig11169.0.g7	2.35959	2.88136	1.52017	1.29745	1.75275	1.77928	2.2577	1.99238	2.95976	2.8016	4.72356	3.11212	2.78673	7.48279
Contig1117.1.g102	Contig1117.1.g102	6.2152	6.73837	7.39357	7.18221	11.7697	11.0354	11.2904	12.2425	7.03572	6.38041	10.4834	7.91928	16.1835	12.2524
Contig11170.0.g31	Contig11170.0.g31	0	0.552385	0.158944	0.688563	6.17892	2.68074	4.66638	0.548108	0.225741	1.26746	0.952025	0.309445	0	0.0572499
Contig11171.0.g30	Contig11171.0.g30	0.371214	0	0.0224373	0.0324307	0.0302611	0	0.0962967	0.122374	0.127875	0.079264	0	0.0498536	0	0
Contig11172.0.1.g6	Contig11172.0.1.g6	4.11285	4.03802	2.21746	2.36263	2.11254	3.09395	1.52619	3.35192	2.68636	2.14588	1.39278	1.73851	0.934724	2.2004
Contig11173.0.g5	Contig11173.0.g5	1.02282	1.04494	0.90845	0.848181	0.665814	0.576159	0.95989	0.93398	0.514417	0.702712	0.384043	1.09771	0.787416	1.1296
Contig11174.0.g8	Contig11174.0.g8	8.32391	11.1979	11.6299	7.13299	10.9547	9.18061	11.1162	7.70953	11.4062	9.86251	10.8051	6.75747	6.92105	8.1258
Contig11174.0.g9	Contig11174.0.g9	8.98845	10.2125	8.75211	15.6922	9.56308	9.23747	10.0034	5.95275	9.45852	7.78517	7.59672	7.17948	6.82699	9.08898
Contig11175.0.g7	Contig11175.0.g7	53.334	46.895	50.771	58.1708	32.3961	50.5773	32.9394	44.7151	22.0743	34.194	29.2348	61.6534	51.07	28.2487
Contig11176.0.g11	Contig11176.0.g11	732.767	554.566	358.604	571.071	279.281	613.354	210.791	397.29	238.395	364.852	326.592	468.543	531.846	179.843
Contig11177.0.g10	Contig11177.0.g10	14.0261	15.9597	34.3826	30.3008	27.1225	20.1078	21.8553	20.1551	24.6219	26.3632	18.8928	29.2596	21.8326	17.6547
Contig11179.0.g113	Contig11179.0.g113	1.10844	3.00534	2.61761	3.2996	2.36026	2.80221	1.97049	2.8691	2.12366	1.47305	1.39404	1.47937	3.21807	1.13719
Contig1118.0.g4	Contig1118.0.g4	16.6086	12.9357	6.2537	4.36328	8.0737	10.3062	6.1325	15.3895	6.56784	4.605	7.59036	4.44254	5.68918	2.41942
Contig1118.1.g103	Contig1118.1.g103	0.285957	0.11927	0.085706	10.4561	0.115942	14.8244	0.0462033	1.18469	139.902	68.7382	9.86107	23.986	0	0
Contig11180.0.g26	Contig11180.0.g26	0	0	0.197451	0.256892	0.399292	0.174338	0.359923	0.188121	0.394055	0.37183	0.188645	0.19738	0.143217	0.0855038
Contig11181.0.g27	Contig11181.0.g27	872.29	634.069	673.091	860.734	623.049	706.221	515.153	616.607	200.698	326.941	555.099	262.588	1289.5	867.921
Contig11181.0.g28	Contig11181.0.g28	4.16922	7.00544	8.86629	4.43902	9.01381	5.51202	9.59093	6.83783	6.73146	8.64164	4.77815	7.4588	5.89492	4.20527
Contig11182.0.g35	Contig11182.0.g35	12.5958	19.0399	8.30524	7.54552	9.39352	8.37239	9.64358	13.006	11.6055	10.8518	7.86571	11.5142	8.53619	5.18193
Contig11183.0.g30	Contig11183.0.g30	7.56533	6.30867	12.3237	14.8694	9.58055	14.3822	12.9402	10.5512	25.8038	15.1513	16.6299	14.041	29.2677	30.0772
Contig11184.0.g31	Contig11184.0.g31	0.372054	0.40942	0.903631	0.63864	0.806135	0.563347	0.761243	0.541952	0.531643	0.346415	0.753123	1.29012	0.715479	0.534641
Contig11185.0.0.g32	Contig11185.0.0.g32	87.2714	120.319	97.1353	112.13	81.5362	86.0294	67.6229	82.8211	59.2905	68.6102	84.9744	69.0779	119.798	62.5575
Contig11185.0.0.g33	Contig11185.0.0.g33	1.12373	1.82842	2.34582	1.34623	1.13434	1.10711	2.092	1.63099	1.95771	2.10689	2.30899	2.36651	2.20495	1.70627
Contig11185.0.1.g34	Contig11185.0.1.g34	0	0	0	0	0	0	0	0	0	0	0	0	0	0
Contig11186.0.g35	Contig11186.0.g35	187.907	161.463	249.809	375.691	208.061	262.228	199.171	199.567	277.908	208.985	228.663	171.325	221.926	275.432
Contig11187.0.g36	Contig11187.0.g36	8.04702	12.9547	12.9082	11.7323	9.96116	6.70054	7.89309	7.89469	6.28825	7.35319	12.5783	7.53486	17.6488	20.4218
Contig11188.0.g37	Contig11188.0.g37	0.557854	0.901518	0.429029	0.342903	0.440857	0.332765	0.326211	0.336185	0.354631	0.145942	0.269319	0.626584	0.162731	0.358821
Contig11189.0.g38	Contig11189.0.g38	145.361	164.183	140.193	147.889	137.622	169.932	132.907	160.981	124.56	120.742	157.14	108.653	149.38	78.1929
Contig1119.0.g3	Contig1119.0.g3	4.55537	5.34033	7.00454	11.1534	6.06393	7.30434	6.13169	8.78119	4.3654	5.20184	6.69906	4.87615	10.9843	7.74039
Contig1119.1.g104	Contig1119.1.g104	4.52493	6.70725	8.7642	14.2388	16.8877	11.2914	16.227	5.56515	21.3449	13.4563	4.80717	11.0408	1.67348	4.1809
Contig11190.0.1.g83	Contig11190.0.1.g83	0	0	0	0	0	0	0	0	0	0	0	0	0	0
Contig11191.0.g82	Contig11191.0.g82	7.24973	3.83816	3.30249	3.13867	4.3538	3.18697	2.92894	2.88715	3.64007	3.85355	2.80527	2.97692	2.15894	1.08391
Contig11192.0.g81	Contig11192.0.g81	10.538	13.9384	12.642	8.01483	12.0219	8.35627	12.9404	12.3092	13.7159	13.6316	18.6708	12.8751	14.5278	23.238
Contig11193.0.g79	Contig11193.0.g79	1.62524	1.46054	2.92899	3.09119	5.58346	1.87316	4.40749	3.51702	2.77438	3.59182	12.5912	2.88201	4.41811	10.7144
Contig11193.0.g80	Contig11193.0.g80	0	0	1.0258	1.87338	4.36467	1.39737	2.5223	2.98169	1.48143	1.86816	9.216	0.686305	3.0912	7.95935
Contig11194.0.g86	Contig11194.0.g86	9.65225	12.8388	4.91757	13.4241	9.27244	18.5699	28.6389	31.5917	33.8813	24.0704	5.65462	11.4318	7.24764	10.6813
Contig11197.0.g84	Contig11197.0.g84	1.18155	1.72469	2.61022	1.14966	1.61625	1.6857	1.43147	0.856944	0.962644	1.56927	1.27283	0.837014	1.4716	0.318567
Contig11197.0.g85	Contig11197.0.g85	0	0	0	0	0	0	0	0	0	0	0	0	0	0
Contig11198.0.g87	Contig11198.0.g87	0	0.363099	0.109904	0	0.0295953	0.0323945	0.270485	0.0446172	0.156924	0.0904007	0.0524311	0.219575	0	0
Contig112.0.g57	Contig112.0.g57	0.404406	0	1.21326	0.408782	0.43752	0.118611	0.217894	0.167433	0.689164	1.57685	1.74428	1.07987	0.745146	0.815684
Contig112.1.g101	Contig112.1.g101	14.3004	18.502	10.156	8.26567	12.2117	10.701	11.0232	12.5677	14.4989	18.9138	10.1197	20.0021	9.06539	10.8646
Contig112.1.g102	Contig112.1.g102	19.4315	17.436	17.9039	10.6956	19.69	13.9594	15.457	20.0102	25.7413	27.2685	17.9732	28.857	13.3632	15.3691
Contig1120.0.g84	Contig1120.0.g84	2.57883	2.40389	3.49719	2.49146	3.07323	2.12948	3.23392	2.07532	2.83524	2.90046	3.26733	1.36487	1.51214	1.70043
Contig1120.1.g105	Contig1120.1.g105	34.1411	34.6219	24.2019	32.1566	19.9078	27.5842	21.3485	26.5935	18.8108	29.1852	42.7085	29.7013	17.794	26.3886
Contig11200.0.1.g36	Contig11200.0.1.g36	8.75914	14.501	6.69112	7.7055	9.38236	7.94512	11.2812	7.65085	13.7557	11.4961	7.08263	10.0937	7.8697	7.45106
Contig11201.0.1.g35	Contig11201.0.1.g35	22.5464	15.3091	19.6415	26.5298	25.5676	24.8101	25.6112	26.8816	14.3307	18.5566	12.1255	21.7224	21.0211	14.1303
Contig11203.0.g108	Contig11203.0.g108	21.1021	22.1507	7.52792	6.60466	7.66042	9.53133	5.57269	16.4356	15.7329	7.964	10.2567	6.85212	0.705738	0.450937
Contig11203.0.g109	Contig11203.0.g109	49.7537	43.443	13.2874	16.1703	15.9227	21.3929	12.0132	34.1934	32.6819	20.3871	26.502	17.6301	18.0162	5.49674
Contig11204.0.g40	Contig11204.0.g40	0	0.340509	1.30494	0.49817	1.36193	0.362024	0.713648	0.571549	0.981864	0.522093	0.941648	0.547163	0.985912	2.59325
Contig11205.0.g39	Contig11205.0.g39	41.1259	41.3859	22.3309	24.4555	24.4607	34.3275	19.5343	25.8301	38.3468	45.0366	32.8729	35.4058	23.4217	21.0747
Contig11206.0.g38	Contig11206.0.g38	2.76348	2.54416	1.95684	1.82807	3.46991	1.54017	4.6703	2.43608	3.16936	3.15701	3.24766	3.06261	2.32273	2.00148
Contig11207.0.g37	Contig11207.0.g37	10.5583	6.66341	5.22936	5.5205	6.02179	4.77654	11.2528	9.76121	10.3995	11.526	9.17104	17.0237	6.17954	4.77736
Contig11208.0.g43	Contig11208.0.g43	0	0	0.232994	0.616856	0.262503	0.341761	0.167312	0	0	0.275204	0.186048	0.0863956	0.85751	0.503572
Contig1121.0.g85	Contig1121.0.g85	0	0	0	0	0	0	0	0	0	0	0	0	0	0
Contig1121.0.g86	Contig1121.0.g86	0	0	0	0	0	0	0	0	0	0	0	0	0	0
Contig1121.1.g106	Contig1121.1.g106	9.8878	14.4867	19.4953	19.7472	15.699	23.6715	14.941	15.5391	13.1494	12.1435	15.4311	16.393	29.2721	21.7851
Contig11210.0.g84	Contig11210.0.g84	0	0	0	0	0	0	0	0	0	0	0	0	0	0
Contig11211.0.0.g85	Contig11211.0.0.g85	0	0	0	0	0	0	0	0	0	0	0	0	0	0
Contig11212.0.g97	Contig11212.0.g97	4.22717	3.20614	2.16206	2.43961	2.4315	3.95608	2.70812	3.97296	2.8378	3.46241	2.15384	4.89212	3.9399	4.53031
Contig11213.0.0.g87	Contig11213.0.0.g87	8.40231	12.4517	4.56679	2.63014	5.45503	3.06029	3.40293	6.03414	3.68805	3.91021	4.07862	4.06165	3.0942	3.64476
Contig11215.0.g88	Contig11215.0.g88	1.35083	1.12628	1.26128	1.09216	1.91316	0.590862	1.8528	2.17297	1.76395	1.25414	0	0.954981	1.31159	1.23445
Contig11216.0.g89	Contig11216.0.g89	0.119354	0.69726	0.358744	0.207258	0.339361	0.421182	0.849524	0.246779	0.441886	1.22816	0.515395	0.478774	0	0.310229
Contig11217.0.g90	Contig11217.0.g90	0	0	0.0237647	0	0	0	0	0	0	0	0	0	0	0
Contig11218.0.0.g91	Contig11218.0.0.g91	140.265	85.2521	51.9349	59.9748	65.7587	84.8128	55.6451	102.476	56.5604	74.9246	37.5546	51.7357	12.8341	2.8746
Contig11219.0.g92	Contig11219.0.g92	0.801326	0.711504	2.01898	2.21697	1.77929	1.38609	1.73979	1.81273	2.09361	1.87442	2.75371	1.4158	2.57853	1.92911
Contig1122.0.g82	Contig1122.0.g82	0	0	0.0367429	3.184	0.0496604	4.63664	0.158231	1.26451	30.5272	24.034	12.4947	15.0798	0	0
Contig11221.0.g81	Contig11221.0.g81	84.5745	63.538	43.9268	59.8607	41.4318	76.8613	33.8124	49.0991	36.0376	38.7218	41.7511	29.1675	24.1136	23.6436
Contig11222.0.g82	Contig11222.0.g82	15.3849	17.2938	18.4032	15.7698	19.0975	11.2022	15.0911	14.6784	13.4882	15.9628	19.3884	16.5637	9.69106	37.0267
Contig11224.0.g79	Contig11224.0.g79	0	0	0	0	0	0	0	0	0	0	0	0	0	0
Contig11225.0.g78	Contig11225.0.g78	24.3537	26.4104	61.8011	21.7443	58.8646	25.316	39.6898	20.1271	29.266	26.9644	24.183	21.232	32.579	76.8558
Contig11226.0.g80	Contig11226.0.g80	0.162222	0	0.0655282	0.165804	0.0441492	0	0.105311	0.0667426	0.17136	0.0963457	0	0.109145	0	0.118272
Contig11229.0.g87	Contig11229.0.g87	4.79998	2.47318	5.88274	4.27739	5.9538	4.09478	7.43684	7.60229	4.32568	4.05176	7.30353	3.24941	6.24737	0.853447
Contig1123.0.g83	Contig1123.0.g83	0.0359947	0.0601763	0.251364	0.237096	0.529726	0.483201	0.14033	0.384501	0.447335	0.26968	0.364959	0.363907	0.551177	0.552599
Contig1123.1.g107	Contig1123.1.g107	1.43191	2.26374	2.05774	2.14086	2.91842	1.93722	2.57262	2.08419	1.0553	2.25858	1.20764	2.55564	8.78963	12.1002
Contig11230.0.g21	Contig11230.0.g21	0.728674	0.869004	2.78979	2.30955	3.00558	2.11772	2.15706	2.02077	2.97255	1.88563	5.10027	1.35911	4.70267	1.94349
Contig11231.0.g22	Contig11231.0.g22	0.672796	0.613222	2.24018	1.31151	1.27271	1.03551	2.75859	1.9639	4.6636	3.63815	1.23794	2.05615	1.00621	1.14927
Contig11233.0.g19	Contig11233.0.g19	0.150675	1.75941	1.17307	0.976991	1.70956	0.264439	2.19022	2.12365	1.23763	1.70734	1.51461	0.753233	0.834332	0.259884
Contig11233.0.g20	Contig11233.0.g20	2.18344	6.0018	3.05856	9.04809	7.89196	6.99651	2.047	5.0437	2.8137	2.98107	2.00225	1.83577	6.00302	4.63221
Contig11234.0.g25	Contig11234.0.g25	7.57836	4.70952	5.21097	5.45555	5.31014	5.78365	5.13977	4.07135	7.7217	7.95821	6.48406	9.21845	3.19862	7.17184
Contig11235.0.g26	Contig11235.0.g26	10.9961	11.537	7.36102	6.8644	7.44355	10.1684	8.63588	11.2881	6.25973	7.60726	7.43597	11.54	6.21433	10.8696
Contig11235.0.g27	Contig11235.0.g27	1.84158	0.87581	2.40954	1.90415	3.0652	1.81227	2.11268	2.97068	2.85019	3.51425	2.24784	1.21431	2.65475	5.02142
Contig11235.0.g28	Contig11235.0.g28	1.75362	1.21553	3.26998	3.84245	3.51487	4.25761	3.37481	3.06283	2.74673	4.20439	2.90711	2.40228	2.63005	8.51755
Contig11236.0.g23	Contig11236.0.g23	62.9144	85.524	60.3166	72.5748	67.0314	67.7013	54.7544	76.6718	53.2715	41.8599	67.9816	40.6609	47.8539	44.936
Contig11237.0.g24	Contig11237.0.g24	132.421	158.659	88.1968	90.5178	83.9117	98.0481	84.551	106.441	168.046	139.306	127.211	158.003	49.2826	51.1931
Contig11238.0.g17	Contig11238.0.g17	3.57867	7.26528	14.0087	18.5723	17.7556	8.9179	12.5258	18.6501	16.2641	10.9568	8.94445	7.32799	18.9765	11.5453
Contig11239.0.g18	Contig11239.0.g18	9.11606	10.2669	5.35113	5.19625	5.20464	6.13064	5.25688	6.53567	6.71498	8.65501	8.97709	8.28061	4.37249	7.31096
Contig1124.1.g108	Contig1124.1.g108	0	0	0	0	0	0	0	0	0	0	0	0	0	0
Contig1124.1.g109	Contig1124.1.g109	0	0	0.676445	0.108326	0.40867	0.657446	0.326666	0	0.35351	0.0893835	0.362126	0.335422	0	4.85679
Contig1124.1.g110	Contig1124.1.g110	0	0	0	0	0	0	0	0	0	0	0	0	0	0
Contig1124.1.g111	Contig1124.1.g111	0	0	0	0	0	0	0	0	0	0	0	0	0	0
Contig11240.0.g66	Contig11240.0.g66	8.57973	13.2768	7.40774	3.80782	7.71653	5.49224	8.2148	7.83437	7.71987	7.46808	7.59995	8.30816	6.95736	5.28112
Contig11241.0.g65	Contig11241.0.g65	4.5193	7.60935	3.94976	3.39471	4.80794	4.02043	4.64903	3.89806	6.04457	6.88724	6.42694	5.81062	5.27167	5.17665
Contig11242.0.g62	Contig11242.0.g62	0.526731	1.02691	0.974663	1.79344	0.716512	0.521738	1.5574	0.481749	1.97115	2.37684	1.01554	2.30255	0.256677	0.92105
Contig11242.0.g63	Contig11242.0.g63	1.93212	1.16483	1.00161	0.746808	1.30921	1.89781	1.45944	1.24169	1.37854	1.37221	1.54644	0.682545	0.946517	0.419249
Contig11242.0.g64	Contig11242.0.g64	0.672866	0.349195	0.275175	0.347035	0.161406	0.270543	0.286632	0.285698	0.517532	0.331396	0.0672803	0.493224	0.177401	0.316105
Contig11243.0.g61	Contig11243.0.g61	0	0	0	3.18759	2.29194	6.18732	0.0816635	0.138544	40.5318	23.7173	0.484862	8.67709	0	0
Contig11244.0.g60	Contig11244.0.g60	0	0	0	0	0	0	0	0	0	0	0	0	0	0
Contig11246.0.g59	Contig11246.0.g59	0.297097	0.578767	5.25173	4.48367	7.73538	1.75343	3.2714	3.39366	12.7654	1.79449	5.56783	2.68676	6.9798	11.4033
Contig11247.0.g57	Contig11247.0.g57	162.734	173.326	179.697	240.034	159.922	229.517	168.352	248.355	197.319	211.552	205.989	167.788	171.214	135.358
Contig11247.0.g58	Contig11247.0.g58	37.3852	23.8746	49.1621	80.2549	43.6856	93.8209	35.0571	72.3021	27.7856	36.162	37.4046	31.1352	87.3559	59.5728
Contig11248.0.g56	Contig11248.0.g56	74.2253	53.8813	22.5127	37.9123	29.2263	41.9569	28.0281	48.9126	23.8852	31.708	24.1229	26.2049	20.3229	16.5117
Contig11249.0.g55	Contig11249.0.g55	6.65527	21.0465	20.4417	25.6042	22.134	13.0591	20.0922	17.1495	13.4518	19.2735	13.6442	17.1096	24.1852	10.9476
Contig1125.0.g89	Contig1125.0.g89	0	0	0	0	0.378017	0	0	0	0.173401	0	0	0.103299	0	0.132555
Contig1125.1.g112	Contig1125.1.g112	6.4072	6.33649	6.84532	7.50215	5.04739	5.38723	6.31166	7.64878	6.08783	5.4868	7.0568	4.97685	27.7152	35.501
Contig11250.0.g56	Contig11250.0.g56	2.46291	0.893886	3.54571	4.93595	3.00403	4.82807	7.38384	2.69858	14.1198	13.1952	4.01121	6.55843	7.67185	7.71462
Contig11251.0.g57	Contig11251.0.g57	0	0	0	0	0	0	0	0	0	0	0	0	0	0
Contig11252.0.g58	Contig11252.0.g58	0	0	0	0	0	0	0	0	0	0	0	0	0	0
Contig11253.0.g59	Contig11253.0.g59	0.857173	0.159044	0.832599	0.580769	0.77515	0.590592	0.987224	0.589661	0.898897	0.44002	1.09871	0.574414	0.524208	0.869555
Contig11253.0.g60	Contig11253.0.g60	1.18641	1.05696	1.79171	0.828644	1.77246	0.702606	1.87179	1.66285	1.47457	1.43508	2.39806	0.822837	1.8252	2.24055
Contig11254.0.g52	Contig11254.0.g52	180.623	232.321	106.005	132.985	79.0045	223.798	66.1114	184.256	81.4162	129.604	163.54	97.034	237.437	98.826
Contig11255.0.g53	Contig11255.0.g53	2.63549	1.37963	3.24773	2.84311	2.19446	1.31561	2.15317	2.48321	1.57344	2.58592	1.82752	3.36386	4.45551	4.65333
Contig11256.0.g54	Contig11256.0.g54	27.5596	21.8287	11.8726	31.0028	8.28928	49.08	20.4892	20.3279	28.9323	23.9795	34.0937	20.483	9.52471	19.0551
Contig11257.0.g55	Contig11257.0.g55	10.788	13.2188	7.83479	7.12916	8.81365	6.68761	5.7194	10.7218	12.7246	14.7052	12.5591	10.3246	6.33014	3.43284
Contig11258.0.g50	Contig11258.0.g50	14.9643	12.3509	12.9296	10.208	14.0409	16.3589	15.2944	15.3871	16.3179	13.5953	16.2043	13.3003	14.9492	7.20158
Contig11259.0.g51	Contig11259.0.g51	2.93692	2.45007	4.57059	16.1652	39.0783	19.3031	16.0461	6.08216	8.37386	9.36635	7.23583	4.24585	5.41446	5.31531
Contig1126.0.g87	Contig1126.0.g87	4.5444	6.8485	8.24539	6.32582	7.21088	5.80452	6.59782	3.99254	16.7121	11.8645	9.27006	6.8576	3.29931	3.45457
Contig1126.1.g113	Contig1126.1.g113	49.6681	60.5845	43.4615	40.9949	36.7056	31.1901	34.2114	27.6868	30.8438	55.0355	68.0395	43.8797	44.8069	53.7379
Contig1126.1.g114	Contig1126.1.g114	108.576	137.261	91.3804	85.3059	81.9481	110.545	86.0888	94.3856	96.0115	76.2088	107.273	135.307	62.2849	69.1299
Contig11260.0.g15	Contig11260.0.g15	3.8881	2.80565	10.9697	20.8365	60.7493	24.6288	36.4565	8.26809	5.23974	6.50567	6.21831	3.96172	4.39239	4.53226
Contig11261.0.g14	Contig11261.0.g14	3.59744	0.600173	2.11306	2.17911	1.51683	2.40194	2.2784	2.38477	2.44832	2.03908	3.30792	1.15171	1.1147	1.11799
Contig11262.0.g16	Contig11262.0.g16	2.76204	3.59548	1.69093	1.48915	2.56775	1.945	3.16753	1.93073	2.60453	1.96719	3.80651	1.48952	2.25507	4.68534
Contig11264.0.g17	Contig11264.0.g17	0	0	0.0196034	0.425084	0.977831	1.21163	0.567521	0.61362	6.39021	13.9816	3.09024	3.81035	0	0.0282971
Contig11267.0.g18	Contig11267.0.g18	2.76965	1.82389	12.0544	4.98134	13.709	4.86487	9.6082	3.14102	5.66126	4.23402	2.09407	1.89556	1.29079	1.94996
Contig11268.0.g20	Contig11268.0.g20	44.9943	58.7419	11.6444	12.409	11.8974	14.068	9.01752	25.3919	20.9915	20.4925	7.99011	15.4769	10.5561	18.3697
Contig11269.0.g19	Contig11269.0.g19	15.0962	6.16086	12.7584	22.1278	12.1101	18.3283	13.0694	17.183	7.48893	12.4982	8.09919	13.2136	25.9305	0.481728
Contig1127.0.g88	Contig1127.0.g88	0.566349	0	0.112542	0.568291	0.533927	0	0.365193	0.235474	0.159352	0.533462	0	0.188056	0	0
Contig1127.1.g115	Contig1127.1.g115	14.4399	27.9494	19.4983	14.4372	15.6343	11.3769	16.8474	18.5461	10.3238	11.513	15.0557	18.0028	18.2282	28.2859
Contig11270.0.g53	Contig11270.0.g53	1.5313	0	0.990245	0.907484	0.367919	0.523657	0.490809	0.642595	1.85795	1.18093	0	0.603337	0.690052	0.645451
Contig11271.0.g54	Contig11271.0.g54	0.149668	0.87384	1.34465	1.81178	2.30479	2.10174	3.14267	1.55095	3.13752	2.75607	1.5046	1.49654	0.165733	2.00094
Contig11272.0.g51	Contig11272.0.g51	4.40124	5.90251	2.66669	2.85605	3.12756	3.92641	3.29809	6.03611	4.64897	4.53078	4.71571	5.06318	2.7988	4.20698
Contig11273.0.g52	Contig11273.0.g52	7.50234	8.16829	9.90741	9.14003	7.96656	7.12721	8.94283	8.64326	5.51763	7.09353	6.84487	9.01372	14.7555	10.6718
Contig11274.0.g50	Contig11274.0.g50	0	0	0	0	0	0	0	0	0	0	0	0	0	0
Contig11276.0.g47	Contig11276.0.g47	0.438017	0.365776	0.977993	1.1841	1.14145	0.854763	1.16389	1.04796	0.978453	0.965611	1.51677	0.99873	1.44531	0.91512
Contig11277.0.g48	Contig11277.0.g48	1.23743	0.281993	1.17548	10.5913	134.51	39.4275	142.227	21.0856	5.47494	18.8182	10.0871	7.20772	0.801525	5.46054
Contig11277.0.g49	Contig11277.0.g49	30.2108	42.536	50.9396	41.3685	75.6185	55.2318	74.0716	58.2199	110.655	65.9726	60.4632	66.4627	46.1291	82.9337
Contig11278.0.g55	Contig11278.0.g55	7.8419	9.40368	9.12831	5.72789	8.62104	8.26369	8.49729	6.79696	9.79466	3.28153	12.1932	8.51513	6.69253	7.02229
Contig11279.0.g56	Contig11279.0.g56	0.398722	1.09979	1.47626	1.87247	18.7065	7.48852	9.15664	2.65461	1.25523	2.26125	1.32794	1.98792	0.436292	0.559333
Contig1128.1.g116	Contig1128.1.g116	0	0	0	0	0	0	0	0	0	0	0	0	0	0
Contig11280.0.g23	Contig11280.0.g23	0.528723	0.883035	0.771011	0.499452	1.07638	0.781575	0.713857	0.836081	1.38789	1.0966	0.254277	0.886389	0.775423	0.575281
Contig11281.0.g22	Contig11281.0.g22	3.14292	2.49723	3.68495	2.23512	3.1977	2.20738	3.3285	3.13671	3.04428	2.66268	2.16172	3.15535	2.8789	2.20963
Contig11282.0.g21	Contig11282.0.g21	9.25631	18.1887	6.65784	9.05681	7.09245	10.0303	6.86202	10.367	10.3817	6.69447	7.75927	5.99385	11.7651	7.81926
Contig11283.0.g20	Contig11283.0.g20	0.810649	0	0.193925	0.979652	0.262559	0.141995	0.471076	0.269076	0.412466	0.917883	1.39573	0.377814	0.179777	1.18646
Contig11284.0.1.g27	Contig11284.0.1.g27	14.6193	0.799731	11.9763	8.35536	15.9099	12.0898	8.68325	11.1542	12.3698	8.8525	14.4893	9.30881	15.2792	0
Contig11285.0.g26	Contig11285.0.g26	220.328	198.419	192.261	229.217	177.567	253.117	164.803	212.939	211.116	205.135	231.036	198.821	141.755	121.743
Contig11286.0.g25	Contig11286.0.g25	1.84245	2.2278	1.65889	1.18523	1.38567	0.913272	1.32565	1.5271	1.58887	1.08013	1.57301	1.46401	1.07922	1.16949
Contig11287.0.g24	Contig11287.0.g24	0.648336	1.62021	2.6325	3.1482	2.61407	2.43824	3.27034	2.34123	1.87612	0.990606	0.617656	0.644145	11.5707	12.7366
Contig11288.0.g19	Contig11288.0.g19	11.3422	6.7833	9.27139	8.15213	9.62183	7.82131	8.85266	12.0891	11.0816	11.1427	8.89019	11.2799	11.3901	8.11451
Contig11289.0.g18	Contig11289.0.g18	70.105	49.3078	77.9636	78.5041	68.9713	70.4231	34.6705	34.6066	83.1731	61.1045	106.809	64.3053	11.9242	33.9945
Contig1129.0.g90	Contig1129.0.g90	0.172176	0.790809	0.649493	0.488068	0.771258	0.534669	0.390578	0.39058	0.567205	0.612258	0.745349	0.635151	1.3254	0.749576
Contig1129.1.g117	Contig1129.1.g117	25.0654	28.487	21.2082	24.8488	21.3746	19.2746	20.0638	16.2324	14.3275	22.2853	30.7811	20.588	42.45	63.5244
Contig1129.1.g118	Contig1129.1.g118	6.46247	6.19089	4.75533	5.76575	4.09774	4.17555	6.69542	5.49445	4.25606	4.78703	3.66876	8.66464	4.8548	6.06737
Contig11290.0.g89	Contig11290.0.g89	48.0158	50.1231	14.0124	16.127	22.643	26.704	20.9343	47.4954	22.9366	19.8973	27.8403	14.4531	18.5593	9.74897
Contig11291.0.g90	Contig11291.0.g90	58.4369	52.8604	38.1135	51.6567	38.9062	61.7329	38.5123	55.116	35.3419	55.9595	84.0421	58.0032	31.1992	51.1683
Contig11292.0.1.g91	Contig11292.0.1.g91	7.256	2.16048	1.59943	1.34021	1.25798	3.9269	2.00681	4.01745	2.72971	3.11546	2.4768	2.01089	1.53431	0.371262
Contig11293.0.g92	Contig11293.0.g92	0.455959	0.952669	1.17537	0.919817	1.43418	1.09993	1.80637	1.49977	1.59182	1.20302	1.84789	1.44304	1.84715	0.399422
Contig11294.0.g93	Contig11294.0.g93	0	0	0	0	0	0	0	0	0	0	0	0	0	0
Contig11295.0.g94	Contig11295.0.g94	0	0	0	0	0	0	0	0	0	0	0	0	0	0
Contig11296.0.g95	Contig11296.0.g95	150.474	142.335	90.207	189.777	69.2591	138.275	82.7088	139.571	88.8099	150.032	65.2491	160.551	19.2367	7.33987
Contig11297.0.g96	Contig11297.0.g96	168.131	102.47	36.442	40.1039	69.389	82.8134	59.424	137.564	61.312	68.8525	84.7234	55.6846	76.4531	39.9978
Contig11297.0.g97	Contig11297.0.g97	3.1648	6.32084	10.1997	13.26	8.13015	6.38865	11.23	4.53155	9.63543	9.06764	8.95238	10.359	18.3253	11.4685
Contig11298.0.g87	Contig11298.0.g87	31.9521	32.7633	34.0761	28.7506	31.1744	27.8713	33.402	42.3128	30.9759	32.8374	31.5419	34.8817	43.659	43.1863
Contig11299.0.g88	Contig11299.0.g88	2.2722	3.93425	5.53172	6.09989	5.16073	6.41552	5.58277	4.71845	8.42998	6.79739	9.01952	5.17226	4.46378	4.95655
Contig113.1.g103	Contig113.1.g103	20.4563	24.2079	14.5807	15.0271	25.2329	13.5731	27.2182	23.6053	25.6164	22.7183	18.5152	23.784	15.2329	19.4944
Contig1130.1.g119	Contig1130.1.g119	0.123783	0.439795	1.50427	0.965513	2.0502	1.13649	2.25264	1.16924	1.21747	1.65664	0.807137	1.83637	3.17994	1.45351
Contig11300.0.0.g29	Contig11300.0.0.g29	12.3194	5.2639	9.05579	11.4031	11.0961	11.648	8.32866	9.93202	10.3056	8.9806	10.9545	6.67375	19.9273	21.2242
Contig11300.0.1.g30	Contig11300.0.1.g30	3.07496	2.72326	2.0104	2.09908	3.26189	4.05494	4.62948	5.87357	3.64498	2.78187	4.08977	3.24579	4.51923	2.95599
Contig11301.0.g31	Contig11301.0.g31	0.862677	0.720284	3.61156	1.66985	3.19837	0.933934	2.94955	2.29477	2.57666	2.35039	2.62608	1.25248	1.16074	4.12527
Contig11302.0.1.g27	Contig11302.0.1.g27	5.47424	4.4976	1.54503	1.50127	1.94128	2.5059	2.51771	3.096	2.7306	3.42183	1.52865	3.99655	1.55393	2.38246
Contig11303.0.g28	Contig11303.0.g28	5.36711	5.3184	7.48207	10.6744	5.03422	8.1528	3.85996	4.2729	6.11356	7.99978	5.82645	6.23985	5.72637	7.70503
Contig11304.0.g35	Contig11304.0.g35	0	0	0	0	0	0	0	0	0	0	0	0	0	0
Contig11305.0.g36	Contig11305.0.g36	1.31506	1.84792	2.38878	8.73851	2.14645	7.67181	4.38373	2.8787	38.9485	24.3591	5.35849	13.365	2.1631	3.1874
Contig11306.0.g32	Contig11306.0.g32	5.0627	4.12945	5.05189	5.14797	4.20766	2.94589	3.57445	4.8516	5.4109	6.04409	5.63286	4.92528	5.45808	3.84052
Contig11307.0.g33	Contig11307.0.g33	0	0	0	0	0	0	0	0	0	0	0	0	0	0
Contig11307.0.g34	Contig11307.0.g34	32.3538	39.597	29.6539	26.612	29.9799	33.2765	26.0882	29.4497	31.447	39.0174	43.4224	42.498	29.8031	17.9493
Contig11308.0.g25	Contig11308.0.g25	0	0	0.076062	0.0637131	0.080767	0.0354411	0.141127	0.0593166	0.0572339	0.0939593	0.0572328	0.0976987	0.229532	0
Contig11309.0.g26	Contig11309.0.g26	3.55263	5.67551	3.15044	5.448	4.11685	5.92137	3.64633	3.05184	2.25842	3.16532	2.56977	2.32037	1.3166	12.779
Contig1131.0.g10	Contig1131.0.g10	0	0	0	0	0	0	0	0	0	0	0	0	0	0
Contig1131.1.g120	Contig1131.1.g120	1.8508	2.06338	1.993	2.04069	1.48881	1.92783	1.47324	1.71114	1.65828	1.08639	1.32648	1.67283	1.13834	1.87041
Contig11310.0.g72	Contig11310.0.g72	54.483	19.5078	3.29674	55.2902	5.24881	78.4222	2.87604	11.8401	3.85001	1.69401	4.04334	3.28839	20.262	28.6922
Contig11311.0.g71	Contig11311.0.g71	0.410298	0.171435	5.0826	3.50599	3.53912	6.22584	1.18213	2.67926	0.369569	0.475267	1.63244	0.569517	2.30375	0.56112
Contig11312.0.g75	Contig11312.0.g75	0.141228	0.235949	1.4518	3.33299	4.95189	1.94739	3.36654	1.4545	3.46853	3.01631	1.42821	2.03965	0.387623	0.400574
Contig11313.0.g73	Contig11313.0.g73	1.09186	2.45496	5.17197	3.51734	4.10496	1.86365	4.70926	2.87478	4.21204	4.45073	2.66674	2.50734	3.87837	4.75495
Contig11313.0.g74	Contig11313.0.g74	112.447	112.46	101.31	164.558	98.7315	246.316	89.3768	152.496	72.7765	69.8934	93.5011	92.7005	191.14	102.706
Contig11314.0.0.g68	Contig11314.0.0.g68	4.18428	6.2929	5.04902	4.47391	4.85389	3.40969	5.2178	4.42876	3.69873	4.93996	4.66707	6.33078	5.76827	7.91624
Contig11315.0.g67	Contig11315.0.g67	11.3385	8.92116	4.70952	2.5567	6.79869	3.57764	7.63834	6.66121	9.45145	10.466	8.98115	8.57249	3.29363	3.44612
Contig11317.0.g69	Contig11317.0.g69	34.4639	18.6702	27.5376	41.6699	23.4949	33.0038	32.5956	25.492	36.1065	26.9937	33.8444	18.9766	38.677	89.727
Contig11317.0.g70	Contig11317.0.g70	1.76047	1.61025	1.59427	1.53599	2.73155	1.93462	1.84759	2.69651	1.89793	2.74299	2.17782	3.40253	2.48853	2.59214
Contig11318.0.g78	Contig11318.0.g78	25.0537	29.9282	15.7817	13.5428	15.8999	12.7939	15.6122	17.9693	16.4018	23.8651	19.4858	20.9143	13.2841	14.2901
Contig11319.0.g76	Contig11319.0.g76	17.8988	11.6078	15.3562	18.7314	16.166	19.583	21.3977	18.7087	18.2121	15.7122	17.1161	16.6561	27.9438	16.3999
Contig11319.0.g77	Contig11319.0.g77	11.9296	15.3567	18.3703	17.1522	14.1784	12.4617	19.1172	12.9459	11.6335	11.3447	9.25444	19.782	17.1843	15.219
Contig1132.0.g11	Contig1132.0.g11	0.715984	0.548686	1.47755	1.36361	0.951708	0.48109	1.90996	0.722807	1.8817	1.88466	0.648474	1.36812	0.97825	1.00853
Contig1132.0.g12	Contig1132.0.g12	102.576	72.8843	133.056	159.162	125.862	126.834	102.172	136.907	78.7628	63.4592	103.285	54.3153	198.805	216.378
Contig1132.1.g121	Contig1132.1.g121	4.12816	5.76716	4.3682	3.04818	6.93521	3.41886	6.32473	5.57126	6.62351	8.30979	10.1793	8.34249	3.67283	3.88195
Contig11320.0.g100	Contig11320.0.g100	1.50356	2.37312	2.46267	1.3901	2.93223	2.3344	1.82549	2.2456	2.03689	2.40089	2.98003	1.8918	3.47921	1.60739
Contig11320.0.g99	Contig11320.0.g99	0.441625	0.122788	2.33721	1.52794	2.148	1.42179	1.56948	1.7692	1.54364	1.77271	0.634348	1.76676	1.79262	2.60385
Contig11321.0.g101	Contig11321.0.g101	0.765186	0.798609	0.95144	0.999801	1.12873	0.508349	1.0224	0.829077	1.14886	1.08772	2.34466	1.0896	0.842353	0.623726
Contig11322.0.g22	Contig11322.0.g22	66.786	77.0573	33.8881	47.1157	31.1306	39.7078	42.0062	37.5439	41.8939	38.462	25.6393	49.4003	15.3851	75.7555
Contig11322.0.g23	Contig11322.0.g23	18.2936	20.0478	18.3854	6.89794	11.4091	12.9429	12.4815	10.3446	34.3634	44.4257	15.6813	21.1978	5.87801	18.5241
Contig11323.0.g106	Contig11323.0.g106	69.9082	29.5583	49.0521	92.6731	46.5094	60.9334	40.4568	81.8347	24.1322	32.1014	34.2622	26.7626	89.7418	26.0586
Contig11324.0.0.g52	Contig11324.0.0.g52	2.98426	2.10246	2.86816	2.19406	2.23942	1.9834	4.44107	3.04041	3.94885	3.08269	2.82449	2.53153	7.80037	9.00368
Contig11325.0.g112	Contig11325.0.g112	1.40197	0.878806	1.10304	0.884043	1.55725	0.783124	1.97772	1.42287	1.59325	1.3748	1.7124	1.82941	1.43881	1.34364
Contig11326.0.0.g117	Contig11326.0.0.g117	2.90643	2.47995	2.37704	2.29998	5.39909	2.53441	8.84845	3.64044	3.22013	4.11867	3.30768	4.28218	2.78088	3.78276
Contig11327.0.g118	Contig11327.0.g118	82.9866	81.9541	170.045	169.731	116.995	132.664	48.5381	41.8603	322.583	67.8797	135.172	109.091	30.8555	101.978
Contig11329.0.g28	Contig11329.0.g28	1.27786	0.780389	0.327774	0.280065	0.26093	0.307198	0.430842	0.343628	0.325948	0.420472	0.426715	0.44663	0.376834	0.215157
Contig11329.0.g29	Contig11329.0.g29	0	0	0	0	0	0	0	0	0	0	0	0	0	0
Contig11329.0.g30	Contig11329.0.g30	0.427051	0.178366	0.710102	0.155519	0.609369	0.696434	0.85407	0.674416	1.0017	0.988054	0.514106	0.741023	0.156291	0.559001
Contig1133.1.g122	Contig1133.1.g122	52.6472	43.2502	21.9593	29.2093	22.3032	62.6175	30.0141	40.9575	37.9656	25.762	42.8429	24.0052	15.0971	10.4528
Contig11330.0.g6	Contig11330.0.g6	0	0	0	0	0	0	0	0	0	0	0	0	0	0
Contig11332.0.g5	Contig11332.0.g5	0	0	0	0	0	0	0.0932937	0	0	0	0	0	0	0
Contig11333.0.g4	Contig11333.0.g4	11.0342	10.3531	13.4875	16.0924	7.69893	7.79654	7.12771	7.30732	4.85939	6.45673	5.06074	7.2508	4.58377	1.18903
Contig11334.0.g10	Contig11334.0.g10	0.701878	1.31654	3.71942	6.72799	5.18067	2.91329	4.64207	1.02032	5.59185	2.17118	1.76058	2.45024	2.33823	0.904631
Contig11334.0.g11	Contig11334.0.g11	10.6579	15.532	9.54885	7.67893	10.9203	9.18127	13.6826	18.1983	17.8128	10.1912	11.7347	11.3607	10.9875	3.20064
Contig11335.0.g9	Contig11335.0.g9	236.36	118.895	157.437	216.845	154.967	191.446	127.812	190.898	70.8873	75.649	159.577	71.221	644.88	468.361
Contig11336.0.g8	Contig11336.0.g8	14.6276	12.3225	28.0349	12.531	22.1934	13.612	11.1376	9.30142	8.3357	12.8259	23.0955	13.8121	5.61011	28.8767
Contig11337.0.g7	Contig11337.0.g7	0.305656	0.306632	0.195019	0.228351	0.387514	0.109522	0.317858	0.213396	0.459815	0.218177	0.442914	0.309183	0.233885	0.0268362
Contig11338.0.g14	Contig11338.0.g14	9.1254	7.33571	3.48788	2.31833	2.68018	1.82098	3.21768	5.61551	1.25862	2.986	3.45473	2.29754	1.37042	1.41077
Contig11339.0.g13	Contig11339.0.g13	6.46677	8.85744	6.84852	10.2463	9.37084	12.966	9.61983	6.63415	15.5893	14.6096	8.88414	9.16977	7.23438	8.91003
Contig1134.1.g123	Contig1134.1.g123	12.1369	8.90892	5.51254	12.555	7.76268	8.69775	6.01786	4.74211	19.0876	11.3311	11.9388	11.5572	4.83078	1.39968
Contig11340.0.1.g57	Contig11340.0.1.g57	0	1.0934	0.49003	0.636537	0.132703	0.143511	0.529118	0.272069	0.787413	0.173973	0.705436	0.16367	0	0.705398
Contig11341.0.g58	Contig11341.0.g58	193.322	201.654	230.83	262.333	163.494	258.225	150.47	174.911	130.221	160.629	216.923	208.267	371.549	371.027
Contig11342.0.g56	Contig11342.0.g56	11.1366	10.2797	8.83204	7.59019	9.70869	7.47877	8.28515	8.36119	8.80194	7.52926	8.94809	7.38271	9.20622	9.24825
Contig11344.0.g53	Contig11344.0.g53	0.30589	0.936356	0.460674	0.887407	0.663544	0.360884	0.396204	0.168429	0.174764	0.507089	0.587831	0.819405	2.13414	5.40282
Contig11345.0.g54	Contig11345.0.g54	14.6032	15.2624	17.6413	20.0279	18.0766	21.9013	20.3068	16.5802	16.9348	11.3553	22.9257	12.291	20.2576	20.8293
Contig11345.0.g55	Contig11345.0.g55	65.9604	87.6112	54.7375	48.8302	76.2686	63.536	54.9387	84.3268	77.858	55.2859	57.529	55.8144	46.5117	64.8864
Contig11346.0.g51	Contig11346.0.g51	0	0	0	0	0	0	0	0	0	0	0	0	0	0
Contig11347.0.g52	Contig11347.0.g52	552.238	918.028	965.786	790.475	723.785	678.359	571.838	570.638	910.822	760.364	1048.51	912.844	591.583	891.485
Contig11348.0.g59	Contig11348.0.g59	148.193	95.6868	72.0189	85.0278	73.106	91.387	61.8295	102.594	120.88	197.461	243.536	297.445	262.519	61.1155
Contig11349.0.g60	Contig11349.0.g60	0	0	0.0215182	0.0933115	3.04685	0.443185	1.86972	0.527803	0.531516	0.228012	0.82257	0.167328	0	0
Contig1135.0.g13	Contig1135.0.g13	0	0	0	0.469864	0.566456	1.49863	0.200718	0.386607	6.81585	10.7257	3.1227	2.74328	0	0
Contig1135.1.g124	Contig1135.1.g124	9.41794	8.6885	5.72148	3.92425	5.95706	3.71636	7.97838	6.55071	7.83773	10.2669	7.12309	10.9473	7.39323	6.28864
Contig1135.1.g125	Contig1135.1.g125	4.40249	9.61889	21.4892	18.3006	35.6582	19.1703	18.1689	21.2846	21.0616	19.026	15.17	20.5931	24.8282	8.89995
Contig11352.0.g91	Contig11352.0.g91	12.2489	10.6831	10.8894	15.9818	8.2029	13.3338	9.68682	11.4832	7.68923	7.83143	8.95671	13.7438	21.6537	20.8108
Contig11353.0.g89	Contig11353.0.g89	0.630578	0.263414	0.935064	1.21384	0.874626	0.954893	1.43211	0.752895	1.08825	1.41481	0.911505	1.03853	0.968413	1.29472
Contig11353.0.g90	Contig11353.0.g90	94.5049	99.4724	143.799	199.056	101.154	196.804	92.4239	134.412	95.1975	116.483	136.063	158.374	318.588	227.982
Contig11354.0.1.g93	Contig11354.0.1.g93	0	1.00114	0.569922	1.23237	2.80667	1.45498	3.32536	1.30511	1.87775	1.4392	0	1.11239	0	0
Contig11355.0.g92	Contig11355.0.g92	20.9202	21.8734	22.1998	20.8646	22.6915	21.8022	23.3525	23.2876	21.9139	12.7857	21.2982	17.9731	15.402	21.5552
Contig11356.0.g95	Contig11356.0.g95	1.23588	1.10531	1.34508	1.06125	1.5518	1.51951	1.8869	1.2746	1.64687	1.68248	0.999688	1.5993	2.19883	1.31256
Contig11357.0.g94	Contig11357.0.g94	56.3229	54.8547	56.6807	84.2596	46.8251	61.5834	46.403	54.5591	74.0843	69.1248	46.5111	53.6283	25.2816	22.1592
Contig11358.0.g1	Contig11358.0.g1	39.0854	38.5178	37.8481	45.3396	32.596	35.1377	24.8124	27.0636	27.1355	27.6191	37.4408	22.5504	65.4434	53.9378
Contig11359.0.g96	Contig11359.0.g96	53.6716	27.653	43.0208	47.6963	46.1224	84.8292	36.3492	42.8233	14.4863	12.3607	42.4459	19.1247	444.035	312.653
Contig1136.0.g16	Contig1136.0.g16	3.89673	3.25328	2.07707	2.04411	2.56065	2.56477	2.4268	4.04301	3.36922	3.7983	3.31267	4.48404	2.42095	2.43093
Contig1136.1.g126	Contig1136.1.g126	53.3178	72.849	115.054	87.1398	85.8204	85.0913	80.2905	70.0724	32.9615	64.7323	64.5721	72.2012	102.405	90.4528
Contig1136.1.g127	Contig1136.1.g127	5.9364	6.43011	4.33382	3.42168	5.44244	3.25852	8.12068	5.05995	6.93253	7.32367	4.25441	6.40222	4.64083	5.26706
Contig11360.0.g103	Contig11360.0.g103	0	0.0846233	0.0512412	0.0296451	0.0275936	0.090632	0.0767487	0.0693063	0.0878083	0.144487	0.146654	0.0796191	0.0737977	0.236899
Contig11360.0.g104	Contig11360.0.g104	22.0381	11.5688	28.6082	39.5123	29.8061	26.5704	26.5296	23.1928	12.2694	15.9658	22.4968	11.9097	27.3257	29.1653
Contig11363.0.g105	Contig11363.0.g105	0	0.40651	0.567579	0.212706	0.481875	0.0618557	0.383306	0.14318	0.559238	0.39596	0.703078	0.233512	0	0.455101
Contig11364.0.g99	Contig11364.0.g99	0.660293	2.27653	4.4328	2.28174	1.19732	1.88187	4.04799	2.08634	2.19257	2.92894	1.13529	2.73836	1.94204	3.61748
Contig11365.0.g100	Contig11365.0.g100	25.6771	32.2553	12.4781	11.473	11.9783	17.7601	14.8559	25.8479	25.4657	20.7864	24.6084	18.3638	19.5723	6.42828
Contig11366.0.0.g101	Contig11366.0.0.g101	4.20329	5.5081	1.92966	1.66131	1.7857	1.38833	2.27009	2.31461	1.8734	1.41766	1.78596	3.00743	2.45735	1.66565
Contig11367.0.g102	Contig11367.0.g102	6.67579	5.69911	8.62576	8.51454	6.86646	7.24627	7.31435	8.18421	4.54687	5.9672	4.47494	9.68154	9.90347	5.91921
Contig11368.0.g96	Contig11368.0.g96	0.661981	1.17481	0.949309	1.0109	0.910051	0.808058	0.670512	1.33071	0.901292	0.94181	0.955479	1.55452	0.636755	1.694
Contig11368.0.g97	Contig11368.0.g97	0	0	0	0	0	0	0	0	0	0	0	0	0	0
Contig11368.0.g98	Contig11368.0.g98	0	0	0	0	0	0	0	0	0	0	0	0	0	0
Contig1137.0.g14	Contig1137.0.g14	0	0	0	0	0	0	0	0	0	0	0	0	0	0
Contig1137.0.g15	Contig1137.0.g15	0	0	0	0	0	0	0	0	0	0	0	0	0	0
Contig1137.1.g128	Contig1137.1.g128	0.335795	1.21587	0.796713	0.392139	0.913745	0.0998278	0.944543	0.483617	0.693069	0.777695	0.728481	0.508244	0.42942	0.367127
Contig11370.0.g40	Contig11370.0.g40	2.71604	4.62503	6.9644	4.86502	7.99389	4.89703	4.14979	4.62351	7.50167	7.48376	8.60775	6.25298	3.2337	6.2695
Contig11371.0.g39	Contig11371.0.g39	0	0	2.07921	5.50485	15.6162	3.05	2.73709	0.477604	1.60446	0.454767	0.553396	0.342651	0	0.110962
Contig11372.0.g38	Contig11372.0.g38	2.10759	1.6705	1.01496	0.842377	1.31003	0.981302	1.06757	1.00019	1.00622	1.16273	0.793442	1.274	1.16649	0.90162
Contig11373.0.g37	Contig11373.0.g37	0	0	1.32127	0.543514	1.02923	0.274293	1.33919	0.270287	0.265399	0.450569	0	0.421823	0	0
Contig11374.0.g36	Contig11374.0.g36	0.888747	0.919679	1.38671	0.965554	1.50445	1.24852	1.38827	1.07857	1.42949	1.53946	1.04162	1.53938	1.34332	4.30266
Contig11375.0.g35	Contig11375.0.g35	26.121	26.0006	19.2049	16.0151	20.4098	17.6656	21.6343	17.2448	21.4891	27.3889	32.9339	30.5445	12.6132	24.4205
Contig11378.0.g34	Contig11378.0.g34	7.92403	7.98241	11.2477	11.336	6.52247	6.38309	14.2459	8.69002	17.3306	12.6692	10.8486	14.252	9.06912	12.8117
Contig1138.1.g129	Contig1138.1.g129	7.5272	8.36637	10.6338	12.7387	10.5453	14.745	21.5097	13.8271	14.7539	14.4737	12.203	20.6971	6.75103	11.4907
Contig11380.0.g100	Contig11380.0.g100	2.23881	1.46299	1.1611	0.803858	1.43056	0.873596	1.09739	0.970348	1.12847	1.32115	0.884096	1.3026	0.579088	0.249792
Contig11381.0.g59	Contig11381.0.g59	4.18152	2.67398	3.86942	5.57102	3.98826	6.85733	3.19346	6.48689	2.91939	6.75853	4.56058	3.90187	5.08183	7.44033
Contig11382.0.g99	Contig11382.0.g99	129.469	147.73	67.3323	95.2487	73.6429	143.396	65.4118	132.65	99.9125	102.08	90.1729	120.612	157.266	58.6646
Contig11384.0.g62	Contig11384.0.g62	21.4326	24.5123	22.2258	22.0914	17.4023	17.4421	15.1683	15.2835	17.4651	24.8615	25.5745	20.0897	13.9248	50.4148
Contig11385.0.g81	Contig11385.0.g81	19.8392	23.8168	23.0408	28.6732	16.6038	24.9904	16.2136	23.6963	14.9308	26.2054	15.3945	30.8348	33.9021	16.9793
Contig11386.0.g60	Contig11386.0.g60	0	0	0	0	0	0	0	0	0	0	0	0	0	0.0651854
Contig11387.0.g61	Contig11387.0.g61	76.7262	59.2669	122.391	135.939	84.065	105.923	75.687	77.3539	39.3541	40.3181	86.7191	67.8241	269.721	244.016
Contig11388.0.g109	Contig11388.0.g109	4.92009	3.7052	3.22755	3.19295	4.35728	2.13607	5.62456	3.62386	4.41366	5.86229	2.36472	4.13702	0.424843	3.69027
Contig11389.0.g110	Contig11389.0.g110	4.36623	3.41502	6.0981	4.96405	3.21027	2.88054	4.63115	2.59893	4.37788	2.90162	5.09981	2.91427	2.41396	3.0069
Contig11389.0.g111	Contig11389.0.g111	10.8037	2.74544	5.29661	7.37406	6.9734	10.2731	8.27483	15.2308	6.87581	8.52455	6.39275	7.29587	3.3786	2.91198
Contig1139.0.g17	Contig1139.0.g17	0	0.513013	0	0	0.311494	0.53949	0.298	0.382576	0.478856	0.108885	0.662338	0.409878	0.170362	0
Contig1139.1.g130	Contig1139.1.g130	0.377679	0.806707	0.700268	0.47873	0.668738	0.487723	0.872291	0.758962	0.605781	1.10747	1.15437	0.876294	0.505217	0.147124
Contig11390.0.g71	Contig11390.0.g71	3.04423	1.65034	7.9291	6.18361	8.5106	4.80719	6.9813	3.78629	6.29265	5.33541	4.37108	4.61552	5.39507	3.5434
Contig11390.0.g72	Contig11390.0.g72	0	0	0.138289	0.79453	0.379365	0.399096	0.152427	0.204222	0	0.332861	0.672707	0.15503	0	0
Contig11391.0.g70	Contig11391.0.g70	0.326343	0	2.96665	3.16877	4.04492	2.78075	3.44819	3.84057	2.51116	1.02824	4.16287	1.60417	9.21169	10.0125
Contig11393.0.1.g73	Contig11393.0.1.g73	7.43698	7.09144	6.61544	8.57455	6.57427	13.0919	6.39761	10.2254	5.84853	7.15629	8.02049	7.89178	5.43114	3.67465
Contig11394.0.g67	Contig11394.0.g67	2.70503	0	0.3094	0.624745	0.251845	1.44664	1.07236	1.64627	2.56746	2.20219	1.19011	2.96548	0.231892	0.266906
Contig11395.0.1.g66	Contig11395.0.1.g66	0	0.30186	0	0.152666	0.43466	1.53891	0.232261	0.612743	0.396993	0.253839	0.513648	0.118668	0	0
Contig11396.0.g54	Contig11396.0.g54	1.84697	2.56477	3.60196	2.72975	4.47186	2.67644	1.78498	2.64849	2.70615	1.81027	3.2285	2.3132	2.05769	2.10678
Contig11397.0.1.g53	Contig11397.0.1.g53	5.09987	2.8807	3.78682	3.90392	4.39508	2.88047	3.5049	3.27697	3.11441	2.61907	2.35998	2.08065	5.8389	7.50402
Contig11398.0.g63	Contig11398.0.g63	0.849944	0	0.62636	0.205691	0.538062	0.669362	0.948344	0.389767	0.972482	0.973355	0.680944	0.85442	1.24738	1.06764
Contig11399.0.g41	Contig11399.0.g41	2.92703	6.44664	5.39303	5.6143	17.4451	10.3638	24.8163	7.39695	10.9381	9.45078	8.36374	9.54422	4.74509	4.70548
Contig114.0.g63	Contig114.0.g63	1.15779	1.22491	1.25919	0.269621	1.3525	0.411527	1.47646	1.55886	1.32875	1.126	0.891631	1.26947	0.593599	0.740255
Contig114.1.g104	Contig114.1.g104	5.79941	17.7793	19.4997	16.8419	19.6032	18.6641	19.4089	12.9883	20.2983	14.4876	15.9614	22.1113	12.6715	21.77
Contig1140.0.g111	Contig1140.0.g111	0	0	0	0	0.294415	0	0.118007	0	0	0	0	0	0	0
Contig1140.0.g112	Contig1140.0.g112	0	0	0	0	0	0	0	0	0	0	0	0	0	0
Contig1140.0.g113	Contig1140.0.g113	0	0	0	0	0	0	0	0	0	0	0	0	0	0
Contig1140.1.g131	Contig1140.1.g131	2.46829	2.46108	2.57471	1.82368	2.70694	2.59325	3.31898	2.52779	3.31229	2.70235	2.50755	2.53742	2.18045	2.40964
Contig1140.1.g132	Contig1140.1.g132	3.07684	3.14769	2.60345	2.00548	2.68974	1.78997	3.2393	2.63692	4.08203	3.64521	2.26922	1.94175	3.51285	3.04501
Contig11400.0.g62	Contig11400.0.g62	1.33105	1.2132	0.329674	0.238308	0.419672	0.269587	0.510436	0.448286	0.609361	0.366363	0.349893	0.752603	0.199052	0.740347
Contig11402.0.g65	Contig11402.0.g65	12.7898	16.4009	10.0014	7.28566	12.3462	7.20742	8.76098	9.12232	9.38639	9.28787	17.3942	8.14533	15.1788	4.05359
Contig11403.0.0.g63	Contig11403.0.0.g63	0	0	0	0	0	0	0	0	0	0	0	0	0	0
Contig11403.0.0.g64	Contig11403.0.0.g64	0.382402	0.318697	5.29871	6.32919	6.1018	5.66558	3.88317	3.02145	3.97935	3.30878	6.56971	1.26947	8.7202	0
Contig11405.0.g59	Contig11405.0.g59	36.5676	33.9481	38.0885	35.9059	34.3773	36.3673	28.1813	27.575	15.6998	11.8185	34.3111	37.1832	50.2343	35.1624
Contig11406.0.g61	Contig11406.0.g61	1.40411	1.44857	2.44375	3.02717	2.18685	2.34644	1.84721	0.544917	1.94136	3.37842	3.21883	3.02023	1.63432	0.395746
Contig11407.0.g60	Contig11407.0.g60	9.00146	6.23878	7.29769	4.38602	8.39204	4.77762	7.58354	8.40303	7.0899	6.44768	5.97537	6.65375	9.55573	7.80003
Contig11408.0.g67	Contig11408.0.g67	7.37733	8.73937	9.7017	12.8453	10.22	13.3253	13.1403	9.26159	12.0229	11.476	10.922	9.04848	15.2616	4.59131
Contig11408.0.g68	Contig11408.0.g68	0	0	0	0	0	0	0	0	0	0	0	0	0	0
Contig11409.0.g66	Contig11409.0.g66	4.7366	3.79452	2.76805	3.57583	4.28748	4.04457	5.74655	2.77867	4.79486	3.71995	3.0947	2.79101	8.75646	10.825
Contig1141.0.0.g114	Contig1141.0.0.g114	1.06229	0.190134	1.16928	1.42492	1.26787	1.07906	1.96819	1.21958	2.19933	1.99803	0.767034	1.27359	1.66703	1.22412
Contig1141.1.g1	Contig1141.1.g1	39.5718	36.7621	32.3629	30.7781	32.9453	35.3918	27.3597	39.3346	26.7833	31.1769	33.7139	40.9295	53.3422	75.9577
Contig11410.0.g116	Contig11410.0.g116	0.376494	0.759217	0.35699	0.233856	0.33534	0.198678	0.302407	0.345392	0.538997	0.419152	0.321123	0.381151	0.26606	0.545137
Contig11411.0.g117	Contig11411.0.g117	6.76403	6.72865	2.74245	2.40667	3.65059	3.14899	4.23073	4.64018	6.84491	8.61642	6.07542	8.48148	2.92164	5.60936
Contig11413.0.g115	Contig11413.0.g115	7.39299	3.90391	8.04025	4.2458	8.20587	4.9029	5.12445	3.62712	3.88137	3.77132	7.0125	3.14208	3.11287	5.53246
Contig11414.0.g1	Contig11414.0.g1	121.22	25.6718	98.9557	114.105	101.572	122.121	94.4219	105.931	31.6857	75.227	123.37	52.9206	126.052	257.791
Contig11415.0.g2	Contig11415.0.g2	0.650809	0.2901	0.579109	0.551964	0.354532	0.620475	0.732715	0.642095	0.488407	0.355853	0.251239	0.613662	0.902375	0.589312
Contig11415.0.g3	Contig11415.0.g3	0	0	0	0	0	0	0	0	0	0	0	0	0	0
Contig11416.0.g118	Contig11416.0.g118	0	0	0	0	0	0	0	0	0	0	0	0	0	0
Contig11417.0.g119	Contig11417.0.g119	3.60863	4.90578	2.51788	3.47952	2.7201	3.65152	2.77844	3.52494	2.12942	3.02816	1.94534	3.39265	2.41489	2.80636
Contig11418.0.g91	Contig11418.0.g91	0	0	0	0	0	0	0	0	0	0	0	0	0	0
Contig11419.0.g108	Contig11419.0.g108	18.4573	26.2457	9.9725	39.7094	14.1725	48.1808	21.3973	51.9318	38.5317	30.6608	23.536	28.4129	8.71255	4.55133
Contig1142.0.g115	Contig1142.0.g115	0	0	0	0	0	0	0	0	0	0	0	0	0	0
Contig1142.1.g2	Contig1142.1.g2	5.53816	4.39927	3.60012	2.77568	4.79974	4.21579	9.37763	8.34513	12.2643	10.0033	5.40343	6.8676	3.7389	5.63097
Contig1142.1.g3	Contig1142.1.g3	1.38011	0.897235	2.44367	2.79365	3.0398	2.46925	3.78586	2.31575	2.39227	2.25641	1.55453	2.64786	3.5231	5.04292
Contig11420.0.g26	Contig11420.0.g26	9.73761	11.0815	8.66385	6.57914	8.18777	7.8486	7.96254	9.72167	12.5223	13.4556	12.6492	12.7069	10.2786	16.1516
Contig11421.0.g99	Contig11421.0.g99	18.2089	18.6878	22.9007	27.9669	14.7045	20.6686	10.1993	15.2266	7.54099	7.81961	7.24836	10.3596	17.9556	12.4116
Contig11422.0.g18	Contig11422.0.g18	16.3813	19.7064	12.4517	10.887	11.9348	9.60244	15.8257	16.0732	15.3794	17.8766	14.6899	14.9469	16.4133	13.9659
Contig11423.0.g97	Contig11423.0.g97	0.602289	2.7394	2.24692	2.86767	1.63753	1.48929	2.88716	2.28754	2.11591	2.43037	2.80449	1.64137	1.90946	3.06789
Contig11424.0.g30	Contig11424.0.g30	0	0	1.02359	3.12597	1.75254	4.43817	1.26649	0.562739	2.2651	1.84421	3.10723	0.429998	0.505774	1.64554
Contig11424.0.g31	Contig11424.0.g31	1.37512	1.08477	1.9158	1.50126	1.77461	0.746846	2.25403	1.16498	2.71835	2.31061	1.1032	1.3335	0.755322	1.36561
Contig11425.0.g28	Contig11425.0.g28	5.39902	2.29481	3.4018	2.22244	4.67273	5.38877	3.14748	4.49841	2.74995	2.61597	3.25501	3.09089	7.99889	7.33742
Contig11427.0.g27	Contig11427.0.g27	25.8063	24.7595	26.135	31.3446	49.148	44.7787	39.5631	41.1781	42.2192	30.6394	22.4947	30.1806	25.932	19.8155
Contig11428.0.g42	Contig11428.0.g42	5.07212	2.86898	28.8598	6.16053	31.4901	6.32564	9.99082	2.93559	6.3285	7.42602	18.6868	5.35726	0.80513	11.8973
Contig11429.0.g107	Contig11429.0.g107	0	0	0	0	0	0	0	0	0	0	0	0	0	0
Contig11429.0.g108	Contig11429.0.g108	0	0.383335	0.198311	0.114671	0.18715	0.11673	0.340233	0.0269931	0.18846	0.326774	0.0947348	0.154187	0.143851	0.0858756
Contig1143.0.g116	Contig1143.0.g116	2.26596	0.826993	2.20758	1.53238	1.83767	1.4936	1.41881	1.99465	1.72757	1.45518	2.03511	1.22823	1.0968	1.40643
Contig1143.1.g4	Contig1143.1.g4	16.6227	16.9275	10.0733	11.6234	15.6515	11.4195	16.9243	14.1823	14.9702	13.4684	11.153	13.471	10.5171	9.04159
Contig1143.1.g5	Contig1143.1.g5	0.59273	1.48318	2.57432	2.88346	1.62154	1.56105	3.73405	2.27236	3.0652	3.2013	1.48983	1.72888	4.42965	4.66614
Contig1143.1.g6	Contig1143.1.g6	2.10493	1.52114	1.98137	2.59066	1.85754	1.97847	4.09887	3.58193	4.01344	4.35783	3.45548	2.65948	4.55264	4.75128
Contig11430.0.g80	Contig11430.0.g80	93.6575	114.499	54.9916	77.226	41.666	82.1385	39.4773	71.3622	58.7454	61.7319	62.6893	59.2502	99.2331	112.736
Contig11431.0.g81	Contig11431.0.g81	2.8139	4.69542	6.19141	4.12186	6.7414	3.65543	4.5919	4.65979	5.67141	4.89248	5.00918	3.17573	0.592498	2.54854
Contig11432.0.g82	Contig11432.0.g82	0.279809	0.934962	1.86135	2.20137	1.48313	1.43146	1.95115	1.35435	1.96941	1.56879	0.606384	1.40976	1.91981	1.46533
Contig11433.0.g84	Contig11433.0.g84	5.33123	10.8332	6.4848	6.47954	5.27829	5.25254	6.64515	6.9364	9.82967	7.79039	6.37966	12.4639	8.30946	1.7042
Contig11434.0.g85	Contig11434.0.g85	212.026	158.394	164.384	181.891	204.482	220.149	134.363	179.439	115.858	152.521	162.551	133.466	369.202	376.002
Contig11435.0.0.g86	Contig11435.0.0.g86	139.853	127.225	121.189	168.655	157.946	165.034	109.937	156.498	111.329	85.0866	122.823	86.801	147.367	176.304
Contig11436.0.g96	Contig11436.0.g96	0	0	0.763752	2.08901	10.0872	2.32514	5.68428	1.75368	2.64039	2.41119	1.30453	1.36418	0	0.196726
Contig11437.0.g32	Contig11437.0.g32	1.40283	1.58458	1.03582	1.29831	3.05293	1.45857	4.52022	2.07208	2.81524	4.03048	3.4044	2.87433	1.45174	1.23031
Contig11438.0.g33	Contig11438.0.g33	1.3752	3.0254	1.72735	1.19309	1.77656	0.550928	1.09176	1.03442	1.17378	1.19727	1.439	0.710061	0	2.05629
Contig11439.0.g34	Contig11439.0.g34	13.5186	10.3352	12.4376	8.04507	11.2179	10.8345	11.8749	12.4903	13.6992	14.1942	14.3959	12.4627	9.64829	6.60017
Contig1144.0.g117	Contig1144.0.g117	0	0	0	0	0	0	0	0	0	0.190032	0	0	0	0
Contig1144.0.g118	Contig1144.0.g118	0	0	0	0	0	0	0	0.185487	0	0	0	0	0	0
Contig1144.1.g7	Contig1144.1.g7	16.6049	21.9732	26.0918	31.6054	22.8506	24.7907	21.0162	18.5761	17.7383	25.3455	20.3374	27.1192	27.0909	32.8252
Contig11440.0.g14	Contig11440.0.g14	564.766	716.098	368.579	594.638	390.262	540.963	307.298	464.812	471.652	412.176	383.965	482.773	174.98	383.852
Contig11441.0.g13	Contig11441.0.g13	64.6246	62.6009	92.1896	97.4848	76.0156	84.2604	62.4065	80.1505	53.3865	53.6831	90.2537	55.8488	80.2762	72.1664
Contig11442.0.g16	Contig11442.0.g16	148.042	132.535	126.374	151.038	141.846	103.589	119.007	155.248	108.653	33.2889	75.5828	55.4378	60.3432	173.976
Contig11443.0.g15	Contig11443.0.g15	2.47102	2.77737	2.69311	3.72569	2.93937	2.52583	3.4172	2.23592	5.40931	3.64784	6.71544	3.21633	2.61542	5.53698
Contig11444.0.g18	Contig11444.0.g18	8.44855	8.48136	5.95688	5.19409	6.19645	2.78833	7.18889	10.2763	3.45999	5.68306	8.50169	8.36794	1.94711	3.48546
Contig11445.0.g17	Contig11445.0.g17	2.87769	3.01472	3.95979	5.01939	3.59128	8.30649	4.36244	5.66034	4.44498	3.31224	5.05654	4.3824	10.0327	6.2249
Contig11446.0.g21	Contig11446.0.g21	0.981977	0.383083	1.98847	1.26547	1.27152	0.908627	1.25506	1.21004	0.596347	1.06293	0.948472	1.07034	3.54313	2.1978
Contig11447.0.g19	Contig11447.0.g19	0	0	0	0	7.28342	0	0	0	0	0	0	0	0	0
Contig11447.0.g20	Contig11447.0.g20	0	0	0	0	0	0	0	0	0	0	0	0	0	0
Contig11448.0.g23	Contig11448.0.g23	1.77286	1.96027	0.964574	1.4078	1.05265	1.43492	1.39402	1.24459	1.07579	1.40853	0.745944	2.10225	1.56255	1.98394
Contig11449.0.g22	Contig11449.0.g22	11.2811	13.1123	3.83053	3.11193	5.19107	3.40393	5.80826	6.39301	5.79641	6.28658	4.7129	7.79323	4.40333	2.61584
Contig1145.1.g8	Contig1145.1.g8	0.742611	1.08319	2.32507	0.958465	2.25085	1.45756	0.718387	1.15757	0.731707	0.459133	2.12724	0.801637	0.206391	0.876057
Contig11450.0.g121	Contig11450.0.g121	0	0	0.148168	0.106995	0.1502	0.869606	0.119648	0.102004	0.561439	0.393642	0.354843	0.576803	0.408419	0.0533817
Contig11451.0.g122	Contig11451.0.g122	0	0	0.0601041	0.260656	0.189078	0.29481	0.21484	0.13637	0.0190388	0.259397	0	0.0890132	0.14535	0.0289186
Contig11451.0.g123	Contig11451.0.g123	11.9142	0	103.145	290.12	95.6419	91.5523	138.728	123.814	55.3577	59.6602	103.168	27.4774	1604.24	73.1903
Contig11451.0.g124	Contig11451.0.g124	0	1.02994	1.39384	1.5325	1.03217	2.48452	3.38899	1.49621	2.2575	2.42605	1.03157	1.78799	2.2781	1.75694
Contig11452.0.g117	Contig11452.0.g117	12.5097	17.2167	11.7398	5.4955	13.5283	7.75838	14.1561	16.7349	15.6169	13.9677	28.7395	12.7005	10.3743	9.49848
Contig11452.0.g118	Contig11452.0.g118	184.59	195.726	92.9126	94.7342	120.709	113.8	87.3137	152.026	165.184	124.912	211.975	100.05	253.42	230.103
Contig11452.0.g119	Contig11452.0.g119	224.696	213.006	96.8216	82.2943	115.618	104.228	104.915	145.359	169.121	128.653	187.513	102.391	232.929	245.567
Contig11453.0.g120	Contig11453.0.g120	0	0	0.0574547	0.331547	0.155787	0.336046	0.310816	1.2031	0.0542226	0.272402	0	0	0	0.0826405
Contig11454.0.g115	Contig11454.0.g115	0	0.122809	0.377712	0.545948	0.659226	0.0653643	1.02503	0.484648	1.07637	0.340111	0.106178	0.493662	0.242193	0.224447
Contig11455.0.g116	Contig11455.0.g116	127.503	82.7679	144.42	167.766	95.5353	129.023	79.5033	96.4756	56.6205	94.9947	114.673	84.7392	345.934	338.019
Contig11456.0.g114	Contig11456.0.g114	4.81635	3.39065	3.1318	2.22146	3.11307	2.09175	2.50852	3.74176	2.51224	3.22214	2.04283	2.81642	5.61321	3.49036
Contig11459.0.g1	Contig11459.0.g1	22.0372	26.1328	13.2645	12.0331	14.768	7.85568	13.2804	17.6684	12.6827	14.7	17.2756	15.0615	44.7953	38.8959
Contig1146.0.g119	Contig1146.0.g119	0	0	0	0	0	0	0.0189679	0	0	0	0.0845182	0.0393087	0	0
Contig1146.0.g120	Contig1146.0.g120	0	0	0	0	0.09013	0	0	0	0	0	0	0	0	0.0954155
Contig1146.1.g9	Contig1146.1.g9	22.3544	17.8419	14.1547	12.5128	17.8066	20.1929	24.1698	22.6481	16.274	17.1908	15.1645	16.5813	21.7807	28.1539
Contig11460.0.g1	Contig11460.0.g1	2.18634	1.93162	1.96925	1.22675	2.34909	2.49217	1.62199	2.50139	1.38956	1.14015	0.92495	1.58925	3.41007	1.00147
Contig11461.0.g114	Contig11461.0.g114	0	0	0	0	0	0	0.787833	1.36552	0.593878	0	0	0	0	0
Contig11461.0.g115	Contig11461.0.g115	8.53808	10.0687	5.64457	6.30275	5.54901	5.81641	6.75352	5.97866	8.71949	10.167	4.65188	13.8396	0.977792	2.54035
Contig11463.0.g113	Contig11463.0.g113	0.0914473	0.280314	0.32415	0.375088	0.211931	0.382288	0.247651	0.287924	0.282197	0.28286	0.309197	0.16445	0.666418	0.0802905
Contig11464.0.g111	Contig11464.0.g111	0	0.102051	0.146972	0.371467	0	0.215658	0.118674	0.202321	0.104426	0	0.175981	0.2452	0.405029	0.105905
Contig11464.0.g112	Contig11464.0.g112	0.13326	0	0.148205	0.0779341	0.326648	0.0793915	0.302932	0.127834	0.064095	0.237586	0.0642999	0.149573	0.291776	0.175136
Contig11465.0.g110	Contig11465.0.g110	43.5885	36.8311	46.1985	36.4752	40.1247	37.2191	38.228	37.863	61.1433	43.9023	72.0145	43.6239	37.5873	43.8969
Contig11466.0.g109	Contig11466.0.g109	0	0	0	3.42068	0.9714	3.22606	0.178862	2.45913	0.78084	10.0597	23.834	23.8902	0	0
Contig11467.0.g107	Contig11467.0.g107	5.45619	2.05471	8.12868	15.1544	9.59018	13.9838	11.3276	14.1532	8.3497	7.55781	12.4949	5.27732	16.546	11.6007
Contig11467.0.g108	Contig11467.0.g108	16.8254	14.6427	15.9109	15.0405	16.7747	18.095	17.5494	17.9533	22.8387	28.0437	22.6077	31.0998	12.1301	12.4436
Contig11468.0.g106	Contig11468.0.g106	21.9038	21.3203	45.308	49.2578	75.9172	70.0676	55.3799	27.3749	32.6782	29.0912	34.0179	24.7304	30.3456	28.6919
Contig11469.0.g105	Contig11469.0.g105	5.8751	5.76579	6.58791	5.73947	4.23665	3.26147	4.42291	4.04395	3.31382	4.96745	4.05892	5.85987	3.45958	5.92738
Contig1147.0.g1	Contig1147.0.g1	0	0	0	2.01121	0	0	0	0	0	0	0	0	0	0
Contig1147.1.g10	Contig1147.1.g10	1.12388	2.32945	2.29061	1.59706	2.00178	0.883744	1.98542	1.79283	2.27013	1.84337	1.88708	2.02831	2.16559	3.28862
Contig1147.1.g11	Contig1147.1.g11	16.4758	25.4392	24.462	16.7641	19.1387	16.1667	18.2895	20.4484	18.1828	12.0954	19.888	15.5576	23.6096	21.9507
Contig11470.0.g78	Contig11470.0.g78	36.0177	32.6385	28.2289	28.692	21.7888	27.7503	19.2852	23.4075	24.5319	31.4601	34.4679	30.1757	17.2775	17.6014
Contig11471.0.g79	Contig11471.0.g79	0	0	0.123922	0.0223979	0.125221	0.136869	0.0331857	0.063072	0.103128	0.0546514	0.0739489	0.0171993	0.167987	0.201317
Contig11472.0.g80	Contig11472.0.g80	8.39149	11.4466	10.1121	13.2745	6.64767	8.5579	6.76102	8.27104	7.60625	9.30228	13.2153	9.07107	7.80322	10.7682
Contig11473.0.0.g81	Contig11473.0.0.g81	0.925855	0.514775	2.26311	4.00024	7.93889	3.7891	3.98692	2.36745	1.39771	1.25645	0.886124	1.28522	0	1.72906
Contig11474.0.g74	Contig11474.0.g74	7.29275	6.67894	22.5333	13.2833	18.6823	14.7014	12.5843	9.74439	11.2482	6.50282	28.4282	7.6284	56.567	61.1142
Contig11475.0.g75	Contig11475.0.g75	0	0	0	0	0	0	0	0	0	0	0	0	0	0
Contig11475.0.g76	Contig11475.0.g76	0	0	0	0	0	0	0	0	0	0	0	0	0	0
Contig11476.0.g77	Contig11476.0.g77	0	0	0	0.251417	0.117802	1.14856	0	0.120412	1.35935	1.59552	0.41747	2.85847	0	0.0627022
Contig11478.0.g71	Contig11478.0.g71	13.2578	14.7543	10.2592	9.55126	11.3279	9.60675	12.9818	14.8939	11.1131	11.6647	16.9706	11.3703	13.373	12.6271
Contig11478.0.g72	Contig11478.0.g72	12.1214	9.88169	8.60247	8.18944	11.6907	9.30019	10.5115	15.955	10.4545	7.32658	9.90933	6.58773	11.3473	13.0292
Contig11479.0.g73	Contig11479.0.g73	136.49	95.0566	125.493	187.358	106.034	247.985	90.5952	136.395	64.1106	53.4604	79.9096	90.4922	199.032	188.44
Contig1148.1.g12	Contig1148.1.g12	1.06113	1.47433	1.10861	0.914137	0.786732	1.69957	0.855807	0.661171	0.698099	1.75051	0.760413	1.4698	1.37495	0.835624
Contig11481.0.g51	Contig11481.0.g51	0	0	0	0	0	0	0	0	0	0	0	0	0	0
Contig11482.0.g54	Contig11482.0.g54	4.46007	6.50509	4.81477	3.91293	5.23432	4.65056	7.98068	5.64439	6.61304	6.40846	4.11442	6.14017	4.73875	4.23382
Contig11483.0.g52	Contig11483.0.g52	3.20948	3.7056	1.67268	1.07538	2.46988	1.5073	2.39289	2.62464	1.61528	2.40991	1.73546	2.92159	1.4471	1.3205
Contig11483.0.g53	Contig11483.0.g53	0	0	0	0.436434	0.427288	0	0.346282	0	0	0.380078	0	0	0	0
Contig11484.0.g48	Contig11484.0.g48	1.13051	1.76266	0.409933	0.395002	0.86007	0.401957	0.464311	0.310596	1.83863	1.28734	2.06802	1.74581	0.0827856	1.18311
Contig11485.0.g47	Contig11485.0.g47	0	0	0	8.21618	0.592878	10.5448	0.210122	0.742683	180.056	88.0881	17.9762	24.4832	0	0
Contig11486.0.g50	Contig11486.0.g50	21.6046	29.5703	4.43681	4.75626	7.04943	10.0489	7.53833	20.2225	14.0859	13.638	11.8318	12.0439	14.9303	8.10825
Contig11487.0.g49	Contig11487.0.g49	96.0725	53.9876	34.9804	47.1575	35.8987	113.126	31.8702	45.9581	44.9095	54.6771	75.6878	48.0735	10.0079	4.0297
Contig11488.0.g44	Contig11488.0.g44	15.0519	14.4511	21.1649	13.0761	19.2542	11.7197	17.7841	15.3823	18.2081	9.91033	26.6631	8.59357	21.652	22.1188
Contig11489.0.g42	Contig11489.0.g42	18.5234	20.6422	16.1111	18.6011	24.1335	21.7671	28.4104	24.6543	17.4861	18.6002	14.3143	18.8013	27.3655	13.8109
Contig11489.0.g43	Contig11489.0.g43	16.0568	15.0049	8.72779	6.68568	11.0868	12.6593	10.2785	18.3632	13.2272	10.4779	14.0931	10.3081	13.1692	5.96383
Contig1149.0.g2	Contig1149.0.g2	0	0	0	0.133111	0.124415	0.180442	0.066034	0.0842144	3.29139	1.77481	0	1.02426	0	0
Contig1149.1.g13	Contig1149.1.g13	6.22291	7.54853	7.62134	5.54128	5.64182	4.05735	6.98894	5.91831	5.85729	6.45628	6.76135	8.57267	6.2131	7.33075
Contig1149.1.g14	Contig1149.1.g14	50.6498	43.942	49.6315	64.1798	37.433	43.3355	33.0481	28.6331	19.2132	25.56	31.0614	25.7434	37.7852	41.3285
Contig11490.0.g7	Contig11490.0.g7	4.20706	5.1693	4.2866	4.77053	5.31745	6.08533	5.1048	3.43045	3.06325	4.47907	1.51419	5.74394	0.128945	20.8654
Contig11491.0.0.g11	Contig11491.0.0.g11	2.45409	4.94698	4.31667	5.75837	3.86007	3.15425	4.22361	3.80404	3.68569	3.94247	4.51865	3.23572	5.48974	2.39522
Contig11491.0.0.g12	Contig11491.0.0.g12	0	0	0	0	0	0	0	0	0	0	0	0	0	0
Contig11492.0.g8	Contig11492.0.g8	0	0	0	1.69045	0.255205	1.99424	0.0406613	0.260071	18.1682	16.989	3.6175	5.75399	0	0
Contig11493.0.g5	Contig11493.0.g5	0	0	0	0	0	0	0	0	0	0	0	0	0	0
Contig11493.0.g6	Contig11493.0.g6	0	0	0	0	0	0	0	0	0	0	0	0	0	0
Contig11494.0.g15	Contig11494.0.g15	0	0	0	0	0	0	0	0	0	0	0	0	0	0
Contig11494.0.g16	Contig11494.0.g16	0	0	0	0	0	0	0	0	0	0	0	0	0	0
Contig11495.0.g17	Contig11495.0.g17	0	0.0802587	0.0218911	0	0.0392778	0.0215217	0	0	0	0.0428428	0	0.0242904	0.0262143	0.13709
Contig11497.0.g8	Contig11497.0.g8	0.0895297	0.299044	0.324086	1.09273	0.400941	0	1.47945	0.22162	0.743314	0.350127	0.516632	0.720353	0	0.42853
Contig11498.0.g19	Contig11498.0.g19	8.7027	17.6281	10.8543	8.81656	10.5548	7.85294	11.3329	12.7444	9.75811	8.70906	9.88558	11.3539	12.2442	3.46878
Contig11499.0.g20	Contig11499.0.g20	0	0	0	0	0	0	0	0	0	0	0	0	0	0
Contig11499.0.g21	Contig11499.0.g21	0	0	0	0	0	0	0	0	0	0	0	0	0	0
Contig115.1.g105	Contig115.1.g105	17.5601	20.8169	11.9918	11.6975	14.6298	16.293	14.4148	13.9278	22.2394	15.8809	12.5993	17.628	11.1122	6.21434
Contig1150.0.g34	Contig1150.0.g34	0.16822	0	0.100531	0.145087	0.136147	0.294353	0.162874	0.209487	0.142502	0.118998	0.24125	0.0559678	0	0.0723485
Contig1150.1.g15	Contig1150.1.g15	4.60245	6.14616	7.57783	8.74655	5.93748	6.19654	4.69146	4.09057	5.05018	8.8211	6.6269	6.61835	3.68103	5.63609
Contig11500.0.g38	Contig11500.0.g38	18.4689	21.1513	38.6879	37.1562	28.1103	28.2383	36.079	31.8897	35.7383	38.3688	34.3873	32.0543	34.5347	41.7228
Contig11501.0.g39	Contig11501.0.g39	32.8331	46.8242	31.3082	23.2149	29.8527	31.34	34.4058	38.2242	49.7628	27.4894	29.2368	45.6889	30.6315	14.229
Contig11502.0.g40	Contig11502.0.g40	0	0	0	6.98295	0	5.19978	0	5.06864	1.11078	14.823	117.341	72.001	0	0
Contig11502.0.g41	Contig11502.0.g41	11.6405	13.3417	8.46444	15.11	9.26429	9.04951	8.68183	11.1861	19.5725	11.3123	8.85968	9.18599	10.9143	4.68406
Contig11503.0.g42	Contig11503.0.g42	16.3018	15.1183	12.4291	16.5033	12.1858	17.0332	11.9732	17.8816	20.3922	18.2414	31.7332	16.3848	9.96494	12.5234
Contig11504.0.g34	Contig11504.0.g34	31.3639	37.7085	40.2967	61.1341	35.1335	55.1489	32.7695	45.4776	28.2147	25.8893	32.1853	29.0943	92.4654	76.1395
Contig11505.0.g35	Contig11505.0.g35	1.16099	2.91063	1.37694	1.23884	1.5047	1.39693	1.7207	1.97242	1.65888	2.0331	2.84839	1.40993	3.04136	3.86633
Contig11506.0.g36	Contig11506.0.g36	0.451363	0.452677	0.410677	0.534485	0.479406	0.0403308	0.322463	0.241248	0.299553	0.225312	0.261333	0.319146	0.988347	0.711763
Contig11507.0.g37	Contig11507.0.g37	118.026	120.778	92.0202	74.2238	93.4273	80.0476	71.3922	103.397	93.5888	97.6552	83.1064	88.4303	102.245	92.3853
Contig11508.0.g31	Contig11508.0.g31	40.4325	52.9916	57.5632	40.4966	59.9885	39.0693	45.4555	32.7819	37.3918	30.5079	38.3484	28.5135	26.2416	33.938
Contig11509.0.g32	Contig11509.0.g32	26.5801	40.9573	7.77971	10.0624	6.45045	7.64368	5.14202	18.5501	12.3358	17.389	7.97925	13.163	3.99114	7.05862
Contig11509.0.g33	Contig11509.0.g33	3.91589	7.11688	4.48673	4.35917	3.80007	3.68848	2.12442	5.15536	3.01618	3.71681	3.21592	4.10588	2.62988	4.65089
Contig1151.0.g33	Contig1151.0.g33	0	0	0.0704533	0.152643	0.0952006	0	0	0.0968875	0.200289	0.415806	0.16868	0.43093	0	0.203098
Contig1151.1.g16	Contig1151.1.g16	3.53946	5.15614	3.7574	3.56055	3.86122	2.81215	4.70639	3.51181	5.17756	4.84359	3.92548	4.19663	4.5707	3.79247
Contig11510.0.0.g65	Contig11510.0.0.g65	2.38862	1.06758	1.46387	1.75159	0.634882	0.49546	1.22601	0.914289	1.05594	1.04903	0.32137	1.62555	1.15684	2.35656
Contig11511.0.g64	Contig11511.0.g64	54.9955	37.758	32.072	40.4189	31.4906	25.2036	40.0349	39.0585	34.1614	38.4623	49.3943	34.7351	39.7953	28.5471
Contig11512.0.g62	Contig11512.0.g62	0	0	0	0	0	0	0	0	0	0	0	0	0	0
Contig11512.0.g63	Contig11512.0.g63	0	0	0	0	0	0	0	0	0	0	0	0	0	0
Contig11514.0.g60	Contig11514.0.g60	2.88176	5.534	4.54574	3.51412	4.02602	3.8287	4.69824	3.7668	5.74103	5.49594	8.86457	4.63437	3.91277	3.42412
Contig11514.0.g61	Contig11514.0.g61	138.998	86.4481	176.377	243.043	145.833	233.73	172.165	192.174	130.62	128.602	243.164	109.722	237.184	183.731
[truncated: 22,886 more rows]
