# Supplementary material for: Preferential expression of scores of functionally and evolutionarily diverse DNA and RNA-binding proteins during Oxytricha trifallax macronuclear development
Source: PLoS One. 2017 Feb 16;12(2):e0170870. doi: 10.1371/journal.pone.0170870 (PMC5312943; doi:10.1371/journal.pone.0170870)
Supplement: S2 Dataset — Column 1 = orthogroup, column 2 = gene id, column 3 = species, column 4 = annotations as described in Materials and Methods. (ZIP) [file pone.0170870.s020.zip]

Archive with 3 entries (2 files):
- S2_Dataset.csv
- __MACOSX/
- __MACOSX/._S2_Dataset.csv
