# Supplementary material for: Preferential expression of scores of functionally and evolutionarily diverse DNA and RNA-binding proteins during Oxytricha trifallax macronuclear development
Source: PLoS One. 2017 Feb 16;12(2):e0170870. doi: 10.1371/journal.pone.0170870 (PMC5312943; doi:10.1371/journal.pone.0170870)
Supplement: S2 Dataset — Column 1 = orthogroup, column 2 = gene id, column 3 = species, column 4 = annotations as described in Materials and Methods. (ZIP) [file pone.0170870.s020.zip › S2_Dataset.csv]

orthogroup	gene_id	species	annotations
OG000000:	GSPATP00034104001	Ptetraurelia	Probable serine/threonine-protein kinase DDB_G0279405; protein amino acid phosphorylation; ; protein tyrosine kinase activity ; protein serine/threonine kinase activity ; ATP binding ; protein kinase activity
OG000001:	TTHERM_00803540	Tthermophila	; hypothetical protein; ;
OG000002:	P17030	Hsapiens	ZNF25 KOX19; Zinc finger protein 25 (Zinc finger protein KOX19); nucleus [GO:0005634]; DNA binding [GO:0003677]; metal ion binding [GO:0046872]; regulation of transcription; DNA-templated [GO:0006355]; transcription; DNA-templated [GO:0006351]
OG000003:	TTHERM_00551100	Tthermophila	; hypothetical protein; NULL; NULL; NULL; NULL; NULL; FG-GAP repeat; PhnA Zinc-Ribbon; Chlamydia protein of unknown function; Sec-independent protein translocase protein (TatC); Chlamydial polymorphic outer membrane protein
OG000004:	TTHERM_00129850	Tthermophila	; Insect antifreeze protein; NULL; NULL; NULL; NULL; NULL; NULL; NULL; NULL; NULL; NULL; NULL; NULL; NULL; NULL; NULL; NULL; NULL; NULL; NULL; NULL; NULL; NULL; GCC2 and GCC3; EGF-like domain; LSD1 zinc finger; RING-like domain; Janus-atracotoxin; Zinc finger; ZZ type; Cysteine rich repeat; BCMA; TALL-1 binding; A2L zinc ribbon domain; Paralytic/GBP/PSP peptide; TNFR/NGFR cysteine-rich region; He…
OG000005:	F4HTV6	Athaliana	NA
OG000006:	Q9S6Z8	Athaliana	TPK5 KCO5 At4g01840 T7B11.10; Two-pore potassium channel 5 (AtTPK5) (Calcium-activated outward-rectifying potassium channel 5; chloroplastic) (AtKCO5); integral component of plasma membrane [GO:0005887]; plant-type vacuole membrane [GO:0009705]; metal ion binding [GO:0046872]; potassium ion leak channel activity [GO:0022841]; potassium ion transmembrane transport [GO:0071805]; stabilization of me…
OG000007:	TTHERM_00193630	Tthermophila	MRNC35; protein with predicted MORN domains localized at the C-terminus of the protein; NULL; NULL; MORN repeat; MORN repeat variant
OG000008:	P82711	Dmelanogastor	Cyp6a19 CG10243; Probable cytochrome P450 6a19 (EC 1.14.-.-) (CYPVIA19); endoplasmic reticulum membrane [GO:0005789]; heme binding [GO:0020037]; iron ion binding [GO:0005506]; monooxygenase activity [GO:0004497]; oxidoreductase activity; acting on paired donors; with incorporation or reduction of molecular oxygen [GO:0016705]
OG000009:	Q96EX2	Hsapiens	RNFT2 TMEM118; RING finger and transmembrane domain-containing protein 2 (Transmembrane protein 118); integral component of membrane [GO:0016021]; zinc ion binding [GO:0008270]
OG000010:	GSPATP00016406001	Ptetraurelia	Putative two-component sensor histidine kinase protein; signal transduction; membrane; two-component sensor activity ; ATP binding ; signal transducer activity
OG000011:	Q3E6Q1	Athaliana	PCMP-H40 CRR22 PCMP-H72 At1g11290 T28P6.20; Pentatricopeptide repeat-containing protein At1g11290; chloroplastic (Protein CHLORORESPIRATORY REDUCTION 22); chloroplast [GO:0009507]; endonuclease activity [GO:0004519]; mRNA modification [GO:0016556]; mRNA processing [GO:0006397]; nucleic acid phosphodiester bond hydrolysis [GO:0090305]
OG000012:	Q9UGF6	Hsapiens	OR5V1; Olfactory receptor 5V1 (Hs6M1-21) (Olfactory receptor OR6-26); integral component of membrane [GO:0016021]; plasma membrane [GO:0005886]; G-protein coupled receptor activity [GO:0004930]; olfactory receptor activity [GO:0004984]; detection of chemical stimulus involved in sensory perception of smell [GO:0050911]; G-protein coupled receptor signaling pathway [GO:0007186]; sensory perception…
OG000013:	GSPATP00017659001	Ptetraurelia	; regulation of transcription; ; DNA binding
OG000014:	P12544	Hsapiens	GZMA CTLA3 HFSP; Granzyme A (EC 3.4.21.78) (CTL tryptase) (Cytotoxic T-lymphocyte proteinase 1) (Fragmentin-1) (Granzyme-1) (Hanukkah factor) (H factor) (HF); extracellular region [GO:0005576]; immunological synapse [GO:0001772]; nucleus [GO:0005634]; protein homodimerization activity [GO:0042803]; serine-type endopeptidase activity [GO:0004252]; apoptotic process [GO:0006915]; cytolysis [GO:0019…
OG000015:	O43248	Hsapiens	HOXC11 HOX3H; Homeobox protein Hox-C11 (Homeobox protein Hox-3H); cytoplasm [GO:0005737]; nucleoplasm [GO:0005654]; RNA polymerase II core promoter proximal region sequence-specific DNA binding [GO:0000978]; RNA polymerase II core promoter proximal region sequence-specific DNA binding transcription factor activity involved in positive regulation of transcription [GO:0001077]; anterior/posterior p…
OG000016:	Contig13023.0.g33	Otrifallax	Contig13023.0.g33; Contig13023; Contig13023.0:477-4368; 1449; Protein kinase domain; ATP binding; protein phosphorylation; protein kinase activity; Protein kinase domain; Protein tyrosine kinase
OG000017:	GSPATP00017497001	Ptetraurelia	Kinesin-II 95 kDa subunit; microtubule-based movement; microtubule associated complex; ATP binding ; microtubule motor activity
OG000018:	Contig3970.0.g96	Otrifallax	Contig3970.0.g96; Contig3970; Contig3970.0:267-2116; 11474; Protein of unknown function (DUF3895); metal ion binding; intracellular; zinc ion binding; extracellular region; binding; Protein of unknown function (DUF3895); FYVE zinc finger; B-box zinc finger; Uteroglobin family
OG000019:	TTHERM_000324469	Tthermophila	; AMP-binding enzyme family protein; ;
OG000020:	Contig1216.g1321	Slemnae	NA
OG000021:	P30874	Hsapiens	SSTR2; Somatostatin receptor type 2 (SS-2-R) (SS2-R) (SS2R) (SRIF-1); cytoplasm [GO:0005737]; integral component of plasma membrane [GO:0005887]; neuron projection [GO:0043005]; plasma membrane [GO:0005886]; neuropeptide binding [GO:0042923]; PDZ domain binding [GO:0030165]; somatostatin receptor activity [GO:0004994]; adenylate cyclase-inhibiting G-protein coupled receptor signaling pathway [GO:…
OG000022:	Contig4019.g4308	Slemnae	NA
OG000023:	GSPATP00034103001	Ptetraurelia	Serine/threonine-protein kinase 6; protein amino acid phosphorylation; ; protein tyrosine kinase activity ; protein serine/threonine kinase activity ; ATP binding ; protein kinase activity
OG000024:	TTHERM_00874750	Tthermophila	CTH100; Papain family cysteine protease containing protein; proteolysis; proteolysis; cysteine-type peptidase activity; cysteine-type peptidase activity; Papain family cysteine protease; Cathepsin propeptide inhibitor domain (I29)
OG000025:	Contig9245.0.g72	Otrifallax	Contig9245.0.g72; Contig9245; Contig9245.0:382-2509; 4492; hypothetical protein; ;
OG000026:	TTHERM_00713290	Tthermophila	; hypothetical protein; ;
OG000027:	GSPATP00015531001	Ptetraurelia	Dual specificity protein phosphatase 9; protein amino acid dephosphorylation ; dephosphorylation; ; protein tyrosine/serine/threonine phosphatase activity ; protein tyrosine phosphatase activity ; phosphatase activity
OG000028:	H2KYV8	Celegans	C18C4.5 CELE_C18C4.5; C18C4.5; isoform b;
OG000029:	Q7PC81	Athaliana	ABCG43 PDR15 At4g15236 FCAALL.461; ABC transporter G family member 43 (ABC transporter ABCG.43) (AtABCG43) (Pleiotropic drug resistance protein 15); integral component of membrane [GO:0016021]; ATP binding [GO:0005524]; ATPase activity [GO:0016887]; transport [GO:0006810]
OG000030:	GSPATP00037407001	Ptetraurelia	Hypothetical transmembrane protein; ; ;
OG000031:	O17757	Celegans	ugt-44 CELE_F01D4.2 F01D4.2; UGT-44; transferase activity; transferring hexosyl groups [GO:0016758]; innate immune response [GO:0045087]
OG000032:	TTHERM_01093600	Tthermophila	; Major Facilitator Superfamily protein; transporter activity; transport; integral component of membrane;
OG000033:	O18338	Dmelanogastor	Rab8 rab8 CG8287 Dmel_CG8287; CG8287-PA (LD44762p) (Rab8) (Rab8; isoform C); neuronal cell body [GO:0043025]; plasma membrane [GO:0005886]; recycling endosome [GO:0055037]; secretory granule membrane [GO:0030667]; synapse [GO:0045202]; synaptic vesicle [GO:0008021]; trans-Golgi network transport vesicle [GO:0030140]; vesicle [GO:0031982]; GTP binding [GO:0005525]; GTPase activity [GO:0003924]; ce…
OG000034:	P53403	Dmelanogastor	Glut3 glut-l CG3853; Glucose transporter type 3 (Glucose transporter-like protein); integral component of plasma membrane [GO:0005887]; glucose transmembrane transporter activity [GO:0005355]; sugar:proton symporter activity [GO:0005351]; glucose import [GO:0046323]; hexose transmembrane transport [GO:0035428]; proton transport [GO:0015992]
OG000035:	Q19813	Celegans	col-140 CELE_F26F12.1 F26F12.1; COL-140; isoform a; structural constituent of cuticle [GO:0042302]
OG000036:	Q9CAU4	Athaliana	SCPL4 At1g73310 T18K17.2; Serine carboxypeptidase-like 4 (EC 3.4.16.-); extracellular region [GO:0005576]; serine-type carboxypeptidase activity [GO:0004185]
OG000037:	B4DCT0	Celegans	CELE_F12E12.12 F12E12.12; F12E12.12; oxidoreductase activity [GO:0016491]
OG000038:	Contig2416.g2598	Slemnae	NA
OG000039:	Q9C9I9	Athaliana	F26A9.10 At1g71530; Protein kinase superfamily protein (Putative uncharacterized protein F26A9.10); ATP binding [GO:0005524]; protein kinase activity [GO:0004672]
OG000040:	Contig9357.g10008	Slemnae	NA
OG000041:	TTHERM_01285840	Tthermophila	; hypothetical protein; ; Bacterial domain of unknown function
OG000042:	GSPATP00010700001	Ptetraurelia	Putative casein kinase I; 37964-34339; protein amino acid phosphorylation; ; protein tyrosine kinase activity ; protein serine/threonine kinase activity ; ATP binding ; protein kinase activity
OG000043:	Q1ZXR4	Celegans	rab-11.2 CELE_W04G5.2 W04G5.2; RAB-11.2; isoform a; intracellular [GO:0005622]; GTP binding [GO:0005525]; protein transport [GO:0015031]; small GTPase mediated signal transduction [GO:0007264]
OG000044:	Contig16387.g17453	Slemnae	NA
OG000045:	Q9ZW73	Athaliana	At2g43220; Cysteine/histidine-rich C1 domain-containing protein (Putative uncharacterized protein At2g43220); intracellular [GO:0005622]; protein-disulfide reductase activity [GO:0047134]; zinc ion binding [GO:0008270]; intracellular signal transduction [GO:0035556]
OG000046:	PTETP1600014001	Ptetraurelia	NA
OG000047:	GSPATP00009300001	Ptetraurelia	WD-40 repeat protein; ; ;
OG000048:	F4JNB6	Athaliana	NA
OG000049:	TTHERM_01100530	Tthermophila	; MATE efflux family protein; drug transmembrane transport; drug transmembrane transport; drug transmembrane transport; drug transmembrane transport; drug transmembrane transporter activity; drug transmembrane transporter activity; drug transmembrane transporter activity; drug transmembrane transporter activity; antiporter activity; antiporter activity; antiporter activity; antiporter activity; m…
OG000050:	Q5JPF3	Hsapiens	ANKRD36C; Ankyrin repeat domain-containing protein 36C (Protein immuno-reactive with anti-PTH polyclonal antibodies); ion channel inhibitor activity [GO:0008200]
OG000051:	Q9LSY5	Athaliana	UGT71B7 At3g21790 MSD21.10 MSD21.15; UDP-glycosyltransferase 71B7 (EC 2.4.1.-); transferase activity; transferring hexosyl groups [GO:0016758]
OG000052:	TTHERM_00856580	Tthermophila	; TPR Domain containing protein. Sequence similarity to a protein kinase family unique to Tetrahymena thermophila (Eisen et al.; 2006)."; protein kinase activity; protein kinase activity; protein kinase activity; protein kinase activity; protein kinase activity; protein kinase activity; protein kinase activity; protein kinase activity; protein kinase activity; protein tyrosine kinase activity; pr…
OG000053:	TTHERM_00592990	Tthermophila	; ABC transporter family protein; ATP binding; ATPase activity;
OG000054:	Q1EC11	Dmelanogastor	mos CG8767 Dmel_CG8767; IP11267p (Mos) (EC 2.7.11.-); ATP binding [GO:0005524]; protein kinase activity [GO:0004672]; protein serine/threonine kinase activity [GO:0004674]; positive regulation of TOR signaling [GO:0032008]; protein phosphorylation [GO:0006468]
OG000055:	GSPATP00022849001	Ptetraurelia	Phospholipid-transporting ATPase 3; transport ; phospholipid transport; membrane ; integral to membrane; magnesium ion binding ; ATPase activity; coupled to transmembrane movement of ions; phosphorylative mechanism ; ATP binding ; phospholipid-translocating ATPase activity
OG000056:	GSPATP00026232001	Ptetraurelia	Cyclic nucleotide phosphodiesterase PDE3A; signal transduction; ; 3';5'-cyclic-nucleotide phosphodiesterase activity
OG000057:	F4JIU4	Athaliana	VIII-B VIIIB At4g27370 M4I22.180; Myosin-4 (MYOSIN VIII B) (AtVIIIB); myosin complex [GO:0016459]; ATP binding [GO:0005524]; motor activity [GO:0003774]
OG000058:	P23291	Scerevisiae	YHR135C; YCK1; Palmitoylated plasma membrane-bound casein kinase I (CK1) isoform; shares redundant functions with Yck2p in morphogenesis; proper septin assembly; endocytic trafficking; and glucose sensing; stabilized by Sod1p binding in the presence of glucose and oxygen; causing glucose repression of respiratory metabolism; YCK1 has a paralog; YCK2; that arose from the whole genome duplication; …
OG000059:	Contig2658.g2849	Slemnae	NA
OG000060:	Q8RX37	Athaliana	At1g07160 F10K1.13; Probable protein phosphatase 2C 2 (AtPP2C02) (EC 3.1.3.16) (Protein phosphatase AP2C2); metal ion binding [GO:0046872]; protein serine/threonine phosphatase activity [GO:0004722]; protein dephosphorylation [GO:0006470]
OG000061:	GSPATP00038986001	Ptetraurelia	Cathepsin D; proteolysis; ; pepsin A activity (obsolete GO:0004194) ; aspartic-type endopeptidase activity
OG000062:	GSPATP00010702001	Ptetraurelia	Receptor tyrosine phosphatase; protein amino acid dephosphorylation ; dephosphorylation; ; protein tyrosine phosphatase activity ; phosphatase activity
OG000063:	GSPATP00014078001	Ptetraurelia	Hypothetical protein; ; ;
OG000064:	Q04652	Dmelanogastor	kel CG7210; Ring canal kelch protein [Cleaved into: Kelch short protein]; cytoplasm [GO:0005737]; cytoskeleton [GO:0005856]; female germline ring canal [GO:0035324]; female germline ring canal inner rim [GO:0035183]; germline ring canal [GO:0045172]; actin binding [GO:0003779]; actin cytoskeleton organization [GO:0030036]; cellularization [GO:0007349]; female germline ring canal formation [GO:000…
OG000065:	TTHERM_00933190	Tthermophila	; hypothetical protein; NULL; NULL; Spasmodic peptide gm9a; Bowman-Birk serine protease inhibitor family
OG000066:	GSPATP00013301001	Ptetraurelia	Adenylate cyclase; terminal-differentiation specific; ; ;
OG000067:	Q86UQ4	Hsapiens	ABCA13; ATP-binding cassette sub-family A member 13; integral component of plasma membrane [GO:0005887]; intracellular membrane-bounded organelle [GO:0043231]; ATP binding [GO:0005524]; ATPase activity; coupled to transmembrane movement of substances [GO:0042626]; cholesterol transporter activity [GO:0017127]; phospholipid transporter activity [GO:0005548]; cholesterol efflux [GO:0033344]; phosph…
OG000068:	Q9XWR7	Celegans	CELE_Y11D7A.3 Y11D7A.3; Y11D7A.3; isoform a;
OG000069:	TTHERM_00853020	Tthermophila	; Leucine Rich Repeat family protein; NULL; NULL; NULL; NULL; Prefoldin subunit; rhoptry protein; Leucine Rich Repeat; polycystin cation channel protein
OG000070:	TTHERM_00502630	Tthermophila	; ABC transporter family protein; ATP binding; ATP binding; ATP binding; ATP binding; ATP binding; ATP binding; ATP binding; ATP binding; ATP binding; ATP binding; ATP binding; ATP binding; ATP binding; ATP binding; ATP binding; ATP binding; ATP binding; ATP binding; ATP binding; ATP binding; ATP binding; ATP binding; ATP binding; ATP binding; ATP binding; ATP binding; ATP binding; ATP binding; A…
OG000071:	Q9VQC0	Dmelanogastor	VGlut CG9887 Dmel_CG9887; Vesicular glutamate transporter; isoform A (Vesicular glutamate transporter; isoform B) (Vesicular glutamate transporter; isoform C); integral component of membrane [GO:0016021]; integral component of synaptic vesicle membrane [GO:0030285]; synaptic vesicle [GO:0008021]; synaptic vesicle membrane [GO:0030672]; vesicle [GO:0031982]; L-glutamate transmembrane transporter a…
OG000072:	Q16363	Hsapiens	LAMA4; Laminin subunit alpha-4 (Laminin-14 subunit alpha) (Laminin-8 subunit alpha) (Laminin-9 subunit alpha); basal lamina [GO:0005605]; basement membrane [GO:0005604]; extracellular exosome [GO:0070062]; extracellular region [GO:0005576]; extracellular matrix structural constituent [GO:0005201]; cell adhesion [GO:0007155]; extracellular matrix organization [GO:0030198]; regulation of cell adhes…
OG000073:	Q9TZ27	Celegans	fbxa-59 CELE_T12B5.8 T12B5.8; FBXA-59; innate immune response [GO:0045087]
OG000074:	Q09596	Celegans	gst-5 R03D7.6; Probable glutathione S-transferase 5 (EC 2.5.1.18) (GST class-sigma); glutathione transferase activity [GO:0004364]; innate immune response [GO:0045087]
OG000075:	TTHERM_00194590	Tthermophila	; Lipase family protein; triglyceride lipase activity; lipid metabolic process; Lipase
OG000076:	GSPATP00008733001	Ptetraurelia	Heat shock factor; putative; regulation of transcription; DNA-dependent; nucleus; sequence-specific DNA binding ; transcription factor activity
OG000077:	Contig1284.1.g60	Otrifallax	Contig1284.1.g60; Contig1284; Contig1284.1:130-805; 15490; Glutathione S-transferase; N-terminal domain; protein binding; Glutathione S-transferase; N-terminal domain; Glutathione S-transferase; C-terminal domain
OG000078:	P17661	Hsapiens	DES; Desmin; cytosol [GO:0005829]; extracellular exosome [GO:0070062]; fascia adherens [GO:0005916]; intermediate filament [GO:0005882]; neuromuscular junction [GO:0031594]; sarcolemma [GO:0042383]; Z disc [GO:0030018]; cytoskeletal protein binding [GO:0008092]; identical protein binding [GO:0042802]; structural constituent of cytoskeleton [GO:0005200]; cytoskeleton organization [GO:0007010]; mus…
OG000079:	GSPATP00006134001	Ptetraurelia	K+ channel; putative; ; ; nucleic acid binding
OG000080:	P20248	Hsapiens	CCNA2 CCN1 CCNA; Cyclin-A2 (Cyclin-A); cytoplasm [GO:0005737]; female pronucleus [GO:0001939]; male pronucleus [GO:0001940]; nucleoplasm [GO:0005654]; nucleus [GO:0005634]; cell division [GO:0051301]; G2/M transition of mitotic cell cycle [GO:0000086]; mitotic cell cycle [GO:0000278]; mitotic G2 DNA damage checkpoint [GO:0007095]; mitotic nuclear division [GO:0007067]; organ regeneration [GO:0031…
OG000081:	Contig15491.g16504	Slemnae	NA
OG000082:	O00445	Hsapiens	SYT5; Synaptotagmin-5 (Synaptotagmin V) (SytV); cell junction [GO:0030054]; dense core granule [GO:0031045]; integral component of membrane [GO:0016021]; neuron projection [GO:0043005]; neuronal cell body [GO:0043025]; perinuclear region of cytoplasm [GO:0048471]; plasma membrane [GO:0005886]; recycling endosome membrane [GO:0055038]; synaptic vesicle membrane [GO:0030672]; calcium ion binding [G…
OG000083:	Q8IMY6	Dmelanogastor	CG10175-RC CG10175 Dmel_CG10175; Carboxylic ester hydrolase (EC 3.1.1.-); hydrolase activity [GO:0016787]
OG000084:	PTETP100087001	Ptetraurelia	NA
OG000085:	TTHERM_00931920	Tthermophila	; hypothetical protein; NULL; NULL; Ion channel; transporter; cation channel family
OG000086:	TTHERM_01124100	Tthermophila	; AMP-binding enzyme family protein; catalytic activity; catalytic activity; catalytic activity; catalytic activity; catalytic activity; catalytic activity; metabolic process; metabolic process; metabolic process; metabolic process; metabolic process; metabolic process; AMP-binding enzyme; Ice nucleation protein repeat; amino acid adenylation domain; O-succinylbenzoate-CoA ligase; (2;3-dihydroxyb…
OG000087:	Q9XWD4	Celegans	fbxa-216 CELE_Y47H9C.10 Y47H9C.10; FBXA-216;
OG000088:	Contig19846.g21048	Slemnae	NA
OG000089:	GSPATP00035305001	Ptetraurelia	E3 ubiquitin-protein ligase RNF168; ; ; protein binding ; zinc ion binding
OG000090:	F4KGH9	Athaliana	NA
OG000091:	Q9U3P7	Celegans	dhhc-7 C17D12.1 CELE_C17D12.1; Palmitoyltransferase (EC 2.3.1.225); integral component of membrane [GO:0016021]; protein-cysteine S-palmitoyltransferase activity [GO:0019706]; zinc ion binding [GO:0008270]
OG000092:	Q8IVF4	Hsapiens	DNAH10 KIAA2017; Dynein heavy chain 10; axonemal (Axonemal beta dynein heavy chain 10) (Ciliary dynein heavy chain 10); cilium [GO:0005929]; cytoplasm [GO:0005737]; dynein complex [GO:0030286]; microtubule [GO:0005874]; ATP binding [GO:0005524]; ATPase activity [GO:0016887]; microtubule motor activity [GO:0003777]; microtubule-based movement [GO:0007018]
OG000093:	TTHERM_000653758	Tthermophila	; SCP-like extracellular protein; ;
OG000094:	Q9FKG1	Athaliana	ERF104 At5g61600 K11J9.13; Ethylene-responsive transcription factor ERF104; nucleus [GO:0005634]; sequence-specific DNA binding transcription factor activity [GO:0003700]; transcription regulatory region DNA binding [GO:0044212]; cell division [GO:0051301]; defense response to fungus [GO:0050832]; ethylene-activated signaling pathway [GO:0009873]; positive regulation of transcription; DNA-templat…
OG000095:	GSPATP00038346001	Ptetraurelia	G surface protein; allelic form 156; multicellular organismal development; membrane; receptor activity
OG000096:	P25294	Scerevisiae	YNL007C; SIS1; Type II HSP40 co-chaperone that interacts with the HSP70 protein Ssa1p; shuttles between cytosol and nucleus; mediates delivery of misfolded proteins into the nucleus for degradation; involved in proteasomal degradation of misfolded cytosolic proteins; protein abundance increases in response to DNA replication stress; polyQ aggregates sequester Sis1p and interfere with clearance of…
OG000097:	Contig18783.0.g23	Otrifallax	Contig18783.0.g23; Contig18783; Contig18783.0:805-3111; 24379; E1-E2 ATPase; ; E1-E2 ATPase; haloacid dehalogenase-like hydrolase; Cation transporting ATPase; C-terminus; Putative hydrolase of sodium-potassium ATPase alpha subunit; Protein of unknown function; DUF485
OG000098:	Q9SKQ0	Athaliana	CYP19-2 CYP2 ROC6 At2g21130 F26H11.11; Peptidyl-prolyl cis-trans isomerase CYP19-2 (PPIase CYP19-2) (EC 5.2.1.8) (Cyclophilin of 19 kDa 2) (Cyclophilin-2) (Rotamase cyclophilin-6); cytosol [GO:0005829]; plasma membrane [GO:0005886]; peptide binding [GO:0042277]; peptidyl-prolyl cis-trans isomerase activity [GO:0003755]; protein folding [GO:0006457]
OG000099:	Q9W4G1	Dmelanogastor	CG6927 Dmel_CG6927; CG6927 (LD07278p); cell junction [GO:0030054]; integral component of membrane [GO:0016021]; plasma membrane [GO:0005886]; synapse [GO:0045202]; extracellular ligand-gated ion channel activity [GO:0005230]
OG000100:	Contig7963.g8507	Slemnae	NA
OG000101:	GSPATP00018565001	Ptetraurelia	; ; ;
OG000102:	GSPATP00029415001	Ptetraurelia	Tryparedoxin; electron transport (obsolete GO:0006118); ; electron carrier activity
OG000103:	GSPATP00021679001	Ptetraurelia	Probable protein phosphatase 2C 73; ; ; catalytic activity
OG000104:	GSPATP00017464001	Ptetraurelia	Serine/threonine protein phosphatase PP-X homolog; ; ; hydrolase activity
OG000105:	Q13520	Hsapiens	AQP6 AQP2L; Aquaporin-6 (AQP-6) (Aquaporin-2-like) (Kidney-specific aquaporin) (hKID); apical plasma membrane [GO:0016324]; integral component of plasma membrane [GO:0005887]; transport vesicle membrane [GO:0030658]; anion channel activity [GO:0005253]; glycerol channel activity [GO:0015254]; nitrate transmembrane transporter activity [GO:0015112]; water channel activity [GO:0015250]; anion trans…
OG000106:	Q15025	Hsapiens	TNIP1 KIAA0113 NAF1; TNFAIP3-interacting protein 1 (A20-binding inhibitor of NF-kappa-B activation 1) (ABIN-1) (HIV-1 Nef-interacting protein) (Nef-associated factor 1) (Naf1) (Nip40-1) (Virion-associated nuclear shuttling protein) (VAN) (hVAN); cytoplasm [GO:0005737]; intracellular [GO:0005622]; nucleus [GO:0005634]; mitogen-activated protein kinase binding [GO:0051019]; defense response [GO:000…
OG000107:	GSPATP00039538001	Ptetraurelia	Hypothetical protein; ; ;
OG000108:	Contig19289.g20447	Slemnae	NA
OG000109:	Q9UL54	Hsapiens	TAOK2 KIAA0881 MAP3K17 PSK PSK1 UNQ2971/PRO7431; Serine/threonine-protein kinase TAO2 (EC 2.7.11.1) (Kinase from chicken homolog C) (hKFC-C) (Prostate-derived sterile 20-like kinase 1) (PSK-1) (PSK1) (Prostate-derived STE20-like kinase 1) (Thousand and one amino acid protein kinase 2); cytoplasm [GO:0005737]; cytoplasmic membrane-bounded vesicle [GO:0016023]; cytoplasmic vesicle membrane [GO:0030…
OG000110:	Q0WWX4	Athaliana	At5g18590; Kelch repeat-containing protein (RanGAP1 interacting protein); cytosol [GO:0005829]
OG000111:	O65704	Athaliana	At4g19330 T5K18.110; Putative F-box/kelch-repeat protein At4g19330; response to cold [GO:0009409]
OG000112:	Q18277	Celegans	hlh-12 C28C12.8 CELE_C28C12.8; HLH-12; nucleus [GO:0005634]
OG000113:	TTHERM_00469230	Tthermophila	MPK1; Putative mitogen-activated protein (MAP) kinase; protein kinase activity; protein kinase activity; protein kinase activity; protein tyrosine kinase activity; protein tyrosine kinase activity; protein tyrosine kinase activity; ATP binding; ATP binding; ATP binding; protein phosphorylation; protein phosphorylation; protein phosphorylation; DIM protein; protein kinase domain; protein tyrosine …
OG000114:	TTHERM_00773130	Tthermophila	; Major Facilitator Superfamily protein; NULL; NULL; NULL; NULL; NULL; NULL; NULL; NULL; NULL; NULL; NULL; NULL; NULL; NULL; NULL; NULL; nitrite transporter; ABC-2 type transporter; Integral membrane protein; d-galactonate transporter; Oxalate/Formate Antiporter; monocarboxylate transporter; Multidrug resistance protein; glycerol-3-phosphate transporter; transporter; major facilitator family; sor…
OG000115:	Q9MA60	Athaliana	FH11 At3g05470 F22F7.8; Formin-like protein 11 (AtFH11); integral component of membrane [GO:0016021]; actin binding [GO:0003779]
OG000116:	TTHERM_00637260	Tthermophila	; von Willebrand factor type A domain containing protein; NULL; NULL; NULL; ELK domain; Vault protein inter-alpha-trypsin; von Willebrand factor type A
OG000117:	O17191	Celegans	math-23 C46F9.2 CELE_C46F9.2; MATH-23;
OG000118:	Q94C86	Athaliana	At3g16850; Pectin lyase-like superfamily protein (Putative polygalacturonase); extracellular region [GO:0005576]; plant-type cell wall [GO:0009505]; vacuole [GO:0005773]; lyase activity [GO:0016829]; polygalacturonase activity [GO:0004650]; carbohydrate metabolic process [GO:0005975]; cell wall organization [GO:0071555]
OG000119:	TTHERM_00658820	Tthermophila	; Peptidase family M1 containing protein; metallopeptidase activity; metallopeptidase activity; metallopeptidase activity; metallopeptidase activity; metallopeptidase activity; zinc ion binding; zinc ion binding; zinc ion binding; zinc ion binding; zinc ion binding; aminopeptidase N; Peptidase family M1; tRNA (guanine-N1)-methyltransferase; leukotriene A-4 hydrolase/aminopeptidase; M protein tran…
OG000120:	Q22940	Celegans	twk-28 C52B9.6 CELE_C52B9.6; TWK-28; integral component of membrane [GO:0016021]; potassium channel activity [GO:0005267]
OG000121:	GSPATP00030489001	Ptetraurelia	Hypothetical protein At1g08050; ; ;
OG000122:	Q09221	Celegans	cpna-2 B0228.4; Copine family protein 2;
OG000123:	Contig17389.g18498	Slemnae	NA
OG000124:	Q10924	Celegans	fkh-6 B0286.5 CELE_B0286.5; FKH-6; nucleus [GO:0005634]; sequence-specific DNA binding [GO:0043565]; sequence-specific DNA binding transcription factor activity [GO:0003700]; male germ-line sex determination [GO:0019100]; male gonad development [GO:0008584]; transcription; DNA-templated [GO:0006351]
OG000125:	GSPATP00027384001	Ptetraurelia	Hypothetical protein; ; ;
OG000126:	TTHERM_000672289	Tthermophila	; glutathione S-transferase amine-terminal domain protein; ;
OG000127:	GSPATP00016613001	Ptetraurelia	CTD small phosphatase-like protein 2; ; ; phosphatase activity
OG000128:	Contig9985.g10680	Slemnae	NA
OG000129:	Q9V3X2	Dmelanogastor	Tsp96F BcDNA.LD19727 CG6120 Dmel_CG6120; Tetraspanin; integral component of membrane [GO:0016021]; plasma membrane [GO:0005886]
OG000130:	Q7K0F7	Dmelanogastor	CG11200 Dmel_CG11200; Carbonyl reductase; isoform A (EC 1.1.1.184) (Carbonyl reductase; isoform B) (EC 1.1.1.184) (Carbonyl reductase; isoform C) (EC 1.1.1.184) (GH19857p); endomembrane system [GO:0012505]; carbonyl reductase (NADPH) activity [GO:0004090]
OG000131:	Q501E9	Athaliana	At3g51530 F26O13.170; F-box/FBD/LRR-repeat protein At3g51530;
OG000132:	GSPATP00009871001	Ptetraurelia	Peroxisomal acyl-coenzyme A oxidase 1; fatty acid beta-oxidation ; metabolic process ; fatty acid metabolic process ; electron transport (obsolete GO:0006118); peroxisome; oxidoreductase activity; acting on the CH-CH group of donors ; acyl-CoA oxidase activity ; FAD binding ; acyl-CoA dehydrogenase activity ; oxidoreductase activity
OG000133:	TTHERM_00798120	Tthermophila	; hypothetical protein; NULL; NULL; NULL; NULL; NULL; NULL; NULL; NULL; NULL; Domain of unknown function; Oxalate/Formate Antiporter; OPT oligopeptide transporter protein; 7TM diverse intracellular signalling; transporter; major facilitator family; putative Mg2+ transporter-C (MgtC) family; transporter; major facilitator superfamily; glycosyl transferase; group 4 family; Hg(II)-responsive transcr…
OG000134:	Contig2427.g2616	Slemnae	NA
OG000135:	Contig18344.g19491	Slemnae	NA
OG000136:	GSPATP00019902001	Ptetraurelia	Butyrate response factor 2; ; ; zinc ion binding ; nucleic acid binding
OG000137:	Contig18227.g19365	Slemnae	NA
OG000138:	Q20476	Celegans	CELE_F46G10.1 F46G10.1; F46G10.1; isoform a; protein homooligomerization [GO:0051260]
OG000139:	Q965R0	Celegans	CELE_Y50D4C.2 Y50D4C.2; Y50D4C.2; oxidoreductase activity [GO:0016491]; zinc ion binding [GO:0008270]
OG000140:	F4I2I5	Athaliana	NA
OG000141:	Q9VTU3	Dmelanogastor	RhoGAP68F CG6811; Rho GTPase-activating protein 68F; cytoplasm [GO:0005737]; GTPase activator activity [GO:0005096]; imaginal disc-derived leg morphogenesis [GO:0007480]; negative regulation of stress fiber assembly [GO:0051497]; positive regulation of GTPase activity [GO:0043547]; positive regulation of synaptic growth at neuromuscular junction [GO:0045887]; regulation of GTPase activity [GO:004…
OG000142:	Q92882	Hsapiens	OSTF1; Osteoclast-stimulating factor 1; cytoplasm [GO:0005737]; extracellular exosome [GO:0070062]; intracellular [GO:0005622]; ossification [GO:0001503]; signal transduction [GO:0007165]
OG000143:	TTHERM_00757580	Tthermophila	; hypothetical protein; ;
OG000144:	GSPATP00014051001	Ptetraurelia	cAMP-dependent protein kinase regulatory subunit; ; ;
OG000145:	P91513	Celegans	srbc-5 CELE_T28A11.7 T28A11.7; SRBC-5;
OG000146:	Contig13705.0.g23	Otrifallax	Contig13705.0.g23; Contig13705; Contig13705.0:167-4567; 564; Calcium-activated chloride channel; protein binding; Calcium-activated chloride channel; Ankyrin repeats (3 copies); Ankyrin repeat; Ankyrin repeats (many copies)
OG000147:	Contig1190.0.0.g6	Otrifallax	Contig1190.0.0.g6; Contig1190; Contig1190.0.0:4912-6395; 2192; DHHC palmitoyltransferase; zinc ion binding; endoplasmic reticulum; DHHC palmitoyltransferase; Reticulon; Predicted membrane protein (DUF2101)
OG000148:	B3H5Q1	Athaliana	BGLU11 At1g02850 F22D16.15; Beta-glucosidase 11 (AtBGLU11) (EC 3.2.1.21); beta-glucosidase activity [GO:0008422]; carbohydrate metabolic process [GO:0005975]
OG000149:	Q9SMT7	Athaliana	AAE3 4CLL10 AMPBP3 At3g48990 T2J13.170; Oxalate--CoA ligase (EC 6.2.1.8) (4-coumarate--CoA ligase isoform 8) (At4CL8) (4-coumarate--CoA ligase-like 10) (Acyl-activating enzyme 3) (Adenosine monophosphate binding protein 3) (AtMPBP3) (Oxalyl-CoA synthetase); apoplast [GO:0048046]; chloroplast [GO:0009507]; chloroplast stroma [GO:0009570]; cytoplasm [GO:0005737]; plasmodesma [GO:0009506]; ATP bindi…
OG000150:	P34299	Celegans	glr-1 C06E1.4; Glutamate receptor 1; cell junction [GO:0030054]; dendrite [GO:0030425]; endoplasmic reticulum [GO:0005783]; ionotropic glutamate receptor complex [GO:0008328]; neuron projection [GO:0043005]; neuron projection membrane [GO:0032589]; neuronal cell body [GO:0043025]; plasma membrane [GO:0005886]; postsynaptic density [GO:0014069]; postsynaptic membrane [GO:0045211]; recycling endoso…
OG000151:	P28676	Hsapiens	GCA GCL; Grancalcin; cytoplasm [GO:0005737]; extracellular exosome [GO:0070062]; plasma membrane [GO:0005886]; calcium ion binding [GO:0005509]; calcium-dependent cysteine-type endopeptidase activity [GO:0004198]; protein heterodimerization activity [GO:0046982]; protein homodimerization activity [GO:0042803]; membrane fusion [GO:0061025]; proteolysis [GO:0006508]
OG000152:	TTHERM_01107390	Tthermophila	; TPR Domain containing protein; ;
OG000153:	Q9Y3A6	Hsapiens	TMED5 CGI-100 UNQ397/PRO733; Transmembrane emp24 domain-containing protein 5 (p24 family protein gamma-2) (p24gamma2) (p28); cis-Golgi network [GO:0005801]; endoplasmic reticulum exit site [GO:0070971]; endoplasmic reticulum membrane [GO:0005789]; endoplasmic reticulum-Golgi intermediate compartment [GO:0005793]; endoplasmic reticulum-Golgi intermediate compartment membrane [GO:0033116]; Golgi ap…
OG000154:	Q9VYY9	Dmelanogastor	Evi5 CG11727; Ecotropic viral integration site 5 ortholog; cytoplasm [GO:0005737]; endosome [GO:0005768]; vesicle [GO:0031982]; GTPase activator activity [GO:0005096]; Rab GTPase binding [GO:0017137]; border follicle cell migration [GO:0007298]; positive regulation of GTPase activity [GO:0043547]; regulation of cell migration [GO:0030334]; regulation of GTPase activity [GO:0043087]; regulation of…
OG000155:	TTHERM_000455599	Tthermophila	; high mobility group (HMG)-box protein; ;
OG000156:	A8JNX5	Dmelanogastor	nAChRalpha4 nAcRalpha-80B CG12414 Dmel_CG12414; Nicotinic acetylcholine receptor alpha4; isoform C; acetylcholine-gated channel complex [GO:0005892]; cell junction [GO:0030054]; postsynaptic membrane [GO:0045211]; acetylcholine-activated cation-selective channel activity [GO:0004889]; cation transmembrane transport [GO:0098655]; cation transport [GO:0006812]; sleep [GO:0030431]; synaptic transmis…
OG000157:	GSPATP00012515001	Ptetraurelia	Similar to CA5030|IPF2988 Candida albicans IPF2988; ; ;
OG000158:	Contig17195.g18314	Slemnae	NA
OG000159:	Q9N357	Celegans	CELE_Y55F3AR.2 Y55F3AR.2; Y55F3AR.2; cell [GO:0005623]; protein disulfide oxidoreductase activity [GO:0015035]; cell redox homeostasis [GO:0045454]; glycerol ether metabolic process [GO:0006662]
OG000160:	Contig7747.g8256	Slemnae	NA
OG000161:	Q9LVE0	Athaliana	NPF6.4 NRT1.3 NTP3 At3g21670 MIL23.23; Protein NRT1/ PTR FAMILY 6.4 (AtNPF6.4) (Nitrate transporter 1.3); integral component of membrane [GO:0016021]; symporter activity [GO:0015293]; nitrate assimilation [GO:0042128]
OG000162:	Contig11630.0.g78	Otrifallax	Contig11630.0.g78; Contig11630; Contig11630.0:981-2377; 2581; Ankyrin repeats (many copies); protein binding; Ankyrin repeats (many copies); Ankyrin repeat; Ankyrin repeats (3 copies)
OG000163:	Contig10916.0.g94	Otrifallax	Contig10916.0.g94; Contig10916; Contig10916.0:101-2252; 13094; Ubiquitin carboxyl-terminal hydrolase; ubiquitin-dependent protein catabolic process; ubiquitin thiolesterase activity; Ubiquitin carboxyl-terminal hydrolase; Protein of unknown function (DUF3987)
OG000164:	Q9C9A6	Athaliana	PUB10 At1g71020 F15H11.22 F23N20.1; U-box domain-containing protein 10 (EC 6.3.2.-) (Plant U-box protein 10); ligase activity [GO:0016874]; ubiquitin-protein transferase activity [GO:0004842]
OG000165:	GSPATP00016996001	Ptetraurelia	Sodium/hydrogen exchanger 4; regulation of pH; integral to membrane; solute:hydrogen antiporter activity
OG000166:	Q02427	Dmelanogastor	Rbp1 Rbp11 CG17136; RNA-binding protein 1; nucleus [GO:0005634]; transcriptionally active chromatin [GO:0035327]; mRNA binding [GO:0003729]; nucleotide binding [GO:0000166]; mRNA cis splicing; via spliceosome [GO:0045292]; mRNA splice site selection [GO:0006376]; mRNA splicing; via spliceosome [GO:0000398]; RNA splicing [GO:0008380]
OG000167:	GSPATP00024843001	Ptetraurelia	Actin 1 isoform 4; ; ; ATP binding ; protein binding
OG000168:	Contig8853.g9457	Slemnae	NA
OG000169:	Q9W214	Dmelanogastor	Ppa ppa CG9952 Dmel_CG9952; Partner of Paired (Partner of paired; isoform A) (Partner of paired; isoform C) (RE01138p); SCF ubiquitin ligase complex [GO:0019005]; protein ubiquitination [GO:0016567]; SCF-dependent proteasomal ubiquitin-dependent protein catabolic process [GO:0031146]
OG000170:	GSPATP00038347001	Ptetraurelia	Choline transporter-like protein 2; ; ;
OG000171:	Contig14970.0.g37	Otrifallax	Contig14970.0.g37; Contig14970; Contig14970.0:74-1974; 23938; Protein kinase domain; protein phosphorylation; membrane; lipopolysaccharide biosynthetic process; phosphotransferase activity; alcohol group as acceptor; ATP binding; protein kinase activity; fibrinogen complex; protein polymerization; platelet activation; signal transduction; protein binding; bridging; receptor binding; Protein kinas…
OG000172:	Contig8447.g9011	Slemnae	NA
OG000173:	TTHERM_00628340	Tthermophila	; hypothetical protein; ;
OG000174:	Q9LUS9	Athaliana	At3g16555 MDC8.20; Putative F-box/LRR-repeat protein At3g16555;
OG000175:	P26885	Hsapiens	FKBP2 FKBP13; Peptidyl-prolyl cis-trans isomerase FKBP2 (PPIase FKBP2) (EC 5.2.1.8) (13 kDa FK506-binding protein) (13 kDa FKBP) (FKBP-13) (FK506-binding protein 2) (FKBP-2) (Immunophilin FKBP13) (Rotamase); cytoplasm [GO:0005737]; endoplasmic reticulum [GO:0005783]; endoplasmic reticulum membrane [GO:0005789]; extracellular exosome [GO:0070062]; FK506 binding [GO:0005528]; peptidyl-prolyl cis-tr…
OG000176:	PTETP11000002001	Ptetraurelia	NA
OG000177:	TTHERM_00344370	Tthermophila	; Histidine acid phosphatase family protein; NULL; NULL; Histidine acid phosphatase; phosphoglycerate mutase family protein
OG000178:	Contig8994.g9616	Slemnae	NA
OG000179:	TTHERM_00474600	Tthermophila	; PAP2 superfamily protein; catalytic activity; catalytic activity; catalytic activity; catalytic activity; catalytic activity; membrane; membrane; membrane; membrane; membrane; PAP2 superfamily; Tetraspanin family; IncA family protein; Synaptophysin / synaptoporin; stage III sporulation protein AF
OG000180:	TTHERM_000947363	Tthermophila	; tetratricopeptide repeat protein; ;
OG000181:	GSPATP00026414001	Ptetraurelia	Putative nuclear LIM factor interactor-interacting protein spore- specific form; ; ; phosphatase activity
OG000182:	PTETP1000056001	Ptetraurelia	NA
OG000183:	GSPATP00016867001	Ptetraurelia	Ubiquitin carboxyl-terminal hydrolase 15; ubiquitin-dependent protein catabolic process; ; zinc ion binding ; ubiquitin thiolesterase activity
OG000184:	P48148	Dmelanogastor	Rho1 CG8416; Ras-like GTP-binding protein Rho1; apical cortex [GO:0045179]; cell cortex [GO:0005938]; cell hair [GO:0070451]; cytoplasm [GO:0005737]; cytoskeleton [GO:0005856]; plasma membrane [GO:0005886]; GTP binding [GO:0005525]; GTPase activity [GO:0003924]; kinase binding [GO:0019900]; actin cytoskeleton organization [GO:0030036]; actin cytoskeleton reorganization [GO:0031532]; actin filamen…
OG000185:	P53390	Scerevisiae	YPR138C; MEP3; Ammonium permease of high capacity and low affinity; belongs to a ubiquitous family of cytoplasmic membrane proteins that transport only ammonium (NH4+); expression is under the nitrogen catabolite repression regulation ammonia permease; MEP3 has a paralog; MEP1; that arose from the whole genome duplication; SUBCELLULAR LOCATION: Membrane; Multi-pass membrane protein.; integral com…
OG000186:	Q9VK63	Dmelanogastor	CG5776 Dmel_CG5776; CG5776; isoform A (EC 3.6.1.3) (CG5776; isoform B) (EC 3.6.1.3) (LD25466p); ATP binding [GO:0005524]; ATPase activity [GO:0016887]
OG000187:	Q9LY90	Athaliana	F18O22_180 At5g14390; Alpha/beta-hydrolasefamily protein (Putative uncharacterized protein At5g14390) (Putative uncharacterized protein F18O22_180); hydrolase activity [GO:0016787]
OG000188:	GSPATP00031224001	Ptetraurelia	Probable Zinc-binding dehydrogenases; metabolic process; ; zinc ion binding ; catalytic activity ; binding ; oxidoreductase activity
OG000189:	Q18331	Celegans	gcy-11 C30G4.3; Receptor-type guanylate cyclase gcy-11 (EC 4.6.1.2); integral component of membrane [GO:0016021]; intracellular [GO:0005622]; plasma membrane [GO:0005886]; ATP binding [GO:0005524]; GTP binding [GO:0005525]; guanylate cyclase activity [GO:0004383]; metal ion binding [GO:0046872]; protein kinase activity [GO:0004672]; intracellular signal transduction [GO:0035556]
OG000190:	Q9UJ96	Hsapiens	KCNG2 KCNF2; Potassium voltage-gated channel subfamily G member 2 (Cardiac potassium channel subunit) (Voltage-gated potassium channel subunit Kv6.2); extracellular exosome [GO:0070062]; integral component of membrane [GO:0016021]; plasma membrane [GO:0005886]; voltage-gated potassium channel complex [GO:0008076]; delayed rectifier potassium channel activity [GO:0005251]; energy reserve metabolic…
OG000191:	GSPATP00017835001	Ptetraurelia	Putative polyphosphoinositide binding protein; ; ;
OG000192:	P38866	Scerevisiae	YHR176W; FMO1; Flavin-containing monooxygenase; localized to the cytoplasmic face of the ER membrane; catalyzes oxidation of biological thiols to maintain the ER redox buffer ratio for correct folding of disulfide-bonded proteins; ; endoplasmic reticulum membrane [GO:0005789]; flavin adenine dinucleotide binding [GO:0050660]; N;N-dimethylaniline monooxygenase activity [GO:0004499]; NADP binding […
OG000193:	Q9H6R0	Hsapiens	DHX33 DDX33; Putative ATP-dependent RNA helicase DHX33 (EC 3.6.4.13) (DEAH box protein 33); cytoplasm [GO:0005737]; nucleolus [GO:0005730]; nucleoplasm [GO:0005654]; ATP binding [GO:0005524]; ATP-dependent RNA helicase activity [GO:0004004]; poly(A) RNA binding [GO:0044822]; rDNA binding [GO:0000182]; positive regulation of transcription from RNA polymerase I promoter [GO:0045943]; RNA processing…
OG000194:	TTHERM_00355530	Tthermophila	; Uncharacterized protein family UPF0005 containing protein; NULL; NULL; Haemolysin-III related; Uncharacterized protein family UPF0005
OG000195:	Contig18792.g19935	Slemnae	NA
OG000196:	P51668	Hsapiens	UBE2D1 SFT UBC5A UBCH5 UBCH5A; Ubiquitin-conjugating enzyme E2 D1 (EC 6.3.2.19) (Stimulator of Fe transport) (SFT) (UBC4/5 homolog) (UbcH5) (Ubiquitin carrier protein D1) (Ubiquitin-conjugating enzyme E2(17)KB 1) (Ubiquitin-conjugating enzyme E2-17 kDa 1) (Ubiquitin-protein ligase D1); cytoplasm [GO:0005737]; cytosol [GO:0005829]; nucleoplasm [GO:0005654]; protein complex [GO:0043234]; ubiquitin …
OG000197:	GSPATP00028569001	Ptetraurelia	Histone H3; nucleosome assembly; nucleus ; nucleosome; DNA binding
OG000198:	Q13237	Hsapiens	PRKG2 PRKGR2; cGMP-dependent protein kinase 2 (cGK 2) (cGK2) (EC 2.7.11.12) (cGMP-dependent protein kinase II) (cGKII); apical plasma membrane [GO:0016324]; cytosol [GO:0005829]; nuclear membrane [GO:0031965]; ATP binding [GO:0005524]; cGMP binding [GO:0030553]; cGMP-dependent protein kinase activity [GO:0004692]; protein kinase activity [GO:0004672]; blood coagulation [GO:0007596]; circadian reg…
OG000199:	GSPATP00009439001	Ptetraurelia	Guanylyl cyclase; putative; cyclic nucleotide biosynthetic process ; intracellular signaling cascade; ; phosphorus-oxygen lyase activity
OG000200:	GSPATP00031331001	Ptetraurelia	Calcium/calmodulin-binding membrane protein PCM4-related; ; ;
OG000201:	TTHERM_00718030	Tthermophila	; regulator of chromosome condensation (RCC1)"; ;
OG000202:	GSPATP00027549001	Ptetraurelia	Glycogen synthase kinase-3 homolog MsK-3; protein amino acid phosphorylation; ; protein tyrosine kinase activity ; protein serine/threonine kinase activity ; ATP binding ; protein kinase activity
OG000203:	GSPATP00021587001	Ptetraurelia	; ; ;
OG000204:	TTHERM_00543720	Tthermophila	; hypothetical protein; NULL; NULL; LTXXQ motif; hydrogenase accessory protein HypB
OG000205:	Contig14193.g15126	Slemnae	NA
OG000206:	Q8LF90	Athaliana	At1g78260; At1g78260 (RNA recognition motif-containing protein) (RNA recognition motif-containing protein SEB-4); nucleic acid binding [GO:0003676]; nucleotide binding [GO:0000166]
OG000207:	F4I9X6	Athaliana	NA
OG000208:	Q9SU79	Athaliana	PAO5 At4g29720 T16L4.230; Probable polyamine oxidase 5 (AtPAO5) (EC 1.5.3.-); cytoplasm [GO:0005737]; thermospermine oxidase activity [GO:1990534]; regulation of timing of transition from vegetative to reproductive phase [GO:0048510]
OG000209:	GSPATP00005440001	Ptetraurelia	Histone H2B; nucleosome assembly; nucleus ; nucleosome; DNA binding
OG000210:	Q9N5C0	Celegans	CELE_W06H8.2 W06H8.2; W06H8.2; FMN binding [GO:0010181]; oxidoreductase activity [GO:0016491]
OG000211:	Q56YW9	Athaliana	TUBB2 TUB2 At5g62690 MRG21.11; Tubulin beta-2 chain; cytoplasm [GO:0005737]; microtubule [GO:0005874]; GTP binding [GO:0005525]; GTPase activity [GO:0003924]; structural constituent of cytoskeleton [GO:0005200]; microtubule-based process [GO:0007017]; protein polymerization [GO:0051258]
OG000212:	Contig12982.g13851	Slemnae	NA
OG000213:	Q107I8	Dmelanogastor	CHKov1 CG10618 Dmel_CG10618; CHKov1 (EC 2.7.7.49); RNA-directed DNA polymerase activity [GO:0003964]
OG000214:	Q9FJU9	Athaliana	At5g56590 MIK19.3; Glucan endo-1;3-beta-glucosidase 13 (EC 3.2.1.39) ((1->3)-beta-glucan endohydrolase 13) ((1->3)-beta-glucanase 13) (Beta-1;3-endoglucanase 13) (Beta-1;3-glucanase 13); anchored component of membrane [GO:0031225]; anchored component of plasma membrane [GO:0046658]; extracellular region [GO:0005576]; plant-type cell wall [GO:0009505]; plasma membrane [GO:0005886]; glucan endo-1;3…
OG000215:	P57796	Hsapiens	CABP4; Calcium-binding protein 4 (CaBP4); cytosol [GO:0005829]; extracellular region [GO:0005576]; synapse [GO:0045202]; terminal bouton [GO:0043195]; calcium ion binding [GO:0005509]; photoreceptor cell morphogenesis [GO:0008594]; phototransduction [GO:0007602]; retinal bipolar neuron differentiation [GO:0060040]; retinal cone cell development [GO:0046549]; signal transduction [GO:0007165]; visu…
OG000216:	Q9FJV0	Athaliana	MKK6 ANQ1 At5g56580 MIK19.2; Mitogen-activated protein kinase kinase 6 (AtMKK6) (MAP kinase kinase 6) (EC 2.7.12.2) (Protein Arabidopsis NQK1 homolog); cytoskeleton [GO:0005856]; intracellular [GO:0005622]; phragmoplast [GO:0009524]; ATP binding [GO:0005524]; MAP kinase kinase activity [GO:0004708]; protein serine/threonine kinase activity [GO:0004674]; activation of MAPK activity [GO:0000187]; l…
OG000217:	Q08980	Scerevisiae	NA
OG000218:	TTHERM_01132860	Tthermophila	TWI10; Argonaute/Piwi family protein; NULL; NULL; NULL; PAZ domain; Piwi domain; phosphoribosylaminoimidazolesuccinocarboxamide synthase
OG000219:	Q20459	Celegans	nas-25 F46C5.3; Zinc metalloproteinase nas-25 (EC 3.4.24.21) (Nematode astacin 25); extracellular region [GO:0005576]; metalloendopeptidase activity [GO:0004222]; zinc ion binding [GO:0008270]; molting cycle; collagen and cuticulin-based cuticle [GO:0018996]
OG000220:	GSPATP00000831001	Ptetraurelia	; transport; membrane; transporter activity
OG000221:	GSPATP00012091001	Ptetraurelia	NA
OG000222:	Q9XV06	Celegans	clec-241 CELE_F49H6.2 F49H6.2; CLEC-241;
OG000223:	Q9VY98	Dmelanogastor	CG9941-RA CG9941 Dmel_CG9941; CG9941 (EC 6.3.2.19) (LP12254p); ligase activity [GO:0016874]; ubiquitin-protein transferase activity [GO:0004842]; zinc ion binding [GO:0008270]; protein ubiquitination [GO:0016567]
OG000224:	Q95XH1	Celegans	vamp-7 CELE_Y69A2AR.6 Y69A2AR.6; VAMP-7; integral component of membrane [GO:0016021]; vesicle-mediated transport [GO:0016192]
OG000225:	GSPATP00030136001	Ptetraurelia	; ; ;
OG000226:	Q9SJT7	Athaliana	VHA-a2 At2g21410 F3K23.17; V-type proton ATPase subunit a2 (V-ATPase subunit a2) (V-type proton ATPase 95 kDa subunit a isoform 2) (V-ATPase 95 kDa isoform a2) (Vacuolar H(+)-ATPase subunit a isoform 2) (Vacuolar proton pump subunit a2) (Vacuolar proton translocating ATPase 95 kDa subunit a isoform 2); chloroplast [GO:0009507]; Golgi apparatus [GO:0005794]; integral component of membrane [GO:0016…
OG000227:	Contig19010.0.g64	Otrifallax	Contig19010.0.g64; Contig19010; Contig19010.0:268-2215; 17939; Chromo (CHRromatin Organisation MOdifier) domain; nucleus; Chromo (CHRromatin Organisation MOdifier) domain; Chromo shadow domain
OG000228:	Contig2533.0.g110	Otrifallax	Contig2533.0.g110; Contig2533; Contig2533.0:123-2298; 21860; Dual specificity phosphatase; catalytic domain; protein tyrosine/serine/threonine phosphatase activity; protein dephosphorylation; protein tyrosine phosphatase activity; Dual specificity phosphatase; catalytic domain; Protein-tyrosine phosphatase; Tyrosine phosphatase family
OG000229:	P98164	Hsapiens	LRP2; Low-density lipoprotein receptor-related protein 2 (LRP-2) (Glycoprotein 330) (gp330) (Megalin); apical plasma membrane [GO:0016324]; brush border membrane [GO:0031526]; coated pit [GO:0005905]; endocytic vesicle [GO:0030139]; endoplasmic reticulum [GO:0005783]; endosome [GO:0005768]; extracellular exosome [GO:0070062]; Golgi apparatus [GO:0005794]; integral component of membrane [GO:001602…
OG000230:	TTHERM_00540050	Tthermophila	; serpin; serine protease inhibitor; ; Serpin (serine proteinase inhibitor)
OG000231:	Contig22542.0.g69	Otrifallax	Contig22542.0.g69; Contig22542; Contig22542.0:109-433; 10270; Dynein light chain type 1; microtubule associated complex; microtubule-based process; Dynein light chain type 1
OG000232:	TTHERM_000837949	Tthermophila	; immobilization antigen; ;
OG000233:	O04922	Athaliana	GPX2 At2g31570 T9H9.9; Probable glutathione peroxidase 2 (EC 1.11.1.9); cytosol [GO:0005829]; nucleus [GO:0005634]; plasma membrane [GO:0005886]; glutathione peroxidase activity [GO:0004602]; response to oxidative stress [GO:0006979]
OG000234:	GSPATP00024216001	Ptetraurelia	Infraciliary lattice homologue alpha; ; ; calcium ion binding
OG000235:	Contig8501.g9071	Slemnae	NA
OG000236:	Contig3207.0.g73	Otrifallax	Contig3207.0.g73; Contig3207; Contig3207.0:207-1773; 3030; Ring finger domain; ; Ring finger domain; RING-type zinc-finger; LisH dimerisation motif
OG000237:	GSPATP00031564001	Ptetraurelia	Vacuolar protein sorting-associated protein vps5; cell communication; ; protein binding ; phosphoinositide binding
OG000238:	Q9LJF2	Athaliana	sks11 At3g13390; L-ascorbate oxidase pectinesterase-like protein pollen-specific protein-like (Protein SKU5-like 11) (Putative pectinesterase (Pectin methylesterase) family protein); copper ion binding [GO:0005507]; oxidoreductase activity [GO:0016491]
OG000239:	Q9LZM8	Athaliana	BLH9 BLR LSN PNY RPL VAN At5g02030 T7H20_80; BEL1-like homeodomain protein 9 (BEL1-like protein 9) (Protein BELLRINGER) (Protein LARSON) (Protein PENNYWISE) (Protein REPLUMLESS) (Protein VAAMANA); cytosol [GO:0005829]; nucleus [GO:0005634]; sequence-specific DNA binding [GO:0043565]; sequence-specific DNA binding transcription factor activity [GO:0003700]; floral whorl morphogenesis [GO:0048457];…
OG000240:	Contig6406.g6853	Slemnae	NA
OG000241:	GSPATP00006414001	Ptetraurelia	Cullin-4; ubiquitin-dependent protein catabolic process; cullin-RING ubiquitin ligase complex; ubiquitin protein ligase binding
OG000242:	Q17704	Celegans	stdh-3 C06B3.5; Putative steroid dehydrogenase 3 (EC 1.1.1.-); oxidoreductase activity [GO:0016491]; steroid biosynthetic process [GO:0006694]
OG000243:	TTHERM_00051890	Tthermophila	; Calpain family cysteine protease containing protein; calcium-dependent cysteine-type endopeptidase activity; intracellular; proteolysis;
OG000244:	Q9VL86	Dmelanogastor	CG17633; Zinc carboxypeptidase A 1 (EC 3.4.17.-); extracellular space [GO:0005615]; metallocarboxypeptidase activity [GO:0004181]; zinc ion binding [GO:0008270]; neurogenesis [GO:0022008]
OG000245:	TTHERM_00196570	Tthermophila	; hypothetical protein; nucleus; nucleus; nucleus; nucleus; nucleus; nucleus; nucleus; regulation of transcription; DNA-templated; regulation of transcription; DNA-templated; regulation of transcription; DNA-templated; regulation of transcription; DNA-templated; regulation of transcription; DNA-templated; regulation of transcription; DNA-templated; regulation of transcription; DNA-templated; sequ…
OG000246:	G5EBJ8	Celegans	CELE_Y59E9AR.1 CELE_Y59E9AR.7 Y59E9AR.1 Y59E9AR.7; Major sperm protein; cytoskeleton [GO:0005856]
OG000247:	Q94K00	Athaliana	TBL28 At2g40150 T7M7.4; Protein trichome birefringence-like 28; integral component of membrane [GO:0016021]; response to freezing [GO:0050826]
OG000248:	GSPATP00005219001	Ptetraurelia	MGC82519 protein; ; ; DNA binding ; protein binding ; zinc ion binding
OG000249:	Q12889	Hsapiens	OVGP1 MUC9 OGP; Oviduct-specific glycoprotein (Estrogen-dependent oviduct protein) (Mucin-9) (Oviductal glycoprotein) (Oviductin); cytosol [GO:0005829]; egg coat [GO:0035805]; extracellular region [GO:0005576]; perivitelline space [GO:0098595]; transport vesicle [GO:0030133]; chitin binding [GO:0008061]; chitinase activity [GO:0004568]; binding of sperm to zona pellucida [GO:0007339]; carbohydrat…
OG000250:	TTHERM_00289570	Tthermophila	; Leishmanolysin family protein; metalloendopeptidase activity; metalloendopeptidase activity; metalloendopeptidase activity; metalloendopeptidase activity; metalloendopeptidase activity; metalloendopeptidase activity; proteolysis; proteolysis; proteolysis; proteolysis; proteolysis; proteolysis; cell adhesion; cell adhesion; cell adhesion; cell adhesion; cell adhesion; cell adhesion; zinc ion bin…
OG000251:	Q9C927	Athaliana	PAP5 AT9 At1g52940 F14G24.21; Purple acid phosphatase 5 (EC 3.1.3.2); extracellular region [GO:0005576]; acid phosphatase activity [GO:0003993]; metal ion binding [GO:0046872]; dephosphorylation [GO:0016311]
OG000252:	Q9SJM7	Athaliana	URH1 At2g36310 F2H17.8; Uridine nucleosidase 1 (EC 3.2.2.3) (Uridine ribohydrolase 1); cytosol [GO:0005829]; adenosine nucleosidase activity [GO:0047622]; inosine nucleosidase activity [GO:0047724]; uridine nucleosidase activity [GO:0045437]; xanthosine nucleotidase activity [GO:0072585]; purine nucleoside catabolic process [GO:0006152]; uridine catabolic process [GO:0006218]
OG000253:	Q9TYQ0	Celegans	arrd-26 CELE_R05C11.1 R05C11.1; ARRD-26;
OG000254:	P25378	Scerevisiae	YCR027C; RHB1; Putative Rheb-related GTPase; involved in regulating canavanine resistance and arginine uptake; member of the Ras superfamily of G-proteins; SUBCELLULAR LOCATION: Cell membrane {ECO:0000269|PubMed:12456008}; Peripheral membrane protein {ECO:0000269|PubMed:12456008}. Note=Cell periphery; adjacent to the plasma membrane.; extrinsic component of plasma membrane [GO:0019897]; intracell…
OG000255:	Contig4839.g5175	Slemnae	NA
OG000256:	GSPATP00021675001	Ptetraurelia	Trichocyst matrix protein T1-B precursor; ; ;
OG000257:	GSPATP00021990001	Ptetraurelia	; ; ;
OG000258:	GSPATP00011146001	Ptetraurelia	Dihydroxyacetone phosphate acyltransferase; metabolic process; ; acyltransferase activity
OG000259:	Q12251	Scerevisiae	YPR011C; ; Mitochondrial transporter; major substrates are adenosine 5'-phosphosulfate (APS) and 3'-phospho-adenosine 5'-phosphosulfate (PAPS); member of the mitochondrial carrier family; the authentic; non-tagged protein is detected in highly purified mitochondria in high-throughput studies; SUBCELLULAR LOCATION: Mitochondrion inner membrane {ECO:0000269|PubMed:14562095}; Multi-pass membrane pro…
OG000260:	GSPATP00017810001	Ptetraurelia	Hypothetical protein At1g09990; ; ;
OG000261:	O80977	Athaliana	VSR3 BP80A' ELP2A At2g14740 F26C24.12; Vacuolar-sorting receptor 3 (AtVSR3) (BP80-like protein a') (AtBP80a') (Epidermal growth factor receptor-like protein 2a) (AtELP2a); clathrin-coated vesicle membrane [GO:0030665]; endosome [GO:0005768]; Golgi apparatus [GO:0005794]; Golgi membrane [GO:0000139]; integral component of membrane [GO:0016021]; late endosome membrane [GO:0031902]; membrane [GO:001…
OG000262:	Contig16386.g17451	Slemnae	NA
OG000263:	Contig16705.0.g33	Otrifallax	Contig16705.0.g33; Contig16705; Contig16705.0:234-3600; 462; hypothetical protein; ;
OG000264:	P38713	Scerevisiae	YHR073W; OSH3; Member of an oxysterol-binding protein family; this family has seven members in S. cerevisiae; family members have overlapping; redundant functions in sterol metabolism and collectively perform a function essential for viability; contains FFAT motif; interacts with ER anchor Scs2p at patches at the plasma membrane; regulated by sterol binding; SUBCELLULAR LOCATION: Cytoplasm {ECO:0…
OG000265:	TTHERM_00766440	Tthermophila	; PHD-finger family protein; protein binding; protein binding; protein binding; protein binding; protein binding; protein binding; protein binding; protein binding; protein binding; protein binding; protein binding; regulation of transcription; DNA-templated; regulation of transcription; DNA-templated; regulation of transcription; DNA-templated; regulation of transcription; DNA-templated; regulat…
OG000266:	F4JBM4	Athaliana	RBL4 At3g53780 F5K20.80; RHOMBOID-like protein 4 (AtRBL4) (EC 3.4.21.-); integral component of membrane [GO:0016021]; plasma membrane [GO:0005886]; plasmodesma [GO:0009506]; serine-type endopeptidase activity [GO:0004252]; protein processing [GO:0016485]
OG000267:	Q0E8Y1	Dmelanogastor	PIP5K59B CG3682 Dmel_CG3682; PIP5K59B; isoform I (EC 2.7.1.68); rhabdomere microvillus membrane [GO:0035997]; 1-phosphatidylinositol-4-phosphate 5-kinase activity [GO:0016308]; cellular response to light stimulus [GO:0071482]; phosphatidylinositol phosphorylation [GO:0046854]; phosphorylation [GO:0016310]; phototransduction; visible light [GO:0007603]; positive regulation of phosphatidylinositol …
OG000268:	O02658	Celegans	gsp-3 CELE_W09C3.6 W09C3.6; Serine/threonine-protein phosphatase (EC 3.1.3.16); chromatin [GO:0000785]; cytoplasm [GO:0005737]; nuclear chromatin [GO:0000790]; pseudopodium [GO:0031143]; phosphoprotein phosphatase activity [GO:0004721]; male meiosis chromosome segregation [GO:0007060]; oviposition [GO:0018991]; regulation of pseudopodium assembly [GO:0031272]; reproduction [GO:0000003]; sperm mot…
OG000269:	Q8IU00	Celegans	puf-11 CELE_Y73B6BL.38 Y73B6BL.38; PUF-11; RNA binding [GO:0003723]
OG000270:	TTHERM_00575510	Tthermophila	; E1-E2 ATPase family protein; catalytic activity; metabolic process;
OG000271:	GSPATP00020856001	Ptetraurelia	Probable protein phosphatase 2C 57; protein amino acid dephosphorylation; protein serine/threonine phosphatase complex; catalytic activity ; protein serine/threonine phosphatase activity
OG000272:	F4HU79	Athaliana	NA
OG000273:	Q9FJC0	Athaliana	At5g53640 MNC6.18; Putative FBD-associated F-box protein At5g53640;
OG000274:	O64642	Athaliana	At2g45620; Expressed protein (Nucleotidyltransferase family protein) (Putative uncharacterized protein At2g45620); nucleotidyltransferase activity [GO:0016779]
OG000275:	Q9SAY1	Athaliana	SULTR1;1 HST1 At4g08620 T3F12.7; Sulfate transporter 1.1 (AST101) (High-affinity sulfate transporter 1) (Hst1At); integral component of membrane [GO:0016021]; plasma membrane [GO:0005886]; secondary active sulfate transmembrane transporter activity [GO:0008271]; symporter activity [GO:0015293]; sulfate transport [GO:0008272]
OG000276:	Q86YW0	Hsapiens	PLCZ1; 1-phosphatidylinositol 4;5-bisphosphate phosphodiesterase zeta-1 (EC 3.1.4.11) (Phosphoinositide phospholipase C-zeta-1) (Phospholipase C-zeta-1) (PLC-zeta-1) (Testis-development protein NYD-SP27); cytosol [GO:0005829]; nucleus [GO:0005634]; perinuclear region of cytoplasm [GO:0048471]; calcium ion binding [GO:0005509]; phosphatidylinositol phospholipase C activity [GO:0004435]; signal tra…
OG000277:	GSPATP00039290001	Ptetraurelia	; ; ;
OG000278:	GSPATP00016233001	Ptetraurelia	Sphingomyelin phosphodiesterase 1; ; ; hydrolase activity
OG000279:	GSPATP00020812001	Ptetraurelia	GLP_675_9426_8344; protein amino acid phosphorylation; ; protein tyrosine kinase activity ; protein serine/threonine kinase activity ; ATP binding ; protein kinase activity
OG000280:	Contig3852.0.g43	Otrifallax	Contig3852.0.g43; Contig3852; Contig3852.0:179-3812; 6052; Poly(ADP-ribose) polymerase catalytic domain; NAD+ ADP-ribosyltransferase activity; zinc ion binding; nucleic acid binding; Poly(ADP-ribose) polymerase catalytic domain; Zinc finger C-x8-C-x5-C-x3-H type (and similar)
OG000281:	GSPATP00037406001	Ptetraurelia	Uncharacterized WD repeat-containing protein all2124; ; ;
OG000282:	O44404	Celegans	oac-21 CELE_F37C4.1 F37C4.1; OAC-21; transferase activity; transferring acyl groups other than amino-acyl groups [GO:0016747]
OG000283:	O43304	Hsapiens	SEC14L5 KIAA0420; SEC14-like protein 5; integral component of membrane [GO:0016021]; intracellular [GO:0005622]; transporter activity [GO:0005215]
OG000284:	Contig9458.0.g14	Otrifallax	Contig9458.0.g14; Contig9458; Contig9458.0:805-3995; 23816; EXS family; integral component of membrane; EXS family; SPX domain
OG000285:	GSPATP00027213001	Ptetraurelia	Phosphatidylinositol 4-kinase; putative; phosphoinositide-mediated signaling ; phosphoinositide phosphorylation; ; phosphotransferase activity; alcohol group as acceptor ; binding ; inositol or phosphatidylinositol kinase activity
OG000286:	TTHERM_00243700	Tthermophila	; hypothetical protein; ;
OG000287:	Contig19664.g20850	Slemnae	NA
OG000288:	Contig13107.g13973	Slemnae	NA
OG000289:	Contig15328.g16333	Slemnae	NA
OG000290:	Q9ZS51	Athaliana	PMP22 At4g04470 T26N6.9; Peroxisomal membrane protein PMP22 (22 kDa peroxisomal membrane protein); integral component of membrane [GO:0016021]; peroxisomal membrane [GO:0005778]
OG000291:	Q9BIF4	Celegans	ehs-1 CELE_ZK1248.3 ZK1248.3; EHS-1 (EHS-1; isoform a); axon [GO:0030424]; plasma membrane [GO:0005886]; synapse [GO:0045202]; calcium ion binding [GO:0005509]; synaptic transmission [GO:0007268]; synaptic vesicle endocytosis [GO:0048488]
OG000292:	Q0WV25	Athaliana	TUBA4 TUA4 At1g04820 F13M7.19; Tubulin alpha-4 chain; cytoplasm [GO:0005737]; microtubule [GO:0005874]; GTP binding [GO:0005525]; GTPase activity [GO:0003924]; structural constituent of cytoskeleton [GO:0005200]; microtubule-based process [GO:0007017]; protein polymerization [GO:0051258]
OG000293:	Q9VQG4	Dmelanogastor	colt CG3057; Congested-like trachea protein; integral component of membrane [GO:0016021]; mitochondrial inner membrane [GO:0005743]; epithelial cell morphogenesis [GO:0003382]; liquid clearance; open tracheal system [GO:0035002]; phagocytosis [GO:0006909]
OG000294:	Q9N2Z7	Celegans	wwp-1 CELE_Y65B4BR.4 Y65B4BR.4; WWP-1; isoform a; cytoplasm [GO:0005737]; ligase activity [GO:0016874]; ubiquitin conjugating enzyme activity [GO:0061631]; determination of adult lifespan [GO:0008340]; protein ubiquitination [GO:0016567]; regulation of protein catabolic process [GO:0042176]
OG000295:	GSPATP00021586001	Ptetraurelia	Kinesin family member 6; microtubule-based movement; microtubule associated complex; ATP binding ; microtubule motor activity
OG000296:	Q92688	Hsapiens	ANP32B APRIL PHAPI2; Acidic leucine-rich nuclear phosphoprotein 32 family member B (Acidic protein rich in leucines) (Putative HLA-DR-associated protein I-2) (PHAPI2) (Silver-stainable protein SSP29); cytoplasm [GO:0005737]; extracellular exosome [GO:0070062]; nucleus [GO:0005634]; histone binding [GO:0042393]; RNA polymerase binding [GO:0070063]; activation of cysteine-type endopeptidase activit…
OG000297:	Q15485	Hsapiens	FCN2 FCNL; Ficolin-2 (37 kDa elastin-binding protein) (Collagen/fibrinogen domain-containing protein 2) (EBP-37) (Ficolin-B) (Ficolin-beta) (Hucolin) (L-ficolin) (Serum lectin p35); blood microparticle [GO:0072562]; collagen trimer [GO:0005581]; extracellular exosome [GO:0070062]; extracellular region [GO:0005576]; antigen binding [GO:0003823]; calcium-dependent protein binding [GO:0048306]; mann…
OG000298:	Q17491	Celegans	rbg-3 B0393.2 CELE_B0393.2; RBG-3; cytoplasm [GO:0005737]; GTPase activator activity [GO:0005096]; positive regulation of GTPase activity [GO:0043547]
OG000299:	Q8GUH5	Athaliana	At4g33080; AGC (CAMP-dependent; cGMP-dependent and protein kinase C) kinase family protein (At4g33080) (Putative uncharacterized protein At4g33080); ATP binding [GO:0005524]; kinase activity [GO:0016301]; protein serine/threonine kinase activity [GO:0004674]
OG000300:	Q9GRZ5	Celegans	phf-14 CELE_Y59A8A.2 Y59A8A.2; PHF-14; zinc ion binding [GO:0008270]
OG000301:	Contig8341.0.g122	Otrifallax	Contig8341.0.g122; Contig8341; Contig8341.0:442-1542; 9188; TLC domain; integral component of membrane; TLC domain; Putative inner membrane protein of Enterobacteriaceae
OG000302:	TTHERM_01347930	Tthermophila	; Major Facilitator Superfamily protein; NULL; NULL; NULL; NULL; NULL; NULL; NULL; NULL; NULL; NULL; NULL; NULL; NULL; NULL; NULL; NULL; NULL; NULL; NULL; NULL; NULL; NULL; NULL; NULL; NULL; NULL; polyol permease; YibE/F-like protein; nitrite transporter; H+ Antiporter protein; Na+/H+ antiporter family; Domain of unknown function; Mycoplasma MFS transporter; LacY proton/sugar symporter; d-galacto…
OG000303:	TTHERM_00684590	Tthermophila	; Protein kinase domain containing protein. Sequence similarity to the Aurora protein kinase family (Eisen et al.; 2006)."; protein kinase activity; protein kinase activity; protein tyrosine kinase activity; protein tyrosine kinase activity; ATP binding; ATP binding; protein phosphorylation; protein phosphorylation; protein kinase domain; protein tyrosine kinase
OG000304:	P50148	Hsapiens	GNAQ GAQ; Guanine nucleotide-binding protein G(q) subunit alpha (Guanine nucleotide-binding protein alpha-q); cytoplasm [GO:0005737]; extracellular exosome [GO:0070062]; heterotrimeric G-protein complex [GO:0005834]; lysosomal membrane [GO:0005765]; nuclear membrane [GO:0031965]; plasma membrane [GO:0005886]; G-protein beta/gamma-subunit complex binding [GO:0031683]; GTP binding [GO:0005525]; GTP…
OG000305:	Q9XX14	Celegans	cnt-2 CELE_Y39A1A.15 Y39A1A.15; CNT-2; isoform a; intracellular [GO:0005622]; GTP binding [GO:0005525]; GTPase activator activity [GO:0005096]; metal ion binding [GO:0046872]; activation of GTPase activity [GO:0090630]; asymmetric neuroblast division [GO:0055059]; cell fate determination involved in pattern specification [GO:0060582]; regulation of receptor-mediated endocytosis [GO:0048259]; smal…
OG000306:	TTHERM_00024030	Tthermophila	NTP8; Nucleoside transporter family protein; nucleoside transmembrane transporter activity; nucleoside transmembrane transporter activity; nucleoside transmembrane transporter activity; nucleoside transmembrane transporter activity; nucleoside transmembrane transporter activity; transport; transport; transport; transport; transport; membrane; membrane; membrane; membrane; membrane; Nucleoside tra…
OG000307:	Q96MG7	Hsapiens	NDNL2 HCA4 MAGEG1; Melanoma-associated antigen G1 (Hepatocellular carcinoma-associated protein 4) (MAGE-G1 antigen) (Necdin-like protein 2); chromosome; telomeric region [GO:0000781]; cytoplasm [GO:0005737]; nucleoplasm [GO:0005654]; Smc5-Smc6 complex [GO:0030915]; cellular protein metabolic process [GO:0044267]; DNA recombination [GO:0006310]; DNA repair [GO:0006281]; positive regulation of prot…
OG000308:	Contig8547.g9124	Slemnae	NA
OG000309:	Q99884	Hsapiens	SLC6A7 PROT; Sodium-dependent proline transporter (Solute carrier family 6 member 7); integral component of plasma membrane [GO:0005887]; membrane [GO:0016020]; plasma membrane [GO:0005886]; neurotransmitter:sodium symporter activity [GO:0005328]; proline transport [GO:0015824]; transmembrane transport [GO:0055085]; transport [GO:0006810]
OG000310:	O15403	Hsapiens	SLC16A6 MCT6 MCT7; Monocarboxylate transporter 7 (MCT 7) (Monocarboxylate transporter 6) (MCT 6) (Solute carrier family 16 member 6); integral component of plasma membrane [GO:0005887]; membrane [GO:0016020]; monocarboxylic acid transmembrane transporter activity [GO:0008028]; symporter activity [GO:0015293]; ion transmembrane transport [GO:0034220]; monocarboxylic acid transport [GO:0015718]
OG000311:	Q9VPH3	Dmelanogastor	CG5665 Dmel_CG5665; CG5665; isoform B (EC 3.1.1.-); extracellular region [GO:0005576]; carboxylic ester hydrolase activity [GO:0052689]; lipase activity [GO:0016298]; lipid catabolic process [GO:0016042]
OG000312:	Contig21048.0.g24	Otrifallax	Contig21048.0.g24; Contig21048; Contig21048.0:345-4221; 15937; E1-E2 ATPase; metal ion binding; nucleotide binding; metabolic process; catalytic activity; E1-E2 ATPase; haloacid dehalogenase-like hydrolase; Cation transporting ATPase; C-terminus; Putative hydrolase of sodium-potassium ATPase alpha subunit; Cation transporter/ATPase; N-terminus
OG000313:	GSPATP00023984001	Ptetraurelia	; ; ;
OG000314:	Q688C1	Celegans	srz-67 C17F4.10 CELE_C17F4.10; SRZ-67;
OG000315:	Q9SRT2	Athaliana	BHLH62 EN85 At3g07340 F21O3.5; Transcription factor bHLH62 (Basic helix-loop-helix protein 62) (AtbHLH62) (bHLH 62) (Transcription factor EN 85) (bHLH transcription factor bHLH062); nucleus [GO:0005634]; DNA binding [GO:0003677]; sequence-specific DNA binding transcription factor activity [GO:0003700]; regulation of transcription; DNA-templated [GO:0006355]; transcription; DNA-templated [GO:00063…
OG000316:	Q24JN5	Athaliana	P4H5 At2g17720 T17A5.10; Prolyl 4-hydroxylase 5 (EC 1.14.11.2); endoplasmic reticulum [GO:0005783]; endoplasmic reticulum lumen [GO:0005788]; Golgi lumen [GO:0005796]; iron ion binding [GO:0005506]; L-ascorbic acid binding [GO:0031418]; procollagen-proline 4-dioxygenase activity [GO:0004656]; root hair cell development [GO:0080147]
OG000317:	GSPATP00027189001	Ptetraurelia	Serine/threonine-protein kinase spk-1; protein amino acid phosphorylation; ; protein tyrosine kinase activity ; protein serine/threonine kinase activity ; ATP binding ; protein kinase activity
OG000318:	GSPATP00030029001	Ptetraurelia	Hypothetical protein; ; ;
OG000319:	GSPATP00037367001	Ptetraurelia	Protein disulfide-isomerase A4; cell redox homeostasis; ; isomerase activity
OG000320:	O01965	Celegans	ari-1 C27A12.8 CELE_C27A12.8; ARI-1; cytoplasm [GO:0005737]; nucleus [GO:0005634]; zinc ion binding [GO:0008270]
OG000321:	O17869	Celegans	ccnk-1 CELE_F43D2.1 F43D2.1; CCNK-1; regulation of cyclin-dependent protein serine/threonine kinase activity [GO:0000079]; regulation of transcription; DNA-templated [GO:0006355]
OG000322:	GSPATP00006325001	Ptetraurelia	Tristetraproline; ; ; zinc ion binding ; nucleic acid binding
OG000323:	P53191	Scerevisiae	YGL023C; PIB2; Protein of unknown function; contains FYVE domain; similar to Fab1 and Vps27; SUBCELLULAR LOCATION: Vacuole membrane {ECO:0000269|PubMed:14562095}; Peripheral membrane protein {ECO:0000269|PubMed:14562095}.; vacuolar membrane [GO:0005774]; metal ion binding [GO:0046872]
OG000324:	P32458	Scerevisiae	YJR076C; CDC11; Component of the septin ring that is required for cytokinesis; septins are GTP-binding proteins that assemble into rod-like hetero-oligomers that can associate with other rods to form filaments; septin rings at the mother-bud neck act as scaffolds for recruiting cell division factors and as barriers to prevent diffusion of specific proteins between mother and daughter cells; SUBCE…
OG000325:	O14594	Hsapiens	NCAN CSPG3 NEUR; Neurocan core protein (Chondroitin sulfate proteoglycan 3); extracellular region [GO:0005576]; Golgi lumen [GO:0005796]; lysosomal lumen [GO:0043202]; proteinaceous extracellular matrix [GO:0005578]; calcium ion binding [GO:0005509]; carbohydrate binding [GO:0030246]; hyaluronic acid binding [GO:0005540]; axon guidance [GO:0007411]; carbohydrate metabolic process [GO:0005975]; ce…
OG000326:	TTHERM_00602900	Tthermophila	; cell surface immobilization antigen SerH5-related; ; Cell surface immobilisation antigen SerH
OG000327:	Q09615	Celegans	rev-1 CELE_ZK675.2 ZK675.2; DNA repair protein REV1 (EC 2.7.7.-); damaged DNA binding [GO:0003684]; DNA-directed DNA polymerase activity [GO:0003887]; magnesium ion binding [GO:0000287]; DNA repair [GO:0006281]
OG000328:	Q9C870	Athaliana	At1g31390 T19E23.18 T8E3.4; MATH domain and coiled-coil domain-containing protein At1g31390 (RTM3-like protein At1g31390);
OG000329:	F4JNE2	Athaliana	NA
OG000330:	F4JEI8	Athaliana	NAP1;4 NFA4 At3g13782 MMM17.22; Nucleosome assembly protein 1;4 (AtNAP1;4) (Nucleosome/chromatin assembly factor group A4); cytoplasm [GO:0005737]; nucleus [GO:0005634]; histone binding [GO:0042393]; nucleosome assembly [GO:0006334]
OG000331:	Q9ZWG1	Athaliana	PUMP2 UCP2 At5g58970 K19M22.16; Mitochondrial uncoupling protein 2 (AtPUMP2); Golgi apparatus [GO:0005794]; integral component of membrane [GO:0016021]; mitochondrial inner membrane [GO:0005743]; plasma membrane [GO:0005886]; mitochondrial transport [GO:0006839]
OG000332:	GSPATP00012282001	Ptetraurelia	Serine/threonine-protein kinase ICK; protein amino acid phosphorylation; ; protein tyrosine kinase activity ; protein serine/threonine kinase activity ; ATP binding ; protein kinase activity
OG000333:	Contig11427.0.g27	Otrifallax	Contig11427.0.g27; Contig11427; Contig11427.0:179-1476; 18326; Histone-like transcription factor (CBF/NF-Y) and archaeal histone; intracellular; sequence-specific DNA binding; DNA binding; Histone-like transcription factor (CBF/NF-Y) and archaeal histone; Core histone H2A/H2B/H3/H4
OG000334:	G5EFW8	Celegans	ant-1.3 CELE_K01H12.2 K01H12.2; ANT-1.3 (Mitochondrial adenine nucleotide translocase 1.3); integral component of membrane [GO:0016021]; mitochondrial inner membrane [GO:0005743]; transporter activity [GO:0005215]; transmembrane transport [GO:0055085]
OG000335:	Contig4046.g4330	Slemnae	NA
OG000336:	Q9VUM4	Dmelanogastor	CG6888 Dmel_CG6888; AT16346p (CG6888-PA); peroxiredoxin activity [GO:0051920]; cellular response to DNA damage stimulus [GO:0006974]
OG000337:	Q59DN5	Dmelanogastor	Sox102F Sox102F-RB CG11153 Dmel_CG11153; FI18025p1 (Sox102F; isoform B); positive regulation of heart contraction [GO:0045823]
OG000338:	GSPATP00012426001	Ptetraurelia	NA
OG000339:	Q8WWP7	Hsapiens	GIMAP1 IMAP1; GTPase IMAP family member 1 (Immunity-associated protein 1) (hIMAP1); endoplasmic reticulum membrane [GO:0005789]; Golgi membrane [GO:0000139]; integral component of membrane [GO:0016021]; GTP binding [GO:0005525]; B cell differentiation [GO:0030183]; T cell differentiation [GO:0030217]
OG000340:	Q9FNI6	Athaliana	At5g22750 MDJ22.17; Putative SWI/SNF-related matrix-associated actin-dependent regulator of chromatin subfamily A member 3-like 2 (SMARCA3-like protein 2) (EC 3.6.4.-); nucleus [GO:0005634]; ATP binding [GO:0005524]; DNA binding [GO:0003677]; helicase activity [GO:0004386]; zinc ion binding [GO:0008270]; chromatin modification [GO:0016568]; DNA mediated transformation [GO:0009294]; double-strand …
OG000341:	P00915	Hsapiens	CA1; Carbonic anhydrase 1 (EC 4.2.1.1) (Carbonate dehydratase I) (Carbonic anhydrase B) (CAB) (Carbonic anhydrase I) (CA-I); cytosol [GO:0005829]; extracellular exosome [GO:0070062]; arylesterase activity [GO:0004064]; carbonate dehydratase activity [GO:0004089]; hydro-lyase activity [GO:0016836]; zinc ion binding [GO:0008270]; bicarbonate transport [GO:0015701]; one-carbon metabolic process [GO:…
OG000342:	H2FLM3	Celegans	wdfy-3 C26H9A.2 CELE_C26H9A.2; WDFY-3; isoform c; metal ion binding [GO:0046872]
OG000343:	Q04623	Scerevisiae	YDR125C; ECM18; Protein of unknown function; ECM18 has a paralog; ICT1; that arose from the whole genome duplication; SUBCELLULAR LOCATION: Mitochondrion {ECO:0000269|PubMed:14562095}.; mitochondrion [GO:0005739]; transferase activity; transferring acyl groups [GO:0016746]; cell wall organization [GO:0071555]
OG000344:	Q17413	Celegans	B0001.4; Probable uridine-cytidine kinase (UCK) (EC 2.7.1.48) (Cytidine monophosphokinase) (Uridine monophosphokinase); ATP binding [GO:0005524]; uridine kinase activity [GO:0004849]; CTP salvage [GO:0044211]; UMP salvage [GO:0044206]
OG000345:	TTHERM_01031120	Tthermophila	; TB2/DP1; HVA22 family protein; ; TB2/DP1; HVA22 family
OG000346:	GSPATP00033957001	Ptetraurelia	Similar to Dictyostelium discoideum GrfA; signal transduction ; cell communication ; regulation of Rho protein signal transduction ; intracellular signaling cascade; cytoskeleton ; intracellular; guanyl-nucleotide exchange factor activity ; phosphoinositide binding ; protein binding ; Rho guanyl-nucleotide exchange factor activity
OG000347:	PTETP1500007001	Ptetraurelia	NA
OG000348:	GSPATP00013156001	Ptetraurelia	Very large inducible GTPase-1; ; ;
OG000349:	P32474	Scerevisiae	YDR518W; EUG1; Protein disulfide isomerase of the endoplasmic reticulum lumen; EUG1 has a paralog; PDI1; that arose from the whole genome duplication; function overlaps with that of Pdi1p; may interact with nascent polypeptides in the ER; SUBCELLULAR LOCATION: Endoplasmic reticulum lumen.; endoplasmic reticulum lumen [GO:0005788]; protein disulfide isomerase activity [GO:0003756]; protein disulfi…
OG000350:	Q9FKH4	Athaliana	At5g35740; At5g35740 (Carbohydrate-binding X8 domain-containing protein) (Similarity to beta-1);
OG000351:	Contig8589.0.g115	Otrifallax	Contig8589.0.g115; Contig8589; Contig8589.0:107-2510; 15808; Pectinacetylesterase; proteolysis; cysteine-type peptidase activity; Pectinacetylesterase; Papain family cysteine protease; Cathepsin propeptide inhibitor domain (I29)
OG000352:	GSPATP00003277001	Ptetraurelia	Lipid-binding protein; putative; transport; intracellular; transporter activity
OG000353:	TTHERM_00343440	Tthermophila	; conserved hypothetical protein; ; YT521-B-like family
OG000354:	Q9TYS0	Celegans	ipla-4 CELE_D1037.5 D1037.5; D1037.5; lipid metabolic process [GO:0006629]
OG000355:	Q12873	Hsapiens	CHD3; Chromodomain-helicase-DNA-binding protein 3 (CHD-3) (EC 3.6.4.12) (ATP-dependent helicase CHD3) (Mi-2 autoantigen 240 kDa protein) (Mi2-alpha) (Zinc finger helicase) (hZFH); centrosome [GO:0005813]; cytoplasm [GO:0005737]; intermediate filament cytoskeleton [GO:0045111]; nucleolus [GO:0005730]; nucleoplasm [GO:0005654]; nucleus [GO:0005634]; NuRD complex [GO:0016581]; ATP binding [GO:000552…
OG000356:	A6NNS2	Hsapiens	DHRS7C SDR32C2; Dehydrogenase/reductase SDR family member 7C (EC 1.1.-.-) (Short-chain dehydrogenase/reductase family 32C member 2); extracellular region [GO:0005576]; longitudinal sarcoplasmic reticulum [GO:0014801]; sarcoplasmic reticulum membrane [GO:0033017]; retinol dehydrogenase activity [GO:0004745]; regulation of release of sequestered calcium ion into cytosol by sarcoplasmic reticulum [G…
OG000357:	GSPATP00026328001	Ptetraurelia	Lysosomal acid alpha-glucosidase precursor; carbohydrate metabolic process; ; hydrolase activity; hydrolyzing O-glycosyl compounds
OG000358:	PTETP10100003001	Ptetraurelia	NA
OG000359:	GSPATP00008763001	Ptetraurelia	; vesicle-mediated transport; membrane; protein binding
OG000360:	GSPATP00002341001	Ptetraurelia	Casein kinase II subunit beta; ; protein kinase CK2 complex; protein kinase CK2 regulator activity
OG000361:	Q38857	Athaliana	XTH22 TCH4 At5g57560 MUA2.13; Xyloglucan endotransglucosylase/hydrolase protein 22 (At-XTH22) (XTH-22) (EC 2.4.1.207) (Touch protein 4); apoplast [GO:0048046]; cell wall [GO:0005618]; Golgi apparatus [GO:0005794]; hydrolase activity; hydrolyzing O-glycosyl compounds [GO:0004553]; xyloglucan:xyloglucosyl transferase activity [GO:0016762]; cellular glucan metabolic process [GO:0006073]; plant-type …
OG000362:	Contig7883.0.g17	Otrifallax	Contig7883.0.g17; Contig7883; Contig7883.0:102-1053; 2755; Glutathione S-transferase; N-terminal domain; protein binding; Glutathione S-transferase; N-terminal domain; Glutathione S-transferase; C-terminal domain
OG000363:	Q95Y80	Celegans	bet-1 CELE_Y119C1B.8 Y119C1B.8; BET-1; isoform a; chromosome [GO:0005694]; metaphase plate [GO:0070090]; nucleus [GO:0005634]; lysine-acetylated histone binding [GO:0070577]; SUMO binding [GO:0032183]; cell fate specification [GO:0001708]; neuroblast fate specification [GO:0014018]; regulation of transcription from RNA polymerase II promoter [GO:0006357]; regulation of vulval development [GO:0040…
OG000364:	P91348	Celegans	CELE_F55F8.9 F55F8.9; F55F8.9; isoform a; membrane [GO:0016020]; metal ion transmembrane transporter activity [GO:0046873]
OG000365:	Q9TZ75	Celegans	clec-148 CELE_F40G9.10 F40G9.10; CLEC-148;
OG000366:	Contig1739.0.g28	Otrifallax	Contig1739.0.g28; Contig1739; Contig1739.0:3859-9738; 16614; hypothetical protein; ;
OG000367:	Contig3274.g3499	Slemnae	NA
OG000368:	Q8IUY3	Hsapiens	GRAMD2; GRAM domain-containing protein 2; integral component of membrane [GO:0016021]
OG000369:	Q9VUM3	Dmelanogastor	CG7011 Dmel_CG7011; CG7011 (GH25868p); cytoplasm [GO:0005737]; ER to Golgi vesicle-mediated transport [GO:0006888]
OG000370:	Q700D0	Athaliana	TCX8 At3g16160 MSL1.20; Protein tesmin/TSO1-like CXC 8 (AtTCX8); nucleus [GO:0005634]; metal ion binding [GO:0046872]; sequence-specific DNA binding transcription factor activity [GO:0003700]; multicellular organismal development [GO:0007275]; regulation of transcription; DNA-templated [GO:0006355]
OG000371:	GSPATP00025383001	Ptetraurelia	C7R protein; ; ; protein binding ; zinc ion binding
OG000372:	Q9TXN7	Celegans	wago-10 CELE_T22H9.3 T22H9.3; Piwi-like protein; nucleic acid binding [GO:0003676]
OG000373:	Q9C7P2	Athaliana	EIF4E2 At1g29590 F15D2.16; Eukaryotic translation initiation factor 4E-2 (eIF-4E-2) (eIF4E-2) (mRNA cap-binding protein); cytoplasm [GO:0005737]; translation initiation factor activity [GO:0003743]; regulation of translation [GO:0006417]
OG000374:	Q1PEL7	Athaliana	ASK15 At3g25650 T5M7.16; SKP1-like protein 15 (AtSK15); nucleus [GO:0005634]; SCF ubiquitin ligase complex [GO:0019005]; protein ubiquitination [GO:0016567]; ubiquitin-dependent protein catabolic process [GO:0006511]
OG000375:	Q94JV1	Athaliana	At1g69340; Appr-1-p processing enzyme (At1g69340/F10D13.28);
OG000376:	Contig17644.0.g7	Otrifallax	Contig17644.0.g7; Contig17644; Contig17644.0:89-3281; 7599; Glycosyl hydrolases family 38 N-terminal domain; carbohydrate metabolic process; alpha-mannosidase activity; mannose metabolic process; mannosidase activity; zinc ion binding; hydrolase activity; hydrolyzing O-glycosyl compounds; Glycosyl hydrolases family 38 N-terminal domain; Glycosyl hydrolases family 38 C-terminal domain; Alpha manno…
OG000377:	Q8N573	Hsapiens	OXR1 Nbla00307; Oxidation resistance protein 1; mitochondrion [GO:0005739]; nucleolus [GO:0005730]; oxidoreductase activity [GO:0016491]; adult walking behavior [GO:0007628]; cellular response to hydroperoxide [GO:0071447]; negative regulation of neuron apoptotic process [GO:0043524]; response to oxidative stress [GO:0006979]
OG000378:	Q8VYK7	Athaliana	ATG8F APG8F At4g16520 dl4285c FCAALL.383; Autophagy-related protein 8f (Autophagy-related ubiquitin-like modifier ATG8f) (AtAPG8f) (Protein autophagy 8f); autophagosome membrane [GO:0000421]; Cvt vesicle membrane [GO:0033110]; cytosol [GO:0005829]; extrinsic component of membrane [GO:0019898]; microtubule [GO:0005874]; pre-autophagosomal structure [GO:0000407]; autophagosome assembly [GO:0000045]…
OG000379:	GSPATP00027103001	Ptetraurelia	Leukotriene A-4 hydrolase; proteolysis ; leukotriene biosynthetic process; ; membrane alanyl aminopeptidase activity (obsolete GO:0004179) ; metallopeptidase activity ; zinc ion binding ; binding
OG000380:	E7ETL1	Hsapiens	NA
OG000381:	O15072	Hsapiens	ADAMTS3 KIAA0366; A disintegrin and metalloproteinase with thrombospondin motifs 3 (ADAM-TS 3) (ADAM-TS3) (ADAMTS-3) (EC 3.4.24.-) (Procollagen II N-proteinase) (PC II-NP) (Procollagen II amino propeptide-processing enzyme); extracellular exosome [GO:0070062]; extracellular region [GO:0005576]; extracellular space [GO:0005615]; proteinaceous extracellular matrix [GO:0005578]; endopeptidase activi…
OG000382:	B0M0L8	Celegans	hsp-43 C14F11.5 CELE_C14F11.5; HSP-43; isoform b;
OG000383:	Q10454	Celegans	F46H5.3; Probable arginine kinase F46H5.3 (AK) (EC 2.7.3.3); arginine kinase activity [GO:0004054]; ATP binding [GO:0005524]
OG000384:	TTHERM_000446269	Tthermophila	; zinc finger C3HC4 type (RING finger) protein; ;
OG000385:	F4HR62	Athaliana	NA
OG000386:	Q9SSQ0	Athaliana	F6D8.32 At1g52460; Alpha/beta-Hydrolases superfamily protein (F6D8.32 protein); hydrolase activity [GO:0016787]
OG000387:	Contig7556.0.g34	Otrifallax	Contig7556.0.g34; Contig7556; Contig7556.0:128-2047; 7182; RNA recognition motif. (a.k.a. RRM; RBD; or RNP domain); nucleic acid binding; RNA recognition motif (a k a RRM; RBD; or RNP domain); RNA recognition motif (a k a RRM; RBD; or RNP domain)
OG000388:	Q9ZW29	Athaliana	GSTU2 GST20 At2g29480 F16P2.14; Glutathione S-transferase U2 (AtGSTU2) (EC 2.5.1.18) (GST class-tau member 2) (Glutathione S-transferase 20); cytoplasm [GO:0005737]; cytosol [GO:0005829]; glutathione transferase activity [GO:0004364]; response to toxic substance [GO:0009636]; toxin catabolic process [GO:0009407]
OG000389:	Contig15711.g16738	Slemnae	NA
OG000390:	GSPATP00009320001	Ptetraurelia	MGC81848 protein; electron transport (obsolete GO:0006118) ; cell redox homeostasis; cytoplasm; NADP binding ; oxidoreductase activity; acting on NADH or NADPH; disulfide as acceptor ; FAD binding ; oxidoreductase activity
OG000391:	TTHERM_00961990	Tthermophila	; Haemolysin-III related family protein; NULL; NULL; Haemolysin-III related; photosystem II protein Psb27
OG000392:	TTHERM_01031140	Tthermophila	; hypothetical protein; Golgi membrane; Golgi membrane; Golgi membrane; Golgi membrane; Golgi membrane; Golgi membrane; Golgi membrane; Golgi membrane; sugar:proton symporter activity; sugar:proton symporter activity; sugar:proton symporter activity; sugar:proton symporter activity; sugar:proton symporter activity; sugar:proton symporter activity; sugar:proton symporter activity; sugar:proton sym…
OG000393:	Contig9279.0.0.g16	Otrifallax	Contig9279.0.0.g16; Contig9279; Contig9279.0.0:87-3033; 7280; Protein kinase domain; protein phosphorylation; protein kinase activity; membrane; lipopolysaccharide biosynthetic process; phosphotransferase activity; alcohol group as acceptor; ATP binding; Protein kinase domain; Protein tyrosine kinase; Lipopolysaccharide kinase (Kdo/WaaP) family; Phosphotransferase enzyme family
OG000394:	Contig5846.0.1.g85	Otrifallax	Contig5846.0.1.g85; Contig5846; Contig5846.0.1:110-839; 16671; Tricarboxylate carrier; membrane; transmembrane transport; cation transport; cation transmembrane transporter activity; integral component of membrane; sensory perception of chemical stimulus; transmembrane signaling receptor activity; Tricarboxylate carrier; Serpentine type 7TM GPCR chemoreceptor Srb; YwiC-like protein
OG000395:	GSPATP00015390001	Ptetraurelia	Probable ribulose-1;5 bisphosphate carboxylase/oxygenase large subunit N-methyltransferase; chloroplastic; ; ;
OG000396:	TTHERM_001089028	Tthermophila	; hypothetical protein; ;
OG000397:	GSPATP00018181001	Ptetraurelia	Trichocyst matrix protein T4-A precursor; ; ;
OG000398:	GSPATP00005303001	Ptetraurelia	; regulation of transcription; ; DNA binding
OG000399:	Contig6715.0.g85	Otrifallax	Contig6715.0.g85; Contig6715; Contig6715.0:111-1605; 1501; Putative lysophospholipase; proteolysis; serine-type peptidase activity; Putative lysophospholipase; Alpha/beta hydrolase family; alpha/beta hydrolase fold; Prolyl oligopeptidase family; Cupredoxin-like domain; Protein of unknown function (DUF3298)
OG000400:	O49362	Athaliana	F10M6.70 At4g32290 AT4G32290; At4g32290 (Core-2/I-branching beta-1;6-N-acetylglucosaminyltransferase family protein) (Glycosyltransferase) (Putative uncharacterized protein AT4g32290) (Putative uncharacterized protein At4g32290) (Putative uncharacterized protein F10M6.70); membrane [GO:0016020]; acetylglucosaminyltransferase activity [GO:0008375]; transferase activity; transferring glycosyl group…
OG000401:	Contig1187.0.g10	Otrifallax	Contig1187.0.g10; Contig1187; Contig1187.0:1061-2393; 11610; Protein of unknown function (DUF1295); cytoplasm; lipid metabolic process; oxidoreductase activity; acting on the CH-CH group of donors; integral component of membrane; C-terminal protein methylation; protein C-terminal S-isoprenylcysteine carboxyl O-methyltransferase activity; membrane; Protein of unknown function (DUF1295); 3-oxo-5-al…
OG000402:	Contig1005.g1095	Slemnae	NA
OG000403:	Contig19562.0.g76	Otrifallax	Contig19562.0.g76; Contig19562; Contig19562.0:452-1973; 19775; Transmembrane amino acid transporter protein; ; Transmembrane amino acid transporter protein; Tryptophan/tyrosine permease family
OG000404:	P53096	Scerevisiae	YGL194C; HOS2; Histone deacetylase and subunit of Set3 and Rpd3L complexes; required for gene activation via specific deacetylation of lysines in H3 and H4 histone tails; subunit of the Set3 complex; a meiotic-specific repressor of sporulation specific genes that contains deacetylase activity; co-localizes with Cmr1p in nuclear foci in response to DNA damage by MMS; SUBCELLULAR LOCATION: Nucleus.…
OG000405:	Q9LRA7	Athaliana	TPS9 At1g23870 T23E23.3; Probable alpha;alpha-trehalose-phosphate synthase [UDP-forming] 9 (EC 2.4.1.15) (Trehalose-6-phosphate synthase 9) (AtTPS9); transferase activity; transferring glycosyl groups [GO:0016757]; trehalose biosynthetic process [GO:0005992]
OG000406:	TTHERM_00284130	Tthermophila	; Choline/ethanolamine kinase family protein; NULL; NULL; NULL; NULL; NULL; T4 RNase H; C terminal; Choline/ethanolamine kinase; Phosphotransferase enzyme family; spore coat protein; CotS family; Domain of unknown function (DUF227)
OG000407:	Contig8982.g9603	Slemnae	NA
OG000408:	Q9VKA3	Dmelanogastor	ZnT33D CG31860 Dmel_CG31860; Zinc transporter 33D; isoform B; basolateral plasma membrane [GO:0016323]; integral component of membrane [GO:0016021]; intracellular [GO:0005622]; cation transmembrane transporter activity [GO:0008324]; cellular zinc ion homeostasis [GO:0006882]
OG000409:	Q9VXF1	Dmelanogastor	CanA-14F CnnA14D CG9819; Serine/threonine-protein phosphatase 2B catalytic subunit 3 (EC 3.1.3.16) (Calmodulin-dependent calcineurin A3 subunit); calmodulin-dependent protein phosphatase activity [GO:0033192]; metal ion binding [GO:0046872]; protein serine/threonine phosphatase activity [GO:0004722]; positive regulation of NFAT protein import into nucleus [GO:0051533]; protein dephosphorylation […
OG000410:	Q8WQC0	Celegans	rgs-7 F56B6.2; Regulator of G-protein signaling rgs-7 (Protein C2-RGS) (Regulator of G-protein signaling c2); cell cortex [GO:0005938]; GTPase activator activity [GO:0005096]; positive regulation of GTPase activity [GO:0043547]; termination of G-protein coupled receptor signaling pathway [GO:0038032]
OG000411:	TTHERM_00502410	Tthermophila	; cyclic nucleotide-binding domain containing protein; NULL; NULL; cyclic nucleotide-binding domain; flagellar basal-body rod protein FlgB
OG000412:	GSPATP00038461001	Ptetraurelia	; ; ;
OG000413:	Q53FA7	Hsapiens	TP53I3 PIG3; Quinone oxidoreductase PIG3 (EC 1.-.-.-) (Tumor protein p53-inducible protein 3) (p53-induced gene 3 protein); extracellular exosome [GO:0070062]; NADPH binding [GO:0070402]; NADPH:quinone reductase activity [GO:0003960]; protein homodimerization activity [GO:0042803]; quinone binding [GO:0048038]; zinc ion binding [GO:0008270]; NADP metabolic process [GO:0006739]
OG000414:	P41229	Hsapiens	KDM5C DXS1272E JARID1C SMCX XE169; Lysine-specific demethylase 5C (EC 1.14.11.-) (Histone demethylase JARID1C) (Jumonji/ARID domain-containing protein 1C) (Protein SmcX) (Protein Xe169); nucleoplasm [GO:0005654]; nucleus [GO:0005634]; DNA binding [GO:0003677]; histone demethylase activity (H3-K4 specific) [GO:0032453]; oxidoreductase activity; acting on paired donors; with incorporation or reduct…
OG000415:	GSPATP00003112001	Ptetraurelia	; ; ;
OG000416:	P53839	Scerevisiae	YNL274C; GOR1; Glyoxylate reductase; null mutation results in increased biomass after diauxic shift; the authentic; non-tagged protein is detected in highly purified mitochondria in high-throughput studies; protein abundance increases in response to DNA replication stress; SUBCELLULAR LOCATION: Cytoplasm. Nucleus. Mitochondrion.; mitochondrion [GO:0005739]; nucleus [GO:0005634]; glyoxylate reduct…
OG000417:	GSPATP00034792001	Ptetraurelia	Hypothetical protein At5g67170; ; ;
OG000418:	Q9Y217	Hsapiens	MTMR6; Myotubularin-related protein 6 (EC 3.1.3.-); cytoplasm [GO:0005737]; cytosol [GO:0005829]; nuclear envelope [GO:0005635]; calcium-activated potassium channel activity [GO:0015269]; phosphatidylinositol phosphate phosphatase activity [GO:0052866]; protein serine/threonine phosphatase activity [GO:0004722]; protein tyrosine phosphatase activity [GO:0004725]; peptidyl-tyrosine dephosphorylati…
OG000419:	Contig22931.0.1.g29	Otrifallax	Contig22931.0.1.g29; Contig22931; Contig22931.0.1:1703-2444; 16937; Ras family; intracellular; small GTPase mediated signal transduction; cytoplasm; nucleus; cellular biogenic amine metabolic process; ATP binding; GTPase activity; integral component of membrane; ferrous iron transport; ferrous iron transmembrane transporter activity; GTP binding; Ras family; Miro-like protein; ADP-ribosylation fa…
OG000420:	Q9C9Z7	Athaliana	At3g08570 F17O14.4; BTB/POZ domain-containing protein At3g08570; protein ubiquitination [GO:0016567]
OG000421:	O43704	Hsapiens	SULT1B1 ST1B2 SULT1B2; Sulfotransferase family cytosolic 1B member 1 (ST1B1) (Sulfotransferase 1B1) (EC 2.8.2.-) (Sulfotransferase 1B2) (ST1B2) (Thyroid hormone sulfotransferase); cytosol [GO:0005829]; aryl sulfotransferase activity [GO:0004062]; sulfotransferase activity [GO:0008146]; 3'-phosphoadenosine 5'-phosphosulfate metabolic process [GO:0050427]; cellular biogenic amine metabolic process …
OG000422:	TTHERM_00656029	Tthermophila	; ethanolaminephosphotransferase; ; ; ; ; ; ; ; ; ;
OG000423:	Contig16301.0.g5	Otrifallax	Contig16301.0.g5; Contig16301; Contig16301.0:252-932; 22748; Thioesterase superfamily; ; Thioesterase superfamily; Thioesterase-like superfamily
OG000424:	TTHERM_01084110	Tthermophila	; Glutamine synthetase; catalytic domain containing protein; glutamate-ammonia ligase activity; glutamine biosynthetic process; nitrogen compound metabolic process;
OG000425:	Q8RY60	Athaliana	CBSDUF7 At1g47330 T3F24.6; DUF21 domain-containing protein At1g47330 (CBS domain-containing protein CBSDUF7); integral component of membrane [GO:0016021]; plasma membrane [GO:0005886]
OG000426:	Q9M1Y0	Athaliana	ATG4B APG4B At3g59950 F24G16.220; Cysteine protease ATG4b (EC 3.4.22.-) (Autophagy-related protein 4 homolog b) (AtAPG4b) (Protein autophagy 4b); cytoplasm [GO:0005737]; cysteine-type peptidase activity [GO:0008234]; autophagy [GO:0006914]; protein transport [GO:0015031]
OG000427:	Q9ST43	Athaliana	PH1 At2g29700 T27A16.20; Pleckstrin homology domain-containing protein 1 (AtPH1); cytoplasm [GO:0005737]; lipid binding [GO:0008289]
OG000428:	Q20239	Celegans	aagr-3 CELE_F40F9.6 F40F9.6; AAGR-3; isoform a; lysosome [GO:0005764]; alpha-1;4-glucosidase activity [GO:0004558]; carbohydrate binding [GO:0030246]; glycogen catabolic process [GO:0005980]
OG000429:	P08758	Hsapiens	ANXA5 ANX5 ENX2 PP4; Annexin A5 (Anchorin CII) (Annexin V) (Annexin-5) (Calphobindin I) (CBP-I) (Endonexin II) (Lipocortin V) (Placental anticoagulant protein 4) (PP4) (Placental anticoagulant protein I) (PAP-I) (Thromboplastin inhibitor) (Vascular anticoagulant-alpha) (VAC-alpha); cell projection [GO:0042995]; cytoplasm [GO:0005737]; endothelial microparticle [GO:0072563]; external side of plasm…
OG000430:	GSPATP00017476001	Ptetraurelia	Inositol-1;4;5-trisphosphate 5-phosphatase 2; ; ; inositol or phosphatidylinositol phosphatase activity
OG000431:	Contig6370.g6823	Slemnae	NA
OG000432:	Q8IPF1	Dmelanogastor	CG31609 Dmel_CG31609; CG31609; serine-type endopeptidase inhibitor activity [GO:0004867]
OG000433:	Q10656	Celegans	egl-15 F58A3.2; Myoblast growth factor receptor egl-15 (EC 2.7.10.1) (Egg-laying defective protein 15); cell [GO:0005623]; integral component of membrane [GO:0016021]; ATP binding [GO:0005524]; metal ion binding [GO:0046872]; protein kinase activity [GO:0004672]; transmembrane receptor protein tyrosine kinase activity [GO:0004714]; cell migration [GO:0016477]; digestive tract morphogenesis [GO:00…
OG000434:	P60409	Hsapiens	KRTAP10-7 KAP10.7 KAP18-7 KRTAP10.7 KRTAP18-7 KRTAP18.7; Keratin-associated protein 10-7 (High sulfur keratin-associated protein 10.7) (Keratin-associated protein 10.7) (Keratin-associated protein 18-7) (Keratin-associated protein 18.7); keratin filament [GO:0045095]; identical protein binding [GO:0042802]
OG000435:	Q22627	Celegans	cutl-15 CELE_T21B10.6 T21B10.6; CUTL-15;
OG000436:	TTHERM_00431330	Tthermophila	CDC14?�; Protein-tyrosine phosphatase containing protein; protein tyrosine phosphatase activity; protein dephosphorylation; protein tyrosine/serine/threonine phosphatase activity;
OG000437:	GSPATP00009215001	Ptetraurelia	; ; ;
OG000438:	Q9N327	Celegans	thn-6 CELE_Y59E9AL.1 Y59E9AL.1; THN-6;
OG000439:	Contig10974.0.g36	Otrifallax	Contig10974.0.g36; Contig10974; Contig10974.0:676-2122; 6514; Uncharacterized conserved protein (DUF2363); sucrose biosynthetic process; sucrose-phosphate phosphatase activity; magnesium ion binding; Uncharacterized conserved protein (DUF2363); Sucrose-6-phosphate phosphohydrolase C-terminal
OG000440:	F4JCY2	Athaliana	At3g54510 T14E10_80; CSC1-like protein At3g54510; integral component of membrane [GO:0016021]; ion transport [GO:0006811]
OG000441:	Q8RWU3	Athaliana	RVE8 LCL5 At3g09600 F11F8.19; Protein REVEILLE 8 (MYB-like transcription factor) (Protein LHY-CCA1-like 5); nucleus [GO:0005634]; chromatin binding [GO:0003682]; DNA binding [GO:0003677]; sequence-specific DNA binding transcription factor activity [GO:0003700]; circadian regulation of gene expression [GO:0032922]; histone H3 acetylation [GO:0043966]; photoperiodism; flowering [GO:0048573]; regula…
OG000442:	F4KIM7	Athaliana	NA
OG000443:	TTHERM_00627000	Tthermophila	; hypothetical protein; ;
OG000444:	P25632	Scerevisiae	YCR052W; RSC6; Component of the RSC chromatin remodeling complex; essential for mitotic growth; RSC6 has a paralog; SNF12; that arose from the whole genome duplication; SUBCELLULAR LOCATION: Nucleus {ECO:0000269|PubMed:12697820}. Note=Localizes to centromeric and flanking chromatin. Association with these loci is dependent on STH1.; RSC complex [GO:0016586]; ATP-dependent chromatin remodeling [GO…
OG000445:	P27695	Hsapiens	APEX1 APE APE1 APEX APX HAP1 REF1; DNA-(apurinic or apyrimidinic site) lyase (EC 3.1.-.-) (EC 4.2.99.18) (APEX nuclease) (APEN) (Apurinic-apyrimidinic endonuclease 1) (AP endonuclease 1) (APE-1) (REF-1) (Redox factor-1) [Cleaved into: DNA-(apurinic or apyrimidinic site) lyase; mitochondrial]; centrosome [GO:0005813]; cytoplasm [GO:0005737]; endoplasmic reticulum [GO:0005783]; mitochondrion [GO:00…
OG000446:	Contig8983.g9604	Slemnae	NA
OG000447:	Q0WL56	Athaliana	A3 At1g07920 T6D22.2; Elongation factor 1-alpha 3 (EF-1-alpha 3) (eEF-1A3); chloroplast [GO:0009507]; cytosol [GO:0005829]; membrane [GO:0016020]; mitochondrion [GO:0005739]; nucleolus [GO:0005730]; plasma membrane [GO:0005886]; plasmodesma [GO:0009506]; vacuolar membrane [GO:0005774]; GTP binding [GO:0005525]; GTPase activity [GO:0003924]; translation elongation factor activity [GO:0003746]; res…
OG000448:	Contig15459.g16475	Slemnae	NA
OG000449:	Contig11746.0.g107	Otrifallax	Contig11746.0.g107; Contig11746; Contig11746.0:143-1476; 24676; DnaJ domain; ; DnaJ domain; DnaJ C terminal domain; DnaJ central domain; Family 4 glycosyl hydrolase; mRNA capping enzyme; Hydrogenase expression/synthesis hypA family; Protein of unknown function (DUF3795)
OG000450:	Contig17893.0.g62	Otrifallax	Contig17893.0.g62; Contig17893; Contig17893.0:105-843; 20935; 14-3-3 protein; ; 14-3-3 protein; Flagellar protein FlaF; Uncharacterized conserved protein (DUF2217); Tetratricopeptide repeat; Protein of unknown function (DUF775); DivIVA protein
OG000451:	GSPATP00005072001	Ptetraurelia	Chaperone protein dnaJ; protein folding; ; unfolded protein binding ; heat shock protein binding
OG000452:	GSPATP00022037001	Ptetraurelia	Protein kinase; protein amino acid phosphorylation; ; protein tyrosine kinase activity ; protein serine/threonine kinase activity ; ATP binding ; protein kinase activity
OG000453:	TTHERM_00355160	Tthermophila	; HEAT repeat family protein; NULL; NULL; NULL; NULL; NULL; HEAT repeat; RNA binding motif; Ubiquitin interaction motif; putative serine esterase (DUF676); Armadillo/beta-catenin-like repeat
OG000454:	Contig6380.g6831	Slemnae	NA
OG000455:	Contig3160.0.2.g46	Otrifallax	Contig3160.0.2.g46; Contig3160; Contig3160.0.2:51-2310; 2006; Glycosyl transferase family 2; ; Glycosyl transferase family 2; Glycosyltransferase like family 2
OG000456:	GSPATP00034117001	Ptetraurelia	; ; ;
OG000457:	GSPATP00026442001	Ptetraurelia	; ; ;
OG000458:	GSPATP00032057001	Ptetraurelia	; ; ;
OG000459:	GSPATP00025555001	Ptetraurelia	Putative leucine-rich repeat-containing protein DDB_G0290503; ; ;
OG000460:	Q8I7C3	Dmelanogastor	Lasp CG3849; LIM and SH3 domain protein Lasp; A band [GO:0031672]; cytosol [GO:0005829]; focal adhesion [GO:0005925]; sperm individualization complex [GO:0070864]; Z disc [GO:0030018]; actin binding [GO:0003779]; zinc ion binding [GO:0008270]; muscle thin filament assembly [GO:0071689]; pole cell formation [GO:0007279]; positive regulation of pole plasm oskar mRNA localization [GO:0045856]; regul…
OG000461:	Q8RY66	Athaliana	At4g25835; AAA-type ATPase family protein (AT4g25830/F14M19_110); mitochondrion [GO:0005739]; ATP binding [GO:0005524]; mitochondrial respiratory chain complex III assembly [GO:0034551]
OG000462:	Contig15687.0.g17	Otrifallax	Contig15687.0.g17; Contig15687; Contig15687.0:130-6363; 18208; Beta-lactamase superfamily domain; cytoskeleton; phagocytosis; hydrolase activity; Beta-lactamase superfamily domain; ELMO/CED-12 family; Family description; Metallo-beta-lactamase superfamily
OG000463:	H2KZC9	Celegans	dgk-4 CELE_F42A9.1 F42A9.1; Diacylglycerol kinase (DAG kinase) (EC 2.7.1.107); intracellular [GO:0005622]; ATP binding [GO:0005524]; diacylglycerol kinase activity [GO:0004143]; intracellular signal transduction [GO:0035556]; protein kinase C-activating G-protein coupled receptor signaling pathway [GO:0007205]
OG000464:	GSPATP00024160001	Ptetraurelia	Ectonucleoside triphosphate diphosphohydrolase 1; ; ; hydrolase activity
OG000465:	P34315	Celegans	ncx-6 C07A9.4; Putative sodium/calcium exchanger 6 (Na(+)/Ca(2+)-exchange protein 6); integral component of membrane [GO:0016021]; antiporter activity [GO:0015297]; calcium ion transport [GO:0006816]; sodium ion transport [GO:0006814]
OG000466:	Q8LF36	Athaliana	B'THETA At1g13460 T6J4.19; Serine/threonine protein phosphatase 2A 57 kDa regulatory subunit B' theta isoform (AtB' theta) (PP2A; B' subunit; theta isoform); peroxisome [GO:0005777]; protein phosphatase type 2A complex [GO:0000159]; protein phosphatase type 2A regulator activity [GO:0008601]; signal transduction [GO:0007165]
OG000467:	P51512	Hsapiens	MMP16 MMPX2; Matrix metalloproteinase-16 (MMP-16) (EC 3.4.24.-) (MMP-X2) (Membrane-type matrix metalloproteinase 3) (MT-MMP 3) (MTMMP3) (Membrane-type-3 matrix metalloproteinase) (MT3-MMP) (MT3MMP); cell surface [GO:0009986]; Golgi lumen [GO:0005796]; integral component of plasma membrane [GO:0005887]; plasma membrane [GO:0005886]; proteinaceous extracellular matrix [GO:0005578]; calcium ion bind…
OG000468:	Q42342	Athaliana	CYTB5-E B5-A CB5-A CB5-E At5g53560 MNC6.10; Cytochrome b5 isoform E (AtCb5-E) (Cytochrome b5 isoform 1) (Cytochrome b5 isoform A) (AtCb5-A); chloroplast thylakoid membrane [GO:0009535]; endoplasmic reticulum [GO:0005783]; endoplasmic reticulum membrane [GO:0005789]; integral component of membrane [GO:0016021]; plasma membrane [GO:0005886]; vacuolar membrane [GO:0005774]; vacuole [GO:0005773]; hem…
OG000469:	Q8NEV1	Hsapiens	CSNK2A3 CSNK2A1P; Casein kinase II subunit alpha 3 (CK II alpha 3) (EC 2.7.11.1) (Casein kinase II alpha 1 polypeptide pseudogene); ATP binding [GO:0005524]; protein serine/threonine kinase activity [GO:0004674]; positive regulation of cell growth [GO:0030307]; positive regulation of cell proliferation [GO:0008284]; positive regulation of protein catabolic process [GO:0045732]; protein phosphoryl…
OG000470:	P83291	Athaliana	CBR2 At5g20080 F28I16.230; NADH-cytochrome b5 reductase-like protein (B5R) (EC 1.6.2.2); Golgi apparatus [GO:0005794]; mitochondrial intermembrane space [GO:0005758]; mitochondrion [GO:0005739]; plant-type cell wall [GO:0009505]; copper ion binding [GO:0005507]; cytochrome-b5 reductase activity; acting on NAD(P)H [GO:0004128]; response to salt stress [GO:0009651]
OG000471:	Contig18389.0.g1	Otrifallax	Contig18389.0.g1; Contig18389; Contig18389.0:92-1104; 15694; NUDIX domain; hydrolase activity; NUDIX domain
OG000472:	Q39065	Athaliana	COPT1 At5g59030 K18B18.10 K18B18.2; Copper transporter 1 (AtCOPT1); integral component of membrane [GO:0016021]; membrane [GO:0016020]; copper ion transmembrane transporter activity [GO:0005375]; copper ion transport [GO:0006825]; pollen sperm cell differentiation [GO:0048235]; root development [GO:0048364]
OG000473:	Contig17773.g18892	Slemnae	NA
OG000474:	Q9NXZ2	Hsapiens	DDX43 HAGE; Probable ATP-dependent RNA helicase DDX43 (EC 3.6.4.13) (Cancer/testis antigen 13) (CT13) (DEAD box protein 43) (DEAD box protein HAGE) (Helical antigen); intracellular [GO:0005622]; ATP binding [GO:0005524]; ATP-dependent RNA helicase activity [GO:0004004]; RNA binding [GO:0003723]; RNA secondary structure unwinding [GO:0010501]
OG000475:	Q14188	Hsapiens	TFDP2 DP2; Transcription factor Dp-2 (E2F dimerization partner 2); nucleoplasm [GO:0005654]; nucleus [GO:0005634]; transcription factor complex [GO:0005667]; DNA binding [GO:0003677]; protein domain specific binding [GO:0019904]; sequence-specific DNA binding RNA polymerase II transcription factor activity [GO:0000981]; sequence-specific DNA binding transcription factor activity [GO:0003700]; tra…
OG000476:	O43745	Hsapiens	CHP2 HCA520; Calcineurin B homologous protein 2 (Hepatocellular carcinoma-associated antigen 520); cytoplasm [GO:0005737]; nucleus [GO:0005634]; plasma membrane [GO:0005886]; calcium ion binding [GO:0005509]; cellular response to calcium ion [GO:0071277]; positive regulation of calcineurin-NFAT signaling cascade [GO:0070886]; positive regulation of cell proliferation [GO:0008284]; positive regula…
OG000477:	Contig17352.0.g69	Otrifallax	Contig17352.0.g69; Contig17352; Contig17352.0:163-1861; 18260; IBR domain; zinc ion binding; IBR domain; Zinc finger; C3HC4 type (RING finger); Domain of unknown function (DUF4131)
OG000478:	P29465	Scerevisiae	YBR023C; CHS3; Chitin synthase III; catalyzes the transfer of N-acetylglucosamine (GlcNAc) to chitin; required for synthesis of the majority of cell wall chitin; the chitin ring during bud emergence; and spore wall chitosan; contains overlapping di-leucine and di-acidic signals that mediate; respectively; intracellular trafficking by AP-1 and trafficking to plasma membrane by exomer complex; requ…
OG000479:	GSPATP00027390001	Ptetraurelia	Autophagy-related protein 20; cell communication; ; protein binding ; phosphoinositide binding
OG000480:	O64837	Athaliana	RTNLB13 At2g23640 F26B6.29 F27L4.17; Reticulon-like protein B13 (AtRTNLB13); endomembrane system [GO:0012505]; endoplasmic reticulum membrane [GO:0005789]; endoplasmic reticulum tubular network [GO:0071782]; integral component of cytoplasmic side of endoplasmic reticulum membrane [GO:0071458]; endoplasmic reticulum tubular network organization [GO:0071786]
OG000481:	GSPATP00027200001	Ptetraurelia	Hypothetical protein DKFZp469P211; ; ;
OG000482:	Q14865	Hsapiens	ARID5B DESRT MRF2; AT-rich interactive domain-containing protein 5B (ARID domain-containing protein 5B) (MRF1-like protein) (Modulator recognition factor 2) (MRF-2); nucleoplasm [GO:0005654]; nucleus [GO:0005634]; DNA binding [GO:0003677]; RNA polymerase II regulatory region sequence-specific DNA binding [GO:0000977]; RNA polymerase II transcription regulatory region sequence-specific DNA binding…
OG000483:	GSPATP00028096001	Ptetraurelia	ENSANGP00000029350; protein import; membrane; protein binding ; ATP binding ; helicase activity ; nucleic acid binding
OG000484:	Contig20249.0.g40	Otrifallax	Contig20249.0.g40; Contig20249; Contig20249.0:4904-6912; 19739; Armadillo/beta-catenin-like repeat; cytoplasm; nucleus; protein import into nucleus; protein transporter activity; protein binding; vacuolar proton-transporting V-type ATPase; V1 domain; ATP hydrolysis coupled proton transport; hydrolase activity; acting on acid anhydrides; catalyzing transmembrane movement of substances; protein bin…
OG000485:	Q9VT65	Dmelanogastor	CalpB CG8107; Calpain-B (EC 3.4.22.-) (Calcium-activated neutral proteinase B) (CANP B) [Cleaved into: Calpain-B catalytic subunit 1; Calpain-B catalytic subunit 2]; cytoplasm [GO:0005737]; membrane [GO:0016020]; calcium ion binding [GO:0005509]; calcium-dependent cysteine-type endopeptidase activity [GO:0004198]; border follicle cell migration [GO:0007298]; protein autoprocessing [GO:0016540]; p…
OG000486:	O43463	Hsapiens	SUV39H1 KMT1A SUV39H; Histone-lysine N-methyltransferase SUV39H1 (EC 2.1.1.43) (Histone H3-K9 methyltransferase 1) (H3-K9-HMTase 1) (Lysine N-methyltransferase 1A) (Position-effect variegation 3-9 homolog) (Suppressor of variegation 3-9 homolog 1) (Su(var)3-9 homolog 1); chromatin silencing complex [GO:0005677]; chromosome; centromeric region [GO:0000775]; condensed nuclear chromosome [GO:0000794…
OG000487:	Q92576	Hsapiens	PHF3 KIAA0244; PHD finger protein 3; nucleus [GO:0005634]; zinc ion binding [GO:0008270]; multicellular organismal development [GO:0007275]; transcription; DNA-templated [GO:0006351]
OG000488:	Q9LK76	Athaliana	IQD26 At3g16490; At3g16490 (Genomic DNA; chromosome 3; P1 clone: MDC8) (Protein IQ-domain 26);
OG000489:	Contig11264.0.g17	Otrifallax	Contig11264.0.g17; Contig11264; Contig11264.0:84-2873; 21883; RNA recognition motif. (a.k.a. RRM; RBD; or RNP domain); nucleic acid binding; RNA recognition motif (a k a RRM; RBD; or RNP domain); RNA recognition motif (a k a RRM; RBD; or RNP domain)
OG000490:	P50085	Scerevisiae	YGR231C; PHB2; Subunit of the prohibitin complex (Phb1p-Phb2p); prohibitin is a 1.2 MDa ring-shaped inner mitochondrial membrane chaperone that stabilizes newly synthesized proteins; determinant of replicative life span; involved in mitochondrial segregation; prohibitin deficiency induces a mitochondrial unfolded protein response (mtUPR); SUBCELLULAR LOCATION: Mitochondrion inner membrane {ECO:00…
OG000491:	O49743	Athaliana	GATA4 At3g60530 T8B10.190; GATA transcription factor 4 (AtGATA-4); nucleus [GO:0005634]; sequence-specific DNA binding [GO:0043565]; sequence-specific DNA binding transcription factor activity [GO:0003700]; zinc ion binding [GO:0008270]; positive regulation of transcription; DNA-templated [GO:0045893]; response to light stimulus [GO:0009416]; transcription; DNA-templated [GO:0006351]
OG000492:	Q9LN67	Athaliana	At1g19310; At1g19310/F18O14_14 (F18O14.3) (RING/U-box superfamily protein); zinc ion binding [GO:0008270]
OG000493:	Contig4245.0.g40	Otrifallax	Contig4245.0.g40; Contig4245; Contig4245.0:242-865; 7740; Copper/zinc superoxide dismutase (SODC); oxidation-reduction process; superoxide metabolic process; metal ion binding; Copper/zinc superoxide dismutase (SODC); CHRD domain
OG000494:	GSPATP00021922001	Ptetraurelia	RAB6A protein; intracellular protein transport ; signal transduction ; nucleocytoplasmic transport ; small GTPase mediated signal transduction ; protein transport; intracellular; protein binding ; GTP binding ; GTPase activity
OG000495:	Q86P97	Dmelanogastor	SppL Sppl CG17370 Dmel_CG17370; GM06145p (Signal peptide peptidase-like; isoform D) (EC 3.4.23.-) (Signal peptide peptidase-like; isoform E) (EC 3.4.23.-); endoplasmic reticulum [GO:0005783]; Golgi apparatus [GO:0005794]; integral component of membrane [GO:0016021]; membrane [GO:0016020]; aspartic endopeptidase activity; intramembrane cleaving [GO:0042500]; signal peptide processing [GO:0006465]
OG000496:	Contig11681.g12494	Slemnae	NA
OG000497:	GSPATP00033315001	Ptetraurelia	Interaptin; ; ;
OG000498:	Q9LU63	Athaliana	pdl1 At5g51110; AT5g51110/MWD22_5 (At5g51110/MWD22_5) (PCD/DCoH-like protein 1) (Putative uncharacterized protein At5g51110) (Transcriptional coactivator/pterin dehydratase); chloroplast [GO:0009507]; 4-alpha-hydroxytetrahydrobiopterin dehydratase activity [GO:0008124]; tetrahydrobiopterin biosynthetic process [GO:0006729]
OG000499:	GSPATP00003689001	Ptetraurelia	Carbonic anhydrase/acetlytransferase; putative; ; ; acyltransferase activity ; transferase activity
OG000500:	O43294	Hsapiens	TGFB1I1 ARA55; Transforming growth factor beta-1-induced transcript 1 protein (Androgen receptor coactivator 55 kDa protein) (Androgen receptor-associated protein of 55 kDa) (Hydrogen peroxide-inducible clone 5 protein) (Hic-5); cytoplasm [GO:0005737]; cytoskeleton [GO:0005856]; focal adhesion [GO:0005925]; intracellular [GO:0005622]; nuclear matrix [GO:0016363]; androgen receptor binding [GO:005…
OG000501:	Q9TXN2	Celegans	CELE_K08D9.2 K08D9.2; K08D9.2;
OG000502:	Contig235.g270	Slemnae	NA
OG000503:	Q96RU2	Hsapiens	USP28 KIAA1515; Ubiquitin carboxyl-terminal hydrolase 28 (EC 3.4.19.12) (Deubiquitinating enzyme 28) (Ubiquitin thioesterase 28) (Ubiquitin-specific-processing protease 28); nucleolus [GO:0005730]; nucleoplasm [GO:0005654]; nucleus [GO:0005634]; protein complex [GO:0043234]; cysteine-type endopeptidase activity [GO:0004197]; ubiquitin-specific protease activity [GO:0004843]; cell proliferation [G…
OG000504:	O60858	Hsapiens	TRIM13 LEU5 RFP2 RNF77; E3 ubiquitin-protein ligase TRIM13 (EC 6.3.2.-) (B-cell chronic lymphocytic leukemia tumor suppressor Leu5) (Leukemia-associated protein 5) (Putative tumor suppressor RFP2) (RING finger protein 77) (Ret finger protein 2) (Tripartite motif-containing protein 13); cytoplasm [GO:0005737]; endoplasmic reticulum membrane [GO:0005789]; integral component of membrane [GO:0016021]…
OG000505:	GSPATP00017644001	Ptetraurelia	; ; ;
OG000506:	GSPATP00039806001	Ptetraurelia	; ; ;
OG000507:	Q8SXS7	Dmelanogastor	CG3734 Dmel_CG3734; CG3734; isoform A (CG3734; isoform B) (RE36938p); serine-type peptidase activity [GO:0008236]
OG000508:	GSPATP00012991001	Ptetraurelia	Ubiquitin-like modifier-activating enzyme 1; post-translational protein modification ; metabolic process ; tubulin complex assembly ; regulation of protein metabolic process ; ubiquitin cycle (obsolete GO:0006512) ; protein modification process; microtubule; small protein activating enzyme activity ; small conjugating protein ligase activity ; catalytic activity ; binding ; unfolded protein bindi…
OG000509:	Contig12838.g13698	Slemnae	NA
OG000510:	Contig5218.0.g43	Otrifallax	Contig5218.0.g43; Contig5218; Contig5218.0:65-2110; 18030; Protein kinase domain; ATP binding; protein phosphorylation; protein kinase activity; Protein kinase domain; Protein tyrosine kinase
OG000511:	GSPATP00031237001	Ptetraurelia	Kluyveromyces lactis strain NRRL Y-1140 chromosome E of strain NRRL Y- 1140 of Kluyveromyces lactis; intracellular transport; ;
OG000512:	Q9TZD9	Celegans	haf-4 CELE_W04C9.1 W04C9.1; HAF-4; isoform a; integral component of membrane [GO:0016021]; lysosomal membrane [GO:0005765]; membrane [GO:0016020]; ATP binding [GO:0005524]; ATPase activity; coupled to transmembrane movement of substances [GO:0042626]; peptide transporter activity [GO:0015197]; lipid metabolic process [GO:0006629]; lysosomal transport [GO:0007041]; multicellular organism growth [G…
OG000513:	H0YM25	Hsapiens	GOLGA6L22; Golgin subfamily A member 6-like protein 22;
OG000514:	Contig18362.g19505	Slemnae	NA
OG000515:	Q09590	Celegans	emb-8 CELE_K10D2.6 K10D2.6; NADPH--cytochrome P450 reductase (EC 1.6.2.4); endoplasmic reticulum membrane [GO:0005789]; FMN binding [GO:0010181]; iron ion binding [GO:0005506]; NADPH-hemoprotein reductase activity [GO:0003958]; eggshell formation [GO:0030703]; lipid biosynthetic process [GO:0008610]
OG000516:	GSPATP00023334001	Ptetraurelia	Golgi apparatus membrane protein TVP23; ; integral to membrane;
OG000517:	TTHERM_00932020	Tthermophila	; Diacylglycerol acyltransferase family protein; NULL; NULL; NULL; Acyltransferase; Diacylglycerol acyltransferase; 1-acylglycerol-3-phosphate O-acyltransferases
OG000518:	Contig18407.g19550	Slemnae	NA
OG000519:	Q9V9X8	Dmelanogastor	Gcn2 CG1609 Dmel_CG1609; AT10027p (Gcn2; isoform A) (EC 2.7.11.20) (Gcn2; isoform B) (EC 2.7.11.20); catalytic step 2 spliceosome [GO:0071013]; cytosol [GO:0005829]; precatalytic spliceosome [GO:0071011]; ATP binding [GO:0005524]; elongation factor-2 kinase activity [GO:0004686]; protein kinase activity [GO:0004672]; mRNA splicing; via spliceosome [GO:0000398]; positive regulation of cell size [G…
OG000520:	Q9N3Z0	Celegans	sqst-2 CELE_Y40C5A.1 Y40C5A.1; SQST-2; zinc ion binding [GO:0008270]
OG000521:	GSPATP00017113001	Ptetraurelia	Echinoderm microtubule-associated protein-like 5-like; ; ; DNA binding ; calcium ion binding
OG000522:	O17741	Celegans	clec-17 CELE_E03H4.10 E03H4.10; CLEC-17;
OG000523:	Q8MQG4	Celegans	B0024.15 CELE_B0024.15; B0024.15; Golgi apparatus [GO:0005794]; integral component of membrane [GO:0016021]; galactosyltransferase activity [GO:0008378]; protein glycosylation [GO:0006486]
OG000524:	A8MQE3	Athaliana	NA
OG000525:	Q9LHF4	Athaliana	At3g24450; Genomic DNA; chromosome 3; P1 clone: MXP5 (Heavy metal transport/detoxification domain-containing protein) (Putative uncharacterized protein At3g24450); metal ion binding [GO:0046872]; metal ion transport [GO:0030001]
OG000526:	P47057	Scerevisiae	YJL036W; SNX4; Sorting nexin; involved in retrieval of late-Golgi SNAREs from post-Golgi endosomes to the trans-Golgi network and in cytoplasm to vacuole transport; contains a PX phosphoinositide-binding domain; forms complexes with Snx41p and with Atg20p; SUBCELLULAR LOCATION: Cytoplasm. Membrane; Peripheral membrane protein. Endosome membrane; Peripheral membrane protein. Note=Endosome and othe…
OG000527:	Q8N8N7	Hsapiens	PTGR2 ZADH1; Prostaglandin reductase 2 (PRG-2) (EC 1.3.1.48) (15-oxoprostaglandin 13-reductase) (Zinc-binding alcohol dehydrogenase domain-containing protein 1); cytoplasm [GO:0005737]; extracellular exosome [GO:0070062]; 13-prostaglandin reductase activity [GO:0036132]; 15-oxoprostaglandin 13-oxidase activity [GO:0047522]; prostaglandin metabolic process [GO:0006693]
OG000528:	F4KGM7	Athaliana	NA
OG000529:	Contig12714.0.g72	Otrifallax	Contig12714.0.g72; Contig12714; Contig12714.0:114-2869; 23663; Rab-GTPase-TBC domain; intracellular; regulation of Rab GTPase activity; Rab GTPase activator activity; Rab-GTPase-TBC domain
OG000530:	Q8MLU3	Dmelanogastor	NA
OG000531:	F4J3U4	Athaliana	NA
OG000532:	TTHERM_00658850	Tthermophila	; ENTH domain containing protein; NULL; NULL; NULL; VHS domain; ENTH domain; Extensin-like protein repeat
OG000533:	O49606	Athaliana	ADF9 At4g34970 M4E13.30; Actin-depolymerizing factor 9 (ADF-9) (AtADF9); actin cytoskeleton [GO:0015629]; actin filament depolymerization [GO:0030042]; actin filament polymerization [GO:0030041]
OG000534:	Q9SJM6	Athaliana	SAP4 At2g36320 F2H17.7; Zinc finger A20 and AN1 domain-containing stress-associated protein 4 (AtSAP4); DNA binding [GO:0003677]; zinc ion binding [GO:0008270]
OG000535:	Q8WY07	Hsapiens	SLC7A3 ATRC3 CAT3; Cationic amino acid transporter 3 (CAT-3) (CAT3) (Cationic amino acid transporter y+) (Solute carrier family 7 member 3); integral component of plasma membrane [GO:0005887]; plasma membrane [GO:0005886]; antiporter activity [GO:0015297]; arginine transmembrane transporter activity [GO:0015181]; L-lysine transmembrane transporter activity [GO:0015189]; L-ornithine transmembrane …
OG000536:	O00203	Hsapiens	AP3B1 ADTB3A; AP-3 complex subunit beta-1 (Adaptor protein complex AP-3 subunit beta-1) (Adaptor-related protein complex 3 subunit beta-1) (Beta-3A-adaptin) (Clathrin assembly protein complex 3 beta-1 large chain); AP-3 adaptor complex [GO:0030123]; clathrin-coated vesicle membrane [GO:0030665]; Golgi apparatus [GO:0005794]; lysosomal membrane [GO:0005765]; membrane [GO:0016020]; GTP-dependent pr…
OG000537:	P23380	Dmelanogastor	Vha16-1 VHA Vha16 CG3161; V-type proton ATPase 16 kDa proteolipid subunit (V-ATPase 16 kDa proteolipid subunit) (VHA16K) (Ductin) (Vacuolar H+ ATPase subunit 16-1) (Vacuolar proton pump 16 kDa proteolipid subunit); fusome [GO:0045169]; integral component of membrane [GO:0016021]; plasma membrane proton-transporting V-type ATPase complex [GO:0033181]; vacuolar proton-transporting V-type ATPase; V0…
OG000538:	Q9BL61	Celegans	CELE_Y65B4A.6 Y65B4A.6; Y65B4A.6; isoform a; ATP binding [GO:0005524]; helicase activity [GO:0004386]; nucleic acid binding [GO:0003676]
OG000539:	P31787	Scerevisiae	YGR037C; ACB1; Acyl-CoA-binding protein; transports newly synthesized acyl-CoA esters from fatty acid synthetase (Fas1p-Fas2p) to acyl-CoA-consuming processes; subject to starvation-induced; Grh1p-mediated unconventional secretion; protein abundance increases in response to DNA replication stress; ; extracellular region [GO:0005576]; fatty-acyl-CoA binding [GO:0000062]; lipid binding [GO:0008289]…
OG000540:	Q8LFD1	Athaliana	LPP3 At3g02600 F16B3.23; Putative lipid phosphate phosphatase 3; chloroplastic (AtLPP3) (EC 3.1.3.-) (Phosphatidate phosphohydrolase 3) (Phosphatidic acid phosphatase 3); chloroplast membrane [GO:0031969]; integral component of plasma membrane [GO:0005887]; plasma membrane [GO:0005886]; phosphatidate phosphatase activity [GO:0008195]; dephosphorylation [GO:0016311]; phospholipid metabolic process…
OG000541:	Q9FN32	Athaliana	At5g53940 K19P17.11; Protein yippee-like At5g53940;
OG000542:	GSPATP00006017001	Ptetraurelia	Putative aminotransferase; biosynthetic process; ; transferase activity; transferring nitrogenous groups ; catalytic activity ; pyridoxal phosphate binding
OG000543:	TTHERM_00138430	Tthermophila	SFB2; Sec23/Sec24 trunk domain containing protein; protein binding; protein binding; protein binding; protein binding; protein binding; intracellular protein transport; intracellular protein transport; intracellular protein transport; intracellular protein transport; intracellular protein transport; ER to Golgi vesicle-mediated transport; ER to Golgi vesicle-mediated transport; ER to Golgi vesicl…
OG000544:	Q9ULF5	Hsapiens	SLC39A10 KIAA1265 ZIP10; Zinc transporter ZIP10 (Solute carrier family 39 member 10) (Zrt- and Irt-like protein 10) (ZIP-10); integral component of membrane [GO:0016021]; metal ion transmembrane transporter activity [GO:0046873]; transmembrane transport [GO:0055085]; zinc II ion transport [GO:0006829]
OG000545:	Q20535	Celegans	NA
OG000546:	Q8IZF4	Hsapiens	ADGRG5 GPR114 PGR27 UNQ2524/PRO6017; Adhesion G-protein coupled receptor G5 (G-protein coupled receptor 114) (G-protein coupled receptor PGR27); integral component of membrane [GO:0016021]; G-protein coupled receptor activity [GO:0004930]; G-protein coupled receptor signaling pathway [GO:0007186]
OG000547:	Q9VWG5	Dmelanogastor	CG14219 Dmel_CG14219; CG14219-PA; transferase activity; transferring acyl groups other than amino-acyl groups [GO:0016747]
OG000548:	P13096	Dmelanogastor	HLHm5 CG6096; Enhancer of split m5 protein (E(spl)m5); nucleus [GO:0005634]; protein heterodimerization activity [GO:0046982]; protein homodimerization activity [GO:0042803]; RNA polymerase II core promoter proximal region sequence-specific DNA binding transcription factor activity involved in negative regulation of transcription [GO:0001078]; sequence-specific DNA binding [GO:0043565]; sequence-…
OG000549:	Q14571	Hsapiens	ITPR2; Inositol 1;4;5-trisphosphate receptor type 2 (IP3 receptor isoform 2) (IP3R 2) (InsP3R2) (Type 2 inositol 1;4;5-trisphosphate receptor) (Type 2 InsP3 receptor); cell cortex [GO:0005938]; endoplasmic reticulum membrane [GO:0005789]; integral component of membrane [GO:0016021]; membrane [GO:0016020]; plasma membrane [GO:0005886]; platelet dense tubular network membrane [GO:0031095]; receptor…
OG000550:	GSPATP00017801001	Ptetraurelia	CTD small phosphatase-like protein 2; ; ; phosphatase activity
OG000551:	Contig197.0.0.g25	Otrifallax	Contig197.0.0.g25; Contig197; Contig197.0.0:587-1698; 3987; hypothetical protein; ;
OG000552:	Contig1754.0.g110	Otrifallax	Contig1754.0.g110; Contig1754; Contig1754.0:1686-2691; 22968; Protein kinase domain; protein phosphorylation; ATP binding; protein kinase activity; extracellular space; Protein kinase domain; Allergen Fel d I-B chain
OG000553:	GSPATP00011383001	Ptetraurelia	; ; ;
OG000554:	Contig8571.0.g1	Otrifallax	Contig8571.0.g1; Contig8571; Contig8571.0:634-2110; 6010; Homeobox domain; regulation of transcription; DNA-templated; sequence-specific DNA binding; sequence-specific DNA binding transcription factor activity; Homeobox domain
OG000555:	Contig2551.g2735	Slemnae	NA
OG000556:	TTHERM_000321629	Tthermophila	; MFS transporter; ;
OG000557:	GSPATP00022035001	Ptetraurelia	; ; ;
OG000558:	TTHERM_00660280	Tthermophila	; Neurohypophysial hormones; N-terminal Domain containing protein; neurohypophyseal hormone activity; neurohypophyseal hormone activity; neurohypophyseal hormone activity; neurohypophyseal hormone activity; extracellular region; extracellular region; extracellular region; extracellular region; GCC2 and GCC3; Sperm-activating peptides; TNFR/NGFR cysteine-rich region; Neurohypophysial hormones; N-t…
OG000559:	P24585	Celegans	deg-1 C47C12.6/C47C12.1; Degenerin deg-1 (Degeneration of certain neurons protein 1); integral component of membrane [GO:0016021]; sodium channel activity [GO:0005272]; response to acidic pH [GO:0010447]; response to amino acid [GO:0043200]
OG000560:	Q42566	Athaliana	ATsEH SEH At2g26740; ATsEH (EC 3.3.2.9) (At2g26740/F18A8.11) (Epoxide hydrolase (ATsEH)) (Putative epoxide hydrolase ATsEH) (Soluble epoxide hydrolase); cytosol [GO:0005829]; cis-stilbene-oxide hydrolase activity [GO:0033961]; epoxide hydrolase activity [GO:0004301]; metabolic process [GO:0008152]; response to auxin [GO:0009733]; response to water deprivation [GO:0009414]
OG000561:	Contig13173.g14045	Slemnae	NA
OG000562:	Contig1207.g1307	Slemnae	NA
OG000563:	P51513	Hsapiens	NOVA1; RNA-binding protein Nova-1 (Neuro-oncological ventral antigen 1) (Onconeural ventral antigen 1) (Paraneoplastic Ri antigen) (Ventral neuron-specific protein 1); intracellular membrane-bounded organelle [GO:0043231]; nucleolus [GO:0005730]; nucleus [GO:0005634]; mRNA binding [GO:0003729]; poly(A) RNA binding [GO:0044822]; RNA binding [GO:0003723]; locomotory behavior [GO:0007626]; mRNA spli…
OG000564:	Contig18181.g19330	Slemnae	NA
OG000565:	GSPATP00022538001	Ptetraurelia	; ; ;
OG000566:	Q8IUQ4	Hsapiens	SIAH1 HUMSIAH; E3 ubiquitin-protein ligase SIAH1 (EC 6.3.2.-) (Seven in absentia homolog 1) (Siah-1) (Siah-1a); beta-catenin destruction complex [GO:0030877]; cytoplasm [GO:0005737]; cytosol [GO:0005829]; early endosome [GO:0005769]; nucleus [GO:0005634]; plasma membrane [GO:0005886]; identical protein binding [GO:0042802]; ligase activity [GO:0016874]; protein C-terminus binding [GO:0008022]; ub…
OG000567:	TTHERM_00582039	Tthermophila	; conserved hypothetical protein; ; ; ; ; ;
OG000568:	Q1W0R7	Celegans	CELE_F10G7.10 F10G7.10; F10G7.10; isoform a; zinc ion binding [GO:0008270]
OG000569:	Q9VGP2	Dmelanogastor	ninaG CG6728; Neither inactivation nor afterpotential protein G (EC 1.-.-.-); extracellular region [GO:0005576]; flavin adenine dinucleotide binding [GO:0050660]; oxidoreductase activity [GO:0016491]; oxidoreductase activity; acting on CH-OH group of donors [GO:0016614]; response to stimulus [GO:0050896]; retinoid metabolic process [GO:0001523]; rhodopsin metabolic process [GO:0046154]; transport…
OG000570:	Q9FL05	Athaliana	At5g40270; AT5g40270/MSN9_170 (HD domain-containing metal-dependent phosphohydrolase family protein) (Similarity to intracellular protein); hydrolase activity [GO:0016787]
OG000571:	GSPATP00016888001	Ptetraurelia	Probable elongation factor 1-gamma 1; translational elongation; eukaryotic translation elongation factor 1 complex; translation elongation factor activity
OG000572:	O04714	Athaliana	GCR1 At1g48270 F11A17.17; G-protein coupled receptor 1; Golgi apparatus [GO:0005794]; plasma membrane [GO:0005886]; spanning component of plasma membrane [GO:0044214]; vacuolar membrane [GO:0005774]; G-protein coupled receptor activity [GO:0004930]; abscisic acid-activated signaling pathway [GO:0009738]; activation of phospholipase C activity [GO:0007202]; blue light signaling pathway [GO:0009785…
OG000573:	Q9FYE3	Athaliana	ACA3 At5g04180 F21E1.100; Alpha carbonic anhydrase 3 (AtaCA3) (AtalphaCA3) (EC 4.2.1.1) (Alpha carbonate dehydratase 3); chloroplast stroma [GO:0009570]; carbonate dehydratase activity [GO:0004089]; metal ion binding [GO:0046872]; response to carbon dioxide [GO:0010037]
OG000574:	Q9SKZ2	Athaliana	CAF1-7 At2g32070 F22D22.18; Probable CCR4-associated factor 1 homolog 7 (EC 3.1.13.4); cytoplasm [GO:0005737]; nucleus [GO:0005634]; metal ion binding [GO:0046872]; poly(A)-specific ribonuclease activity [GO:0004535]; RNA binding [GO:0003723]; regulation of transcription; DNA-templated [GO:0006355]; transcription; DNA-templated [GO:0006351]
OG000575:	Q12476	Scerevisiae	YDL175C; AIR2; RNA-binding subunit of the TRAMP nuclear RNA surveillance complex; involved in nuclear RNA processing and degradation; involved in TRAMP complex assembly as a bridge between Mtr4p and Trf4p; stimulates the poly(A) polymerase activity of Pap2p in vitro; has 5 zinc knuckle motifs; AIR2 has a paralog; AIR1; that arose from the whole genome duplication; Air2p and Air1p have nonredundan…
OG000576:	Q8LFH5	Athaliana	SWEET8 RPG1 At5g40260 MSN9.17 MSN9_160; Bidirectional sugar transporter SWEET8 (AtSWEET8) (Protein RUPTURED POLLEN GRAIN 1); integral component of plasma membrane [GO:0005887]; plasma membrane [GO:0005886]; sugar transmembrane transporter activity [GO:0051119]; carbohydrate transmembrane transport [GO:0034219]; pollen wall assembly [GO:0010208]
OG000577:	Q8IZA3	Hsapiens	H1FOO H1OO OSH1; Histone H1oo (Oocyte-specific histone H1) (Oocyte-specific linker histone H1) (osH1); cytoplasm [GO:0005737]; extracellular exosome [GO:0070062]; female germ cell nucleus [GO:0001674]; nucleosome [GO:0000786]; nucleus [GO:0005634]; nucleosomal DNA binding [GO:0031492]; meiotic cell cycle [GO:0051321]; negative regulation of stem cell differentiation [GO:2000737]; nucleosome assem…
OG000578:	Q9FKF0	Athaliana	RTL3 At5g45150 K18C1.3; Ribonuclease 3-like protein 3 (EC 3.1.26.-) (Ribonuclease III-like protein 3) (RNase III-like protein 3) (Ribonuclease three-like protein 3); nucleus [GO:0005634]; double-stranded RNA binding [GO:0003725]; ribonuclease III activity [GO:0004525]; pre-miRNA processing [GO:0031054]; primary miRNA processing [GO:0031053]; production of siRNA involved in RNA interference [GO:00…
OG000579:	Contig8993.g9615	Slemnae	NA
OG000580:	Contig8753.g9344	Slemnae	NA
OG000581:	TTHERM_01309080	Tthermophila	; hypothetical protein; NULL; NULL; hydrolase; alpha/beta fold family; Plasmodium subtelomeric family (PST-A)
OG000582:	O75832	Hsapiens	PSMD10; 26S proteasome non-ATPase regulatory subunit 10 (26S proteasome regulatory subunit p28) (Gankyrin) (p28(GANK)); cytoplasm [GO:0005737]; cytosol [GO:0005829]; intermediate filament cytoskeleton [GO:0045111]; nucleoplasm [GO:0005654]; nucleus [GO:0005634]; proteasome complex [GO:0000502]; proteasome regulatory particle [GO:0005838]; transcription factor binding [GO:0008134]; anaphase-promot…
OG000583:	A8DYP1	Dmelanogastor	ppk29 CG13568 Dmel_CG13568; Pickpocket 29; isoform D (Pickpocket 29; isoform G); integral component of membrane [GO:0016021]; sodium channel activity [GO:0005272]; inter-male aggressive behavior [GO:0002121]; male courtship behavior [GO:0008049]; RNA interference [GO:0016246]; sodium ion transmembrane transport [GO:0035725]; sodium ion transport [GO:0006814]
OG000584:	M0QYP1	Hsapiens	NA
OG000585:	P84074	Hsapiens	HPCA BDR2; Neuron-specific calcium-binding protein hippocalcin (Calcium-binding protein BDR-2); axon [GO:0030424]; dendrite cytoplasm [GO:0032839]; dendrite membrane [GO:0032590]; dendritic spine head [GO:0044327]; neuronal cell body membrane [GO:0032809]; perikaryon [GO:0043204]; actin binding [GO:0003779]; calcium ion binding [GO:0005509]; activation of phospholipase D activity [GO:0031584]; br…
OG000586:	GSPATP00002185001	Ptetraurelia	Tyrosine 3-monooxygenase; aromatic amino acid family metabolic process; ; iron ion binding ; monooxygenase activity
OG000587:	Q9VJ80	Dmelanogastor	CG10211 Dmel_CG10211; CG10211; isoform A (EC 1.11.1.7) (CG10211; isoform B) (EC 1.11.1.7) (LD42267p); heme binding [GO:0020037]; peroxidase activity [GO:0004601]; response to oxidative stress [GO:0006979]
OG000588:	Q9VSJ3	Dmelanogastor	CG7120 Dmel_CG7120; CG7120; isoform D (CG7120; isoform E); catalytic activity [GO:0003824]
OG000589:	Q9V9Y0	Dmelanogastor	CG1607 Dmel_CG1607; CG1607; isoform A (CG1607; isoform B) (GH11014p); integral component of plasma membrane [GO:0005887]; amino acid transmembrane transporter activity [GO:0015171]; antiporter activity [GO:0015297]; L-amino acid transmembrane transporter activity [GO:0015179]; amino acid transmembrane transport [GO:0003333]; L-alpha-amino acid transmembrane transport [GO:1902475]; L-amino acid tr…
OG000590:	Contig614.g679	Slemnae	NA
OG000591:	GSPATP00014137001	Ptetraurelia	33 kDa inner dynein arm light chain; axonemal; ; ;
OG000592:	TTHERM_00237290	Tthermophila	; hypothetical protein; ; ELK domain
OG000593:	TTHERM_00898270	Tthermophila	; hypothetical protein; ; zinc finger; C3HC4 type (RING
OG000594:	O15050	Hsapiens	TRANK1 KIAA0342 LBA1; TPR and ankyrin repeat-containing protein 1 (Lupus brain antigen 1 homolog); ATP binding [GO:0005524]; hydrolase activity [GO:0016787]
OG000595:	Contig6111.0.g93	Otrifallax	Contig6111.0.g93; Contig6111; Contig6111.0:174-2964; 7357; hypothetical protein; ;
OG000596:	GSPATP00014079001	Ptetraurelia	Hypothetical protein BG:DS082493; ; ;
OG000597:	GSPATP00002918001	Ptetraurelia	Putative sortilin; SMART_VSP10 domain; possible signal peptide; ; integral to membrane;
OG000598:	GSPATP00024923001	Ptetraurelia	Alpha-protein kinase vwkA; ; ;
OG000599:	GSPATP00018560001	Ptetraurelia	Bifunctional protein folD; metabolic process ; folic acid and derivative biosynthetic process; ; catalytic activity ; binding
OG000600:	Q9ZQ02	Athaliana	At2g06090; Putative S1 self-incompatibility protein (Self-incompatibility S1 family protein);
OG000601:	H2L057	Celegans	CELE_Y43H11AL.1 Y43H11AL.1; Y43H11AL.1; isoform b; nucleus [GO:0005634]; zinc ion binding [GO:0008270]; chromatin modification [GO:0016568]
OG000602:	Q17592	Celegans	C02G6.1 CELE_C02G6.1; C02G6.1; metal ion binding [GO:0046872]; metalloendopeptidase activity [GO:0004222]
OG000603:	Q501B2	Athaliana	bZIP16 At2g35530; At2g35530 (Basic region/leucine zipper transcription factor 16) (Putative uncharacterized protein At2g35530); nucleus [GO:0005634]; sequence-specific DNA binding [GO:0043565]; sequence-specific DNA binding transcription factor activity [GO:0003700]; positive regulation of transcription; DNA-templated [GO:0045893]; transcription; DNA-templated [GO:0006351]
OG000604:	Contig1121.g1215	Slemnae	NA
OG000605:	TTHERM_00149980	Tthermophila	YRS2; hypothetical protein; nucleotide binding; nucleotide binding; nucleotide binding; aminoacyl-tRNA ligase activity; aminoacyl-tRNA ligase activity; aminoacyl-tRNA ligase activity; ATP binding; ATP binding; ATP binding; cytoplasm; cytoplasm; cytoplasm; translation; translation; translation; tRNA aminoacylation for protein translation; tRNA aminoacylation for protein translation; tRNA aminoacyl…
OG000606:	O95319	Hsapiens	CELF2 BRUNOL3 CUGBP2 ETR3 NAPOR; CUGBP Elav-like family member 2 (CELF-2) (Bruno-like protein 3) (CUG triplet repeat RNA-binding protein 2) (CUG-BP2) (CUG-BP- and ETR-3-like factor 2) (ELAV-type RNA-binding protein 3) (ETR-3) (Neuroblastoma apoptosis-related RNA-binding protein) (hNAPOR) (RNA-binding protein BRUNOL-3); cytoplasm [GO:0005737]; nucleus [GO:0005634]; nucleotide binding [GO:0000166];…
OG000607:	F4I4K7	Athaliana	FRO3 FROHC At1g23020 F19G10.4; Ferric reduction oxidase 3; mitochondrial (AtFRO3) (EC 1.16.1.7) (Ferric-chelate reductase 3); integral component of membrane [GO:0016021]; mitochondrial membrane [GO:0031966]; ferric-chelate reductase activity [GO:0000293]; metal ion binding [GO:0046872]; ion transport [GO:0006811]
OG000608:	GSPATP00021678001	Ptetraurelia	Hypothetical protein; ; ; protein binding ; zinc ion binding
OG000609:	Q9C991	Athaliana	At1g71170 F23N20.16; Probable 3-hydroxyisobutyrate dehydrogenase-like 2; mitochondrial (HIBADH-like) (EC 1.1.1.31); mitochondrion [GO:0005739]; 3-hydroxyisobutyrate dehydrogenase activity [GO:0008442]; NAD binding [GO:0051287]; phosphogluconate dehydrogenase (decarboxylating) activity [GO:0004616]; valine catabolic process [GO:0006574]
OG000610:	Q9VL72	Dmelanogastor	Etl1 CG5899; SWI/SNF-related matrix-associated actin-dependent regulator of chromatin subfamily A containing DEAD/H box 1 homolog (EC 3.6.4.12) (Enhancer trap locus homolog 1) (Etl-1); nucleus [GO:0005634]; ATP binding [GO:0005524]; DNA binding [GO:0003677]; helicase activity [GO:0004386]; chromatin modification [GO:0016568]; defense response to Gram-negative bacterium [GO:0050829]; DNA repair [G…
OG000611:	Q8GYS4	Athaliana	At5g02180 At5g02180/T7H20_230; Putative uncharacterized protein At5g02180/T7H20_230 (Transmembrane amino acid transporter family protein); chloroplast [GO:0009507]; integral component of membrane [GO:0016021]
OG000612:	GSPATP00022253001	Ptetraurelia	2-oxoglutarate dehydrogenase; putative; metabolic process ; glycolysis; ; oxoglutarate dehydrogenase (succinyl-transferring) activity ; catalytic activity ; thiamin pyrophosphate binding ; oxidoreductase activity; acting on the aldehyde or oxo group of donors; disulfide as acceptor
OG000613:	O43741	Hsapiens	PRKAB2; 5'-AMP-activated protein kinase subunit beta-2 (AMPK subunit beta-2); AMP-activated protein kinase complex [GO:0031588]; cytosol [GO:0005829]; nucleoplasm [GO:0005654]; identical protein binding [GO:0042802]; carnitine shuttle [GO:0006853]; cell cycle arrest [GO:0007050]; cellular lipid metabolic process [GO:0044255]; energy reserve metabolic process [GO:0006112]; fatty acid biosynthetic …
OG000614:	Q9LN24	Athaliana	NA
OG000615:	GSPATP00019360001	Ptetraurelia	Vacuolar protein sorting-associated protein VPS8; ; ; protein binding ; zinc ion binding
OG000616:	Q94CE4	Athaliana	BCA4 CA4 At1g70410 F17O7.5; Beta carbonic anhydrase 4 (AtbCA4) (AtbetaCA4) (EC 4.2.1.1) (Beta carbonate dehydratase 4); chloroplast envelope [GO:0009941]; plasma membrane [GO:0005886]; carbonate dehydratase activity [GO:0004089]; zinc ion binding [GO:0008270]; carbon utilization [GO:0015976]; negative regulation of stomatal complex development [GO:2000122]; regulation of stomatal movement [GO:001…
OG000617:	Q9LU76	Athaliana	At5g57100; Gb|AAF04433.1 (Nucleotide/sugar transporter family protein); integral component of membrane [GO:0016021]; carbohydrate transport [GO:0008643]
OG000618:	GSPATP00013222001	Ptetraurelia	Cystathionine beta-synthase; metabolic process; ; catalytic activity ; pyridoxal phosphate binding
OG000619:	GSPATP00006412001	Ptetraurelia	; transport; membrane; binding
OG000620:	Q42484	Athaliana	RPS2 At4g26090 F20B18.200; Disease resistance protein RPS2 (Resistance to Pseudomonas syringae protein 2); cytoplasm [GO:0005737]; plasma membrane [GO:0005886]; ADP binding [GO:0043531]; ATP binding [GO:0005524]; defense response [GO:0006952]; defense response to bacterium [GO:0042742]; detection of bacterium [GO:0016045]; plant-type hypersensitive response [GO:0009626]
OG000621:	Q9ZS91	Athaliana	MSRB5 At4g04830 T4B21.5; Peptide methionine sulfoxide reductase B5 (AtMSRB5) (EC 1.8.4.12) (Peptide-methionine (R)-S-oxide reductase); cytosol [GO:0005829]; metal ion binding [GO:0046872]; peptide-methionine (R)-S-oxide reductase activity [GO:0033743]; protein repair [GO:0030091]; response to oxidative stress [GO:0006979]
OG000622:	H9G340	Celegans	mpst-3 CELE_H12D21.7 H12D21.7; MPST-3; isoform b;
OG000623:	Q9VTD4	Dmelanogastor	Fad2 CG7923 Dmel_CG7923; CG7923-PA; integral component of membrane [GO:0016021]; oxidoreductase activity; acting on paired donors; with oxidation of a pair of donors resulting in the reduction of molecular oxygen to two molecules of water [GO:0016717]; courtship behavior [GO:0007619]; fatty acid biosynthetic process [GO:0006633]; mitotic cytokinesis [GO:0000281]; phagocytosis [GO:0006909]; pherom…
OG000624:	Q84JD5	Athaliana	At5g06750 MPH15.11; Probable protein phosphatase 2C 68 (AtPP2C68) (EC 3.1.3.16); metal ion binding [GO:0046872]; protein serine/threonine phosphatase activity [GO:0004722]; protein dephosphorylation [GO:0006470]
OG000625:	Q8T0R3	Dmelanogastor	CG32026 Dmel_CG32026; CG32026 (EC 1.1.1.41) (GH12815p); microtubule associated complex [GO:0005875]; isocitrate dehydrogenase (NAD+) activity [GO:0004449]; magnesium ion binding [GO:0000287]; NAD binding [GO:0051287]
OG000626:	TTHERM_00437600	Tthermophila	; succinyl-CoA synthetase; beta subunit family protein; catalytic activity; catalytic activity; catalytic activity; metabolic process; metabolic process; metabolic process; CoA-ligase; ATP-grasp domain; succinate-CoA ligase; beta subunit
OG000627:	O00757	Hsapiens	FBP2; Fructose-1;6-bisphosphatase isozyme 2 (FBPase 2) (EC 3.1.3.11) (D-fructose-1;6-bisphosphate 1-phosphohydrolase 2) (Muscle FBPase); cell junction [GO:0030054]; cytosol [GO:0005829]; extracellular exosome [GO:0070062]; nucleus [GO:0005634]; Z disc [GO:0030018]; fructose 1;6-bisphosphate 1-phosphatase activity [GO:0042132]; metal ion binding [GO:0046872]; carbohydrate metabolic process [GO:000…
OG000628:	O01804	Celegans	got-2.1 C44E4.3 CELE_C44E4.3; Aspartate aminotransferase (EC 2.6.1.1); L-aspartate:2-oxoglutarate aminotransferase activity [GO:0004069]; L-phenylalanine:2-oxoglutarate aminotransferase activity [GO:0080130]; pyridoxal phosphate binding [GO:0030170]; biosynthetic process [GO:0009058]; cellular amino acid metabolic process [GO:0006520]
OG000629:	O01367	Dmelanogastor	how KH93F qkr93F stru who CG10293; Protein held out wings (KH domain protein KH93F) (Protein muscle-specific) (Protein struthio) (Protein wings held out) (Putative RNA-binding protein) (Quaking-related 93F); cytoplasm [GO:0005737]; nucleus [GO:0005634]; mRNA 3'-UTR binding [GO:0003730]; mRNA binding [GO:0003729]; apposition of dorsal and ventral imaginal disc-derived wing surfaces [GO:0007475]; a…
OG000630:	Q0WPK3	Athaliana	ATG18D At3g56440 T5P19_90; Autophagy-related protein 18d (AtATG18d); cytosol [GO:0005829]; extrinsic component of membrane [GO:0019898]; pre-autophagosomal structure membrane [GO:0034045]; vacuolar membrane [GO:0005774]; phosphatidylinositol-3;5-bisphosphate binding [GO:0080025]; phosphatidylinositol-3-phosphate binding [GO:0032266]; autophagosome assembly [GO:0000045]; cellular response to nitro…
OG000631:	Contig6259.0.g75	Otrifallax	Contig6259.0.g75; Contig6259; Contig6259.0:83-1151; 6439; Snf7; protein transport; nuclear exosome (RNase complex); RNA processing; Snf7; Bacterial protein of unknown function (DUF885); Protein of unknown function (DUF1357); Protein of unknown function; DUF484; PMC2NT (NUC016) domain; TATA element modulatory factor 1 DNA binding
OG000632:	GSPATP00006375001	Ptetraurelia	; translational elongation; ribosome ; intracellular; structural constituent of ribosome
OG000633:	GSPATP00017510001	Ptetraurelia	At4g28370; ; ; protein binding ; zinc ion binding
OG000634:	B7Z0Y2	Dmelanogastor	mmd CG42252 Dmel_CG42252; Mind-meld; isoform D (EC 3.4.24.-); integral component of membrane [GO:0016021]; metalloendopeptidase activity [GO:0004222]; zinc ion binding [GO:0008270]; membrane protein ectodomain proteolysis [GO:0006509]
OG000635:	Contig20804.0.g30	Otrifallax	Contig20804.0.g30; Contig20804; Contig20804.0:1248-2300; 16705; Bromodomain; protein binding; Bromodomain
OG000636:	Q8LPJ5	Athaliana	At5g14590 T15N1.80; Isocitrate dehydrogenase [NADP]; chloroplastic/mitochondrial (EC 1.1.1.42); chloroplast [GO:0009507]; chloroplast stroma [GO:0009570]; chloroplast thylakoid [GO:0009534]; mitochondrion [GO:0005739]; isocitrate dehydrogenase (NADP+) activity [GO:0004450]; magnesium ion binding [GO:0000287]; NAD binding [GO:0051287]; isocitrate metabolic process [GO:0006102]; tricarboxylic acid …
OG000637:	Q8RY79	Athaliana	ELI5 At2g20340 F11A3.11; Tyrosine decarboxylase 1 (EC 4.1.1.25); phenylacetaldehyde synthase activity [GO:1990055]; pyridoxal phosphate binding [GO:0030170]; tyrosine decarboxylase activity [GO:0004837]; L-phenylalanine catabolic process [GO:0006559]; response to wounding [GO:0009611]
OG000638:	GSPATP00039158001	Ptetraurelia	RNA-binding protein cabeza; ; intracellular; zinc ion binding
OG000639:	Q20751	Celegans	iff-2 F54C9.1; Eukaryotic translation initiation factor 5A-2 (eIF-5A-2) (Initiation factor five protein 2); cytoplasm [GO:0005737]; ribosome binding [GO:0043022]; translation elongation factor activity [GO:0003746]; gamete generation [GO:0007276]; gonad morphogenesis [GO:0035262]; nematode larval development [GO:0002119]; nematode male tail tip morphogenesis [GO:0045138]; positive regulation of t…
OG000640:	Q9VCZ0	Dmelanogastor	CG5326 Dmel_CG5326; Elongation of very long chain fatty acids protein (EC 2.3.1.199) (Very-long-chain 3-oxoacyl-CoA synthase); integral component of membrane [GO:0016021]; fatty acid elongase activity [GO:0009922]; fatty acid elongation [GO:0030497]; neurogenesis [GO:0022008]
OG000641:	P07192	Dmelanogastor	Mal-A3 LvpL CG8695; Maltase A3 (EC 3.2.1.20) (Larval visceral protein L); alpha-1;4-glucosidase activity [GO:0004558]; cation binding [GO:0043169]; maltose alpha-glucosidase activity [GO:0032450]
OG000642:	Q966F9	Celegans	acy-4 CELE_T01C2.1 T01C2.1; ACY-4; integral component of membrane [GO:0016021]; intracellular [GO:0005622]; plasma membrane [GO:0005886]; adenylate cyclase activity [GO:0004016]; nucleotide binding [GO:0000166]; G-protein coupled receptor signaling pathway [GO:0007186]; intracellular signal transduction [GO:0035556]; positive regulation of oocyte maturation [GO:1900195]
OG000643:	Q9UKX5	Hsapiens	ITGA11 MSTP018; Integrin alpha-11; focal adhesion [GO:0005925]; integrin alpha11-beta1 complex [GO:0034681]; integrin complex [GO:0008305]; membrane [GO:0016020]; plasma membrane [GO:0005886]; collagen binding [GO:0005518]; collagen binding involved in cell-matrix adhesion [GO:0098639]; collagen receptor activity [GO:0038064]; metal ion binding [GO:0046872]; cell adhesion [GO:0007155]; cell adhes…
OG000644:	Q9N3N3	Celegans	cpt-3 CELE_Y48G9A.10 Y48G9A.10; CPT-3; transferase activity; transferring acyl groups [GO:0016746]
OG000645:	P42944	Scerevisiae	YJL110C; GZF3; GATA zinc finger protein; negatively regulates nitrogen catabolic gene expression by competing with Gat1p for GATA site binding; function requires a repressive carbon source; dimerizes with Dal80p and binds to Tor1p; GZF3 has a paralog; DAL80; that arose from the whole genome duplication; SUBCELLULAR LOCATION: Nucleus {ECO:0000305}.; nucleus [GO:0005634]; sequence-specific DNA bind…
OG000646:	Contig2701.g2905	Slemnae	NA
OG000647:	O15520	Hsapiens	FGF10; Fibroblast growth factor 10 (FGF-10) (Keratinocyte growth factor 2); cell surface [GO:0009986]; extracellular region [GO:0005576]; extracellular space [GO:0005615]; nucleus [GO:0005634]; plasma membrane [GO:0005886]; chemoattractant activity [GO:0042056]; fibroblast growth factor receptor binding [GO:0005104]; growth factor activity [GO:0008083]; heparin binding [GO:0008201]; type 2 fibrob…
OG000648:	O43861	Hsapiens	ATP9B ATPIIB NEO1L HUSSY-20; Probable phospholipid-transporting ATPase IIB (EC 3.6.3.1) (ATPase class II type 9B); endosome [GO:0005768]; integral component of membrane [GO:0016021]; perinuclear region of cytoplasm [GO:0048471]; plasma membrane [GO:0005886]; trans-Golgi network [GO:0005802]; ATP binding [GO:0005524]; magnesium ion binding [GO:0000287]; phospholipid-translocating ATPase activity […
OG000649:	GSPATP00034091001	Ptetraurelia	CG14995-PC; isoform C; ; ; protein binding
OG000650:	TTHERM_00802360	Tthermophila	; hypothetical protein; ;
OG000651:	GSPATP00018680001	Ptetraurelia	Transporter; putative; transport; integral to membrane; transporter activity
OG000652:	TTHERM_00006020	Tthermophila	; hypothetical protein; NULL; NULL; NULL; NULL; NULL; NULL; NULL; NULL; NULL; NULL; NULL; NULL; NULL; NULL; NULL; NULL; NULL; NULL; NULL; NULL; NULL; NULL; NULL; NULL; NULL; NULL; SLEI; EF hand; LIM domain; ELK domain; Cullin family; Borrelia ORF-A; Archaeal ATPase; PhnA Zinc-Ribbon; rhoptry protein; ATPase; AAA family; Poxvirus N2L protein; MYM-type Zinc finger; rim ABC transporter; Domain of un…
OG000653:	Contig14861.0.g47	Otrifallax	Contig14861.0.g47; Contig14861; Contig14861.0:188-1109; 3334; hypothetical protein; ;
OG000654:	Contig1081.g1176	Slemnae	NA
OG000655:	TTHERM_00933230	Tthermophila	; hypothetical protein; NULL; NULL; BRCA1 C Terminus (BRCT) domain; Bowman-Birk serine protease inhibitor family
OG000656:	Q9N3R5	Celegans	inx-22 inx CELE_Y47G6A.2 Y47G6A.2; Innexin; gap junction [GO:0005921]; integral component of membrane [GO:0016021]; gap junction channel activity [GO:0005243]; ion transport [GO:0006811]; negative regulation of oocyte maturation [GO:1900194]; transmembrane transport [GO:0055085]
OG000657:	Q9XWR4	Celegans	CELE_Y11D7A.8 Y11D7A.8; Y11D7A.8; transferase activity; transferring phosphorus-containing groups [GO:0016772]
OG000658:	TTHERM_000046129	Tthermophila	; Yip1 domain protein; ;
OG000659:	Q9FLP6	Athaliana	SUMO2 SUM2 At5g55160 MCO15.11; Small ubiquitin-related modifier 2 (AtSUMO2); cytoplasm [GO:0005737]; nucleus [GO:0005634]
OG000660:	GSPATP00022827001	Ptetraurelia	SWI/SNF-related matrix-associated actin-dependent regulator of chromatin a-like; ; ; DNA binding ; ATP binding ; helicase activity ; nucleic acid binding
OG000661:	Q06698	Scerevisiae	NA
OG000662:	O80518	Athaliana	GOLS3 At1g09350 F14J9.1; Galactinol synthase 3 (AtGolS3) (GolS-3) (EC 2.4.1.123); cytoplasm [GO:0005737]; inositol 3-alpha-galactosyltransferase activity [GO:0047216]; metal ion binding [GO:0046872]; galactose metabolic process [GO:0006012]; response to cold [GO:0009409]; response to oxidative stress [GO:0006979]
OG000663:	Q9C701	Athaliana	BUB3.2 At1g49910 F10F5.12 T18C15.2; Mitotic checkpoint protein BUB3.2 (Protein BUDDING UNINHIBITED BY BENZYMIDAZOL 3.2); condensed chromosome kinetochore [GO:0000777]; nucleus [GO:0005634]; phragmoplast [GO:0009524]; spindle [GO:0005819]; cell division [GO:0051301]; chromosome segregation [GO:0007059]; meiotic cell cycle [GO:0051321]; mitotic nuclear division [GO:0007067]
OG000664:	Contig4109.0.g102	Otrifallax	Contig4109.0.g102; Contig4109; Contig4109.0:104-1313; 13102; Nucleoside diphosphate kinase; CTP biosynthetic process; UTP biosynthetic process; GTP biosynthetic process; nucleoside diphosphate phosphorylation; ATP binding; nucleoside diphosphate kinase activity; Nucleoside diphosphate kinase
OG000665:	GSPATP00013143001	Ptetraurelia	; ; ;
OG000666:	GSPATP00024733001	Ptetraurelia	L-asparaginase; amino acid metabolic process; ;
OG000667:	Contig6381.g6832	Slemnae	NA
OG000668:	TTHERM_00077170	Tthermophila	ULP2; Ulp1 protease family; C-terminal catalytic domain containing protein; proteolysis; proteolysis; cysteine-type peptidase activity; cysteine-type peptidase activity; small; acid-soluble spore protein; gamma-type; Ulp1 protease family; C-terminal catalytic
OG000669:	Q9V3F2	Dmelanogastor	lace CG4162 Dmel_CG4162; LD36009p (Lace; isoform A) (EC 2.3.1.50) (Lace; isoform B) (EC 2.3.1.50); endomembrane system [GO:0012505]; plasma membrane [GO:0005886]; pyridoxal phosphate binding [GO:0030170]; serine C-palmitoyltransferase activity [GO:0004758]; imaginal disc development [GO:0007444]; sphingolipid biosynthetic process [GO:0030148]
OG000670:	Contig12928.g13790	Slemnae	NA
OG000671:	GSPATP00011285001	Ptetraurelia	ENSANGP00000017177; electron transport (obsolete GO:0006118) ; cell redox homeostasis; cytoplasm; FAD binding ; oxidoreductase activity
OG000672:	Contig19432.g20603	Slemnae	NA
OG000673:	Q8WXG8	Hsapiens	S100Z; Protein S100-Z (S100 calcium-binding protein Z); calcium ion binding [GO:0005509]
OG000674:	Q9FJZ6	Athaliana	At5g66430; S-adenosyl-L-methionine-dependent methyltransferase-like protein (S-adenosyl-L-methionine:salicylic acid carboxyl methyltransferase-like protein); methyltransferase activity [GO:0008168]
OG000675:	P38797	Scerevisiae	YHR076W; PTC7; Type 2C serine/threonine protein phosphatase (PP2C); alternatively spliced to create two mRNA isoforms; protein from spliced form localizes to the mitochondria while the one from the unspliced form is localized to the nuclear envelope; activates coenzyme Q6 biosynthesis by dephosphorylation of demethoxy-Q6 hydroxylase Coq7p; SUBCELLULAR LOCATION: Mitochondrion {ECO:0000269|PubMed:1…
OG000676:	Q9LYG3	Athaliana	NADP-ME2 At5g11670 T22P22.60; NADP-dependent malic enzyme 2 (AtNADP-ME2) (NADP-malic enzyme 2) (EC 1.1.1.40); apoplast [GO:0048046]; cell wall [GO:0005618]; chloroplast [GO:0009507]; cytosol [GO:0005829]; membrane [GO:0016020]; plasma membrane [GO:0005886]; plasmodesma [GO:0009506]; vacuolar membrane [GO:0005774]; malate dehydrogenase (decarboxylating) (NAD+) activity [GO:0004471]; malate dehydro…
OG000677:	TTHERM_00047170	Tthermophila	RRM61; RNA recognition motif-containing protein; ;
OG000678:	A1Z9G3	Dmelanogastor	S-Lap5 CG18369-RA CG18369 Dmel_CG18369; FI19901p1 (Sperm-Leucylaminopeptidase 5) (EC 3.4.11.-); cytoplasm [GO:0005737]; aminopeptidase activity [GO:0004177]; manganese ion binding [GO:0030145]; metalloexopeptidase activity [GO:0008235]; mesoderm development [GO:0007498]
OG000679:	GSPATP00003155001	Ptetraurelia	60S acidic ribosomal protein P2; translational elongation; ribosome ; intracellular; structural constituent of ribosome
OG000680:	Contig22377.0.g62	Otrifallax	Contig22377.0.g62; Contig22377; Contig22377.0:2807-3951; 11543; lactate/malate dehydrogenase; alpha/beta C-terminal domain; oxidoreductase activity; acting on the CH-OH group of donors; NAD or NADP as acceptor; oxidation-reduction process; oxidoreductase activity; lactate/malate dehydrogenase; alpha/beta C-terminal domain; lactate/malate dehydrogenase; NAD binding domain
OG000681:	Q8GVE5	Athaliana	TULP2 At2g18280 T30D6.21; Tubby-like F-box protein 2 (AtTLP2); cytosol [GO:0005829]; nucleus [GO:0005634]; plasma membrane [GO:0005886]; plastid [GO:0009536]; phosphatidylinositol binding [GO:0035091]; sequence-specific DNA binding transcription factor activity [GO:0003700]; regulation of transcription; DNA-templated [GO:0006355]; response to fungus [GO:0009620]
OG000682:	Q96Q91	Hsapiens	SLC4A9 AE4 SBC5; Anion exchange protein 4 (AE 4) (Anion exchanger 4) (Sodium bicarbonate cotransporter 5) (Solute carrier family 4 member 9); apical part of cell [GO:0045177]; basolateral plasma membrane [GO:0016323]; integral component of plasma membrane [GO:0005887]; plasma membrane [GO:0005886]; inorganic anion exchanger activity [GO:0005452]; sodium:bicarbonate symporter activity [GO:0008510]…
OG000683:	Contig12363.0.g65	Otrifallax	Contig12363.0.g65; Contig12363; Contig12363.0:1642-3109; 22571; DEAD/DEAH box helicase; ATP-dependent helicase activity; helicase activity; nucleic acid binding; hydrolase activity; ATP binding; DNA binding; IMP biosynthetic process; N6-(1;2-dicarboxyethyl)AMP AMP-lyase (fumarate-forming) activity; DEAD/DEAH box helicase; Helicase conserved C-terminal domain; Type III restriction enzyme; res subu…
OG000684:	Q8IPQ2	Dmelanogastor	CRMP Pyd2 CG1411 Dmel_CG1411; Collapsin response mediator protein (EC 3.5.2.2) (Collapsin response mediator protein; isoform E) (EC 3.5.2.2) (Dihydropyrimidine amidohydrolase) (EC 3.5.2.2); cytoplasm [GO:0005737]; dihydropyrimidinase activity [GO:0004157]; 'de novo' pyrimidine nucleobase biosynthetic process [GO:0006207]; centrosome localization [GO:0051642]; memory [GO:0007613]; positive regulat…
OG000685:	GSPATP00018967001	Ptetraurelia	Branched-chain-amino-acid aminotransferase; mitochondrial; metabolic process ; branched chain family amino acid metabolic process; ; branched-chain-amino-acid transaminase activity ; catalytic activity
OG000686:	Contig20179.0.g31	Otrifallax	Contig20179.0.g31; Contig20179; Contig20179.0:185-1539; 19189; DnaJ domain; heat shock protein binding; protein binding; DnaJ domain; Domain of unknown function (DUF1977); TPR repeat; Tetratricopeptide repeat
OG000687:	Q9TXQ1	Celegans	pme-5 ZK1005.1; Poly(ADP-ribose) polymerase pme-5 (EC 2.4.2.30) (Poly ADP-ribose metabolism enzyme 5); nucleus [GO:0005634]; NAD+ ADP-ribosyltransferase activity [GO:0003950]; cellular response to DNA damage stimulus [GO:0006974]; DNA repair [GO:0006281]; intrinsic apoptotic signaling pathway in response to DNA damage [GO:0008630]; negative regulation of programmed cell death [GO:0043069]; protei…
OG000688:	Contig20162.0.g69	Otrifallax	Contig20162.0.g69; Contig20162; Contig20162.0:176-3690; 10360; Kinesin motor domain; microtubule-based movement; ATP binding; microtubule motor activity; protein binding; Kinesin motor domain; Kinesin protein 1B; FHA domain
OG000689:	TTHERM_00440600	Tthermophila	; C2 domain containing protein; NULL; NULL; C2 domain; FerI (NUC094) domain
OG000690:	TTHERM_00927280	Tthermophila	; cation channel family protein; ion channel activity; ion channel activity; ion channel activity; ion transport; ion transport; ion transport; potassium ion transport; potassium ion transport; potassium ion transport; calcium-activated potassium channel activity; calcium-activated potassium channel activity; calcium-activated potassium channel activity; membrane; membrane; membrane; Ion channel;…
OG000691:	Contig545.g598	Slemnae	NA
OG000692:	Contig3146.g3366	Slemnae	NA
OG000693:	TTHERM_00481260	Tthermophila	; MHCK/EF2 kinase domain family protein. Sequence similarity to the Alpha protein kinase family (Eisen et al.; 2006)."; protein serine/threonine kinase activity; protein serine/threonine kinase activity; protein serine/threonine kinase activity; ATP binding; ATP binding; ATP binding; protein phosphorylation; protein phosphorylation; protein phosphorylation; PhnA Zinc-Ribbon; MHCK/EF2 kinase domai…
OG000694:	Contig2476.g2660	Slemnae	NA
OG000695:	GSPATP00018175001	Ptetraurelia	; ; ; calcium ion binding
OG000696:	GSPATP00013664001	Ptetraurelia	ENSANGP00000014053; ; ;
OG000697:	GSPATP00019370001	Ptetraurelia	; ; ;
OG000698:	TTHERM_01141460	Tthermophila	; MAC/Perforin domain containing protein; ;
OG000699:	A5JYZ0	Celegans	CELE_F11A5.5 F11A5.5; F11A5.5; isoform b; membrane [GO:0016020]; galactoside 2-alpha-L-fucosyltransferase activity [GO:0008107]
OG000700:	Q8L7S6	Athaliana	HEXO3 HEX1 At1g65590 F5I14.13; Beta-hexosaminidase 3 (EC 3.2.1.52) (Beta-GlcNAcase 3) (Beta-N-acetylhexosaminidase 3) (Beta-hexosaminidase 1) (AtHEX1) (N-acetyl-beta-glucosaminidase 3); cell wall [GO:0005618]; plant-type cell wall [GO:0009505]; plasma membrane [GO:0005886]; beta-N-acetylhexosaminidase activity [GO:0004563]; hexosaminidase activity [GO:0015929]; carbohydrate metabolic process [GO:…
OG000701:	Q05874	Scerevisiae	YLR285W; NNT1; S-adenosylmethionine-dependent methyltransferase; has a role in rDNA silencing and in lifespan determination; SUBCELLULAR LOCATION: Cytoplasm {ECO:0000269|PubMed:14562095}.; cytoplasm [GO:0005737]; nicotinamide N-methyltransferase activity [GO:0008112]; S-adenosylmethionine-dependent methyltransferase activity [GO:0008757]; chromatin silencing at rDNA [GO:0000183]; nicotinamide met…
OG000702:	O64649	Athaliana	At2g45700; Putative uncharacterized protein At2g45700 (Sterile alpha motif (SAM) domain-containing protein);
OG000703:	F4I9M9	Athaliana	NA
OG000704:	Q17555	Celegans	C01F1.6 CELE_C01F1.6; C01F1.6;
OG000705:	GSPATP00018745001	Ptetraurelia	EXOI protein; DNA repair; nucleus; DNA binding ; catalytic activity ; nuclease activity
OG000706:	Q9LRR4	Athaliana	RPPL1 At3g14470 MOA2.9; Putative disease resistance RPP13-like protein 1; ADP binding [GO:0043531]; ATP binding [GO:0005524]; defense response [GO:0006952]
OG000707:	Contig20237.0.g31	Otrifallax	Contig20237.0.g31; Contig20237; Contig20237.0:2139-2692; 5287; MAPEG family; ; MAPEG family
OG000708:	GSPATP00011740001	Ptetraurelia	Hypothetical protein; transport; nuclear pore;
OG000709:	TTHERM_00437640	Tthermophila	; MBOAT family protein; NULL; NULL; MBOAT family; Photosystem II reaction center I
OG000710:	Q7K3G5	Dmelanogastor	d4 CG2682 Dmel_CG2682; D4; isoform A (Dd4 protein) (LD29238p); zinc ion binding [GO:0008270]; dendrite morphogenesis [GO:0048813]; muscle organ development [GO:0007517]
OG000711:	Contig19531.g20709	Slemnae	NA
OG000712:	Q12849	Hsapiens	GRSF1; G-rich sequence factor 1 (GRSF-1); cytoplasm [GO:0005737]; mitochondrial nucleoid [GO:0042645]; mitochondrion [GO:0005739]; mRNA binding [GO:0003729]; nucleotide binding [GO:0000166]; poly(A) RNA binding [GO:0044822]; RNA binding [GO:0003723]; anterior/posterior pattern specification [GO:0009952]; morphogenesis of embryonic epithelium [GO:0016331]; mRNA polyadenylation [GO:0006378]; tRNA p…
OG000713:	GSPATP00033814001	Ptetraurelia	GGG4 protein; regulation of ARF protein signal transduction; intracellular; ARF guanyl-nucleotide exchange factor activity ; binding
OG000714:	Contig18733.g19891	Slemnae	NA
OG000715:	GSPATP00000348001	Ptetraurelia	Tyrosine aminotransferase; putative; biosynthetic process; ; transferase activity; transferring nitrogenous groups ; catalytic activity ; pyridoxal phosphate binding
OG000716:	Q9M017	Athaliana	F7A7_100 OSH1 At5g01580; Gamma interferon responsive lysosomal thiol (GILT) reductase family protein (Putative uncharacterized protein F7A7_100);
OG000717:	G5EGI1	Celegans	set-16 CELE_T12D8.1 T12D8.1; Histone-lysine N-methyltransferase (EC 2.1.1.43); nucleus [GO:0005634]; histone methyltransferase activity (H3-K4 specific) [GO:0042800]; zinc ion binding [GO:0008270]; histone H3-K4 methylation [GO:0051568]; regulation of vulval development [GO:0040028]
OG000718:	GSPATP00009203001	Ptetraurelia	; protein modification process; ;
OG000719:	Q9NA71	Celegans	CELE_Y57A10A.31 Y57A10A.31; Y57A10A.31; oxidoreductase activity [GO:0016491]; zinc ion binding [GO:0008270]
OG000720:	Q8VYX0	Athaliana	ILL6 GR1 At1g44350 T18F15.9; IAA-amino acid hydrolase ILR1-like 6 (EC 3.5.1.-) (Protein gr1); jasmonyl-Ile conjugate hydrolase activity [GO:1990206]; jasmonic acid metabolic process [GO:0009694]; regulation of systemic acquired resistance [GO:0010112]; response to jasmonic acid [GO:0009753]
OG000721:	Contig21268.0.g48	Otrifallax	Contig21268.0.g48; Contig21268; Contig21268.0:95-3113; 9665; Lon protease (S16) C-terminal proteolytic domain; serine-type endopeptidase activity; proteolysis; ATP-dependent peptidase activity; DNA recombination; DNA repair; four-way junction helicase activity; DNA helicase activity; GTP binding; GTPase activity; RNA processing; 3'-5'-exoribonuclease activity; ATPase activity; RNA helicase activi…
OG000722:	GSPATP00024017001	Ptetraurelia	ATP-dependent peptidase; putative; proteolysis ; protein catabolic process; membrane; ATP binding ; metalloendopeptidase activity ; nucleotide binding ; nucleoside-triphosphatase activity
OG000723:	P46655	Scerevisiae	YGL245W; GUS1; Glutamyl-tRNA synthetase (GluRS); forms a complex with methionyl-tRNA synthetase (Mes1p) and Arc1p; complex formation increases the catalytic efficiency of both tRNA synthetases and ensures their correct localization to the cytoplasm; protein abundance increases in response to DNA replication stress; SUBCELLULAR LOCATION: Cytoplasm. Mitochondrion. Note=Largely excluded from the nuc…
OG000724:	Contig18741.0.g63	Otrifallax	Contig18741.0.g63; Contig18741; Contig18741.0:210-1390; 11015; Glyceraldehyde 3-phosphate dehydrogenase; C-terminal domain; oxidation-reduction process; oxidoreductase activity; acting on the aldehyde or oxo group of donors; NAD or NADP as acceptor; Glyceraldehyde 3-phosphate dehydrogenase; C-terminal domain; Glyceraldehyde 3-phosphate dehydrogenase; NAD binding domain
OG000725:	Q6NVY1	Hsapiens	HIBCH; 3-hydroxyisobutyryl-CoA hydrolase; mitochondrial (EC 3.1.2.4) (3-hydroxyisobutyryl-coenzyme A hydrolase) (HIB-CoA hydrolase) (HIBYL-CoA-H); extracellular exosome [GO:0070062]; mitochondrial matrix [GO:0005759]; 3-hydroxyisobutyryl-CoA hydrolase activity [GO:0003860]; branched-chain amino acid catabolic process [GO:0009083]; cellular nitrogen compound metabolic process [GO:0034641]; small m…
OG000726:	Q9M1X9	Athaliana	ASHH4 SDG24 SET24 At3g59960 F24G16.230; Putative histone-lysine N-methyltransferase ASHH4 (EC 2.1.1.43) (ASH1 homolog 4) (Protein SET DOMAIN GROUP 24); chromosome; centromeric region [GO:0000775]; nucleus [GO:0005634]; histone-lysine N-methyltransferase activity [GO:0018024]
OG000727:	Contig7885.g8422	Slemnae	NA
OG000728:	Q8L840	Athaliana	RECQL4A RECQ4A RQL4A SGS1 At1g10930 T19D16.15; ATP-dependent DNA helicase Q-like 4A (EC 3.6.4.12) (RecQ-like protein 4A) (AtRecQ4A) (AtRecQl4A) (SGS1-like protein) (AtSGS1); nucleus [GO:0005634]; plasmodesma [GO:0009506]; 3'-5' DNA helicase activity [GO:0043138]; ATP binding [GO:0005524]; ATP-dependent 3'-5' DNA helicase activity [GO:0043140]; metal ion binding [GO:0046872]; nucleic acid binding …
OG000729:	Q9FT97	Athaliana	AGAL1 At5g08380 F8L15.110; Alpha-galactosidase 1 (AtAGAL1) (EC 3.2.1.22) (Alpha-D-galactoside galactohydrolase 1) (Melibiase 1); apoplast [GO:0048046]; cell wall [GO:0005618]; plant-type cell wall [GO:0009505]; raffinose alpha-galactosidase activity [GO:0052692]; carbohydrate metabolic process [GO:0005975]; cell wall organization [GO:0071555]
OG000730:	GSPATP00033444001	Ptetraurelia	Syntaxin 1-binding protein; vesicle docking during exocytosis ; vesicle-mediated transport; ;
OG000731:	E1JJR3	Dmelanogastor	pcm CG3291 Dmel_CG3291; Pacman; isoform B (EC 3.1.13.-); cytoplasm [GO:0005737]; cytoplasmic mRNA processing body [GO:0000932]; 5'-3' exonuclease activity [GO:0008409]; nucleic acid binding [GO:0003676]; cellular response to starvation [GO:0009267]; dorsal closure [GO:0007391]; imaginal disc fusion; thorax closure [GO:0046529]; imaginal disc-derived wing morphogenesis [GO:0007476]; nuclear-transc…
OG000732:	Q59DY5	Dmelanogastor	lectin-37Db CG33533 Dmel_CG33533; CG33533-PA (Lectin-37Db; isoform B); extracellular region [GO:0005576]; galactose binding [GO:0005534]; calcium-dependent cell-cell adhesion via plasma membrane cell adhesion molecules [GO:0016339]
OG000733:	Q03431	Hsapiens	PTH1R PTHR PTHR1; Parathyroid hormone/parathyroid hormone-related peptide receptor (PTH/PTHrP type I receptor) (PTH/PTHr receptor) (Parathyroid hormone 1 receptor) (PTH1 receptor); apical plasma membrane [GO:0016324]; basolateral plasma membrane [GO:0016323]; brush border membrane [GO:0031526]; cytoplasm [GO:0005737]; cytosol [GO:0005829]; extracellular exosome [GO:0070062]; integral component of…
OG000734:	Q9VET1	Dmelanogastor	CG10345 Dmel_CG10345; CG10345 (FI07620p); integral component of membrane [GO:0016021]; cell adhesion [GO:0007155]
OG000735:	Q9W0K4	Dmelanogastor	bab2 BtbII CG9102; Protein bric-a-brac 2; nucleus [GO:0005634]; polytene chromosome [GO:0005700]; AT DNA binding [GO:0003680]; sequence-specific DNA binding transcription factor activity [GO:0003700]; eye-antennal disc morphogenesis [GO:0007455]; female gonad morphogenesis [GO:0061040]; leg disc morphogenesis [GO:0007478]; regulation of transcription; DNA-templated [GO:0006355]; transcription; DN…
OG000736:	GSPATP00015026001	Ptetraurelia	Kelch-like protein 10; ; intracellular; protein binding ; zinc ion binding
OG000737:	P08603	Hsapiens	CFH HF HF1 HF2; Complement factor H (H factor 1); blood microparticle [GO:0072562]; extracellular exosome [GO:0070062]; extracellular region [GO:0005576]; extracellular space [GO:0005615]; heparan sulfate proteoglycan binding [GO:0043395]; heparin binding [GO:0008201]; complement activation [GO:0006956]; complement activation; alternative pathway [GO:0006957]; innate immune response [GO:0045087];…
OG000738:	GSPATP00014791001	Ptetraurelia	Ubiquitin carboxyl-terminal hydrolase 34; ubiquitin-dependent protein catabolic process; ; ubiquitin thiolesterase activity
OG000739:	Contig15043.0.g94	Otrifallax	Contig15043.0.g94; Contig15043; Contig15043.0:115-4151; 24663; hypothetical protein; ;
OG000740:	Contig2407.g2586	Slemnae	NA
OG000741:	GSPATP00001315001	Ptetraurelia	NNOS-intereacting DHHC-containing Dem protein-L; ; ; zinc ion binding
OG000742:	GSPATP00005352001	Ptetraurelia	; ; ;
OG000743:	O64492	Athaliana	F20D22.8 At1g04150; C2 calcium/lipid-binding plant phosphoribosyltransferase family protein (F20D22.8 protein); transferase activity; transferring glycosyl groups [GO:0016757]
OG000744:	PTETP1300018001	Ptetraurelia	NA
OG000745:	Q22046	Celegans	CELE_T01B7.5 T01B7.5; T01B7.5; isoform a;
OG000746:	Q15599	Hsapiens	SLC9A3R2 NHERF2; Na(+)/H(+) exchange regulatory cofactor NHE-RF2 (NHERF-2) (NHE3 kinase A regulatory protein E3KARP) (SRY-interacting protein 1) (SIP-1) (Sodium-hydrogen exchanger regulatory factor 2) (Solute carrier family 9 isoform A3 regulatory factor 2) (Tyrosine kinase activator protein 1) (TKA-1); apical plasma membrane [GO:0016324]; cytoplasm [GO:0005737]; endomembrane system [GO:0012505];…
OG000747:	TTHERM_00383520	Tthermophila	; hypothetical protein; extracellular region; extracellular region; extracellular region; defense response; defense response; defense response; Gibberellin regulated protein; Repeat of unknown function (DUF1079); Collagen triple helix repeat (20
OG000748:	Q9ZVW2	Athaliana	HEN2 At2g06990 T4E14.10; Protein HUA ENHANCER 2 (EC 3.6.4.13); cytosol [GO:0005829]; nucleolus [GO:0005730]; nucleoplasm [GO:0005654]; nucleus [GO:0005634]; ATP binding [GO:0005524]; nucleic acid binding [GO:0003676]; RNA helicase activity [GO:0003724]; RNA metabolic process [GO:0016070]; specification of floral organ identity [GO:0010093]
OG000749:	P29691	Celegans	eef-2 F25H5.4; Elongation factor 2 (EF-2); cytoplasm [GO:0005737]; GTP binding [GO:0005525]; GTPase activity [GO:0003924]; translation elongation factor activity [GO:0003746]
OG000750:	O00746	Hsapiens	NME4 NM23D; Nucleoside diphosphate kinase; mitochondrial (NDK) (NDP kinase; mitochondrial) (EC 2.7.4.6) (Nucleoside diphosphate kinase D) (NDPKD) (nm23-H4); cytosol [GO:0005829]; intracellular [GO:0005622]; mitochondrial inner membrane [GO:0005743]; mitochondrial intermembrane space [GO:0005758]; mitochondrial matrix [GO:0005759]; mitochondrion [GO:0005739]; ATP binding [GO:0005524]; lipid bindin…
OG000751:	Q20186	Celegans	CELE_F38H4.10 F38H4.10; F38H4.10;
OG000752:	Q9FT92	Athaliana	At5g08430 F8L15_160; Uncharacterized protein At5g08430; nucleus [GO:0005634]; DNA binding [GO:0003677]; DNA-templated transcription; initiation [GO:0006352]; histone modification [GO:0016570]
OG000753:	Contig334.0.g71	Otrifallax	Contig334.0.g71; Contig334; Contig334.0:980-1765; 22690; RNA recognition motif. (a.k.a. RRM; RBD; or RNP domain); nucleic acid binding; plasmid partitioning; RNA recognition motif (a k a RRM; RBD; or RNP domain); RNA recognition motif (a k a RRM; RBD; or RNP domain); FACT complex subunit (SPT16/CDC68); Yeast trans-acting factor (REP1/REP2); Protein of unknown function (DUF3682)
OG000754:	GSPATP00001025001	Ptetraurelia	Hypothetical protein T31P16_60; ; ;
OG000755:	P07764	Dmelanogastor	Ald CG6058; Fructose-bisphosphate aldolase (EC 4.1.2.13); cytosol [GO:0005829]; M band [GO:0031430]; Z disc [GO:0030018]; fructose-bisphosphate aldolase activity [GO:0004332]; glycolytic process [GO:0006096]; mesoderm development [GO:0007498]; mitotic G2 DNA damage checkpoint [GO:0007095]
OG000756:	GSPATP00037120001	Ptetraurelia	Putative ribosomal protein; translation; ribosome ; intracellular; structural constituent of ribosome
OG000757:	P62306	Hsapiens	SNRPF PBSCF; Small nuclear ribonucleoprotein F (snRNP-F) (Sm protein F) (Sm-F) (SmF); catalytic step 2 spliceosome [GO:0071013]; cytosol [GO:0005829]; methylosome [GO:0034709]; nucleoplasm [GO:0005654]; pICln-Sm protein complex [GO:0034715]; small nuclear ribonucleoprotein complex [GO:0030532]; small nucleolar ribonucleoprotein complex [GO:0005732]; SMN-Sm protein complex [GO:0034719]; spliceosom…
OG000758:	Contig3519.g3761	Slemnae	NA
OG000759:	Q9VQH2	Dmelanogastor	Duox CG3131; Dual oxidase (EC 1.11.1.-) (EC 1.6.3.1); endomembrane system [GO:0012505]; integral component of membrane [GO:0016021]; calcium ion binding [GO:0005509]; heme binding [GO:0020037]; NAD(P)H oxidase activity [GO:0016174]; peroxidase activity [GO:0004601]; adult chitin-based cuticle development [GO:0008365]; adult chitin-containing cuticle pigmentation [GO:0048085]; cuticle development …
OG000760:	Q23539	Celegans	pyk-2 CELE_ZK593.1 ZK593.1; Pyruvate kinase (EC 2.7.1.40); endoplasmic reticulum [GO:0005783]; sarcomere [GO:0030017]; striated muscle dense body [GO:0055120]; magnesium ion binding [GO:0000287]; potassium ion binding [GO:0030955]; pyruvate kinase activity [GO:0004743]; glycolytic process [GO:0006096]
OG000761:	P48149	Dmelanogastor	RpS15Aa RpS15A CG2033; 40S ribosomal protein S15Aa; ribosome [GO:0005840]; structural constituent of ribosome [GO:0003735]; mitotic spindle elongation [GO:0000022]; mitotic spindle organization [GO:0007052]; translation [GO:0006412]
OG000762:	Q6DBP3	Athaliana	At5g05820 MJJ3.24; Probable sugar phosphate/phosphate translocator At5g05820; Golgi apparatus [GO:0005794]; integral component of membrane [GO:0016021]; carbohydrate transport [GO:0008643]
OG000763:	Contig8542.g9120	Slemnae	NA
OG000764:	GSPATP00030488001	Ptetraurelia	Vacuolar H( )-ATPase subunit E; ; proton-transporting two-sector ATPase complex; proton-transporting ATPase activity; rotational mechanism
OG000765:	Contig20423.0.g77	Otrifallax	Contig20423.0.g77; Contig20423; Contig20423.0:139-1359; 11340; Haloacid dehalogenase-like hydrolase; metabolic process; catalytic activity; acid phosphatase activity; Haloacid dehalogenase-like hydrolase; HAD-hyrolase-like; haloacid dehalogenase-like hydrolase; Mitochondrial PGP phosphatase; HAD superfamily; subfamily IIIB (Acid phosphatase)
OG000766:	Q9VUR4	Dmelanogastor	CG7656-RA CG7656 Dmel_CG7656; CG7656; isoform D (EC 6.3.2.19) (CG7656; isoform E) (EC 6.3.2.19) (FI11905p); cytoplasm [GO:0005737]; ligase activity [GO:0016874]; ubiquitin protein ligase activity [GO:0061630]; ubiquitin protein ligase binding [GO:0031625]; ubiquitin-protein transferase activity [GO:0004842]; neurogenesis [GO:0022008]; proteasome-mediated ubiquitin-dependent protein catabolic proc…
OG000767:	GSPATP00011273001	Ptetraurelia	60S ribosomal protein L17; translation; ribosome ; large ribosomal subunit ; intracellular; structural constituent of ribosome
OG000768:	Contig6513.g6976	Slemnae	NA
OG000769:	Contig11091.0.g30	Otrifallax	Contig11091.0.g30; Contig11091; Contig11091.0:761-3518; 8358; Ribosomal L39 protein; ribosome; intracellular; translation; structural constituent of ribosome; protein binding; Ribosomal L39 protein; Leucine Rich repeat; Leucine Rich Repeat
OG000770:	Q9LSE7	Athaliana	At3g25290 MJL12_25; Cytochrome b561 and DOMON domain-containing protein At3g25290 (Protein b561A.tha3); integral component of membrane [GO:0016021]; plasma membrane [GO:0005886]; plasmodesma [GO:0009506]; metal ion binding [GO:0046872]; oxidation-reduction process [GO:0055114]
OG000771:	Q4PSE2	Athaliana	NFYC8 At5g27910 F14I23.70 F15F15.1; Nuclear transcription factor Y subunit C-8 (AtNF-YC-8); nucleus [GO:0005634]; sequence-specific DNA binding [GO:0043565]; sequence-specific DNA binding transcription factor activity [GO:0003700]; transcription; DNA-templated [GO:0006351]
OG000772:	P43353	Hsapiens	ALDH3B1 ALDH7; Aldehyde dehydrogenase family 3 member B1 (EC 1.2.1.5) (Aldehyde dehydrogenase 7); cytoplasm [GO:0005737]; cytosol [GO:0005829]; extracellular exosome [GO:0070062]; plasma membrane [GO:0005886]; vesicle [GO:0031982]; 3-chloroallyl aldehyde dehydrogenase activity [GO:0004028]; aldehyde dehydrogenase [NAD(P)+] activity [GO:0004030]; alcohol metabolic process [GO:0006066]; aldehyde ca…
OG000773:	Q03019	Dmelanogastor	twe CG4965; Cdc25-like protein phosphatase twine (EC 3.1.3.48); intracellular [GO:0005622]; protein tyrosine phosphatase activity [GO:0004725]; protein tyrosine/serine/threonine phosphatase activity [GO:0008138]; cell division [GO:0051301]; embryonic pattern specification [GO:0009880]; male meiosis [GO:0007140]; meiotic G2/MI transition [GO:0008315]; meiotic nuclear envelope disassembly [GO:00510…
OG000774:	Q8L7A5	Athaliana	At1g09920; Expressed protein (TRAF-type zinc finger-related protein);
OG000775:	Q9VQ57	Dmelanogastor	Der-1 CG10908; Derlin-1 (DER1-like protein 1); endoplasmic reticulum membrane [GO:0005789]; integral component of membrane [GO:0016021]; peptidase activity [GO:0008233]; ER-associated ubiquitin-dependent protein catabolic process [GO:0030433]; misfolded or incompletely synthesized protein catabolic process [GO:0006515]; positive regulation of apoptotic process [GO:0043065]; response to endoplasmi…
OG000776:	Contig16691.0.g67	Otrifallax	Contig16691.0.g67; Contig16691; Contig16691.0:155-782; 17942; Ribosomal protein S8e; ; Ribosomal protein S8e
OG000777:	TTHERM_00947500	Tthermophila	; hypothetical protein; metallopeptidase activity; metallopeptidase activity; zinc ion binding; zinc ion binding; ribosome recycling factor; Protein of unknown function (DUF1695)
OG000778:	GSPATP00009493001	Ptetraurelia	CG9383-PA; chromatin assembly or disassembly; nucleus;
OG000779:	Q15329	Hsapiens	E2F5; Transcription factor E2F5 (E2F-5); cytoplasm [GO:0005737]; nucleolus [GO:0005730]; nucleoplasm [GO:0005654]; nucleus [GO:0005634]; transcription factor complex [GO:0005667]; DNA binding [GO:0003677]; sequence-specific DNA binding transcription factor activity [GO:0003700]; transcription factor binding [GO:0008134]; cell projection organization [GO:0030030]; gene expression [GO:0010467]; mit…
OG000780:	GSPATP00033669001	Ptetraurelia	; ; ;
OG000781:	Contig14907.g15881	Slemnae	NA
OG000782:	TTHERM_00467540	Tthermophila	; G-patch domain containing protein; nucleic acid binding; nucleic acid binding; intracellular; intracellular; G-patch domain; Tuftelin interacting protein 11
OG000783:	Contig13913.g14852	Slemnae	NA
OG000784:	GSPATP00012422001	Ptetraurelia	MGC83858 protein; ; ;
OG000785:	GSPATP00021898001	Ptetraurelia	Uty-prov protein; ; ;
OG000786:	Q9VTH1	Dmelanogastor	Ube3a As CG6190 Dmel_CG6190; LD21888p (Ubiquitin protein ligase E3A) (EC 6.3.2.19); cell cortex [GO:0005938]; cytoplasm [GO:0005737]; ligase activity [GO:0016874]; ubiquitin protein ligase activity [GO:0061630]; circadian rhythm [GO:0007623]; dendrite morphogenesis [GO:0048813]; locomotion [GO:0040011]; long-term memory [GO:0007616]; peripheral nervous system neuron development [GO:0048935]; prot…
OG000787:	GSPATP00000308001	Ptetraurelia	Radial spoke protein; putative; ; ;
OG000788:	Contig22937.0.g30	Otrifallax	Contig22937.0.g30; Contig22937; Contig22937.0:245-479; 16938; hypothetical protein; ;
OG000789:	Contig4489.0.g34	Otrifallax	Contig4489.0.g34; Contig4489; Contig4489.0:73-2644; 10235; NADH(P)-binding; ; NADH(P)-binding
OG000790:	Contig13026.g13888	Slemnae	NA
OG000791:	GSPATP00023076001	Ptetraurelia	Elongation factor 2 kinase; protein amino acid phosphorylation; ; ATP binding ; protein serine/threonine kinase activity
OG000792:	Contig17952.g19081	Slemnae	NA
OG000793:	TTHERM_00088120	Tthermophila	; hypothetical protein; nucleic acid binding; endonuclease activity; DNA catabolic process; S1/P1 Nuclease
OG000794:	TTHERM_00678300	Tthermophila	; hypothetical protein; NULL; NULL; Oxysterol-binding protein; Protein of unknown function (DUF1682)
OG000795:	O80516	Athaliana	NA
OG000796:	A0PJM3	Hsapiens	NA
OG000797:	P00568	Hsapiens	AK1; Adenylate kinase isoenzyme 1 (AK 1) (EC 2.7.4.3) (EC 2.7.4.6) (ATP-AMP transphosphorylase 1) (ATP:AMP phosphotransferase) (Adenylate monophosphate kinase) (Myokinase); cytoplasm [GO:0005737]; cytosol [GO:0005829]; extracellular exosome [GO:0070062]; outer dense fiber [GO:0001520]; plasma membrane [GO:0005886]; sperm flagellum [GO:0036126]; adenylate kinase activity [GO:0004017]; ATP binding …
OG000798:	GSPATP00024000001	Ptetraurelia	DnaJ homolog subfamily C member 7 homolog; ; nucleus; binding
OG000799:	Q9SUA3	Athaliana	D6PKL1 At4g26610 T15N24.60; Serine/threonine-protein kinase D6PKL1 (EC 2.7.11.1) (Serine/threonine-protein kinase AGC1-2); cytoplasm [GO:0005737]; plasma membrane [GO:0005886]; ATP binding [GO:0005524]; kinase activity [GO:0016301]; protein kinase activity [GO:0004672]; protein serine/threonine kinase activity [GO:0004674]; auxin-activated signaling pathway [GO:0009734]; basipetal auxin transport…
OG000800:	GSPATP00019517001	Ptetraurelia	Threonyl-tRNA synthetase; cytoplasmic; tRNA aminoacylation for protein translation ; translation ; threonyl-tRNA aminoacylation; cytoplasm; threonine-tRNA ligase activity ; ATP binding ; nucleotide binding ; aminoacyl-tRNA ligase activity
OG000801:	GSPATP00000697001	Ptetraurelia	Differentially expressed in FDCP 8 homolog A; ; ; zinc ion binding
OG000802:	P50897	Hsapiens	PPT1 PPT; Palmitoyl-protein thioesterase 1 (PPT-1) (EC 3.1.2.22) (Palmitoyl-protein hydrolase 1); axon [GO:0030424]; cytosol [GO:0005829]; dendrite [GO:0030425]; extracellular exosome [GO:0070062]; extracellular region [GO:0005576]; extracellular space [GO:0005615]; Golgi apparatus [GO:0005794]; lysosomal lumen [GO:0043202]; lysosome [GO:0005764]; membrane [GO:0016020]; membrane raft [GO:0045121]…
OG000803:	Q8GZ29	Athaliana	At5g13370 At5g13370/T22N19_20; At5g13370 (Auxin-responsive GH3 family protein) (Putative auxin responsive protein); cytosol [GO:0005829]
OG000804:	TTHERM_00463150	Tthermophila	; Peptidase M16 inactive domain containing protein; metalloendopeptidase activity; proteolysis; zinc ion binding;
OG000805:	Q5JQF8	Hsapiens	PABPC1L2A PABPC1L2 RBM32A; PABPC1L2B PABPC1L2 RBM32B; Polyadenylate-binding protein 1-like 2 (RNA-binding motif protein 32) (RNA-binding protein 32); extracellular exosome [GO:0070062]; nucleotide binding [GO:0000166]; RNA binding [GO:0003723]
OG000806:	Q23083	Celegans	CELE_ZC8.6 ZC8.6; ZC8.6; phosphotransferase activity; alcohol group as acceptor [GO:0016773]
OG000807:	Contig389.0.g102	Otrifallax	Contig389.0.g102; Contig389; Contig389.0:200-1550; 8233; Serine hydroxymethyltransferase; L-serine metabolic process; glycine metabolic process; glycine hydroxymethyltransferase activity; Serine hydroxymethyltransferase
OG000808:	P32639	Scerevisiae	YER172C; BRR2; RNA-dependent ATPase RNA helicase (DEIH box); required for disruption of U4/U6 base-pairing in native snRNPs to activate the spliceosome for catalysis; homologous to human U5-200kD; SUBCELLULAR LOCATION: Nucleus {ECO:0000305}.; spliceosomal complex [GO:0005681]; U4/U6 x U5 tri-snRNP complex [GO:0046540]; U5 snRNP [GO:0005682]; ATP binding [GO:0005524]; ATP-dependent RNA helicase ac…
OG000809:	Q04491	Scerevisiae	YLR208W; SEC13; Structural component of 3 complexes; subunit of the Nup84p nuclear pore subcomplex that contributes to nucleocytoplasmic transport and NPC biogenesis; subunit of the COPII vesicle coat required for ER-to-Golgi transport; subunit of SEACAT; a subcomplex of the coatomer-related; vacuolar-associated SEA complex; that inhibits the TORC1 inhibitory role of SEACIT (Iml1p-Npr2p-Npr3p); a…
OG000810:	Q9SJL8	Athaliana	METK3 At2g36880 T1J8.6; S-adenosylmethionine synthase 3 (AdoMet synthase 3) (EC 2.5.1.6) (Methionine adenosyltransferase 3) (MAT 3); cytosol [GO:0005829]; plasma membrane [GO:0005886]; plasmodesma [GO:0009506]; ATP binding [GO:0005524]; copper ion binding [GO:0005507]; methionine adenosyltransferase activity [GO:0004478]; lignin biosynthetic process [GO:0009809]; one-carbon metabolic process [GO:…
OG000811:	Q9SMT4	Athaliana	RPL13C At3g48960 T2J13.200; Putative 60S ribosomal protein L13-2; cytosolic large ribosomal subunit [GO:0022625]; structural constituent of ribosome [GO:0003735]; translation [GO:0006412]
OG000812:	GSPATP00011160001	Ptetraurelia	60S ribosomal protein L7a-1; ribosome biogenesis ; translation; ribosome ; ribonucleoprotein complex ; intracellular; structural constituent of ribosome
OG000813:	P0C2H8	Scerevisiae	YDL075W; RPL31A; Ribosomal 60S subunit protein L31A; associates with karyopherin Sxm1p; loss of both Rpl31p and Rpl39p confers lethality; homologous to mammalian ribosomal protein L31; no bacterial homolog; RPL31A has a paralog; RPL31B; that arose from the whole genome duplication; SUBCELLULAR LOCATION: Cytoplasm {ECO:0000250}.; cytosolic large ribosomal subunit [GO:0022625]; structural constitue…
OG000814:	GSPATP00008014001	Ptetraurelia	Hypothetical protein P0031D116; protein amino acid phosphorylation; ; protein tyrosine kinase activity ; protein serine/threonine kinase activity ; ATP binding ; protein kinase activity
OG000815:	P04807	Scerevisiae	YGL253W; HXK2; Hexokinase isoenzyme 2; catalyzes phosphorylation of glucose in the cytosol; predominant hexokinase during growth on glucose; functions in the nucleus to repress expression of HXK1 and GLK1 and to induce expression of its own gene; antiapoptotic; phosphorylation/dephosphorylation at serine-14 by protein kinase Snf1p and protein phosphatase Glc7p-Reg1p regulates nucleocytoplasmic sh…
OG000816:	GSPATP00001042001	Ptetraurelia	40s ribosomal protein S15; putative; translation; ribosome ; intracellular ; small ribosomal subunit; structural constituent of ribosome
OG000817:	Q11207	Athaliana	PARP2 APP At4g02390 T14P8.19; Poly [ADP-ribose] polymerase 2 (PARP-2) (EC 2.4.2.30) (NAD(+) ADP-ribosyltransferase 2) (ADPRT-2) (Poly[ADP-ribose] synthase 2); nucleus [GO:0005634]; DNA binding [GO:0003677]; NAD+ ADP-ribosyltransferase activity [GO:0003950]; double-strand break repair via nonhomologous end joining [GO:0006303]; protein ADP-ribosylation [GO:0006471]
OG000818:	GSPATP00024018001	Ptetraurelia	Nuclear RNA polymerase I small specific subunit Rpa12; regulation of transcription; ; transcription regulator activity ; zinc ion binding ; nucleic acid binding
OG000819:	Q9VJ75	Dmelanogastor	CG10413 Dmel_CG10413; CG10413; isoform A (CG10413; isoform B) (GH08340p); membrane [GO:0016020]; transmembrane transport [GO:0055085]
OG000820:	Q3EBM5	Athaliana	At2g35615 T20F21; Probable aspartic protease At2g35615 (EC 3.4.-.-); extracellular region [GO:0005576]; aspartic-type endopeptidase activity [GO:0004190]
OG000821:	GSPATP00011276001	Ptetraurelia	Probable mitochondrial-processing peptidase subunit beta; proteolysis; ; metal ion binding ; metalloendopeptidase activity ; zinc ion binding ; catalytic activity
OG000822:	Q9VWT3	Dmelanogastor	Ggt-1 CG6461 Dmel_CG6461; Gamma-glutamyl transpeptidase; isoform A (EC 2.3.2.2) (Gamma-glutamyl transpeptidase; isoform B) (EC 2.3.2.2) (LD42301p); extracellular space [GO:0005615]; gamma-glutamyltransferase activity [GO:0003840]; glutathione metabolic process [GO:0006749]; multicellular organism reproduction [GO:0032504]; response to light stimulus [GO:0009416]
OG000823:	TTHERM_00672290	Tthermophila	GST31; Glutathione S-transferase; N-terminal domain containing protein; protein binding; protein binding; protein binding; protein binding; protein binding; protein binding; protein binding; protein binding; protein binding; zinc ion binding; zinc ion binding; zinc ion binding; zinc ion binding; zinc ion binding; zinc ion binding; zinc ion binding; zinc ion binding; zinc ion binding; PHD-finger; …
OG000824:	Q9FPT1	Athaliana	UBP12 At5g06600 F15M7.13; Ubiquitin carboxyl-terminal hydrolase 12 (EC 3.4.19.12) (Deubiquitinating enzyme 12) (AtUBP12) (Ubiquitin thioesterase 12) (Ubiquitin-specific-processing protease 12); cytosol [GO:0005829]; cysteine-type peptidase activity [GO:0008234]; ubiquitinyl hydrolase activity [GO:0036459]; ubiquitin-dependent protein catabolic process [GO:0006511]
OG000825:	GSPATP00013885001	Ptetraurelia	60S ribosomal protein L37a; putative; translation; ribosome ; intracellular; structural constituent of ribosome
OG000826:	TTHERM_00189450	Tthermophila	; hydrolase; alpha/beta fold family protein; NULL; NULL; NULL; NULL; NULL; NULL; NULL; NULL; NULL; NULL; PGAP1-like protein; Thioesterase domain; alpha/beta hydrolase fold; Acetyl xylan esterase (AXE1); proline-specific peptidases; Fanconi anaemia group A protein; hydrolase; alpha/beta fold family; X-Pro dipeptidyl-peptidase (S15 family); Plasmodium subtelomeric family (PST-A); putative pimeloyl-…
OG000827:	P54819	Hsapiens	AK2 ADK2; Adenylate kinase 2; mitochondrial (AK 2) (EC 2.7.4.3) (ATP-AMP transphosphorylase 2) (ATP:AMP phosphotransferase) (Adenylate monophosphate kinase) [Cleaved into: Adenylate kinase 2; mitochondrial; N-terminally processed]; extracellular exosome [GO:0070062]; mitochondrial inner membrane [GO:0005743]; mitochondrial intermembrane space [GO:0005758]; sperm mitochondrial sheath [GO:0097226];…
OG000828:	GSPATP00017806001	Ptetraurelia	Transmembrane protein 165; ; membrane;
OG000829:	TTHERM_00170490	Tthermophila	; hypothetical protein; NULL; NULL; NULL; Sel1 repeat; tetratricopeptide repeat
OG000830:	GSPATP00021665001	Ptetraurelia	Probable glutaryl-CoA dehydrogenase; metabolic process ; electron transport (obsolete GO:0006118); ; oxidoreductase activity; acting on the CH-CH group of donors ; FAD binding ; acyl-CoA dehydrogenase activity ; oxidoreductase activity
OG000831:	TTHERM_00487170	Tthermophila	; hypothetical protein; ; ATPase; AAA family
OG000832:	Q9XV89	Celegans	CELE_F16H6.4 F16H6.4; F16H6.4;
OG000833:	GSPATP00032497001	Ptetraurelia	Oxoglutarate/malate translocator protein; putative; transport; membrane ; mitochondrial inner membrane; binding
OG000834:	O96539	Dmelanogastor	Ate1 CG9204; Arginyl-tRNA--protein transferase 1 (Arginyltransferase 1) (R-transferase 1) (EC 2.3.2.8) (Arginine-tRNA--protein transferase 1); cytoplasm [GO:0005737]; arginyltransferase activity [GO:0004057]; protein arginylation [GO:0016598]
OG000835:	GSPATP00017286001	Ptetraurelia	Putative GTP binding protein; ; intracellular; GTP binding
OG000836:	Q9Y385	Hsapiens	UBE2J1 NCUBE1 CGI-76 HSPC153 HSPC205; Ubiquitin-conjugating enzyme E2 J1 (EC 6.3.2.19) (Non-canonical ubiquitin-conjugating enzyme 1) (NCUBE-1) (Yeast ubiquitin-conjugating enzyme UBC6 homolog E) (HsUBC6e); cytoplasm [GO:0005737]; endoplasmic reticulum membrane [GO:0005789]; integral component of membrane [GO:0016021]; ATP binding [GO:0005524]; ligase activity [GO:0016874]; ubiquitin conjugating …
OG000837:	Q68DH5	Hsapiens	LMBRD2; LMBR1 domain-containing protein 2; integral component of membrane [GO:0016021]; membrane [GO:0016020]
OG000838:	Q9LYG1	Athaliana	TIM17-3 At5g11690 T22P22.80; Mitochondrial import inner membrane translocase subunit TIM17-3; integral component of membrane [GO:0016021]; mitochondrial inner membrane presequence translocase complex [GO:0005744]
OG000839:	P91221	Celegans	CELE_F07E5.4 F07E5.4; F07E5.4;
OG000840:	Q9ZPX1	Athaliana	ARL2 HAL TTN5 At2g18390 T30D6.10; ADP-ribosylation factor-like protein 2 (Protein ARF-like 2) (Protein HALLIMASCH) (Protein TITAN 5); cytoplasm [GO:0005737]; GTP binding [GO:0005525]; embryo development ending in seed dormancy [GO:0009793]; embryo sac cellularization [GO:0009558]; endosperm development [GO:0009960]; small GTPase mediated signal transduction [GO:0007264]; tubulin complex assembly …
OG000841:	Contig19818.0.g64	Otrifallax	Contig19818.0.g64; Contig19818; Contig19818.0:726-2382; 8710; FAD binding domain; fatty acid metabolic process; 3-hydroxyacyl-CoA dehydrogenase activity; integral component of membrane; squalene monooxygenase activity; cytoplasm; glycerol-3-phosphate catabolic process; 2-dehydropantoate 2-reductase activity; oxidoreductase activity; tRNA processing; flavin adenine dinucleotide binding; NAD bindin…
OG000842:	P61626	Hsapiens	LYZ LZM; Lysozyme C (EC 3.2.1.17) (1;4-beta-N-acetylmuramidase C); extracellular exosome [GO:0070062]; extracellular region [GO:0005576]; extracellular space [GO:0005615]; identical protein binding [GO:0042802]; lysozyme activity [GO:0003796]; cytolysis [GO:0019835]; defense response to bacterium [GO:0042742]; inflammatory response [GO:0006954]; retina homeostasis [GO:0001895]
OG000843:	Q18515	Celegans	C38H2.2; Glycoprotein-N-acetylgalactosamine 3-beta-galactosyltransferase 1 (EC 2.4.1.122) (Core 1 O-glycan T-synthase) (Ce-T-synthase) (Core 1 UDP-galactose:N-acetylgalactosamine-alpha-R beta 1;3-galactosyltransferase 1) (Core 1 beta1;3-galactosyltransferase 1) (C1GalT1) (Core 1 beta3-Gal-T1); integral component of membrane [GO:0016021]; glycoprotein-N-acetylgalactosamine 3-beta-galactosyltransfe…
OG000844:	Q92851	Hsapiens	CASP10 MCH4; Caspase-10 (CASP-10) (EC 3.4.22.63) (Apoptotic protease Mch-4) (FAS-associated death domain protein interleukin-1B-converting enzyme 2) (FLICE2) (ICE-like apoptotic protease 4) [Cleaved into: Caspase-10 subunit p23/17; Caspase-10 subunit p12]; CD95 death-inducing signaling complex [GO:0031265]; cytoplasm [GO:0005737]; cytosol [GO:0005829]; ripoptosome [GO:0097342]; cysteine-type endo…
OG000845:	P48742	Hsapiens	LHX1 LIM-1 LIM1; LIM/homeobox protein Lhx1 (LIM homeobox protein 1) (Homeobox protein Lim-1) (hLim-1); nucleus [GO:0005634]; protein complex [GO:0043234]; sequence-specific DNA binding [GO:0043565]; sequence-specific DNA binding transcription factor activity [GO:0003700]; transcription corepressor activity [GO:0003714]; zinc ion binding [GO:0008270]; anatomical structure formation involved in mor…
OG000846:	A0PJK1	Hsapiens	SLC5A10 SGLT5; Sodium/glucose cotransporter 5 (Na(+)/glucose cotransporter 5) (Solute carrier family 5 member 10); extracellular exosome [GO:0070062]; integral component of membrane [GO:0016021]; plasma membrane [GO:0005886]; transporter activity [GO:0005215]; sodium ion transport [GO:0006814]; transmembrane transport [GO:0055085]
OG000847:	O00750	Hsapiens	PIK3C2B; Phosphatidylinositol 4-phosphate 3-kinase C2 domain-containing subunit beta (PI3K-C2-beta) (PtdIns-3-kinase C2 subunit beta) (EC 2.7.1.154) (C2-PI3K) (Phosphoinositide 3-kinase-C2-beta); cytoplasm [GO:0005737]; cytosol [GO:0005829]; endocytic vesicle [GO:0030139]; endoplasmic reticulum [GO:0005783]; nucleus [GO:0005634]; phosphatidylinositol 3-kinase complex [GO:0005942]; plasma membrane…
OG000848:	GSPATP00030482001	Ptetraurelia	Outer arm dynein LC3; ; ;
OG000849:	O60308	Hsapiens	CEP104 KIAA0562; Centrosomal protein of 104 kDa (Cep104); centriole [GO:0005814]
OG000850:	TTHERM_00849250	Tthermophila	; Kelch motif family protein; ;
OG000851:	GSPATP00025554001	Ptetraurelia	Bll8020 protein; metabolic process; ; methyltransferase activity
OG000852:	Contig13447.g14345	Slemnae	NA
OG000853:	Contig301.1.g89	Otrifallax	Contig301.1.g89; Contig301; Contig301.1:756-3254; 14046; hypothetical protein; ;
OG000854:	Contig13685.0.g13	Otrifallax	Contig13685.0.g13; Contig13685; Contig13685.0:2426-3548; 18312; Histidine phosphatase superfamily (branch 2); acid phosphatase activity; Histidine phosphatase superfamily (branch 2)
OG000855:	TTHERM_00866490	Tthermophila	; Glycosyl hydrolases family 16 protein; hydrolase activity; hydrolyzing O-glycosyl compounds; carbohydrate metabolic process; Glycosyl hydrolases family 16
OG000856:	GSPATP00025559001	Ptetraurelia	; ; ; binding
OG000857:	TTHERM_00162890	Tthermophila	; hypothetical protein; ;
OG000858:	TTHERM_00437680	Tthermophila	; hypothetical protein; NULL; NULL; NULL; alpha/beta hydrolase fold; phospholipase/carboxylesterase; peptidase; S9A/B/C familie; catalytic domain
OG000859:	GSPATP00001131001	Ptetraurelia	; transport; membrane; binding
OG000860:	Contig578.g637	Slemnae	NA
OG000861:	GSPATP00020721001	Ptetraurelia	Hypothetical protein; ; ;
OG000862:	Contig19294.g20453	Slemnae	NA
OG000863:	GSPATP00023713001	Ptetraurelia	AT5g19080/T16G12_120; ; ; protein binding ; zinc ion binding
OG000864:	TTHERM_000321729	Tthermophila	; trichocyst matrix protein T2-A putative; ;
OG000865:	GSPATP00013349001	Ptetraurelia	; cell communication; ; protein binding ; phosphoinositide binding
OG000866:	GSPATP00001109001	Ptetraurelia	Putative leucine-rich repeat-containing protein DDB_G0290503; regulation of Rab GTPase activity; intracellular; Rab GTPase activator activity ; zinc ion binding
OG000867:	TTHERM_00400720	Tthermophila	; hypothetical protein; ; EGF-like domain
OG000868:	Q15238	Hsapiens	PSG5; Pregnancy-specific beta-1-glycoprotein 5 (PS-beta-G-5) (PSBG-5) (Pregnancy-specific glycoprotein 5) (Fetal liver non-specific cross-reactive antigen 3) (FL-NCA-3); extracellular region [GO:0005576]; female pregnancy [GO:0007565]
OG000869:	Contig16486.0.g37	Otrifallax	Contig16486.0.g37; Contig16486; Contig16486.0:251-3834; 22005; E1-E2 ATPase; nucleotide binding; metabolic process; catalytic activity; metal ion transport; metal ion binding; E1-E2 ATPase; haloacid dehalogenase-like hydrolase; Heavy-metal-associated domain
OG000870:	O80765	Athaliana	PANK1 COAA At1g60440 T13D8.31; Pantothenate kinase 1 (AtPANK1) (EC 2.7.1.33) (AtCoaA) (Pantothenic acid kinase 1); ATP binding [GO:0005524]; pantothenate kinase activity [GO:0004594]; coenzyme A biosynthetic process [GO:0015937]
OG000871:	Q9VB05	Dmelanogastor	ALiX CG12876 Dmel_CG12876; ALG-2 interacting protein X (LD25543p); centrosome [GO:0005813]; contractile ring [GO:0070938]; endosome [GO:0005768]; intercellular bridge [GO:0045171]; midbody [GO:0030496]; actin filament polymerization [GO:0030041]; exosomal secretion [GO:1990182]; female germ-line stem cell asymmetric division [GO:0048132]; male germ-line stem cell asymmetric division [GO:0048133];…
OG000872:	F4I287	Athaliana	NA
OG000873:	GSPATP00014241001	Ptetraurelia	; ; ;
OG000874:	Q9M0A6	Athaliana	NA
OG000875:	Q9VCX4	Dmelanogastor	EF-G2 CG31159; Ribosome-releasing factor 2; mitochondrial (RRF2mt) (Elongation factor G 2; mitochondrial) (EF-G2mt) (mEF-G 2) (Elongation factor G2) (dEF-G2); mitochondrion [GO:0005739]; GTP binding [GO:0005525]; GTPase activity [GO:0003924]; mitochondrial translation [GO:0032543]; ribosome disassembly [GO:0032790]
OG000876:	GSPATP00025027001	Ptetraurelia	Importin-beta2; ; ; binding
OG000877:	Q8ITY5	Celegans	C50D2.8 CELE_C50D2.8; C50D2.8; U1 snRNP [GO:0005685]; mRNA binding [GO:0003729]; mRNA splice site selection [GO:0006376]
OG000878:	GSPATP00009496001	Ptetraurelia	Guanylate kinase; putative; signal transduction; ; cAMP-dependent protein kinase regulator activity
OG000879:	Q9H6K4	Hsapiens	OPA3; Optic atrophy 3 protein; mitochondrion [GO:0005739]; growth [GO:0040007]; mitochondrion morphogenesis [GO:0070584]; neuromuscular process [GO:0050905]; regulation of lipid metabolic process [GO:0019216]; response to stimulus [GO:0050896]; visual perception [GO:0007601]
OG000880:	GSPATP00029479001	Ptetraurelia	Hypothetical protein At3g60910; metabolic process; ; methyltransferase activity
OG000881:	GSPATP00010227001	Ptetraurelia	Hypothetical protein OSJNBb0015K0514; ; ;
OG000882:	O01879	Celegans	nstp-3 CELE_ZC250.3 ZC250.3; NSTP-3; Golgi membrane [GO:0000139]; integral component of membrane [GO:0016021]; nucleotide-sugar transmembrane transporter activity [GO:0005338]; sugar:proton symporter activity [GO:0005351]; nucleotide-sugar transport [GO:0015780]
OG000883:	Contig4138.0.g37	Otrifallax	Contig4138.0.g37; Contig4138; Contig4138.0:145-1858; 12392; FAD binding domain of DNA photolyase; DNA repair; DNA photolyase activity; FAD binding domain of DNA photolyase; DNA photolyase
OG000884:	GSPATP00001041001	Ptetraurelia	Putative polynucleotide adenylyltransferase; RNA 3'-end processing ; transcription ; RNA polyadenylation; nucleus; polynucleotide adenylyltransferase activity ; RNA binding ; nucleotidyltransferase activity
OG000885:	Q0WQD5	Athaliana	At2g28540; Putative uncharacterized protein At2g28540 (RNA recognition motif-containing protein); nucleic acid binding [GO:0003676]; nucleotide binding [GO:0000166]; zinc ion binding [GO:0008270]
OG000886:	P28370	Hsapiens	SMARCA1 SNF2L SNF2L1; Probable global transcription activator SNF2L1 (EC 3.6.4.-) (ATP-dependent helicase SMARCA1) (Nucleosome-remodeling factor subunit SNF2L) (SWI/SNF-related matrix-associated actin-dependent regulator of chromatin subfamily A member 1); CERF complex [GO:0090537]; nucleus [GO:0005634]; NURF complex [GO:0016589]; annealing helicase activity [GO:0036310]; ATP binding [GO:0005524]…
OG000887:	P38863	Scerevisiae	YHR172W; SPC97; Component of the microtubule-nucleating Tub4p (gamma-tubulin) complex; interacts with Spc110p at the spindle pole body (SPB) inner plaque and with Spc72p at the SPB outer plaque; SUBCELLULAR LOCATION: Nucleus. Cytoplasm; cytoskeleton; microtubule organizing center; spindle pole body.; gamma-tubulin small complex; spindle pole body [GO:0000928]; inner plaque of spindle pole body [G…
OG000888:	O22288	Athaliana	At2g39790 T5I7.9; Uncharacterized protein At2g39790; mitochondrial; mitochondrial matrix [GO:0005759]
OG000889:	Q9SY55	Athaliana	ECA3 ACA6 At1g10130 F14N23.1 T27I1.16; Calcium-transporting ATPase 3; endoplasmic reticulum-type (AtECA3) (EC 3.6.3.8); endomembrane system [GO:0012505]; endosome [GO:0005768]; Golgi apparatus [GO:0005794]; integral component of membrane [GO:0016021]; late endosome membrane [GO:0031902]; trans-Golgi network [GO:0005802]; ATP binding [GO:0005524]; calcium-transporting ATPase activity [GO:0005388];…
OG000890:	Q23240	Celegans	cyc-2.2 ZC116.2; Probable cytochrome c 2.2; mitochondrial intermembrane space [GO:0005758]; respiratory chain [GO:0070469]; electron carrier activity [GO:0009055]; heme binding [GO:0020037]; metal ion binding [GO:0046872]; oxidation-reduction process [GO:0055114]
OG000891:	Q9VDE2	Dmelanogastor	CG5793 Dmel_CG5793; CG5793; isoform B (CG5793; isoform D) (CG5793; isoform E); catalytic activity [GO:0003824]
OG000892:	GSPATP00032096001	Ptetraurelia	SPBC9B606 protein; intracellular protein transport ; vesicle-mediated transport; membrane; SNAP receptor activity ; protein binding
OG000893:	P33399	Scerevisiae	YDL051W; LHP1; RNA binding protein required for maturation of tRNA and U6 snRNA; acts as a molecular chaperone for RNAs transcribed by polymerase III; homologous to human La (SS-B) autoantigen; SUBCELLULAR LOCATION: Nucleus {ECO:0000269|PubMed:10564276; ECO:0000269|PubMed:9412461; ECO:0000269|PubMed:9817748}. Note=Imported into nucleus by the nuclear transport factor SXM1.; nucleolus [GO:0005730]…
OG000894:	Q67YF8	Athaliana	SUC7 At1g66570 F28G11.1 T12I7.2; Sucrose transport protein SUC7 (Sucrose permease 7) (Sucrose-proton symporter 7); integral component of plasma membrane [GO:0005887]; sucrose transmembrane transporter activity [GO:0008515]; symporter activity [GO:0015293]; sucrose metabolic process [GO:0005985]
OG000895:	Q9W499	Dmelanogastor	RpL35 RpL35-RB CG4111 Dmel_CG4111; CG4111-PB; isoform B (FI02809p) (Ribosomal protein L35; isoform A) (Ribosomal protein L35; isoform C); ribosome [GO:0005840]; structural constituent of ribosome [GO:0003735]; centrosome duplication [GO:0051298]; mitotic spindle elongation [GO:0000022]; mitotic spindle organization [GO:0007052]; translation [GO:0006412]
OG000896:	P61619	Hsapiens	SEC61A1 SEC61A; Protein transport protein Sec61 subunit alpha isoform 1 (Sec61 alpha-1); cytosol [GO:0005829]; integral component of endoplasmic reticulum membrane [GO:0030176]; membrane [GO:0016020]; rough endoplasmic reticulum [GO:0005791]; ribosome binding [GO:0043022]; antigen processing and presentation of exogenous peptide antigen via MHC class I [GO:0042590]; antigen processing and present…
OG000897:	TTHERM_00318570	Tthermophila	; citrate synthase; cellular carbohydrate metabolic process; cellular carbohydrate metabolic process; cellular carbohydrate metabolic process; cellular carbohydrate metabolic process; transferase activity; transferring acyl groups; acyl groups converted into alkyl on transfer; transferase activity; transferring acyl groups; acyl groups converted into alkyl on transfer; transferase activity; trans…
OG000898:	GSPATP00033240001	Ptetraurelia	60S ribosomal protein L27a; translation; ribosome ; intracellular; structural constituent of ribosome
OG000899:	Contig19556.g20732	Slemnae	NA
OG000900:	P30086	Hsapiens	PEBP1 PBP PEBP; Phosphatidylethanolamine-binding protein 1 (PEBP-1) (HCNPpp) (Neuropolypeptide h3) (Prostatic-binding protein) (Raf kinase inhibitor protein) (RKIP) [Cleaved into: Hippocampal cholinergic neurostimulating peptide (HCNP)]; cytoplasm [GO:0005737]; extracellular exosome [GO:0070062]; nucleus [GO:0005634]; ATP binding [GO:0005524]; enzyme binding [GO:0019899]; phosphatidylethanolamine…
OG000901:	Contig2520.g2711	Slemnae	NA
OG000902:	GSPATP00016873001	Ptetraurelia	Hypothetical protein CBG06263; translation; ribosome ; intracellular; structural constituent of ribosome
OG000903:	Q94JX9	Athaliana	At3g49470 T9C5.70; Nascent polypeptide-associated complex subunit alpha-like protein 2 (NAC-alpha-like protein 2) (Alpha-NAC-like protein 2); cytosol [GO:0005829]; protein transport [GO:0015031]
OG000904:	Q05924	Scerevisiae	YLR361C; DCR2; Phosphoesterase; involved in downregulation of the unfolded protein response (UPR); at least in part via dephosphorylation of Ire1p; dosage-dependent positive regulator of the G1/S phase transition through control of the timing of START; SUBCELLULAR LOCATION: Cytoplasm {ECO:0000269|PubMed:15590836}.; cytoplasm [GO:0005737]; ATP binding [GO:0005524]; hydrolase activity; acting on es…
OG000905:	P35122	Dmelanogastor	Uch ubc-D CG4265; Ubiquitin carboxyl-terminal hydrolase (EC 3.4.19.12) (Ubiquitin thioesterase); cytoplasm [GO:0005737]; microtubule associated complex [GO:0005875]; ubiquitin-specific protease activity [GO:0004843]; protein deubiquitination [GO:0016579]; ubiquitin-dependent protein catabolic process [GO:0006511]
OG000906:	Contig16477.0.g56	Otrifallax	Contig16477.0.g56; Contig16477; Contig16477.0:223-725; 1252; Domain of unknown function (DUF1768); ; Domain of unknown function (DUF1768); Bacteriophage protein GP30 3; Nitrogen fixation protein of unknown function
OG000907:	Q8S8S2	Athaliana	LPEAT2 At2g45670 F17K2.20; Lysophospholipid acyltransferase LPEAT2 (EC 2.3.1.25) (Lysophosphatidylethanolamine acyltransferase 2) (AtLPEAT2); integral component of membrane [GO:0016021]; calcium ion binding [GO:0005509]; plasmalogen synthase activity [GO:0050200]; phospholipid biosynthetic process [GO:0008654]; phospholipid metabolic process [GO:0006644]
OG000908:	Contig20656.0.g42	Otrifallax	Contig20656.0.g42; Contig20656; Contig20656.0:170-1847; 5939; Alpha amylase; catalytic domain; carbohydrate metabolic process; cation binding; catalytic activity; carbohydrate catabolic process; calcium ion binding; alpha-amylase activity; Alpha amylase; catalytic domain; Domain of unknown function (DUF1966)
OG000909:	Q9N5L4	Celegans	pme-4 H23L24.5; Poly(ADP-ribose) glycohydrolase pme-4 (EC 3.2.1.143) (Poly ADP-ribose metabolism enzyme 4); cytoplasm [GO:0005737]; poly(ADP-ribose) glycohydrolase activity [GO:0004649]; carbohydrate metabolic process [GO:0005975]; nucleotide-sugar metabolic process [GO:0009225]; response to gamma radiation [GO:0010332]
OG000910:	Q9SB60	Athaliana	IPT4 At4g24650 F22K18.150; Adenylate isopentenyltransferase 4 (AtIPT4) (EC 2.5.1.112) (Adenylate dimethylallyltransferase 4) (Cytokinin synthase 4); cytosol [GO:0005829]; mitochondrion [GO:0005739]; plastid [GO:0009536]; ADP dimethylallyltransferase activity [GO:0052623]; AMP dimethylallyltransferase activity [GO:0009824]; ATP binding [GO:0005524]; ATP dimethylallyltransferase activity [GO:005262…
OG000911:	GSPATP00023573001	Ptetraurelia	; ; ;
OG000912:	Contig9726.g10403	Slemnae	NA
OG000913:	Q9VWG3	Dmelanogastor	RpS10b RpS10 CG14206; 40S ribosomal protein S10b; microtubule associated complex [GO:0005875]; nucleus [GO:0005634]; ribosome [GO:0005840]; structural constituent of ribosome [GO:0003735]; translation [GO:0006412]
OG000914:	GSPATP00004086001	Ptetraurelia	Vacuolar protein sorting-associated protein 26; vacuolar transport; retromer complex;
OG000915:	PTETP11200001001	Ptetraurelia	NA
OG000916:	Contig14180.0.g37	Otrifallax	Contig14180.0.g37; Contig14180; Contig14180.0:4825-6262; 7069; MOZ/SAS family; nucleus; regulation of transcription; DNA-templated; transferase activity; transferring acyl groups other than amino-acyl groups; MOZ/SAS family; RNA binding activity-knot of a chromodomain; C2H2-type zinc-finger domain
OG000917:	Contig7971.g8514	Slemnae	NA
OG000918:	Q8NFU5	Hsapiens	IPMK IMPK; Inositol polyphosphate multikinase (EC 2.7.1.151) (Inositol 1;3;4;6-tetrakisphosphate 5-kinase); nucleolus [GO:0005730]; nucleoplasm [GO:0005654]; nucleus [GO:0005634]; ATP binding [GO:0005524]; inositol tetrakisphosphate 3-kinase activity [GO:0000824]; inositol-1;4;5-trisphosphate 3-kinase activity [GO:0008440]; inositol-1;4;5-trisphosphate 6-kinase activity [GO:0000823]; inositol pho…
OG000919:	Q9FY83	Athaliana	T5E8_120 VPS9B At5g09320; Putative uncharacterized protein T5E8_120 (Vacuolar sorting protein 9 (VPS9) domain protein);
OG000920:	Contig15841.g16883	Slemnae	NA
OG000921:	Q16877	Hsapiens	PFKFB4; 6-phosphofructo-2-kinase/fructose-2;6-bisphosphatase 4 (6PF-2-K/Fru-2;6-P2ase 4) (PFK/FBPase 4) (6PF-2-K/Fru-2;6-P2ase testis-type isozyme) [Includes: 6-phosphofructo-2-kinase (EC 2.7.1.105); Fructose-2;6-bisphosphatase (EC 3.1.3.46)]; cytosol [GO:0005829]; 6-phosphofructo-2-kinase activity [GO:0003873]; ATP binding [GO:0005524]; fructose-2;6-bisphosphate 2-phosphatase activity [GO:000433…
OG000922:	Q16671	Hsapiens	AMHR2 AMHR MISR2; Anti-Muellerian hormone type-2 receptor (EC 2.7.11.30) (Anti-Muellerian hormone type II receptor) (AMH type II receptor) (MIS type II receptor) (MISRII) (MRII); integral component of plasma membrane [GO:0005887]; anti-Mullerian hormone receptor activity [GO:1990272]; ATP binding [GO:0005524]; hormone binding [GO:0042562]; metal ion binding [GO:0046872]; receptor activity [GO:000…
OG000923:	PTETP10200002001	Ptetraurelia	NA
OG000924:	Contig8926.g9539	Slemnae	NA
OG000925:	Contig7064.0.g70	Otrifallax	Contig7064.0.g70; Contig7064; Contig7064.0:126-720; 15880; Growth-Arrest-Specific Protein 2 Domain; cell cycle arrest; Growth-Arrest-Specific Protein 2 Domain
OG000926:	Contig17661.0.g108	Otrifallax	Contig17661.0.g108; Contig17661; Contig17661.0:1985-3461; 966; Major Facilitator Superfamily; integral component of membrane; transmembrane transport; Major Facilitator Superfamily; Vacuole effluxer Atg22 like; YobH-like protein
OG000927:	Contig16954.g18056	Slemnae	NA
OG000928:	Contig1048.1.g14	Otrifallax	Contig1048.1.g14; Contig1048; Contig1048.1:2780-4828; 15180; EF-hand domain pair; proteinaceous extracellular matrix; signal transduction; calcium ion binding; EF-hand domain pair; EF hand; EF-hand domain; Secreted protein acidic and rich in cysteine Ca binding region; Ca2+ insensitive EF hand
OG000929:	GSPATP00025271001	Ptetraurelia	; ; ;
OG000930:	GSPATP00017062001	Ptetraurelia	Hypothetical protein; signal transduction; ; signal transducer activity
OG000931:	GSPATP00027790001	Ptetraurelia	; ; ;
OG000932:	Q9M9Z2	Athaliana	TPP2 At1g06870 F4H5.6; Probable thylakoidal processing peptidase 2; chloroplastic (EC 3.4.21.89) (Signal peptidase I-2); chloroplast thylakoid membrane [GO:0009535]; integral component of membrane [GO:0016021]; serine-type peptidase activity [GO:0008236]
OG000933:	Q8LAA0	Athaliana	At3g15080; At3g15080 (Exonuclease domain-containing protein) (Exonuclease; putative) (Polynucleotidyl transferase; ribonuclease H-like superfamily protein) (Putative exonuclease); exonuclease activity [GO:0004527]; nucleic acid binding [GO:0003676]; transferase activity [GO:0016740]
OG000934:	Q9VP61	Dmelanogastor	AcCoAS CG9390; Acetyl-coenzyme A synthetase (EC 6.2.1.1) (Acetate--CoA ligase) (Acetyl-CoA synthetase) (ACS) (AceCS) (Acyl-activating enzyme); cytoplasm [GO:0005737]; acetate-CoA ligase activity [GO:0003987]; AMP binding [GO:0016208]; ATP binding [GO:0005524]; acetyl-CoA biosynthetic process from acetate [GO:0019427]; behavioral response to ethanol [GO:0048149]
OG000935:	Q9XI64	Athaliana	F7A19.32 At1g14220; F7A19.32 protein (Ribonuclease T2); ribonuclease T2 activity [GO:0033897]; RNA binding [GO:0003723]
OG000936:	Q9SFF8	Athaliana	F2O10.10 At3g05940; At3g05940 (F2O10.10 protein) (Putative uncharacterized protein At3g05940) (Uncharacterized protein);
OG000937:	F4KD53	Athaliana	NA
OG000938:	Q9VB46	Dmelanogastor	Hmu Hmu-RA CG3373 Dmel_CG3373; FI18644p1 (Hemomucin) (EC 3.4.21.-) (EC 4.3.3.2); cell surface [GO:0009986]; endomembrane system [GO:0012505]; lipid particle [GO:0005811]; hydrolase activity [GO:0016787]; receptor activity [GO:0004872]; strictosidine synthase activity [GO:0016844]; biosynthetic process [GO:0009058]
OG000939:	GSPATP00037107001	Ptetraurelia	Exosome complex exonuclease RRP44; ; ; RNA binding ; ribonuclease activity
OG000940:	Contig5716.0.g10	Otrifallax	Contig5716.0.g10; Contig5716; Contig5716.0:62-1005; 22516; Dual specificity phosphatase; catalytic domain; protein tyrosine/serine/threonine phosphatase activity; protein dephosphorylation; protein tyrosine phosphatase activity; Dual specificity phosphatase; catalytic domain; Tyrosine phosphatase family; Protein-tyrosine phosphatase
OG000941:	Q9SGW5	Athaliana	At1g64500; F1N19.7 (Glutaredoxin-like protein) (Putative peptide transporter protein); actin filament [GO:0005884]; electron carrier activity [GO:0009055]; protein disulfide oxidoreductase activity [GO:0015035]; actin filament bundle assembly [GO:0051017]; cell redox homeostasis [GO:0045454]; chloroplast relocation [GO:0009902]
OG000942:	Q99538	Hsapiens	LGMN PRSC1; Legumain (EC 3.4.22.34) (Asparaginyl endopeptidase) (Protease; cysteine 1); apical part of cell [GO:0045177]; extracellular exosome [GO:0070062]; late endosome [GO:0005770]; lysosomal lumen [GO:0043202]; lysosome [GO:0005764]; cysteine-type endopeptidase activity [GO:0004197]; peptidase activity [GO:0008233]; antigen processing and presentation of exogenous peptide antigen via MHC cla…
OG000943:	GSPATP00022308001	Ptetraurelia	Phosphate transporter; transport; membrane ; integral to membrane; transporter activity
OG000944:	Contig2265.0.g37	Otrifallax	Contig2265.0.g37; Contig2265; Contig2265.0:1737-2569; 801; Protein tyrosine phosphatase-like protein; PTPLA; ; Protein tyrosine phosphatase-like protein; PTPLA
OG000945:	O04716	Athaliana	MSH6 AGAA.3 MSH6-1 At4g02070 T10M13.8; DNA mismatch repair protein MSH6 (AtMSH6) (MutS protein homolog 6); MutSalpha complex [GO:0032301]; nuclear chromosome [GO:0000228]; ATP binding [GO:0005524]; damaged DNA binding [GO:0003684]; DNA-dependent ATPase activity [GO:0008094]; four-way junction DNA binding [GO:0000400]; guanine/thymine mispair binding [GO:0032137]; single base insertion or deletion…
OG000946:	Q8S8T4	Athaliana	UXS4 At2g47650 T30B22.31; UDP-glucuronic acid decarboxylase 4 (EC 4.1.1.35) (UDP-XYL synthase 4) (UDP-glucuronate decarboxylase 4) (UGD) (UXS-4); Golgi cisterna membrane [GO:0032580]; integral component of membrane [GO:0016021]; coenzyme binding [GO:0050662]; UDP-glucuronate decarboxylase activity [GO:0048040]; UDP-D-xylose biosynthetic process [GO:0033320]
OG000947:	Contig4790.g5117	Slemnae	NA
OG000948:	GSPATP00023006001	Ptetraurelia	U1 small nuclear ribonucleoprotein A; ; ; nucleotide binding ; nucleic acid binding
OG000949:	GSPATP00023584001	Ptetraurelia	Splicing factor U2AF 50 kDa subunit; ; ; nucleotide binding ; nucleic acid binding
OG000950:	GSPATP00029840001	Ptetraurelia	Hydroxyacylglutathione hydrolase; ; ; hydrolase activity
OG000951:	Q8W108	Athaliana	ARD3 At4g14710 dl3395c FCAALL.141; 1;2-dihydroxy-3-keto-5-methylthiopentene dioxygenase 3 (EC 1.13.11.54) (Acireductone dioxygenase (Fe(2+)-requiring) 3) (ARD 3) (Fe-ARD 3); cytoplasm [GO:0005737]; nucleus [GO:0005634]; acireductone dioxygenase [iron(II)-requiring] activity [GO:0010309]; iron ion binding [GO:0005506]; L-methionine biosynthetic process from methylthioadenosine [GO:0019509]
OG000952:	GSPATP00017657001	Ptetraurelia	; ; ;
OG000953:	Q8TF76	Hsapiens	GSG2; Serine/threonine-protein kinase haspin (EC 2.7.11.1) (Germ cell-specific gene 2 protein) (H-haspin) (Haploid germ cell-specific nuclear protein kinase); centrosome [GO:0005813]; chromosome [GO:0005694]; cytoplasm [GO:0005737]; nucleus [GO:0005634]; spindle [GO:0005819]; ATP binding [GO:0005524]; histone kinase activity (H3-T3 specific) [GO:0072354]; protein kinase activity [GO:0004672]; his…
OG000954:	O16810	Dmelanogastor	Orc1 CG10667; Origin recognition complex subunit 1 (DmORC1); nuclear origin of replication recognition complex [GO:0005664]; ATP binding [GO:0005524]; chromatin binding [GO:0003682]; DNA binding [GO:0003677]; cell proliferation [GO:0008283]; DNA amplification [GO:0006277]; DNA replication initiation [GO:0006270]; neurogenesis [GO:0022008]
OG000955:	Contig17273.0.g45	Otrifallax	Contig17273.0.g45; Contig17273; Contig17273.0:126-3753; 12298; RNA dependent RNA polymerase; RNA-directed RNA polymerase activity; RNA dependent RNA polymerase
OG000956:	O62337	Celegans	CELE_R06C1.4 R06C1.4; R06C1.4; nucleic acid binding [GO:0003676]; nucleotide binding [GO:0000166]
OG000957:	Contig3226.g3454	Slemnae	NA
OG000958:	Q84WM9	Athaliana	At5g12110 MXC9.7; Elongation factor 1-beta 1 (EF-1-beta 1) (Elongation factor 1-beta' 1) (EF-1-beta' 1) (Elongation factor 1B-alpha 1) (eEF-1B alpha 1); eukaryotic translation elongation factor 1 complex [GO:0005853]; plasma membrane [GO:0005886]; translation elongation factor activity [GO:0003746]
OG000959:	C9JQ55	Hsapiens	NA
OG000960:	O01802	Celegans	rpl-7 F53G12.10; 60S ribosomal protein L7; ribosome [GO:0005840]; RNA binding [GO:0003723]
OG000961:	P51797	Hsapiens	CLCN6 KIAA0046; Chloride transport protein 6 (Chloride channel protein 6) (ClC-6); endosome membrane [GO:0010008]; integral component of membrane [GO:0016021]; lysosomal membrane [GO:0005765]; antiporter activity [GO:0015297]; ATP binding [GO:0005524]; voltage-gated chloride channel activity [GO:0005247]; cell volume homeostasis [GO:0006884]; chloride transport [GO:0006821]; ion transmembrane tra…
OG000962:	TTHERM_00241900	Tthermophila	UBA15; ubiquitin-activating enzyme E1 family protein; catalytic activity; catalytic activity; catalytic activity; catalytic activity; catalytic activity; catalytic activity; catalytic activity; ATP binding; ATP binding; ATP binding; ATP binding; ATP binding; ATP binding; ATP binding; cellular protein modification process; cellular protein modification process; cellular protein modification proces…
OG000963:	Q9SEL6	Athaliana	VTI11 SGR4 VTI1A ZIG ZIG1 At5g39510 MUL8_190; Vesicle transport v-SNARE 11 (AtVTI11) (Protein SHOOT GRAVITROPISM 4) (Vesicle soluble NSF attachment protein receptor VTI1a) (AtVTI1a) (Vesicle transport v-SNARE protein VTI1a); endoplasmic reticulum membrane [GO:0005789]; ER to Golgi transport vesicle membrane [GO:0012507]; integral component of membrane [GO:0016021]; late endosome [GO:0005770]; lat…
OG000964:	Q2PGG3	Athaliana	SR SR1 At4g11640 T5C23.70; Serine racemase (AtSR) (EC 4.3.1.17) (EC 4.3.1.18) (EC 5.1.1.18) (D-serine ammonia-lyase) (D-serine dehydratase) (L-serine ammonia-lyase) (L-serine dehydratase); cytoplasm [GO:0005737]; ATP binding [GO:0005524]; D-serine ammonia-lyase activity [GO:0008721]; L-serine ammonia-lyase activity [GO:0003941]; metal ion binding [GO:0046872]; pyridoxal phosphate binding [GO:0030…
OG000965:	Q4G0N8	Hsapiens	SLC9C1 SLC9A10; Sodium/hydrogen exchanger 10 (Na(+)/H(+) exchanger 10) (NHE-10) (Solute carrier family 9 member 10) (Solute carrier family 9 member C1) (Sperm-specific Na(+)/H(+) exchanger) (sNHE); integral component of membrane [GO:0016021]; motile cilium [GO:0031514]; plasma membrane [GO:0005886]; solute:proton antiporter activity [GO:0015299]; cell differentiation [GO:0030154]; ion transmembra…
OG000966:	Q42560	Athaliana	ACO1 ACO At4g35830 F4B14.100; Aconitate hydratase 1 (Aconitase 1) (EC 4.2.1.3) (Citrate hydro-lyase 1); apoplast [GO:0048046]; cytosol [GO:0005829]; mitochondrion [GO:0005739]; plasma membrane [GO:0005886]; plasmodesma [GO:0009506]; vacuole [GO:0005773]; 4 iron; 4 sulfur cluster binding [GO:0051539]; aconitate hydratase activity [GO:0003994]; copper ion binding [GO:0005507]; mRNA 5'-UTR binding […
OG000967:	Q9V9M7	Dmelanogastor	RpL21 CG12775 Dmel_CG12775; RE62581p (RH06526p) (Ribosomal protein L21; isoform A) (Ribosomal protein L21; isoform B) (Ribosomal protein L21; isoform C); ribosome [GO:0005840]; structural constituent of ribosome [GO:0003735]; centrosome duplication [GO:0051298]; mitotic spindle elongation [GO:0000022]; mitotic spindle organization [GO:0007052]; translation [GO:0006412]
OG000968:	TTHERM_01068180	Tthermophila	; Ribosomal protein L37e containing protein; structural constituent of ribosome; intracellular; ribosome; translation; ribosomal protein L37e
OG000969:	GSPATP00022995001	Ptetraurelia	Protein serine/threonine phosphatase alpha; ; ; hydrolase activity
OG000970:	Contig3761.g4019	Slemnae	NA
OG000971:	Contig3827.g4092	Slemnae	NA
OG000972:	TTHERM_00371000	Tthermophila	; hydrolase; NUDIX family protein; NULL; NULL; mutator mutT protein; hydrolase; NUDIX family
OG000973:	TTHERM_00338470	Tthermophila	PFK3; Alpha subunit of heterooctameric phosphofructokinase; 6-phosphofructokinase activity; 6-phosphofructokinase activity; 6-phosphofructokinase activity; 6-phosphofructokinase activity; 6-phosphofructokinase activity; 6-phosphofructokinase activity; 6-phosphofructokinase activity; 6-phosphofructokinase activity; 6-phosphofructokinase complex; 6-phosphofructokinase complex; 6-phosphofructokinase…
OG000974:	TTHERM_00355020	Tthermophila	; Sec1 family protein; vesicle docking involved in exocytosis; vesicle-mediated transport; Sec1 family
OG000975:	Q9Y314	Hsapiens	NOSIP CGI-25; Nitric oxide synthase-interacting protein (eNOS-interacting protein); cytoplasm [GO:0005737]; cytosol [GO:0005829]; Golgi membrane [GO:0000139]; nucleoplasm [GO:0005654]; nucleus [GO:0005634]; poly(A) RNA binding [GO:0044822]; negative regulation of catalytic activity [GO:0043086]; negative regulation of nitric-oxide synthase activity [GO:0051001]; nitric oxide metabolic process [GO…
OG000976:	Contig11958.0.g33	Otrifallax	Contig11958.0.g33; Contig11958; Contig11958.0:154-523; 8679; Ribosomal L22e protein family; ribosome; intracellular; translation; structural constituent of ribosome; intron homing; endonuclease activity; DNA binding; Ribosomal L22e protein family; LAGLIDADG endonuclease; Fes/CIP4; and EFC/F-BAR homology domain
OG000977:	TTHERM_00499720	Tthermophila	; small GTP-binding protein domain containing protein; GTP binding; GTP binding; GTP binding; GTP binding; GTP binding; GTP binding; GTP binding; intracellular; intracellular; intracellular; intracellular; intracellular; intracellular; intracellular; small GTPase mediated signal transduction; small GTPase mediated signal transduction; small GTPase mediated signal transduction; small GTPase mediat…
OG000978:	GSPATP00028679001	Ptetraurelia	tRNA (guanine-N(1)-)-methyltransferase; ; ;
OG000979:	PTETP100145001	Ptetraurelia	NA
OG000980:	GSPATP00007529001	Ptetraurelia	40S ribosomal protein S19-1; translation; ribosome ; intracellular; structural constituent of ribosome
OG000981:	Contig12867.0.g5	Otrifallax	Contig12867.0.g5; Contig12867; Contig12867.0:101-695; 654; Activator of Hsp90 ATPase homolog 1-like protein; response to stress; Activator of Hsp90 ATPase homolog 1-like protein
OG000982:	TTHERM_00011280	Tthermophila	; Cytochrome b5-like Heme/Steroid binding domain containing protein; ; Cytochrome b5-like Heme/Steroid binding domain
OG000983:	TTHERM_00242010	Tthermophila	; TRAF-type zinc finger family protein; NULL; NULL; NULL; TFIIH C1-like domain; TRAF-type zinc finger; zinc finger; C3HC4 type (RING
OG000984:	O44503	Celegans	CELE_R02D3.1 R02D3.1; R02D3.1; isoform a; oxidoreductase activity [GO:0016491]
OG000985:	Contig3598.0.1.g92	Otrifallax	Contig3598.0.1.g92; Contig3598; Contig3598.0.1:73-664; 19032; Glutathione S-transferase; C-terminal domain; protein binding; Glutathione S-transferase; C-terminal domain; Glutathione S-transferase; N-terminal domain; Helix-turn-helix domain
OG000986:	G5ED00	Celegans	zig-8 CELE_Y39E4B.8 Y39E4B.8; Secreted 2-immunoglobulin-domain protein ZIG-8 (ZIG-8);
OG000987:	Q9VMN9	Dmelanogastor	DIP-eta CG14010 Dmel_CG14010; CG14010; isoform B (CG14010; isoform D); cell surface [GO:0009986]; neuron projection [GO:0043005]; neuronal cell body [GO:0043025]; plasma membrane [GO:0005886]; septate junction [GO:0005918]; regulation of neurogenesis [GO:0050767]; septate junction assembly [GO:0019991]; single organismal cell-cell adhesion [GO:0016337]
OG000988:	Contig8089.g8626	Slemnae	NA
OG000989:	TTHERM_00850600	Tthermophila	; hypothetical protein; ;
OG000990:	Q7KWG3	Dmelanogastor	Sdic2 Sdic4 Sdic:CG33497 Sdic:CG33499 CG33497 Dmel_CG33497; Sperm-specific dynein intermediate chain 2; isoform A (Sperm-specific dynein intermediate chain 2; isoform C); axonemal dynein complex [GO:0005858]; sperm flagellum [GO:0036126]; microtubule motor activity [GO:0003777]; metabolic process [GO:0008152]; microtubule-based movement [GO:0007018]
OG000991:	Q9VB78	Dmelanogastor	eater CG6124 Dmel_CG6124; Eater; cell surface [GO:0009986]; integral component of membrane [GO:0016021]; peptidoglycan binding [GO:0042834]; scavenger receptor activity [GO:0005044]; defense response to bacterium [GO:0042742]; immune response [GO:0006955]; lateral inhibition [GO:0046331]; phagocytosis [GO:0006909]; phagocytosis; recognition [GO:0006910]; receptor-mediated endocytosis [GO:0006898]
OG000992:	O00339	Hsapiens	MATN2 UNQ193/PRO219; Matrilin-2; basement membrane [GO:0005604]; proteinaceous extracellular matrix [GO:0005578]; calcium ion binding [GO:0005509]; axon guidance [GO:0007411]; dendrite regeneration [GO:0031104]; glial cell migration [GO:0008347]; neuron migration [GO:0001764]; response to axon injury [GO:0048678]
OG000993:	TTHERM_000672189	Tthermophila	; SIR2 family transcriptional regulator; ;
OG000994:	Contig19723.g20917	Slemnae	NA
OG000995:	Contig15089.g16079	Slemnae	NA
OG000996:	Q9VZZ8	Dmelanogastor	CG16984 Dmel_CG16984; AT01695p (CG16984);
OG000997:	Contig13175.g14047	Slemnae	NA
OG000998:	Contig11220.g11980	Slemnae	NA
OG000999:	Contig3136.0.g71	Otrifallax	Contig3136.0.g71; Contig3136; Contig3136.0:145-3358; 16979; Protein kinase domain; ATP binding; protein phosphorylation; protein kinase activity; Protein kinase domain; Protein tyrosine kinase
OG001000:	Contig1628.g1769	Slemnae	NA
OG001001:	Contig5640.0.g71	Otrifallax	Contig5640.0.g71; Contig5640; Contig5640.0:98-758; 2031; Glycosyl hydrolases family 25; cell wall macromolecule catabolic process; peptidoglycan catabolic process; lysozyme activity; carbohydrate metabolic process; alpha-L-fucosidase activity; Glycosyl hydrolases family 25; Alpha-L-fucosidase
OG001002:	Q18355	Celegans	C32D5.11 CELE_C32D5.11; C32D5.11; integral component of peroxisomal membrane [GO:0005779]; zinc ion binding [GO:0008270]; protein import into peroxisome matrix [GO:0016558]
OG001003:	GSPATP00000066001	Ptetraurelia	Hypothetical protein; ; ;
OG001004:	Q8WTJ8	Celegans	CELE_Y51F10.2 Y51F10.2; Y51F10.2; isoform a; zinc ion binding [GO:0008270]
OG001005:	TTHERM_00727710	Tthermophila	; Leucine Rich Repeat family protein; NULL; NULL; NULL; NULL; Krr1 family; Leucine Rich Repeat; EcoEI R protein C-terminal; polycystin cation channel protein
OG001006:	TTHERM_00532020	Tthermophila	; hypothetical protein; NULL; NULL; cold-shock DNA-binding domain; cold shock domain protein CspD
OG001007:	TTHERM_00727550	Tthermophila	; TPR Domain containing protein; NULL; NULL; NULL; NULL; NULL; tetratricopeptide repeat; Mad3/BUB1 homology region 1; type IV pilus biogenesis/stability protein; type III secretion low calcium
OG001008:	GSPATP00031683001	Ptetraurelia	At3g23540; ; ; calcium ion binding
OG001009:	Q19414	Celegans	CELE_F13E9.4 F13E9.4; F13E9.4;
OG001010:	Contig15147.0.g55	Otrifallax	Contig15147.0.g55; Contig15147; Contig15147.0:101-1496; 6858; RNA recognition motif. (a.k.a. RRM; RBD; or RNP domain); nucleic acid binding; RNA recognition motif (a k a RRM; RBD; or RNP domain); Domain of unknown function (DUF3446)
OG001011:	Q17R31	Hsapiens	TATDN3; Putative deoxyribonuclease TATDN3 (EC 3.1.21.-); intracellular organelle [GO:0043229]; mitochondrion [GO:0005739]; nucleus [GO:0005634]; deoxyribonuclease activity [GO:0004536]; endodeoxyribonuclease activity; producing 5'-phosphomonoesters [GO:0016888]; metal ion binding [GO:0046872]; DNA catabolic process [GO:0006308]
OG001012:	Q84MA2	Athaliana	IP5P1 5P1 At1g34120 F12G12.6; Type I inositol polyphosphate 5-phosphatase 1 (At5PTase1) (EC 3.1.3.56); inositol trisphosphate phosphatase activity [GO:0046030]; inositol-1;3;4;5-tetrakisphosphate 5-phosphatase activity [GO:0052659]; inositol-1;4;5-trisphosphate 5-phosphatase activity [GO:0052658]; inositol-polyphosphate 5-phosphatase activity [GO:0004445]; phosphatidylinositol-3;4;5-trisphosphate…
OG001013:	Q10923	Celegans	ntl-2 B0286.4 CELE_B0286.4; NTL-2; isoform a; nucleus [GO:0005634]; regulation of transcription; DNA-templated [GO:0006355]
OG001014:	Q9H489	Hsapiens	TSPY26P TSPYL3; Putative testis-specific Y-encoded-like protein 3 (TSPY-like protein 3) (Testis-specific Y-encoded protein 26 pseudogene); nucleus [GO:0005634]; nucleosome assembly [GO:0006334]
OG001015:	O14776	Hsapiens	TCERG1 CA150 TAF2S; Transcription elongation regulator 1 (TATA box-binding protein-associated factor 2S) (Transcription factor CA150); actin cytoskeleton [GO:0015629]; nucleolus [GO:0005730]; nucleus [GO:0005634]; poly(A) RNA binding [GO:0044822]; RNA polymerase II repressing transcription factor binding [GO:0001103]; RNA polymerase II transcription corepressor activity [GO:0001106]; transcriptio…
OG001016:	A1Z8X5	Dmelanogastor	CG30049 Dmel_CG30049; CG30049 (EC 3.4.-.-); metallopeptidase activity [GO:0008237]
OG001017:	Q5VZV1	Hsapiens	METTL21C C13orf39; Protein-lysine methyltransferase METTL21C (EC 2.1.1.-) (Methyltransferase-like protein 21C); nucleus [GO:0005634]; protein-lysine N-methyltransferase activity [GO:0016279]; peptidyl-lysine methylation [GO:0018022]; protein methylation [GO:0006479]
OG001018:	O64823	Athaliana	At2g23790 F27L4.3; Calcium uniporter protein 2; mitochondrial; integral component of membrane [GO:0016021]; mitochondrial inner membrane [GO:0005743]; calcium channel activity [GO:0005262]
OG001019:	Q6PH85	Hsapiens	DCUN1D2 C13orf17 DCUN1L2; DCN1-like protein 2 (DCUN1 domain-containing protein 2) (Defective in cullin neddylation protein 1-like protein 2);
OG001020:	TTHERM_01001450	Tthermophila	; Protein kinase domain containing protein. Sequence similarity to a protein kinase family unique to Tetrahymena thermophila (Eisen et al.; 2006)."; protein kinase activity; protein tyrosine kinase activity; ATP binding; protein phosphorylation;
OG001021:	Q9C9W4	Athaliana	TSM1 At1g67990 T23K23.16; Tapetum-specific methyltransferase 1 (AtTSM1) (EC 2.1.1.-) (Trans-caffeoyl-CoA 3-O-methyltransferase) (CCoAMT) (CCoAOMT); caffeoyl CoA:S-adenosyl-L-methionine O-methyltransferase activity [GO:0080076]; caffeoyl-CoA O-methyltransferase activity [GO:0042409]; metal ion binding [GO:0046872]; tricaffeoyl spermidine:S-adenosyl-L-methionine O-methyltransferase activity [GO:008…
OG001022:	Q86TW2	Hsapiens	ADCK1; Uncharacterized aarF domain-containing protein kinase 1 (EC 2.7.11.-); extracellular region [GO:0005576]; mitochondrion [GO:0005739]; ATP binding [GO:0005524]; protein serine/threonine kinase activity [GO:0004674]
OG001023:	GSPATP00002174001	Ptetraurelia	GPI ethanolamine phosphate transferase 3; transport ; metabolic process; integral to membrane; ATP binding ; ATPase activity; coupled to transmembrane movement of substances ; catalytic activity
OG001024:	O95619	Hsapiens	YEATS4 GAS41; YEATS domain-containing protein 4 (Glioma-amplified sequence 41) (Gas41) (NuMA-binding protein 1) (NuBI-1) (NuBI1); cytoplasm [GO:0005737]; NuA4 histone acetyltransferase complex [GO:0035267]; nuclear matrix [GO:0016363]; nucleolus [GO:0005730]; nucleoplasm [GO:0005654]; DNA binding [GO:0003677]; protein C-terminus binding [GO:0008022]; sequence-specific DNA binding transcription fa…
OG001025:	Q9SKL2	Athaliana	At2g25360; Putative uncharacterized protein At2g25360 (RING/U-box domain-containing protein); zinc ion binding [GO:0008270]
OG001026:	Contig7584.0.g24	Otrifallax	Contig7584.0.g24; Contig7584; Contig7584.0:105-3561; 5280; Importin-beta N-terminal domain; intracellular protein transport; protein transporter activity; protein binding; nucleus; positive regulation of transcription; DNA-templated; DNA binding; Importin-beta N-terminal domain; HEAT repeats; HEAT repeat; rRNA processing/ribosome biogenesis; HEAT-like repeat; BUD22; Transcription initiation facto…
OG001027:	O60318	Hsapiens	MCM3AP GANP KIAA0572 MAP80; Germinal-center associated nuclear protein (GANP) (80 kDa MCM3-associated protein) (MCM3 acetylating protein) (MCM3AP) (EC 2.3.1.-) (MCM3 acetyltransferase); cytoplasm [GO:0005737]; cytosol [GO:0005829]; nuclear membrane [GO:0031965]; nuclear pore [GO:0005643]; nucleoplasm [GO:0005654]; nucleus [GO:0005634]; DNA binding [GO:0003677]; transferase activity; transferring …
OG001028:	P93829	Athaliana	PRA1D MPI7 MPIP7 PRA5 At1g04260 F19P19.30; PRA1 family protein D (AtPRA1.D) (CAMV MOVEMENT PROTEIN-INTERACTING PROTEIN 7) (Prenylated Rab acceptor 5); cytoplasm [GO:0005737]; endoplasmic reticulum [GO:0005783]; endosome membrane [GO:0010008]; integral component of membrane [GO:0016021]; transport of virus in multicellular host [GO:0046739]; vesicle-mediated transport [GO:0016192]
OG001029:	Q9LIE8	Athaliana	NA
OG001030:	F4JKH9	Athaliana	NA
OG001031:	Contig4796.g5123	Slemnae	NA
OG001032:	Q9VCQ8	Dmelanogastor	CG6738-RA CG6738 Dmel_CG6738; Aminoacylase-1 (EC 3.5.1.14) (N-acyl-L-amino-acid amidohydrolase); cytoplasm [GO:0005737]; aminoacylase activity [GO:0004046]; metal ion binding [GO:0046872]; cellular amino acid metabolic process [GO:0006520]
OG001033:	F4KIL8	Athaliana	At5g25040 T11H3.50; Probable folate-biopterin transporter 5; integral component of membrane [GO:0016021]; transport [GO:0006810]
OG001034:	Q0WPE9	Athaliana	NAT7 At1g60030 T2K10.8; Nucleobase-ascorbate transporter 7 (AtNAT7); integral component of membrane [GO:0016021]; plasma membrane [GO:0005886]; plasmodesma [GO:0009506]; transporter activity [GO:0005215]; transmembrane transport [GO:0055085]
OG001035:	Q92743	Hsapiens	HTRA1 HTRA PRSS11; Serine protease HTRA1 (EC 3.4.21.-) (High-temperature requirement A serine peptidase 1) (L56) (Serine protease 11); cytosol [GO:0005829]; extracellular exosome [GO:0070062]; extracellular matrix [GO:0031012]; extracellular space [GO:0005615]; serine-type endopeptidase activity [GO:0004252]; serine-type peptidase activity [GO:0008236]; dentinogenesis [GO:0097187]; negative regul…
OG001036:	GSPATP00036509001	Ptetraurelia	Cytoplasm protein; putative; ; ; heme binding ; transition metal ion binding
OG001037:	Contig18987.0.g89	Otrifallax	Contig18987.0.g89; Contig18987; Contig18987.0:103-3855; 8848; DEAD/DEAH box helicase; ATP-dependent helicase activity; ATP binding; helicase activity; nucleic acid binding; DEAD/DEAH box helicase; Helicase conserved C-terminal domain
OG001038:	Q9LP53	Athaliana	F28N24.7 At1g29250; Alba DNA/RNA-binding protein (At1g29250/F28N24_8) (F28N24.7 protein); cytosol [GO:0005829]; nucleus [GO:0005634]; plasma membrane [GO:0005886]; nucleic acid binding [GO:0003676]
OG001039:	TTHERM_01008630	Tthermophila	THC1; Metabolic enzyme involved in triterpenoids biosynthesis; catalyzes the formation of tetrahymanol from squalene by a direct cyclization. (US PATENT 7105324 B2; 2006); catalytic activity; catalytic activity; catalytic activity; catalytic activity; catalytic activity; catalytic activity; catalytic activity; catalytic activity; catalytic activity; catalytic activity; zinc ion binding; zinc ion …
OG001040:	O65569	Athaliana	RPS11B At4g30800 F6I18.290; 40S ribosomal protein S11-2; cytosolic small ribosomal subunit [GO:0022627]; rRNA binding [GO:0019843]; structural constituent of ribosome [GO:0003735]; translation [GO:0006412]
OG001041:	GSPATP00005376001	Ptetraurelia	Uncharacterized protein C4D7.04c; metabolic process; ; transferase activity
OG001042:	P38074	Scerevisiae	YBR034C; HMT1; Nuclear SAM-dependent mono- and asymmetric methyltransferase; modifies hnRNPs; including Npl3p and Hrp1p; affecting their activity and nuclear export; methylates U1 snRNP protein Snp1p; ribosomal protein Rps2p; and histones H3 and H4; interacts genetically with genes encoding components of Rpd3(L) and this interaction is important for Rpd3 recruitment to the subtelomeric region.; S…
OG001043:	P60059	Hsapiens	SEC61G; Protein transport protein Sec61 subunit gamma; cytosol [GO:0005829]; endoplasmic reticulum membrane [GO:0005789]; integral component of membrane [GO:0016021]; membrane [GO:0016020]; P-P-bond-hydrolysis-driven protein transmembrane transporter activity [GO:0015450]; protein transporter activity [GO:0008565]; antigen processing and presentation of exogenous peptide antigen via MHC class I […
OG001044:	Q9N5A0	Celegans	spe-5 CELE_Y110A7A.12 Y110A7A.12; SPE-5; proton-transporting V-type ATPase; V1 domain [GO:0033180]; ATP binding [GO:0005524]; hydrolase activity; acting on acid anhydrides; catalyzing transmembrane movement of substances [GO:0016820]; ATP hydrolysis coupled proton transport [GO:0015991]; ATP metabolic process [GO:0046034]; positive regulation of programmed cell death [GO:0043068]
OG001045:	Contig14442.0.g108	Otrifallax	Contig14442.0.g108; Contig14442; Contig14442.0:165-4707; 6699; DNA gyrase/topoisomerase IV; subunit A; chromosome; DNA topological change; DNA topoisomerase type II (ATP-hydrolyzing) activity; DNA binding; ATP binding; DNA gyrase/topoisomerase IV; subunit A; DNA gyrase B; Toprim domain; Histidine kinase-; DNA gyrase B-; and HSP90-like ATPase
OG001046:	GSPATP00014435001	Ptetraurelia	60S ribosomal protein L24; translation; ribosome ; intracellular; structural constituent of ribosome
OG001047:	GSPATP00033946001	Ptetraurelia	60S ribosomal protein L2; translation; ribosome ; intracellular; structural constituent of ribosome
OG001048:	Q9FX31	Athaliana	HDG11 HDGL2-11 At1g73360 T9L24.43; Homeobox-leucine zipper protein HDG11 (HD-ZIP protein HDG11) (Homeodomain GLABRA 2-like protein 11) (Homeodomain transcription factor HDG11) (Protein HOMEODOMAIN GLABROUS 11); nucleus [GO:0005634]; lipid binding [GO:0008289]; sequence-specific DNA binding transcription factor activity [GO:0003700]; transcription regulatory region sequence-specific DNA binding [G…
OG001049:	H2KZS0	Celegans	CELE_T21F4.1 T21F4.1; T21F4.1; isoform a; zinc ion binding [GO:0008270]; innate immune response [GO:0045087]
OG001050:	Q9GZH3	Celegans	T22D1.3; Inosine-5'-monophosphate dehydrogenase (IMP dehydrogenase) (IMPD) (IMPDH) (EC 1.1.1.205); cytoplasm [GO:0005737]; IMP dehydrogenase activity [GO:0003938]; metal ion binding [GO:0046872]; nucleotide binding [GO:0000166]; GMP biosynthetic process [GO:0006177]
OG001051:	Q9SKP6	Athaliana	TIM At2g21170 F26H11.7; Triosephosphate isomerase; chloroplastic (TIM) (Triose-phosphate isomerase) (EC 5.3.1.1); apoplast [GO:0048046]; chloroplast [GO:0009507]; chloroplast envelope [GO:0009941]; chloroplast stroma [GO:0009570]; cytosol [GO:0005829]; mitochondrion [GO:0005739]; thylakoid [GO:0009579]; triose-phosphate isomerase activity [GO:0004807]; chloroplast organization [GO:0009658]; glyce…
OG001052:	GSPATP00008612001	Ptetraurelia	40S ribosomal protein S23; putative; translation; ribosome ; intracellular ; small ribosomal subunit; structural constituent of ribosome
OG001053:	GSPATP00027774001	Ptetraurelia	60S ribosomal protein L19; translation; ribosome ; intracellular; structural constituent of ribosome
OG001054:	P51414	Athaliana	RPL26A At3g49910 F3A4.4 T16K5.260; 60S ribosomal protein L26-1; chloroplast [GO:0009507]; cytosol [GO:0005829]; cytosolic large ribosomal subunit [GO:0022625]; cytosolic ribosome [GO:0022626]; membrane [GO:0016020]; nucleolus [GO:0005730]; nucleus [GO:0005634]; plasma membrane [GO:0005886]; vacuolar membrane [GO:0005774]; structural constituent of ribosome [GO:0003735]; response to cold [GO:00094…
OG001055:	P51419	Athaliana	RPL27C At4g15000 dl3545w FCAALL.99; 60S ribosomal protein L27-3; cytosolic large ribosomal subunit [GO:0022625]; cytosolic ribosome [GO:0022626]; structural constituent of ribosome [GO:0003735]; translation [GO:0006412]
OG001056:	Q24186	Dmelanogastor	RpS5a M(1)15D RpS5 CG8922; 40S ribosomal protein S5a; cytoplasm [GO:0005737]; nuclear chromosome [GO:0000228]; nucleolus [GO:0005730]; ribosome [GO:0005840]; small ribosomal subunit [GO:0015935]; RNA binding [GO:0003723]; structural constituent of ribosome [GO:0003735]; mitotic spindle elongation [GO:0000022]; mitotic spindle organization [GO:0007052]; translation [GO:0006412]
OG001057:	Contig16673.g17760	Slemnae	NA
OG001058:	GSPATP00016211001	Ptetraurelia	Ovarian cancer-associated gene 2 protein homolog; ; ;
OG001059:	P10515	Hsapiens	DLAT DLTA; Dihydrolipoyllysine-residue acetyltransferase component of pyruvate dehydrogenase complex; mitochondrial (EC 2.3.1.12) (70 kDa mitochondrial autoantigen of primary biliary cirrhosis) (PBC) (Dihydrolipoamide acetyltransferase component of pyruvate dehydrogenase complex) (M2 antigen complex 70 kDa subunit) (Pyruvate dehydrogenase complex component E2) (PDC-E2) (PDCE2); mitochondrial matr…
OG001060:	Q9N356	Celegans	CELE_Y55F3AR.1 Y55F3AR.1; Y55F3AR.1; integral component of membrane [GO:0016021]; protein insertion into membrane [GO:0051205]
OG001061:	Contig20331.0.g88	Otrifallax	Contig20331.0.g88; Contig20331; Contig20331.0:128-1787; 18075; Zinc finger; C3HC4 type (RING finger); zinc ion binding; Zinc finger; C3HC4 type (RING finger); Ring finger domain; RING-type zinc-finger; LisH dimerisation motif; Zinc-finger of the MIZ type in Nse subunit; MIZ/SP-RING zinc finger; Prokaryotic RING finger family 1; RING-H2 zinc finger
OG001062:	TTHERM_00105430	Tthermophila	PRF1; Profilin family protein; both inhibits and enhances actin polymerization; co-localizes with actin in the division furrow; actomyosin contractile ring; cleavage furrow; actin monomer binding; cytokinesis; regulation of actin filament polymerization; phagocytosis; nucleus localization; actin binding; cytoskeleton organization; actin cytoskeleton; Profilin
OG001063:	PTETP2200007001	Ptetraurelia	NA
OG001064:	Q9ZVC9	Athaliana	FRS3 At2g27110 T20P8.16; Protein FAR1-RELATED SEQUENCE 3; nucleus [GO:0005634]; plasmodesma [GO:0009506]; zinc ion binding [GO:0008270]
OG001065:	Q42340	Athaliana	RPS16C At5g18380 F20L16.100; 40S ribosomal protein S16-3; chloroplast [GO:0009507]; cytosolic small ribosomal subunit [GO:0022627]; plasmodesma [GO:0009506]; structural constituent of ribosome [GO:0003735]; translation [GO:0006412]
OG001066:	TTHERM_00107090	Tthermophila	; oxidoreductase; short chain dehydrogenase/reductase family protein; metabolic process; metabolic process; metabolic process; metabolic process; metabolic process; metabolic process; metabolic process; metabolic process; oxidoreductase activity; oxidoreductase activity; oxidoreductase activity; oxidoreductase activity; oxidoreductase activity; oxidoreductase activity; oxidoreductase activity; ox…
OG001067:	Q8W4C1	Athaliana	T20K18.140 At4g12790; AT4G12790 protein (P-loop containing nucleoside triphosphate hydrolases superfamily protein) (Putative ATP/GTP-binding protein) (Putative uncharacterized protein At4g12790) (Putative uncharacterized protein At4g12790; T20K18.140); hydrolase activity [GO:0016787]
OG001068:	Contig10286.g10974	Slemnae	NA
OG001069:	Q8LFU0	Athaliana	NFYA10 At5g06510 F15M7.4; Nuclear transcription factor Y subunit A-10 (AtNF-YA-10); CCAAT-binding factor complex [GO:0016602]; DNA binding [GO:0003677]; sequence-specific DNA binding transcription factor activity [GO:0003700]; transcription; DNA-templated [GO:0006351]
OG001070:	GSPATP00001226001	Ptetraurelia	Transcription factor E2F8; regulation of transcription; DNA-dependent; transcription factor complex; transcription factor activity
OG001071:	GSPATP00000743001	Ptetraurelia	; ; ; calcium ion binding
OG001072:	Contig12246.0.g13	Otrifallax	Contig12246.0.g13; Contig12246; Contig12246.0:82-3062; 23914; Uncharacterised conserved protein; extracellular region; lipoprotein metabolic process; lipid transport; lipid binding; Uncharacterised conserved protein; Apolipoprotein A-II (ApoA-II)
OG001073:	TTHERM_01079150	Tthermophila	; diaminopimelate decarboxylase family protein; NULL; NULL; NULL; NULL; NULL; NULL; diaminopimelate decarboxylase; Alanine racemase; N-terminal domain; carboxynorspermidine decarboxylase; Pyridoxal-dependent decarboxylase; C-terminal sheet domain; Pyridoxal-dependent decarboxylase; pyridoxal binding domain; pyridoxal-dependent decarboxylase; exosortase system type
OG001074:	Contig2705.0.g44	Otrifallax	Contig2705.0.g44; Contig2705; Contig2705.0:2322-3048; 19522; Potential Monad-binding region of RPAP3; hydrolase activity; acting on ester bonds; Potential Monad-binding region of RPAP3; Endoribonuclease XendoU; Domain of Unknown Function with PDB structure (DUF3857)
OG001075:	Q9V9W3	Dmelanogastor	RpL6 CG11522 Dmel_CG11522; RE08669p (Ribosomal protein L6; isoform B); ribosome [GO:0005840]; structural constituent of ribosome [GO:0003735]; centrosome duplication [GO:0051298]; centrosome organization [GO:0051297]; mitotic spindle elongation [GO:0000022]; mitotic spindle organization [GO:0007052]; translation [GO:0006412]
OG001076:	P27487	Hsapiens	DPP4 ADCP2 CD26; Dipeptidyl peptidase 4 (EC 3.4.14.5) (ADABP) (Adenosine deaminase complexing protein 2) (ADCP-2) (Dipeptidyl peptidase IV) (DPP IV) (T-cell activation antigen CD26) (TP103) (CD antigen CD26) [Cleaved into: Dipeptidyl peptidase 4 membrane form (Dipeptidyl peptidase IV membrane form); Dipeptidyl peptidase 4 soluble form (Dipeptidyl peptidase IV soluble form)]; apical plasma membran…
OG001077:	Contig288.0.g31	Otrifallax	Contig288.0.g31; Contig288; Contig288.0:144-2302; 11969; Fingers domain of DNA polymerase lambda; nucleotidyltransferase activity; catalytic activity; DNA binding; Fingers domain of DNA polymerase lambda; IMS family HHH motif; 5'-3' exonuclease; C-terminal SAM fold; Pathogenicity locus
OG001078:	O95684	Hsapiens	FGFR1OP FOP; FGFR1 oncogene partner; centrosome [GO:0005813]; cytosol [GO:0005829]; nucleus [GO:0005634]; perinuclear region of cytoplasm [GO:0048471]; protein homodimerization activity [GO:0042803]; protein kinase binding [GO:0019901]; protein tyrosine kinase activity [GO:0004713]; protein tyrosine kinase inhibitor activity [GO:0030292]; G2/M transition of mitotic cell cycle [GO:0000086]; microt…
OG001079:	G5EFD4	Celegans	hmt-1 CELE_W09D6.6 W09D6.6; HMT-1 (Heavy metal tolerance factor 1); integral component of membrane [GO:0016021]; vacuolar membrane [GO:0005774]; ATP binding [GO:0005524]; ATPase activity; coupled to transmembrane movement of substances [GO:0042626]; cadmium ion transmembrane transporter activity [GO:0015086]; cadmium ion transmembrane transport [GO:0070574]; detoxification of cadmium ion [GO:0071…
OG001080:	Q08426	Hsapiens	EHHADH ECHD; Peroxisomal bifunctional enzyme (PBE) (PBFE) [Includes: Enoyl-CoA hydratase/3;2-trans-enoyl-CoA isomerase (EC 4.2.1.17) (EC 5.3.3.8); 3-hydroxyacyl-CoA dehydrogenase (EC 1.1.1.35)]; cytosol [GO:0005829]; mitochondrion [GO:0005739]; peroxisome [GO:0005777]; 3-hydroxyacyl-CoA dehydrogenase activity [GO:0003857]; dodecenoyl-CoA delta-isomerase activity [GO:0004165]; enoyl-CoA hydratase …
OG001081:	Q9LIB2	Athaliana	PHS1 At3g29320 MUO10.17; Alpha-glucan phosphorylase 1 (AtPHS1) (EC 2.4.1.1) (Alpha-glucan phosphorylase; L isozyme) (Starch phosphorylase L); chloroplast [GO:0009507]; chloroplast stroma [GO:0009570]; cytoplasm [GO:0005737]; plastid [GO:0009536]; glycogen phosphorylase activity [GO:0008184]; phosphorylase activity [GO:0004645]; pyridoxal phosphate binding [GO:0030170]; glycogen catabolic process …
OG001082:	P32465	Scerevisiae	YHR094C; HXT1; Low-affinity glucose transporter of the major facilitator superfamily; expression is induced by Hxk2p in the presence of glucose and repressed by Rgt1p when glucose is limiting; HXT1 has a paralog; HXT6; what arose from the whole genome duplication; SUBCELLULAR LOCATION: Membrane; Multi-pass membrane protein.; integral component of membrane [GO:0016021]; plasma membrane [GO:0005886…
OG001083:	TTHERM_00835350	Tthermophila	DSK2; Ubiquitin family protein; NULL; NULL; NULL; NULL; UBA/TS-N domain; Ubiquitin family; XPC-binding domain; UV excision repair protein Rad23
OG001084:	A1Z959	Dmelanogastor	CG30486 Dmel_CG30486; CG30486; isoform A; extracellular region [GO:0005576]; extracellular space [GO:0005615]; multicellular organism reproduction [GO:0032504]
OG001085:	TTHERM_00446290	Tthermophila	; hypothetical protein; DNA binding; intracellular; regulation of transcription; DNA-templated; sequence-specific DNA binding;
OG001086:	Q18158	Celegans	swm-1 C25E10.9 CELE_C25E10.9; SWM-1; isoform a;
OG001087:	Q1ZXU1	Celegans	clec-224 CELE_ZK863.9 ZK863.9; CLEC-224;
OG001088:	O15945	Dmelanogastor	tgo ARNT HIF-1-beta CG11987; Aryl hydrocarbon receptor nuclear translocator homolog (dARNT) (Hypoxia-inducible factor 1-beta) (Protein tango); cytoplasm [GO:0005737]; nucleus [GO:0005634]; protein complex [GO:0043234]; transcription factor complex [GO:0005667]; myosin binding [GO:0017022]; protein heterodimerization activity [GO:0046982]; sequence-specific DNA binding [GO:0043565]; sequence-speci…
OG001089:	P17336	Dmelanogastor	Cat CG6871; Catalase (EC 1.11.1.6); peroxisome [GO:0005777]; antioxidant activity [GO:0016209]; catalase activity [GO:0004096]; heme binding [GO:0020037]; metal ion binding [GO:0046872]; aging [GO:0007568]; determination of adult lifespan [GO:0008340]; heart morphogenesis [GO:0003007]; hydrogen peroxide catabolic process [GO:0042744]; paracrine signaling [GO:0038001]; reactive oxygen species meta…
OG001090:	Q02936	Dmelanogastor	hh CG4637; Protein hedgehog [Cleaved into: Protein hedgehog N-product (Hh-Np) (N-Hh); Protein hedgehog C-product (Hh-Cp) (C-Hh)]; cytoplasm [GO:0005737]; cytoplasmic membrane-bounded vesicle [GO:0016023]; endocytic vesicle [GO:0030139]; endosome [GO:0005768]; extracellular region [GO:0005576]; extracellular space [GO:0005615]; nucleus [GO:0005634]; plasma membrane [GO:0005886]; morphogen activity…
OG001091:	GSPATP00002059001	Ptetraurelia	Protein deltex-3; ; ; protein binding ; zinc ion binding
OG001092:	Q13490	Hsapiens	BIRC2 API1 IAP2 MIHB RNF48; Baculoviral IAP repeat-containing protein 2 (EC 6.3.2.-) (C-IAP1) (IAP homolog B) (Inhibitor of apoptosis protein 2) (IAP-2) (hIAP-2) (hIAP2) (RING finger protein 48) (TNFR2-TRAF-signaling complex protein 2); CD40 receptor complex [GO:0035631]; cytoplasm [GO:0005737]; cytoplasmic side of plasma membrane [GO:0009898]; cytosol [GO:0005829]; membrane raft [GO:0045121]; nu…
OG001093:	TTHERM_00038990	Tthermophila	; hypothetical protein; ;
OG001094:	GSPATP00029551001	Ptetraurelia	Hypothetical protein; transport; membrane ; integral to membrane; ATP binding ; ATPase activity; coupled to transmembrane movement of substances ; nucleotide binding ; nucleoside-triphosphatase activity ; ATPase activity
OG001095:	Q9VJM4	Dmelanogastor	beat-Ic CG4838 Dmel_CG4838; Beaten path Ic (Beaten path Ic; isoform B) (Beaten path Ic; isoform C) (CG4838-PA) (GH22661p); integral component of plasma membrane [GO:0005887]; axon guidance [GO:0007411]; defasciculation of motor neuron axon [GO:0007415]; heterophilic cell-cell adhesion via plasma membrane cell adhesion molecules [GO:0007157]
OG001096:	Q9TYQ2	Celegans	CELE_Y24D9B.1 Y24D9B.1; Y24D9B.1;
OG001097:	P0C0L4	Hsapiens	C4A CO4 CPAMD2; Complement C4-A (Acidic complement C4) (C3 and PZP-like alpha-2-macroglobulin domain-containing protein 2) [Cleaved into: Complement C4 beta chain; Complement C4-A alpha chain; C4a anaphylatoxin; C4b-A; C4d-A; Complement C4 gamma chain]; blood microparticle [GO:0072562]; extracellular exosome [GO:0070062]; extracellular region [GO:0005576]; plasma membrane [GO:0005886]; complement…
OG001098:	GSPATP00007750001	Ptetraurelia	Tubulin--tyrosine ligase-like protein 8; protein modification process; ; tubulin-tyrosine ligase activity
OG001099:	GSPATP00030909001	Ptetraurelia	Hypothetical protein zgc:66426; ; ;
OG001100:	GSPATP00033442001	Ptetraurelia	Vacuolar amino acid transporter 7; ; ;
OG001101:	GSPATP00006475001	Ptetraurelia	; ; ;
OG001102:	Contig5767.0.g18	Otrifallax	Contig5767.0.g18; Contig5767; Contig5767.0:105-1119; 782; DUF2407 ubiquitin-like domain; proton-transporting two-sector ATPase complex; proton-transporting domain; ATP hydrolysis coupled proton transport; hydrogen ion transmembrane transporter activity; DUF2407 ubiquitin-like domain; V-type ATPase 116kDa subunit family; Steroid receptor RNA activator (SRA1); SlyX
OG001103:	Contig21451.0.g87	Otrifallax	Contig21451.0.g87; Contig21451; Contig21451.0:165-2087; 1936; Protein kinase domain; protein phosphorylation; protein kinase activity; membrane; lipopolysaccharide biosynthetic process; phosphotransferase activity; alcohol group as acceptor; ATP binding; Protein kinase domain; Protein tyrosine kinase; Lipopolysaccharide kinase (Kdo/WaaP) family; Phosphotransferase enzyme family; 5' nucleotidase f…
OG001104:	Contig19186.g20344	Slemnae	NA
OG001105:	TTHERM_00549650	Tthermophila	; Sm protein; nucleus; nucleus; nucleus; nucleus; nucleus; small nucleolar ribonucleoprotein complex; small nucleolar ribonucleoprotein complex; small nucleolar ribonucleoprotein complex; small nucleolar ribonucleoprotein complex; small nucleolar ribonucleoprotein complex; mRNA processing; mRNA processing; mRNA processing; mRNA processing; mRNA processing; LSM domain; kelch repeat protein; Double…
OG001106:	Contig9256.g9891	Slemnae	NA
OG001107:	GSPATP00025804001	Ptetraurelia	Binding protein; putative; transport; integral to membrane; protein binding ; zinc ion binding
OG001108:	PTETP100165001	Ptetraurelia	NA
OG001109:	Contig914.g1010	Slemnae	NA
OG001110:	TTHERM_00476450	Tthermophila	; cellulase; glycosyl hydrolase family; hydrolase activity; hydrolyzing O-glycosyl compounds; carbohydrate metabolic process; cellulase (glycosyl hydrolase family 5)
OG001111:	GSPATP00028959001	Ptetraurelia	CG30471-PA; ; ;
OG001112:	GSPATP00002966001	Ptetraurelia	Tetratricopeptide repeat family protein; ; ; binding
OG001113:	Contig330.1.g124	Otrifallax	Contig330.1.g124; Contig330; Contig330.1:579-5566; 14081; IBR domain; zinc ion binding; IBR domain; Zinc finger; C3HC4 type (RING finger); Ring finger domain
OG001114:	GSPATP00019368001	Ptetraurelia	; cell communication; ; protein binding ; phosphoinositide binding
OG001115:	GSPATP00004576001	Ptetraurelia	; ; ;
OG001116:	GSPATP00027970001	Ptetraurelia	; ; ;
OG001117:	GSPATP00030931001	Ptetraurelia	Phosphatidylinositol-4-phosphate 5-kinase 8; phosphatidylinositol metabolic process; ; phosphatidylinositol phosphate kinase activity
OG001118:	GSPATP00032216001	Ptetraurelia	; ; ;
OG001119:	P04817	Scerevisiae	YEL063C; CAN1; Plasma membrane arginine permease; requires phosphatidyl ethanolamine (PE) for localization; exclusively associated with lipid rafts; mutation confers canavanine resistance; CAN1 has a paralog; ALP1; that arose from the whole genome duplication; SUBCELLULAR LOCATION: Cell membrane {ECO:0000269|PubMed:21880895}; Multi-pass membrane protein {ECO:0000269|PubMed:21880895}. Endosome mem…
OG001120:	Contig10496.g11200	Slemnae	NA
OG001121:	O16193	Celegans	CELE_D1065.3 D1065.3; D1065.3;
OG001122:	TTHERM_00123940	Tthermophila	; hypothetical protein; ;
OG001123:	Q6R2W3	Hsapiens	ZBED9 Buster4 KIAA1925 SCAND3 ZNF305P2 ZNF452; SCAN domain-containing protein 3 (Transposon-derived Buster4 transposase-like protein) (Zinc finger BED domain-containing protein 9); nucleic acid binding [GO:0003676]; sequence-specific DNA binding transcription factor activity [GO:0003700]; DNA integration [GO:0015074]
OG001124:	Q5YGP7	Athaliana	PLT2 AIL4 At1g51190 F11M15.6; AP2-like ethylene-responsive transcription factor PLT2 (Protein AINTEGUMENTA-LIKE 4) (Protein PLETHORA 2); nucleus [GO:0005634]; DNA binding [GO:0003677]; sequence-specific DNA binding transcription factor activity [GO:0003700]; auxin-activated signaling pathway [GO:0009734]; ethylene-activated signaling pathway [GO:0009873]; pattern specification process [GO:0007389…
OG001125:	A1A6H3	Athaliana	At1g17160; At1g17160 (PfkB-like carbohydrate kinase family protein); chloroplast [GO:0009507]; chloroplast stroma [GO:0009570]; ribokinase activity [GO:0004747]; D-ribose metabolic process [GO:0006014]
OG001126:	Contig938.g1028	Slemnae	NA
OG001127:	Q66GS2	Athaliana	B3GALT12 At2g26100 T19L18.9; Probable beta-1;3-galactosyltransferase 12 (EC 2.4.1.-); Golgi apparatus [GO:0005794]; Golgi membrane [GO:0000139]; integral component of membrane [GO:0016021]; galactosyltransferase activity [GO:0008378]; protein glycosylation [GO:0006486]
OG001128:	Q9M2F1	Athaliana	RPS27B ARS27A At3g61110 T20K12.10 T27I15_200; 40S ribosomal protein S27-2; cell wall [GO:0005618]; cytosolic ribosome [GO:0022626]; cytosolic small ribosomal subunit [GO:0022627]; plasmodesma [GO:0009506]; ribosome [GO:0005840]; metal ion binding [GO:0046872]; structural constituent of ribosome [GO:0003735]; translation [GO:0006412]
OG001129:	Q9SZW3	Athaliana	F6G3.130 At4g30100; P-loop containing nucleoside triphosphate hydrolases superfamily protein (Putative uncharacterized protein AT4g30100) (Putative uncharacterized protein F6G3.130); plasmodesma [GO:0009506]; hydrolase activity [GO:0016787]
OG001130:	P50140	Celegans	hsp-60 hsp60 Y22D7AL.5; Chaperonin homolog Hsp-60; mitochondrial (Heat shock protein 60) (HSP-60); mitochondrial matrix [GO:0005759]; mitochondrion [GO:0005739]; ATP binding [GO:0005524]; transcription factor binding [GO:0008134]; embryo development ending in birth or egg hatching [GO:0009792]; mitochondrial unfolded protein response [GO:0034514]; mitochondrion organization [GO:0007005]; nematode…
OG001131:	Q9BWT1	Hsapiens	CDCA7 JPO1; Cell division cycle-associated protein 7 (Protein JPO1); cytoplasm [GO:0005737]; nucleoplasm [GO:0005654]; nucleus [GO:0005634]; apoptotic process [GO:0006915]; regulation of cell proliferation [GO:0042127]; regulation of transcription; DNA-templated [GO:0006355]; transcription; DNA-templated [GO:0006351]
OG001132:	Q9FX63	Athaliana	At1g13340 At1g13340/F13B4_1; Putative uncharacterized protein At1g13340 (Putative uncharacterized protein At1g13340/F13B4_1) (Regulator of Vps4 activity in the MVB pathway protein) (Unknown protein); response to oxidative stress [GO:0006979]
OG001133:	GSPATP00028017001	Ptetraurelia	3'-5' exonuclease domain protein; nucleobase; nucleoside; nucleotide and nucleic acid metabolic process; intracellular; 3'-5' exonuclease activity ; nucleic acid binding
OG001134:	GSPATP00023104001	Ptetraurelia	; ; ;
OG001135:	F4I8M8	Athaliana	NA
OG001136:	Q9FK25	Athaliana	OMT1 COMT1 At5g54160 K18G13.3; Flavone 3'-O-methyltransferase 1 (AtOMT1) (EC 2.1.1.42) (Caffeate O-methyltransferase 1) (EC 2.1.1.68) (Quercetin 3'-O-methyltransferase 1); cytoplasm [GO:0005737]; nucleus [GO:0005634]; plasma membrane [GO:0005886]; plasmodesma [GO:0009506]; caffeate O-methyltransferase activity [GO:0047763]; luteolin O-methyltransferase activity [GO:0030744]; myricetin 3'-O-methyl…
OG001137:	O95777	Hsapiens	LSM8; U6 snRNA-associated Sm-like protein LSm8; spliceosomal complex [GO:0005681]; U4/U6 x U5 tri-snRNP complex [GO:0046540]; poly(A) RNA binding [GO:0044822]; U6 snRNA binding [GO:0017070]; mRNA splicing; via spliceosome [GO:0000398]
OG001138:	Contig10533.0.g24	Otrifallax	Contig10533.0.g24; Contig10533; Contig10533.0:142-1974; 21114; TPR repeat; protein binding; heat shock protein binding; cytoplasm; cholesterol biosynthetic process; phosphomevalonate kinase activity; methyltransferase activity; TPR repeat; Tetratricopeptide repeat; DnaJ domain; SHNi-TPR; Anaphase-promoting complex; cyclosome; subunit 3; Phosphomevalonate kinase; AdoMet dependent proline di-methyl…
OG001139:	Q9SD99	Athaliana	F13G24.50 At5g07850; Anthranilate N-hydroxycinnamoyl/benzoyltransferase-like protein (HXXXD-type acyl-transferase-like protein) (Proanthranilate N-benzoyltransferase-like protein); transferase activity; transferring acyl groups other than amino-acyl groups [GO:0016747]
OG001140:	TTHERM_00502190	Tthermophila	; hypothetical protein; GTP binding; GTP binding; GTP binding; GTP binding; GTP binding; small GTPase mediated signal transduction; small GTPase mediated signal transduction; small GTPase mediated signal transduction; small GTPase mediated signal transduction; small GTPase mediated signal transduction; EF hand; Ras family; Miro-like protein; EF hand associated; urease; gamma subunit
OG001141:	Contig9374.0.g21	Otrifallax	Contig9374.0.g21; Contig9374; Contig9374.0:143-4860; 18536; non-SMC mitotic condensation complex subunit 1; protein binding; non-SMC mitotic condensation complex subunit 1; non-SMC mitotic condensation complex subunit 1; N-term; HEAT repeats; HEAT repeat; Coenzyme PQQ synthesis protein D (PqqD); HEAT-like repeat
OG001142:	F4J2K2	Athaliana	FPGS2 ATDFC DFC FPGS3 FPGSC At3g10160 T22K18.1; Folylpolyglutamate synthase (EC 6.3.2.17) (DHFS-FPGS homolog C) (Folylpoly-gamma-glutamate synthetase) (FPGS) (Tetrahydrofolylpolyglutamate synthase) (Tetrahydrofolate synthase); mitochondrial inner membrane [GO:0005743]; mitochondrial matrix [GO:0005759]; ATP binding [GO:0005524]; tetrahydrofolylpolyglutamate synthase activity [GO:0004326]; one-car…
OG001143:	H2FLL1	Celegans	lea-1 CELE_K08H10.1 K08H10.1; LEA-1; isoform k; hyperosmotic response [GO:0006972]; response to desiccation [GO:0009269]; response to heat [GO:0009408]
OG001144:	Contig1571.g1712	Slemnae	NA
OG001145:	Q6IN85	Hsapiens	SMEK1 KIAA2010 PP4R3A PPP4R3A MSTP033; Serine/threonine-protein phosphatase 4 regulatory subunit 3A (SMEK homolog 1); cytoplasm [GO:0005737]; microtubule organizing center [GO:0005815]; nucleus [GO:0005634]
OG001146:	Q9AST1	Athaliana	TAF15 At1g50300 F14I3.10 F14I3.23; Transcription initiation factor TFIID subunit 15 (TBP-associated factor 15) (AtTAF15); nucleus [GO:0005634]; nucleotide binding [GO:0000166]; RNA binding [GO:0003723]; zinc ion binding [GO:0008270]; regulation of transcription; DNA-templated [GO:0006355]; transcription; DNA-templated [GO:0006351]
OG001147:	Q9VX08	Dmelanogastor	CG6769 Dmel_CG6769; CG6769; isoform A (CG6769; isoform B) (LD10434p); nucleic acid binding [GO:0003676]; zinc ion binding [GO:0008270]
OG001148:	GSPATP00000638001	Ptetraurelia	; ; ; DNA binding
OG001149:	Q8VZ42	Athaliana	SAP11 At2g41835 T11A7.20; Zinc finger AN1 and C2H2 domain-containing stress-associated protein 11 (AtSAP11); zinc ion binding [GO:0008270]
OG001150:	Contig4000.0.g96	Otrifallax	Contig4000.0.g96; Contig4000; Contig4000.0:206-2544; 5237; AAA domain; helicase activity; AAA domain; Viral (Superfamily 1) RNA helicase; Part of AAA domain
OG001151:	Contig18139.g19283	Slemnae	NA
OG001152:	Q38858	Athaliana	CRT2 CRTL At1g09210 T12M4.8; Calreticulin-2; apoplast [GO:0048046]; endoplasmic reticulum [GO:0005783]; endoplasmic reticulum lumen [GO:0005788]; mitochondrion [GO:0005739]; vacuole [GO:0005773]; calcium ion binding [GO:0005509]; carbohydrate binding [GO:0030246]; protein folding [GO:0006457]; response to oxidative stress [GO:0006979]; response to salt stress [GO:0009651]
OG001153:	P05388	Hsapiens	RPLP0; 60S acidic ribosomal protein P0 (60S ribosomal protein L10E); cytoplasm [GO:0005737]; cytoplasmic ribonucleoprotein granule [GO:0036464]; cytosol [GO:0005829]; cytosolic large ribosomal subunit [GO:0022625]; extracellular exosome [GO:0070062]; focal adhesion [GO:0005925]; membrane [GO:0016020]; nucleus [GO:0005634]; ribonucleoprotein complex [GO:0030529]; poly(A) RNA binding [GO:0044822]; …
OG001154:	Contig15995.0.g1	Otrifallax	Contig15995.0.g1; Contig15995; Contig15995.0:208-967; 21531; Enoyl-CoA hydratase/isomerase family; metabolic process; catalytic activity; Enoyl-CoA hydratase/isomerase family
OG001155:	O04652	Athaliana	ACP5 At5g27200 TM21B4.6; Acyl carrier protein 5; chloroplastic; chloroplast [GO:0009507]; ACP phosphopantetheine attachment site binding involved in fatty acid biosynthetic process [GO:0000036]
OG001156:	Q96RQ3	Hsapiens	MCCC1 MCCA; Methylcrotonoyl-CoA carboxylase subunit alpha; mitochondrial (MCCase subunit alpha) (EC 6.4.1.4) (3-methylcrotonyl-CoA carboxylase 1) (3-methylcrotonyl-CoA carboxylase biotin-containing subunit) (3-methylcrotonyl-CoA:carbon dioxide ligase subunit alpha); cytosol [GO:0005829]; mitochondrial inner membrane [GO:0005743]; mitochondrial matrix [GO:0005759]; mitochondrion [GO:0005739]; ATP …
OG001157:	Contig719.0.g26	Otrifallax	Contig719.0.g26; Contig719; Contig719.0:235-1057; 23617; Alternative oxidase; mitochondrial envelope; oxidation-reduction process; respiratory gaseous exchange; Alternative oxidase
OG001158:	O22254	Athaliana	RPL18A At2g47570 T30B22.13; Putative 60S ribosomal protein L18-1; ribosome [GO:0005840]; structural constituent of ribosome [GO:0003735]; translation [GO:0006412]
OG001159:	GSPATP00014675001	Ptetraurelia	Vacuolar ATP synthase catalytic subunit A; ATP synthesis coupled proton transport; proton-transporting two-sector ATPase complex; hydrogen ion transmembrane transporter activity ; proton-transporting ATPase activity; rotational mechanism ; hydrogen ion transporting ATP synthase activity; rotational mechanism
OG001160:	GSPATP00005428001	Ptetraurelia	Hypothetical protein; ubiquitin-dependent protein catabolic process; proteasome core complex; endopeptidase activity ; threonine-type endopeptidase activity
OG001161:	Contig8682.g9273	Slemnae	NA
OG001162:	Q9ZW31	Athaliana	HSP17.6B At2g29500 F16P2.12; 17.6 kDa class I heat shock protein 2 (17.6 kDa heat shock protein 2) (AtHsp17.6B); cytoplasm [GO:0005737]; response to heat [GO:0009408]; response to high light intensity [GO:0009644]; response to hydrogen peroxide [GO:0042542]; response to oxidative stress [GO:0006979]
OG001163:	Q9FJ70	Athaliana	FIM3 At5g55400 MTE17.11; Fimbrin-3 (AtFIM3) (Fimbrin3); cytoskeleton [GO:0005856]; vacuole [GO:0005773]; metal ion binding [GO:0046872]
OG001164:	P04397	Scerevisiae	YBR019C; GAL10; UDP-glucose-4-epimerase; catalyzes interconversion of UDP-galactose and UDP-D-glucose in galactose metabolism; also catalyzes conversion of alpha-D-glucose or alpha-D-galactose to their beta-anomers; human homolog GALE implicated in galactosemia; can complement yeast null mutant; ; cytosol [GO:0005829]; aldose 1-epimerase activity [GO:0004034]; carbohydrate binding [GO:0030246]; c…
OG001165:	P38689	Scerevisiae	YHL011C; PRS3; 5-phospho-ribosyl-1(alpha)-pyrophosphate synthetase; synthesizes PRPP; which is required for nucleotide; histidine; and tryptophan biosynthesis; one of five related enzymes; which are active as heteromultimeric complexes; SUBCELLULAR LOCATION: Cytoplasm {ECO:0000269|PubMed:14562095}.; cytoplasm [GO:0005737]; ribose phosphate diphosphokinase complex [GO:0002189]; ATP binding [GO:000…
OG001166:	Q02724	Scerevisiae	YPL020C; ULP1; Protease that specifically cleaves Smt3p protein conjugates; required for cell cycle progression; associates with nucleoporins and may interact with septin rings during telophase; sequestered to the nucleolus under stress conditions; ; nuclear envelope [GO:0005635]; nucleolus [GO:0005730]; cysteine-type peptidase activity [GO:0008234]; SUMO-specific protease activity [GO:0016929]; …
OG001167:	GSPATP00000220001	Ptetraurelia	Glutaredoxin-like protein; putative; cell redox homeostasis; ; protein disulfide oxidoreductase activity ; electron carrier activity
OG001168:	Contig10444.0.g61	Otrifallax	Contig10444.0.g61; Contig10444; Contig10444.0:176-2757; 19652; Gelsolin repeat; cytoskeleton organization; actin binding; Gelsolin repeat; Villin headpiece domain
OG001169:	Q9SZE4	Athaliana	VPS32.2 CHMP4-2 SNF7.1 At4g29160 F19B15.190; Vacuolar protein sorting-associated protein 32 homolog 2 (AtVPS32-2) (Charged multivesicular body protein 4 homolog 2) (ESCRT-III complex subunit VPS32 homolog 2); ESCRT III complex [GO:0000815]; intralumenal vesicle formation [GO:0070676]; protein transport [GO:0015031]; vacuolar transport [GO:0007034]
OG001170:	Contig3903.g4166	Slemnae	NA
OG001171:	P31040	Hsapiens	SDHA SDH2 SDHF; Succinate dehydrogenase [ubiquinone] flavoprotein subunit; mitochondrial (EC 1.3.5.1) (Flavoprotein subunit of complex II) (Fp); mitochondrial inner membrane [GO:0005743]; mitochondrial respiratory chain complex II; succinate dehydrogenase complex (ubiquinone) [GO:0005749]; mitochondrion [GO:0005739]; myelin sheath [GO:0043209]; flavin adenine dinucleotide binding [GO:0050660]; su…
OG001172:	P34788	Athaliana	RPS18A PFL At1g22780 T22J18.5; RPS18B At1g34030 F12G12.15 T15K4.9; RPS18C At4g09800 F17A8.150; 40S ribosomal protein S18; cell wall [GO:0005618]; cytosol [GO:0005829]; cytosolic ribosome [GO:0022626]; cytosolic small ribosomal subunit [GO:0022627]; membrane [GO:0016020]; nucleolus [GO:0005730]; plasma membrane [GO:0005886]; plasmodesma [GO:0009506]; ribosome [GO:0005840]; vacuolar membrane [GO:00…
OG001173:	GSPATP00015741001	Ptetraurelia	40S ribosomal protein S14; translation; ribosome ; intracellular; structural constituent of ribosome
OG001174:	Q27350	Dmelanogastor	so CG11121; Protein sine oculis; nucleus [GO:0005634]; RNA polymerase II distal enhancer sequence-specific DNA binding transcription factor activity [GO:0003705]; sequence-specific DNA binding [GO:0043565]; sequence-specific DNA binding transcription factor activity [GO:0003700]; transcription factor binding [GO:0008134]; Bolwig's organ morphogenesis [GO:0001746]; circadian rhythm [GO:0007623]; c…
OG001175:	Q9SJ36	Athaliana	RPS17B At2g05220 F5G3.12; 40S ribosomal protein S17-2; cytosolic small ribosomal subunit [GO:0022627]; structural constituent of ribosome [GO:0003735]; translation [GO:0006412]
OG001176:	P39938	Scerevisiae	YGL189C; RPS26A; Protein component of the small (40S) ribosomal subunit; homologous to mammalian ribosomal protein S26; no bacterial homolog; RPS26A has a paralog; RPS26B; that arose from the whole genome duplication; SUBCELLULAR LOCATION: Cytoplasm {ECO:0000269|PubMed:14562095}.; cytosolic small ribosomal subunit [GO:0022627]; structural constituent of ribosome [GO:0003735]; cytoplasmic translat…
OG001177:	GSPATP00006541001	Ptetraurelia	60S ribosomal protein L32; translation; ribosome ; intracellular; structural constituent of ribosome
OG001178:	O02215	Celegans	cbl-1 C12C8.2 CELE_C12C8.2; CBL-1; isoform a; catalytic activity [GO:0003824]; pyridoxal phosphate binding [GO:0030170]
OG001179:	PTETP3300009001	Ptetraurelia	NA
OG001180:	P38042	Scerevisiae	YBL084C; CDC27; Subunit of the Anaphase-Promoting Complex/Cyclosome (APC/C); APC/C is a ubiquitin-protein ligase required for degradation of anaphase inhibitors; including mitotic cyclins; during the metaphase/anaphase transition; SUBCELLULAR LOCATION: Cytoplasm {ECO:0000269|PubMed:14562095}. Nucleus {ECO:0000269|PubMed:14562095}.; anaphase-promoting complex [GO:0005680]; cytoplasm [GO:0005737]; …
OG001181:	GSPATP00022539001	Ptetraurelia	Hypothetical protein At1g71010; F15H1120; phosphatidylinositol metabolic process; ; phosphatidylinositol phosphate kinase activity ; zinc ion binding
OG001182:	Contig14192.g15125	Slemnae	NA
OG001183:	Q9SSW0	Athaliana	AZF3 ZF3 At5g43170 MMG4.21; Zinc finger protein AZF3 (Zinc-finger protein 3); nucleus [GO:0005634]; DNA binding [GO:0003677]; metal ion binding [GO:0046872]; sequence-specific DNA binding [GO:0043565]; sequence-specific DNA binding transcription factor activity [GO:0003700]; hyperosmotic salinity response [GO:0042538]; negative regulation of transcription; DNA-templated [GO:0045892]; response to …
OG001184:	Q6IDH2	Dmelanogastor	CG6145 Dmel_CG6145; CG6145; isoform C (EC 2.7.1.23) (RH58004p); NAD+ kinase activity [GO:0003951]; NAD metabolic process [GO:0019674]; NADP biosynthetic process [GO:0006741]; neuron projection morphogenesis [GO:0048812]
OG001185:	Q9UIS9	Hsapiens	MBD1 CXXC3 PCM1; Methyl-CpG-binding domain protein 1 (CXXC-type zinc finger protein 3) (Methyl-CpG-binding protein MBD1) (Protein containing methyl-CpG-binding domain 1); cytoplasm [GO:0005737]; nuclear chromatin [GO:0000790]; nuclear matrix [GO:0016363]; nuclear speck [GO:0016607]; nucleus [GO:0005634]; chromatin binding [GO:0003682]; DNA binding [GO:0003677]; methyl-CpG binding [GO:0008327]; se…
OG001186:	Q95TK5	Dmelanogastor	CG1635 Dmel_CG1635; CG1635 (LD44914p);
OG001187:	P14866	Hsapiens	HNRNPL HNRPL P/OKcl.14; Heterogeneous nuclear ribonucleoprotein L (hnRNP L); cytoplasm [GO:0005737]; extracellular exosome [GO:0070062]; membrane [GO:0016020]; nucleoplasm [GO:0005654]; nucleus [GO:0005634]; pronucleus [GO:0045120]; ribonucleoprotein complex [GO:0030529]; nucleotide binding [GO:0000166]; poly(A) RNA binding [GO:0044822]; RNA binding [GO:0003723]; transcription regulatory region D…
OG001188:	GSPATP00022779001	Ptetraurelia	At5g49400; ; ;
OG001189:	P40614	Celegans	F01G4.6; Phosphate carrier protein; mitochondrial (PTP); integral component of membrane [GO:0016021]; mitochondrial inner membrane [GO:0005743]; transport [GO:0006810]
OG001190:	GSPATP00038474001	Ptetraurelia	Phosphatidylinositide phosphatase SAC1; ; ;
OG001191:	Q9VF03	Dmelanogastor	mor CG18740 Dmel_CG18740; Brahma associated protein 155 kDa (LD22973p) (Moira; isoform A); brahma complex [GO:0035060]; nucleus [GO:0005634]; chromatin binding [GO:0003682]; DNA binding [GO:0003677]; ATP-dependent chromatin remodeling [GO:0043044]; imaginal disc-derived leg morphogenesis [GO:0007480]; imaginal disc-derived wing margin morphogenesis [GO:0008587]; imaginal disc-derived wing vein mo…
OG001192:	O44759	Celegans	CELE_T12F5.2 T12F5.2; T12F5.2;
OG001193:	Q8NDF8	Hsapiens	PAPD5; Non-canonical poly(A) RNA polymerase PAPD5 (EC 2.7.7.19) (PAP-associated domain-containing protein 5) (Terminal uridylyltransferase 3) (TUTase 3) (Topoisomerase-related function protein 4-2) (TRF4-2); cytoplasm [GO:0005737]; nucleolus [GO:0005730]; DNA binding [GO:0003677]; DNA-directed DNA polymerase activity [GO:0003887]; metal ion binding [GO:0046872]; poly(A) RNA binding [GO:0044822]; …
OG001194:	O18211	Celegans	mop-25.2 Y53C12A.4; MO25-like protein 2; cytoplasm [GO:0005737]; spindle pole [GO:0000922]; asymmetric neuroblast division [GO:0055059]
OG001195:	Q9BZW2	Hsapiens	SLC13A1 NAS1 NASI1; Solute carrier family 13 member 1 (Renal sodium/sulfate cotransporter) (Na(+)/sulfate cotransporter) (hNaSi-1); integral component of membrane [GO:0016021]; plasma membrane [GO:0005886]; sodium:sulfate symporter activity [GO:0015382]; transmembrane transport [GO:0055085]
OG001196:	Q9VTJ8	Dmelanogastor	Tim14 CG7394; Mitochondrial import inner membrane translocase subunit TIM14; integral component of membrane [GO:0016021]; mitochondrial inner membrane presequence translocase complex [GO:0005744]; presequence translocase-associated import motor [GO:0001405]; ATPase activator activity [GO:0001671]; neurogenesis [GO:0022008]; positive regulation of ATPase activity [GO:0032781]; protein import into …
OG001197:	Q9LU59	Athaliana	At5g51150; Gb|AAD46013.1 (Mitochondrial import inner membrane translocase subunit Tim17/Tim22/Tim23 family protein) (Putative uncharacterized protein At5g51150); integral component of membrane [GO:0016021]
OG001198:	Q96GR2	Hsapiens	ACSBG1 BGM KIAA0631 LPD; Long-chain-fatty-acid--CoA ligase ACSBG1 (EC 6.2.1.3) (Acyl-CoA synthetase bubblegum family member 1) (hBG1) (hsBG) (hsBGM) (Lipidosin); cytoplasm [GO:0005737]; cytoplasmic membrane-bounded vesicle [GO:0016023]; endoplasmic reticulum [GO:0005783]; ATP binding [GO:0005524]; long-chain fatty acid-CoA ligase activity [GO:0004467]; very long-chain fatty acid-CoA ligase activi…
OG001199:	Q8W4C3	Athaliana	At3g25430 MWL2.4; Poly(A)-specific ribonuclease PARN-like (EC 3.1.13.4) (Polyadenylate-specific ribonuclease-like protein); cytoplasm [GO:0005737]; nucleus [GO:0005634]; metal ion binding [GO:0046872]; poly(A)-specific ribonuclease activity [GO:0004535]; RNA binding [GO:0003723]; mRNA processing [GO:0006397]
OG001200:	Contig19729.g20927	Slemnae	NA
OG001201:	Q94KK6	Athaliana	SYP72 At3g45280 F18N11.40; Syntaxin-72 (AtSYP72); integral component of membrane [GO:0016021]; SNARE complex [GO:0031201]; protein transporter activity [GO:0008565]; SNAP receptor activity [GO:0005484]; intracellular protein transport [GO:0006886]; vesicle fusion [GO:0006906]
OG001202:	GSPATP00012502001	Ptetraurelia	Metallo-beta-lactamase superfamily protein; ; ; hydrolase activity
OG001203:	GSPATP00037835001	Ptetraurelia	Hypothetical protein; ; ;
OG001204:	Contig9925.0.g9	Otrifallax	Contig9925.0.g9; Contig9925; Contig9925.0:145-3301; 12471; Ubiquitin elongating factor core; ubiquitin-dependent protein catabolic process; ubiquitin-ubiquitin ligase activity; ubiquitin ligase complex; protein ubiquitination; ubiquitin-protein transferase activity; Ubiquitin elongating factor core; U-box domain
OG001205:	TTHERM_00827020	Tthermophila	; Phospholipase D. Active site motif family protein; catalytic activity; catalytic activity; catalytic activity; catalytic activity; metabolic process; metabolic process; metabolic process; metabolic process; PH domain; PX domain; ribosomal protein L20; phospholipase D active site domain
OG001206:	GSPATP00024697001	Ptetraurelia	Proliferating cell nuclear antigen; regulation of DNA replication; PCNA complex; DNA binding ; DNA polymerase processivity factor activity
OG001207:	Contig104.1.g86	Otrifallax	Contig104.1.g86; Contig104; Contig104.1:302-1232; 13766; Memo-like protein; ; Memo-like protein
OG001208:	TTHERM_00101100	Tthermophila	; hypothetical protein; NULL; NULL; RasGEF domain; Guanine nucleotide exchange factor for
OG001209:	Contig9600.0.g89	Otrifallax	Contig9600.0.g89; Contig9600; Contig9600.0:241-1093; 11689; U11-48K-like CHHC zinc finger; ; U11-48K-like CHHC zinc finger; Protein of unknown function (DUF2812)
OG001210:	A8JV09	Dmelanogastor	pod1 CG4532 Dmel_CG4532; Coronin; Golgi apparatus [GO:0005794]; growth cone [GO:0030426]; neuromuscular junction [GO:0031594]; actin binding [GO:0003779]; actin filament binding [GO:0051015]; microtubule binding [GO:0008017]; protein binding; bridging [GO:0030674]; actin cytoskeleton reorganization [GO:0031532]; alpha-amino-3-hydroxy-5-methyl-4-isoxazole propionate selective glutamate receptor cl…
OG001211:	Q9VN12	Dmelanogastor	CG1090; Probable sodium/potassium/calcium exchanger CG1090 (Na(+)/K(+)/Ca(2+)-exchange protein CG1090); integral component of membrane [GO:0016021]; calcium; potassium:sodium antiporter activity [GO:0008273]; symporter activity [GO:0015293]; calcium ion transport [GO:0006816]; sodium ion transmembrane transport [GO:0035725]; sodium ion transport [GO:0006814]
OG001212:	P34577	Celegans	best-18 T20G5.4; Bestrophin homolog 18; chloride channel complex [GO:0034707]; plasma membrane [GO:0005886]; chloride channel activity [GO:0005254]
OG001213:	P38041	Scerevisiae	YBL085W; BOI1; Protein implicated in polar growth; functionally redundant with Boi2p; interacts with bud-emergence protein Bem1p; contains an SH3 (src homology 3) domain and a PH (pleckstrin homology) domain; relocalizes from bud neck to cytoplasm upon DNA replication stress; BOI1 has a paralog; BOI2; that arose from the whole genome duplication; ; cellular bud [GO:0005933]; cellular bud neck [GO…
OG001214:	P05186	Hsapiens	ALPL; Alkaline phosphatase; tissue-nonspecific isozyme (AP-TNAP) (TNSALP) (EC 3.1.3.1) (Alkaline phosphatase liver/bone/kidney isozyme); anchored component of membrane [GO:0031225]; extracellular exosome [GO:0070062]; extracellular space [GO:0005615]; integral component of membrane [GO:0016021]; membrane [GO:0016020]; plasma membrane [GO:0005886]; proteinaceous extracellular matrix [GO:0005578]; …
OG001215:	Q8IV77	Hsapiens	CNGA4; Cyclic nucleotide-gated cation channel alpha-4 (Cyclic nucleotide-gated channel alpha-4) (CNG channel alpha-4) (CNG-4) (CNG4); ciliary membrane [GO:0060170]; Golgi membrane [GO:0000139]; Golgi-associated vesicle membrane [GO:0030660]; integral component of plasma membrane [GO:0005887]; intracellular cyclic nucleotide activated cation channel complex [GO:0017071]; perikaryon [GO:0043204]; c…
OG001216:	Q9GNK5	Dmelanogastor	PGRP-LC ird7 PGRPLC CG4432; Peptidoglycan-recognition protein LC (Immune response deficient 7 protein); apicolateral plasma membrane [GO:0016327]; integral component of membrane [GO:0016021]; integral component of plasma membrane [GO:0005887]; spanning component of plasma membrane [GO:0044214]; lipopolysaccharide receptor activity [GO:0001875]; peptidoglycan binding [GO:0042834]; peptidoglycan re…
OG001217:	Q9XV45	Celegans	CELE_F32B4.1 F32B4.1; F32B4.1;
OG001218:	GSPATP00011703001	Ptetraurelia	Uncharacterized protein C20orf26 homolog; regulation of immune system process; ; carbohydrate binding
OG001219:	GSPATP00008407001	Ptetraurelia	Outer dynein arm docking complex protein ODA1; ; ;
OG001220:	Contig14598.0.g74	Otrifallax	Contig14598.0.g74; Contig14598; Contig14598.0:163-1978; 1815; Methyltransferase domain; metabolic process; tRNA modification; tRNA (guanine-N7-)-methyltransferase activity; 7-methylguanosine RNA capping; RNA methylation; lipid biosynthetic process; methyltransferase activity; cytoplasm; rRNA processing; rRNA methyltransferase activity; cellular protein modification process; protein-L-isoaspartate…
OG001221:	Q9XVL9	Celegans	CELE_F58G11.4 F58G11.4; F58G11.4; isoform a; integral component of membrane [GO:0016021]; transmembrane transport [GO:0055085]
OG001222:	Contig19844.g21046	Slemnae	NA
OG001223:	Q6W4X9	Hsapiens	MUC6; Mucin-6 (MUC-6) (Gastric mucin-6); extracellular region [GO:0005576]; Golgi lumen [GO:0005796]; extracellular matrix structural constituent [GO:0005201]; cellular protein metabolic process [GO:0044267]; maintenance of gastrointestinal epithelium [GO:0030277]; O-glycan processing [GO:0016266]; post-translational protein modification [GO:0043687]; protein O-linked glycosylation [GO:0006493]
OG001224:	Contig17554.g18672	Slemnae	NA
OG001225:	Contig18452.0.g9	Otrifallax	Contig18452.0.g9; Contig18452; Contig18452.0:123-2990; 9; ICE2; ; ICE2
OG001226:	Contig15307.0.g54	Otrifallax	Contig15307.0.g54; Contig15307; Contig15307.0:356-5217; 4474; MG2 domain; endopeptidase inhibitor activity; extracellular region; MG2 domain; Alpha-2-macroglobulin family; A-macroglobulin receptor; Alpha-2-macroglobulin family N-terminal region; Carboxypeptidase regulatory-like domain
OG001227:	Contig19579.0.g30	Otrifallax	Contig19579.0.g30; Contig19579; Contig19579.0:168-3567; 4450; hypothetical protein; ;
OG001228:	Contig11586.0.g14	Otrifallax	Contig11586.0.g14; Contig11586; Contig11586.0:874-1604; 2517; Protein of unknown function (DUF2663); ; Protein of unknown function (DUF2663); 5-bromo-4-chloroindolyl phosphate hydrolysis protein; Protein of unknown function (DUF3169); Predicted membrane protein (DUF2207)
OG001229:	Contig9505.0.g59	Otrifallax	Contig9505.0.g59; Contig9505; Contig9505.0:213-1557; 18999; Fatty acid desaturase; lipid metabolic process; Fatty acid desaturase; Fijivirus P9-2 protein
OG001230:	TTHERM_00355250	Tthermophila	; hypothetical protein; ; linear amide C-N hydrolases; choloylglycine
OG001231:	Contig3067.0.g48	Otrifallax	Contig3067.0.g48; Contig3067; Contig3067.0:87-2088; 21365; Galactose oxidase; central domain; protein binding; Galactose oxidase; central domain; Kelch motif; TATA box-binding protein binding
OG001232:	Contig10641.g11360	Slemnae	NA
OG001233:	GSPATP00023394001	Ptetraurelia	; ; ; protein binding ; zinc ion binding
OG001234:	Contig5179.g5549	Slemnae	NA
OG001235:	GSPATP00013942001	Ptetraurelia	Hypothetical protein; ; ; protein binding ; zinc ion binding
OG001236:	GSPATP00008179001	Ptetraurelia	Putative uncharacterized protein CXorf30; peptide cross-linking; ; structural molecule activity ; protein-glutamine gamma-glutamyltransferase activity
OG001237:	Contig536.1.g134	Otrifallax	Contig536.1.g134; Contig536; Contig536.1:188-545; 14366; Bacterial-like globin; oxygen transport; oxygen binding; Bacterial-like globin
OG001238:	TTHERM_00323060	Tthermophila	; ABC transporter family protein; ATP binding; ATP binding; ATP binding; ATP binding; ATP binding; ATP binding; ATP binding; ATP binding; ATP binding; ATP binding; ATP binding; ATP binding; ATP binding; ATP binding; ATP binding; ATP binding; ATP binding; ATP binding; ATP binding; ATP binding; ATP binding; ATP binding; ATP binding; ATP binding; ATP binding; ATP binding; ATP binding; ATP binding; A…
OG001239:	GSPATP00026290001	Ptetraurelia	; ; ;
OG001240:	TTHERM_00302030	Tthermophila	; hypothetical protein; NULL; NULL; NULL; FHA domain; YL1 nuclear protein; Protein kinase A anchor
OG001241:	GSPATP00015391001	Ptetraurelia	; ; ;
OG001242:	GSPATP00034457001	Ptetraurelia	; ; ; nucleotide binding
OG001243:	TTHERM_001129699	Tthermophila	; hypothetical protein; ;
OG001244:	GSPATP00024585001	Ptetraurelia	; ; ;
OG001245:	GSPATP00022605001	Ptetraurelia	; ; ;
OG001246:	GSPATP00038315001	Ptetraurelia	; ; ;
OG001247:	TTHERM_00938990	Tthermophila	; hypothetical protein; NULL; NULL; START domain; Neuromedin U
OG001248:	TTHERM_00594370	Tthermophila	; hypothetical protein; ;
OG001249:	Contig18576.g19742	Slemnae	NA
OG001250:	Contig4837.g5172	Slemnae	NA
OG001251:	P14060	Hsapiens	HSD3B1 3BH HSDB3A; 3 beta-hydroxysteroid dehydrogenase/Delta 5-->4-isomerase type 1 (3 beta-hydroxysteroid dehydrogenase/Delta 5-->4-isomerase type I) (3-beta-HSD I) (Trophoblast antigen FDO161G) [Includes: 3-beta-hydroxy-Delta(5)-steroid dehydrogenase (EC 1.1.1.145) (3-beta-hydroxy-5-ene steroid dehydrogenase) (Progesterone reductase); Steroid Delta-isomerase (EC 5.3.3.1) (Delta-5-3-ketosteroid …
OG001252:	A1ZAR6	Dmelanogastor	CG10950 Dmel_CG10950; CG10950;
OG001253:	Q92598	Hsapiens	HSPH1 HSP105 HSP110 KIAA0201; Heat shock protein 105 kDa (Antigen NY-CO-25) (Heat shock 110 kDa protein); cytoplasm [GO:0005737]; cytosol [GO:0005829]; endocytic vesicle lumen [GO:0071682]; extracellular exosome [GO:0070062]; extracellular region [GO:0005576]; microtubule [GO:0005874]; nucleoplasm [GO:0005654]; ATP binding [GO:0005524]; cellular response to heat [GO:0034605]; chaperone mediated p…
OG001254:	Q9BVA0	Hsapiens	KATNB1; Katanin p80 WD40 repeat-containing subunit B1 (Katanin p80 subunit B1) (p80 katanin); axon [GO:0030424]; centrosome [GO:0005813]; cytoplasm [GO:0005737]; growth cone [GO:0030426]; katanin complex [GO:0008352]; membrane [GO:0016020]; microtubule [GO:0005874]; microtubule cytoskeleton [GO:0015630]; midbody [GO:0030496]; neuronal cell body [GO:0043025]; nucleus [GO:0005634]; plasma membrane …
OG001255:	Contig4936.g5278	Slemnae	NA
OG001256:	Q38967	Athaliana	AAP2 At5g09220 T2K12.6 T5E8.20; Amino acid permease 2 (Amino acid transporter AAP2); integral component of plasma membrane [GO:0005887]; plasma membrane [GO:0005886]; symporter activity [GO:0015293]; acidic amino acid transport [GO:0015800]; amino acid transmembrane transport [GO:0003333]; neutral amino acid transport [GO:0015804]
OG001257:	TTHERM_00295670	Tthermophila	; probable embryo-abundant protein-related; metabolic process; metabolic process; metabolic process; metabolic process; methyltransferase activity; methyltransferase activity; methyltransferase activity; methyltransferase activity; methyltransferase domain; biotin biosynthesis protein BioC; ubiquinone/menaquinone biosynthesis methyltransferase
OG001258:	Q9LZ08	Athaliana	MOS11 At5g02770 F9G14.80; Protein MODIFIER OF SNC1 11; nucleoplasm [GO:0005654]; nucleus [GO:0005634]; RNA binding [GO:0003723]; poly(A)+ mRNA export from nucleus [GO:0016973]
OG001259:	P52893	Scerevisiae	YLR089C; ALT1; Alanine transaminase (glutamic pyruvic transaminase); involved in alanine biosynthesis and catabolism; TOR1-independent role in determining chronological lifespan; expression is induced in the presence of alanine; repression is mediated by Nrg1p; ALT1 has a paralog; ALT2; that arose from the whole genome duplication; Alt2p is catalytically inactive; SUBCELLULAR LOCATION: Mitochondr…
OG001260:	GSPATP00006458001	Ptetraurelia	Protein phosphatase-1 regulatory subunit 7; ; ; protein binding
OG001261:	GSPATP00013202001	Ptetraurelia	Cytosolic 5'-nucleotidase III-like protein A; ; ;
OG001262:	Q8VZ38	Athaliana	NA
OG001263:	F4JG15	Athaliana	NA
OG001264:	O80449	Athaliana	At2g38240 At2g38240/F16M14.17; 2-oxoglutarate (2OG) and Fe(II)-dependent oxygenase-like protein (Putative anthocyanidin synthase); metal ion binding [GO:0046872]; oxidoreductase activity; acting on paired donors; with incorporation or reduction of molecular oxygen; 2-oxoglutarate as one donor; and incorporation of one atom each of oxygen into both donors [GO:0016706]
OG001265:	Contig18087.0.g110	Otrifallax	Contig18087.0.g110; Contig18087; Contig18087.0:3093-4291; 20658; Zinc finger C-x8-C-x5-C-x3-H type (and similar); zinc ion binding; nucleic acid binding; Zinc finger C-x8-C-x5-C-x3-H type (and similar)
OG001266:	F4JEH1	Athaliana	NA
OG001267:	Q4V3D3	Athaliana	PUX9 At4g00752 F15P23.3; Plant UBX domain-containing protein 9 (PUX9);
OG001268:	Contig19563.0.g77	Otrifallax	Contig19563.0.g77; Contig19563; Contig19563.0:1061-3485; 19776; MORN repeat; ; MORN repeat
OG001269:	Q12039	Scerevisiae	YOL095C; HMI1; Mitochondrial inner membrane localized ATP-dependent DNA helicase; required for the maintenance of the mitochondrial genome; not required for mitochondrial transcription; has homology to E. coli helicase uvrD; SUBCELLULAR LOCATION: Mitochondrion inner membrane {ECO:0000305|PubMed:10669756}; Peripheral membrane protein {ECO:0000305|PubMed:10669756}.; mitochondrial inner membrane [GO…
OG001270:	O97067	Dmelanogastor	CG1307; Probable peptidyl-tRNA hydrolase 2 (PTH 2) (EC 3.1.1.29); cytosol [GO:0005829]; mitochondrion [GO:0005739]; aminoacyl-tRNA hydrolase activity [GO:0004045]; metabolic process [GO:0008152]
OG001271:	Contig12374.g13213	Slemnae	NA
OG001272:	GSPATP00015010001	Ptetraurelia	Hypothetical protein; ; ;
OG001273:	Contig10516.0.g60	Otrifallax	Contig10516.0.g60; Contig10516; Contig10516.0:238-1436; 6295; hypothetical protein; ;
OG001274:	GSPATP00004455001	Ptetraurelia	Pg4; ; ;
OG001275:	Q9S7I0	Athaliana	TADA At1g68720 F14K14.18 F24J5.5; tRNA(adenine(34)) deaminase; chloroplastic (TADA) (EC 3.5.4.33) (tRNA adenosine deaminase arginine) (tRNA arginine adenosine deaminase); chloroplast [GO:0009507]; plasma membrane [GO:0005886]; tRNA-specific adenosine deaminase activity [GO:0008251]; zinc ion binding [GO:0008270]; tRNA wobble adenosine to inosine editing [GO:0002100]
OG001276:	Contig5241.g5619	Slemnae	NA
OG001277:	Q18194	Celegans	dnc-4 C26B2.1 CELE_C26B2.1; DNC-4; dynactin complex [GO:0005869]
OG001278:	O80935	Athaliana	At2g37670; Putative WD-40 repeat protein (WD-40 repeat-containing protein);
OG001279:	Q8VYP7	Athaliana	At3g62560; Putative Sar1 GTP binding protein (Ras-related small GTP-binding family protein) (Sar1-like GTP binding protein); endoplasmic reticulum [GO:0005783]; Golgi apparatus [GO:0005794]; GTP binding [GO:0005525]; intracellular protein transport [GO:0006886]; vesicle-mediated transport [GO:0016192]
OG001280:	O22287	Athaliana	CYT1 EMB101 GMP1 HSN1 SOZ1 VTC1 At2g39770 T5I7.7; Mannose-1-phosphate guanylyltransferase 1 (EC 2.7.7.13) (GDP-mannose pyrophosphorylase 1) (Protein CYTOKINESIS DEFECTIVE 1) (Protein EMBRYO DEFECTIVE 101) (Protein HYPERSENSITIVE TO AMMONIUM ION 1) (Protein SENSITIVE TO OZONE 1) (Protein VITAMIN C DEFECTIVE 1); cytosol [GO:0005829]; nucleus [GO:0005634]; GTP binding [GO:0005525]; mannose-1-phospha…
OG001281:	O23193	Athaliana	CBSX1 CDCP2 At4g36910 AP22.61 C7A10.450; CBS domain-containing protein CBSX1; chloroplastic (CBS domain-containing protein 2) (AtCDCP2) (Protein LOSS OF THE TIMING OF ET AND JA BIOSYNTHESIS 2) (AtLEJ2); chloroplast [GO:0009507]; cell redox homeostasis [GO:0045454]
OG001282:	Q9VLT7	Dmelanogastor	RpL36A CG7424 Dmel_CG7424; CG7424-PA (IP17351p) (Ribosomal protein L36A; isoform B); cytosolic large ribosomal subunit [GO:0022625]; structural constituent of ribosome [GO:0003735]; mitotic spindle elongation [GO:0000022]; mitotic spindle organization [GO:0007052]; translation [GO:0006412]
OG001283:	GSPATP00012048001	Ptetraurelia	60S ribosomal protein L15-1; translation; ribosome ; intracellular; structural constituent of ribosome
OG001284:	Contig13605.0.g11	Otrifallax	Contig13605.0.g11; Contig13605; Contig13605.0:217-955; 17465; Proteasome subunit; proteasome core complex; proteolysis involved in cellular protein catabolic process; threonine-type endopeptidase activity; proteasome core complex; alpha-subunit complex; ubiquitin-dependent protein catabolic process; endopeptidase activity; biotin biosynthetic process; Proteasome subunit; Proteasome subunit A N-te…
OG001285:	Q9SUC5	Athaliana	FAH2 At4g20870 T13K14.30; Fatty acid 2-hydroxylase 2 (AtFAH2) (EC 1.-.-.-); endoplasmic reticulum [GO:0005783]; endoplasmic reticulum membrane [GO:0005789]; integral component of membrane [GO:0016021]; iron ion binding [GO:0005506]; oxidoreductase activity [GO:0016491]; fatty acid biosynthetic process [GO:0006633]; fatty acid metabolic process [GO:0006631]
OG001286:	GSPATP00015381001	Ptetraurelia	TBC1 domain family member 22A; regulation of Rab GTPase activity; intracellular; Rab GTPase activator activity
OG001287:	GSPATP00001223001	Ptetraurelia	Mus musculus adult male corpora quadrigemina cDNA; RIKEN full-length enriched library; clone:B230202K15 product:hypothetical protein; full insert sequence; ; ;
OG001288:	GSPATP00025873001	Ptetraurelia	Hypothetical protein; ; ;
OG001289:	GSPATP00038313001	Ptetraurelia	ATP synthase subunit beta; mitochondrial; ATP synthesis coupled proton transport ; ATP biosynthetic process; proton-transporting two-sector ATPase complex ; integral to membrane; nucleotide binding ; nucleoside-triphosphatase activity ; hydrogen-exporting ATPase activity; phosphorylative mechanism ; hydrogen ion transmembrane transporter activity ; hydrogen ion transporting ATP synthase activity;…
OG001290:	P20227	Dmelanogastor	Tbp BTF1 TFIID CG9874; TATA-box-binding protein (TATA sequence-binding protein) (TATA-binding factor) (TATA-box factor) (Transcription initiation factor TFIID TBP subunit); DNA-directed RNA polymerase III complex [GO:0005666]; nucleus [GO:0005634]; transcription factor TFIID complex [GO:0005669]; chromatin binding [GO:0003682]; core promoter binding [GO:0001047]; RNA polymerase II core promoter p…
OG001291:	TTHERM_00105330	Tthermophila	RPS28; Homolog of yeast RPS28; human RPS28;; structural constituent of ribosome; intracellular; ribosome; translation; ribosomal protein S28e
OG001292:	P48583	Celegans	erd-2 erd2 F09B9.3; ER lumen protein-retaining receptor; endoplasmic reticulum membrane [GO:0005789]; integral component of membrane [GO:0016021]; ER retention sequence binding [GO:0046923]; protein retention in ER lumen [GO:0006621]; protein transport [GO:0015031]; vesicle-mediated transport [GO:0016192]
OG001293:	TTHERM_00052420	Tthermophila	; asparagine synthase; asparagine synthase (glutamine-hydrolyzing) activity; asparagine biosynthetic process; metabolic process;
OG001294:	O14775	Hsapiens	GNB5; Guanine nucleotide-binding protein subunit beta-5 (Gbeta5) (Transducin beta chain 5); myelin sheath [GO:0043209]; nucleus [GO:0005634]; photoreceptor inner segment [GO:0001917]; photoreceptor outer segment [GO:0001750]; plasma membrane [GO:0005886]; chaperone binding [GO:0051087]; G-protein gamma-subunit binding [GO:0031682]; GTPase activity [GO:0003924]; signal transducer activity [GO:0004…
OG001295:	P51401	Scerevisiae	YNL067W; RPL9B; Ribosomal 60S subunit protein L9B; homologous to mammalian ribosomal protein L9 and bacterial L6; RPL9B has a paralog; RPL9A; that arose from a single-locus duplication; SUBCELLULAR LOCATION: Cytoplasm {ECO:0000269|PubMed:14562095}.; cytosolic large ribosomal subunit [GO:0022625]; rRNA binding [GO:0019843]; structural constituent of ribosome [GO:0003735]; cytoplasmic translation […
OG001296:	Contig16083.0.g100	Otrifallax	Contig16083.0.g100; Contig16083; Contig16083.0:129-342; 18186; Ribosomal protein S30; ribosome; intracellular; translation; structural constituent of ribosome; Ribosomal protein S30
OG001297:	TTHERM_00760350	Tthermophila	; PQ loop repeat family protein; NULL; NULL; PQ loop repeat; Lysosomal Cystine Transporter
OG001298:	P59231	Athaliana	RPL10AC At5g22440 MWD9.24; 60S ribosomal protein L10a-3; cytosolic large ribosomal subunit [GO:0022625]; cytosolic ribosome [GO:0022626]; nucleolus [GO:0005730]; RNA binding [GO:0003723]; structural constituent of ribosome [GO:0003735]; translation [GO:0006412]
OG001299:	P53597	Hsapiens	SUCLG1; Succinyl-CoA ligase [ADP/GDP-forming] subunit alpha; mitochondrial (EC 6.2.1.4) (EC 6.2.1.5) (Succinyl-CoA synthetase subunit alpha) (SCS-alpha); cytoplasm [GO:0005737]; extracellular exosome [GO:0070062]; mitochondrial inner membrane [GO:0005743]; mitochondrial matrix [GO:0005759]; mitochondrion [GO:0005739]; plasma membrane [GO:0005886]; succinate-CoA ligase complex (GDP-forming) [GO:00…
OG001300:	GSPATP00032888001	Ptetraurelia	NA
OG001301:	O60641	Hsapiens	SNAP91 KIAA0656; Clathrin coat assembly protein AP180 (91 kDa synaptosomal-associated protein) (Clathrin coat-associated protein AP180) (Phosphoprotein F1-20); clathrin-coated vesicle [GO:0030136]; coated pit [GO:0005905]; plasma membrane [GO:0005886]; 1-phosphatidylinositol binding [GO:0005545]; protein kinase binding [GO:0019901]; clathrin coat assembly [GO:0048268]; protein transport [GO:00150…
OG001302:	Q05763	Athaliana	THY-2 At4g34570 T4L20.150; Bifunctional dihydrofolate reductase-thymidylate synthase 2 (DHFR-TS 2) [Includes: Dihydrofolate reductase (EC 1.5.1.3); Thymidylate synthase (EC 2.1.1.45)]; dihydrofolate reductase activity [GO:0004146]; thymidylate synthase activity [GO:0004799]; 10-formyltetrahydrofolate biosynthetic process [GO:0009257]; dTMP biosynthetic process [GO:0006231]; glycine biosynthetic p…
OG001303:	GSPATP00018666001	Ptetraurelia	CELL CYCLE PROTEIN KINASE OF THE CDC7 SUBFAMILY; protein amino acid phosphorylation; ; protein serine/threonine kinase activity ; ATP binding ; protein kinase activity
OG001304:	P63151	Hsapiens	PPP2R2A; Serine/threonine-protein phosphatase 2A 55 kDa regulatory subunit B alpha isoform (PP2A subunit B isoform B55-alpha) (PP2A subunit B isoform PR55-alpha) (PP2A subunit B isoform R2-alpha) (PP2A subunit B isoform alpha); cytosol [GO:0005829]; nucleoplasm [GO:0005654]; protein phosphatase type 2A complex [GO:0000159]; protein phosphatase type 2A regulator activity [GO:0008601]; protein seri…
OG001305:	Contig3020.0.g28	Otrifallax	Contig3020.0.g28; Contig3020; Contig3020.0:86-1547; 9758; Myristoyl-CoA:protein N-myristoyltransferase; C-terminal domain; glycylpeptide N-tetradecanoyltransferase activity; Myristoyl-CoA:protein N-myristoyltransferase; C-terminal domain; Myristoyl-CoA:protein N-myristoyltransferase; N-terminal domain; Acetyltransferase (GNAT) domain; Transposon-encoded protein TnpV
OG001306:	O00148	Hsapiens	DDX39A DDX39; ATP-dependent RNA helicase DDX39A (EC 3.6.4.13) (DEAD box protein 39) (Nuclear RNA helicase URH49); cytoplasm [GO:0005737]; membrane [GO:0016020]; nucleus [GO:0005634]; spliceosomal complex [GO:0005681]; ATP binding [GO:0005524]; ATP-dependent RNA helicase activity [GO:0004004]; poly(A) RNA binding [GO:0044822]; cellular response to DNA damage stimulus [GO:0006974]; mRNA export from…
OG001307:	TTHERM_00649010	Tthermophila	; ubiquitin-associated-related; NULL; NULL; NULL; NULL; UBA/TS-N domain; Vicilin N terminal region; Viral A-type inclusion protein repeat; Protein of unknown function (DUF1299)
OG001308:	GSPATP00037106001	Ptetraurelia	ENSANGP00000016319; glycerol metabolic process; ; glycerophosphodiester phosphodiesterase activity
OG001309:	Q93332	Celegans	gcp-2.2 C35C5.2 CELE_C35C5.2; GCP-2.2;
OG001310:	Q9VHS0	Dmelanogastor	CG9601-RA CG9601 Dmel_CG9601; CG9601 (FI07206p); ATP-dependent polydeoxyribonucleotide 5'-hydroxyl-kinase activity [GO:0046404]; double-stranded DNA binding [GO:0003690]; nucleotide kinase activity [GO:0019201]; polynucleotide 3'-phosphatase activity [GO:0046403]; DNA 3' dephosphorylation involved in DNA repair [GO:0098504]; DNA repair [GO:0006281]; nucleotide phosphorylation [GO:0046939]; polynu…
OG001311:	TTHERM_00237310	Tthermophila	; hypothetical protein; ; WD domain; G-beta repeat
OG001312:	Contig2406.g2585	Slemnae	NA
OG001313:	Contig12351.0.g55	Otrifallax	Contig12351.0.g55; Contig12351; Contig12351.0:2071-2546; 7319; S25 ribosomal protein; ; S25 ribosomal protein; Uncharacterized conserved protein (DUF2362); Sugar-specific transcriptional regulator TrmB; Protein of unknown function (DUF1032)
OG001314:	Q6UWP7	Hsapiens	LCLAT1 AGPAT8 ALCAT1 LYCAT UNQ1849/PRO3579; Lysocardiolipin acyltransferase 1 (EC 2.3.1.-) (EC 2.3.1.51) (1-acylglycerol-3-phosphate O-acyltransferase 8) (1-AGP acyltransferase 8) (1-AGPAT 8) (Acyl-CoA:lysocardiolipin acyltransferase 1); endoplasmic reticulum membrane [GO:0005789]; integral component of membrane [GO:0016021]; membrane [GO:0016020]; 1-acylglycerol-3-phosphate O-acyltransferase act…
OG001315:	TTHERM_01298520	Tthermophila	; hypothetical protein; ; Basic region leucine zipper
OG001316:	TTHERM_00248210	Tthermophila	; YEATS family protein; nucleus; nucleus; nucleus; regulation of transcription; DNA-templated; regulation of transcription; DNA-templated; regulation of transcription; DNA-templated; YEATS family; Domain of unknown function (DUF1610); zinc finger; C3HC4 type (RING
OG001317:	Contig3373.g3614	Slemnae	NA
OG001318:	Contig10144.g10843	Slemnae	NA
OG001319:	Q8RWB8	Athaliana	UPL6 At3g17205 MCE21.4 MGD8.25; E3 ubiquitin-protein ligase UPL6 (Ubiquitin-protein ligase 6) (EC 6.3.2.-); cytoplasm [GO:0005737]; ligase activity [GO:0016874]; ubiquitin-protein transferase activity [GO:0004842]; protein ubiquitination involved in ubiquitin-dependent protein catabolic process [GO:0042787]
OG001320:	GSPATP00033530001	Ptetraurelia	ENSANGP00000005169; ; ;
OG001321:	GSPATP00027366001	Ptetraurelia	ENSANGP00000002872; vesicle-mediated transport ; intracellular protein transport ; protein complex assembly; COPI vesicle coat ; membrane coat; protein transporter activity ; protein binding ; structural molecule activity
OG001322:	Contig6775.0.g21	Otrifallax	Contig6775.0.g21; Contig6775; Contig6775.0:165-2498; 20796; RNA recognition motif 2; nucleic acid binding; RNA recognition motif 2; RNA recognition motif (a k a RRM; RBD; or RNP domain)
OG001323:	TTHERM_00043860	Tthermophila	; hypothetical protein; ;
OG001324:	A6NHQ2	Hsapiens	FBLL1; rRNA/tRNA 2'-O-methyltransferase fibrillarin-like protein 1 (EC 2.1.1.-) (Protein-glutamine methyltransferase); nucleolus [GO:0005730]; ribonucleoprotein complex [GO:0030529]; methyltransferase activity [GO:0008168]; RNA binding [GO:0003723]; rRNA processing [GO:0006364]; tRNA processing [GO:0008033]
OG001325:	Q94BQ2	Athaliana	RPT6B SUG1 At5g20000 F28I16.150; 26S protease regulatory subunit 8 homolog B (26S proteasome AAA-ATPase subunit RPT6b) (26S proteasome subunit 8 homolog B) (Regulatory particle triple-A ATPase subunit 6b); cytoplasm [GO:0005737]; nucleus [GO:0005634]; proteasome complex [GO:0000502]; ATP binding [GO:0005524]; hydrolase activity [GO:0016787]; protein catabolic process [GO:0030163]
OG001326:	GSPATP00034778001	Ptetraurelia	Cytoskeleton-associated protein 5; ; ; binding
OG001327:	Contig1408.1.g83	Otrifallax	Contig1408.1.g83; Contig1408; Contig1408.1:117-2157; 15645; Rieske [2Fe-2S] domain; oxidation-reduction process; 2 iron; 2 sulfur cluster binding; oxidoreductase activity; negative regulation of transcription; DNA-templated; sequence-specific DNA binding transcription factor activity; synapse; metal ion binding; Rieske [2Fe-2S] domain; QacR-like protein; C-terminal region; Protein of unknown func…
OG001328:	Q9LXP4	Athaliana	F26G5_140 At3g44190; At3g44190 (FAD/NAD(P)-binding oxidoreductase family protein) (Putative uncharacterized protein At3g44190) (Putative uncharacterized protein F26G5_140); Golgi apparatus [GO:0005794]; flavin adenine dinucleotide binding [GO:0050660]; oxidoreductase activity [GO:0016491]
OG001329:	Contig22283.0.g11	Otrifallax	Contig22283.0.g11; Contig22283; Contig22283.0:140-1904; 869; hypothetical protein; ;
OG001330:	Q02642	Scerevisiae	YPL037C; EGD1; Subunit beta1 of the nascent polypeptide-associated complex (NAC); involved in protein targeting; associated with cytoplasmic ribosomes; enhances DNA binding of the Gal4p activator; homolog of human BTF3b; EGD1 has a paralog; BTT1; that arose from the whole genome duplication; SUBCELLULAR LOCATION: Cytoplasm. Nucleus. Note=Predominantly cytoplasmic; may also transiently localize to…
OG001331:	GSPATP00016913001	Ptetraurelia	; ; ;
OG001332:	TTHERM_00446400	Tthermophila	SMC4; Condensin subunit ; protein binding; protein binding; protein binding; protein binding; protein binding; protein binding; protein binding; protein binding; protein binding; protein binding; protein binding; protein binding; protein binding; protein binding; protein binding; protein binding; protein binding; protein binding; protein binding; protein binding; ATP binding; ATP binding; ATP bin…
OG001333:	GSPATP00003560001	Ptetraurelia	40S ribosomal protein S9; putative; translation; intracellular ; small ribosomal subunit; RNA binding ; structural constituent of ribosome ; rRNA binding
OG001334:	Q04437	Scerevisiae	YMR106C; YKU80; Subunit of the telomeric Ku complex (Yku70p-Yku80p); involved in telomere length maintenance; structure and telomere position effect; required for localization of telomerase ribonucleoprotein via interaction with the TLC1 guide RNA; relocates to sites of double-strand cleavage to promote nonhomologous end joining during DSB repair; SUBCELLULAR LOCATION: Nucleus {ECO:0000269|PubMed…
OG001335:	TTHERM_00022750	Tthermophila	; TPR Domain containing protein; NULL; NULL; NULL; NULL; NULL; NULL; NULL; PPR repeat; tetratricopeptide repeat; tol-pal system protein YbgF; outer membrane assembly lipoprotein YfiO; type IV pilus biogenesis/stability protein; type III secretion low calcium
OG001336:	Contig3050.g3259	Slemnae	NA
OG001337:	Q02201	Scerevisiae	YKR003W; OSH6; Member of an oxysterol-binding protein family; overlapping; redundant functions in sterol metabolism and which collectively perform a function essential for viability; GFP-fusion protein localizes to the cell periphery; overexpression extends lifespan by promoting vacuolar fusion; OSH6 has a paralog; OSH7; that arose from the whole genome duplication; ; cortical endoplasmic reticul…
OG001338:	TTHERM_00773190	Tthermophila	; hypothetical protein; ; Synaptobrevin
OG001339:	P25398	Hsapiens	RPS12; 40S ribosomal protein S12; cytosol [GO:0005829]; cytosolic small ribosomal subunit [GO:0022627]; membrane [GO:0016020]; poly(A) RNA binding [GO:0044822]; structural constituent of ribosome [GO:0003735]; cellular protein metabolic process [GO:0044267]; gene expression [GO:0010467]; nuclear-transcribed mRNA catabolic process; nonsense-mediated decay [GO:0000184]; SRP-dependent cotranslationa…
OG001340:	GSPATP00026593001	Ptetraurelia	Monomeric sarcosine oxidase; ; ; oxidoreductase activity
OG001341:	Q9Y6X5	Hsapiens	ENPP4 KIAA0879 NPP4; Bis(5'-adenosyl)-triphosphatase ENPP4 (EC 3.6.1.29) (AP3A hydrolase) (AP3Aase) (Ectonucleotide pyrophosphatase/phosphodiesterase family member 4) (E-NPP 4) (NPP-4); extracellular exosome [GO:0070062]; integral component of membrane [GO:0016021]; membrane [GO:0016020]; plasma membrane [GO:0005886]; bis(5'-adenosyl)-triphosphatase activity [GO:0047710]; metal ion binding [GO:00…
OG001342:	O00182	Hsapiens	LGALS9; Galectin-9 (Gal-9) (Ecalectin) (Tumor antigen HOM-HD-21); cytoplasm [GO:0005737]; extracellular exosome [GO:0070062]; carbohydrate binding [GO:0030246]; galactose binding [GO:0005534]; signal transducer activity [GO:0004871]; negative regulation of mast cell degranulation [GO:0043305]; positive regulation of cysteine-type endopeptidase activity involved in apoptotic signaling pathway [GO:…
OG001343:	GSPATP00022620001	Ptetraurelia	; ; ;
OG001344:	B7YZK8	Dmelanogastor	tn abba CG15105 Dmel_CG15105; Thin; isoform C (EC 6.3.2.19); Z disc [GO:0030018]; ligase activity [GO:0016874]; ubiquitin-protein transferase activity [GO:0004842]; zinc ion binding [GO:0008270]; muscle cell cellular homeostasis [GO:0046716]; muscle fiber development [GO:0048747]; myofibril assembly [GO:0030239]; protein ubiquitination [GO:0016567]; striated muscle contraction [GO:0006941]
OG001345:	Contig4748.0.g70	Otrifallax	Contig4748.0.g70; Contig4748; Contig4748.0:1122-6241; 17193; Protein of unknown function (DUF3250); glycerol metabolic process; glycerone kinase activity; Protein of unknown function (DUF3250); EF hand; EF-hand domain; EF-hand domain pair; DAK2 domain
OG001346:	Contig13227.g14112	Slemnae	NA
OG001347:	Q8N7M0	Hsapiens	TCTEX1D1; Tctex1 domain-containing protein 1;
OG001348:	O75164	Hsapiens	KDM4A JHDM3A JMJD2 JMJD2A KIAA0677; Lysine-specific demethylase 4A (EC 1.14.11.-) (JmjC domain-containing histone demethylation protein 3A) (Jumonji domain-containing protein 2A); cytoplasm [GO:0005737]; nucleolus [GO:0005730]; nucleoplasm [GO:0005654]; nucleus [GO:0005634]; histone demethylase activity (H3-K36 specific) [GO:0051864]; methylated histone binding [GO:0035064]; ubiquitin protein lig…
OG001349:	Q9UF33	Hsapiens	EPHA6 EHK2 HEK12; Ephrin type-A receptor 6 (EC 2.7.10.1) (EPH homology kinase 2) (EHK-2) (EPH-like kinase 12) (EK12); integral component of plasma membrane [GO:0005887]; nucleoplasm [GO:0005654]; plasma membrane [GO:0005886]; ATP binding [GO:0005524]; ephrin receptor activity [GO:0005003]; axon guidance [GO:0007411]; ephrin receptor signaling pathway [GO:0048013]
OG001350:	Q9XUT1	Celegans	CELE_K08E3.2 K08E3.2; Major sperm protein; cytoskeleton [GO:0005856]
OG001351:	Q8NET8	Hsapiens	TRPV3; Transient receptor potential cation channel subfamily V member 3 (TrpV3) (Vanilloid receptor-like 3) (VRL-3); integral component of membrane [GO:0016021]; plasma membrane [GO:0005886]; receptor complex [GO:0043235]; calcium channel activity [GO:0005262]; calcium ion transmembrane transport [GO:0070588]; ion transmembrane transport [GO:0034220]; negative regulation of hair cycle [GO:0042636…
OG001352:	TTHERM_00780460	Tthermophila	; GMP-PDE; delta subunit family protein; ; GMP-PDE; delta subunit
OG001353:	Contig18686.0.g31	Otrifallax	Contig18686.0.g31; Contig18686; Contig18686.0:211-5668; 5708; PAS domain; regulation of transcription; DNA-templated; PAS domain; PAS fold
OG001354:	GSPATP00020417001	Ptetraurelia	; ; ;
OG001355:	Contig12368.0.g68	Otrifallax	Contig12368.0.g68; Contig12368; Contig12368.0:162-5211; 22574; hypothetical protein; ;
OG001356:	TTHERM_000933398	Tthermophila	; transmembrane protein putative; ;
OG001357:	Contig7853.0.g101	Otrifallax	Contig7853.0.g101; Contig7853; Contig7853.0:46-558; 23491; hypothetical protein; ;
OG001358:	Contig14008.0.g79	Otrifallax	Contig14008.0.g79; Contig14008; Contig14008.0:259-1176; 17748; ADP-ribosylglycohydrolase; ; ADP-ribosylglycohydrolase
OG001359:	GSPATP00022585001	Ptetraurelia	cAMP-dependent protein kinase regulatory subunit; protein amino acid phosphorylation; cAMP-dependent protein kinase complex; cAMP-dependent protein kinase regulator activity
OG001360:	Contig17251.0.g107	Otrifallax	Contig17251.0.g107; Contig17251; Contig17251.0:2034-3115; 19698; ResB-like family; ; ResB-like family
OG001361:	TTHERM_00295880	Tthermophila	; major facilitator superfamily protein; transporter activity; transporter activity; transporter activity; transporter activity; transporter activity; transporter activity; transporter activity; transporter activity; transporter activity; transporter activity; transporter activity; transporter activity; transporter activity; transporter activity; transporter activity; transporter activity; transp…
OG001362:	GSPATP00015477001	Ptetraurelia	Ribosomal protein S6 kinase alpha-6; ; ;
OG001363:	Contig5080.g5431	Slemnae	NA
OG001364:	Contig6124.g6546	Slemnae	NA
OG001365:	Contig18941.0.g52	Otrifallax	Contig18941.0.g52; Contig18941; Contig18941.0:82-2704; 19530; hypothetical protein; ;
OG001366:	GSPATP00018847001	Ptetraurelia	Cytosolic carboxypeptidase-like protein 5; proteolysis; ; zinc ion binding ; carboxypeptidase A activity (obsolete GO:0004182)
OG001367:	GSPATP00022546001	Ptetraurelia	Uncharacterized protein FLJ46082 homolog; ; ;
OG001368:	TTHERM_00600330	Tthermophila	; hypothetical protein; ;
OG001369:	GSPATP00000158001	Ptetraurelia	Hypothetical protein; ; ;
OG001370:	Contig19470.g20650	Slemnae	NA
OG001371:	GSPATP00035449001	Ptetraurelia	; ; ;
OG001372:	Contig3213.g3430	Slemnae	NA
OG001373:	Q96PN6	Hsapiens	ADCY10 SAC; Adenylate cyclase type 10 (EC 4.6.1.1) (AH-related protein) (Adenylate cyclase homolog) (Germ cell soluble adenylyl cyclase) (hsAC) (sAC) (Testicular soluble adenylyl cyclase); apical part of cell [GO:0045177]; axon [GO:0030424]; basal part of cell [GO:0045178]; cytoplasm [GO:0005737]; cytoskeleton [GO:0005856]; cytosol [GO:0005829]; dendrite [GO:0030425]; growth cone [GO:0030426]; ne…
OG001374:	GSPATP00004272001	Ptetraurelia	; ; ;
OG001375:	GSPATP00002274001	Ptetraurelia	; ; ;
OG001376:	GSPATP00019363001	Ptetraurelia	; ; ;
OG001377:	GSPATP00017567001	Ptetraurelia	G2/mitotic-specific cyclin A; ; ;
OG001378:	GSPATP00037721001	Ptetraurelia	; ; ;
OG001379:	GSPATP00015152001	Ptetraurelia	; ; ;
OG001380:	TTHERM_000894439	Tthermophila	; hypothetical protein; ;
OG001381:	Q6IQ16	Hsapiens	SPOPL; Speckle-type POZ protein-like (HIB homolog 2) (Roadkill homolog 2); Cul3-RING ubiquitin ligase complex [GO:0031463]; nucleus [GO:0005634]; negative regulation of protein ubiquitination [GO:0031397]; proteasome-mediated ubiquitin-dependent protein catabolic process [GO:0043161]; protein ubiquitination [GO:0016567]
OG001382:	F4JI52	Athaliana	NA
OG001383:	Contig18384.0.g103	Otrifallax	Contig18384.0.g103; Contig18384; Contig18384.0:88-2452; 15159; Protein of unknown function (DUF726); metabolic process; hydrolase activity; Protein of unknown function (DUF726); Cutinase
OG001384:	Q9VK62	Dmelanogastor	spict CG12292 Dmel_CG12292; GM13388p (Spichthyin; isoform A); integral component of membrane [GO:0016021]; magnesium ion transmembrane transporter activity [GO:0015095]; imaginal disc-derived wing morphogenesis [GO:0007476]; negative regulation of BMP signaling pathway [GO:0030514]; negative regulation of synaptic growth at neuromuscular junction [GO:0045886]
OG001385:	Contig16632.0.g72	Otrifallax	Contig16632.0.g72; Contig16632; Contig16632.0:142-2631; 11024; tRNA synthetases class I (C) catalytic domain; cytoplasm; tRNA aminoacylation for protein translation; ATP binding; aminoacyl-tRNA ligase activity; nucleotide binding; tRNA synthetases class I (C) catalytic domain; tRNA synthetases class I (M); tRNA synthetases class I (I; L; M and V)
OG001386:	TTHERM_00046200	Tthermophila	; hypothetical protein; GTP binding; intracellular;
OG001387:	Contig3430.g3667	Slemnae	NA
OG001388:	C0SV91	Athaliana	At2g46670; CCT motif family protein (Putative uncharacterized protein At2g46670) (Fragment);
OG001389:	TTHERM_00035540	Tthermophila	; hypothetical protein; RNA methylation; methyltransferase activity; 7-methylguanosine RNA capping;
OG001390:	Contig10675.g11406	Slemnae	NA
OG001391:	P53008	Scerevisiae	YGL027C; CWH41; Processing alpha glucosidase I; ER type II integral membrane N-glycoprotein involved in assembly of cell wall beta 1;6 glucan and asparagine-linked protein glycosylation; also involved in ER protein quality control and sensing of ER stress; SUBCELLULAR LOCATION: Endoplasmic reticulum membrane; Single-pass type II membrane protein.; endoplasmic reticulum membrane [GO:0005789]; inte…
OG001392:	Q95PY9	Celegans	CELE_Y67H2A.7 Y67H2A.7; Y67H2A.7; isoform a; metal ion binding [GO:0046872]; metalloendopeptidase activity [GO:0004222]
OG001393:	F4HUN7	Athaliana	NA
OG001394:	F4HW92	Athaliana	NA
OG001395:	Q6VN20	Hsapiens	RANBP10 KIAA1464; Ran-binding protein 10 (RanBP10); cytosol [GO:0005829]; nucleus [GO:0005634]
OG001396:	Q0WQ57	Athaliana	At4g12770 T20K18.120; Auxilin-related protein 2; cytosol [GO:0005829]; plasma membrane [GO:0005886]
OG001397:	Q9FYH1	Athaliana	HAC2 PCAT1 At1g67220 F1N21.4; Histone acetyltransferase HAC2 (EC 2.3.1.48); nucleus [GO:0005634]; transcription cofactor activity [GO:0003712]; transferase activity; transferring acyl groups [GO:0016746]; zinc ion binding [GO:0008270]; chromatin modification [GO:0016568]; regulation of transcription; DNA-templated [GO:0006355]; transcription; DNA-templated [GO:0006351]
OG001398:	Q9STG7	Athaliana	T6H20.20 At3g46950; Mitochondrial transcription termination factor family protein (Putative uncharacterized protein At3g46950) (Putative uncharacterized protein T6H20.20); mitochondrion [GO:0005739]; double-stranded DNA binding [GO:0003690]; regulation of transcription; DNA-templated [GO:0006355]
OG001399:	TTHERM_00670590	Tthermophila	UCV2; ubiquitin-conjugating enzyme E2 variant 2; ubiquitin-like protein transferase activity; post-translational protein modification; regulation of protein metabolic process; Ubiquitin-conjugating enzyme
OG001400:	Contig14408.0.g48	Otrifallax	Contig14408.0.g48; Contig14408; Contig14408.0:2346-2947; 1018; Nuclear transport factor 2 (NTF2) domain; intracellular; transport; Nuclear transport factor 2 (NTF2) domain; SnoaL-like domain
OG001401:	F4I9G5	Athaliana	NA
OG001402:	Q9C710	Athaliana	PCFS1 At1g66500 F28G11.6; Polyadenylation and cleavage factor homolog 1; nucleus [GO:0005634]; metal ion binding [GO:0046872]
OG001403:	Q7PLC3	Dmelanogastor	Pzl CG40249 CG45783 Dmel_CG40249; CG40249 (Fragment); integral component of membrane [GO:0016021]; mechanically-gated ion channel activity [GO:0008381]
OG001404:	Q99941	Hsapiens	ATF6B CREBL1 G13; Cyclic AMP-dependent transcription factor ATF-6 beta (cAMP-dependent transcription factor ATF-6 beta) (Activating transcription factor 6 beta) (ATF6-beta) (Protein G13) (cAMP response element-binding protein-related protein) (Creb-rp) (cAMP-responsive element-binding protein-like 1) [Cleaved into: Processed cyclic AMP-dependent transcription factor ATF-6 beta]; endoplasmic retic…
OG001405:	F4IRI1	Athaliana	NA
OG001406:	GSPATP00009545001	Ptetraurelia	; protein modification process ; protein transport ; ubiquitin cycle (obsolete GO:0006512); ;
OG001407:	Q15436	Hsapiens	SEC23A; Protein transport protein Sec23A (SEC23-related protein A); COPII vesicle coat [GO:0030127]; cytosol [GO:0005829]; endoplasmic reticulum [GO:0005783]; endoplasmic reticulum membrane [GO:0005789]; ER to Golgi transport vesicle membrane [GO:0012507]; Golgi membrane [GO:0000139]; perinuclear region of cytoplasm [GO:0048471]; smooth endoplasmic reticulum membrane [GO:0030868]; zinc ion bindin…
OG001408:	F4JIW2	Athaliana	At4g27480 AT4G27480; Core-2/I-branching beta-1;6-N-acetylglucosaminyltransferase family protein (Glycosyltransferase); membrane [GO:0016020]; acetylglucosaminyltransferase activity [GO:0008375]
OG001409:	Q9Y5K3	Hsapiens	PCYT1B CCTB; Choline-phosphate cytidylyltransferase B (EC 2.7.7.15) (CCT-beta) (CTP:phosphocholine cytidylyltransferase B) (CCT B) (CT B) (Phosphorylcholine transferase B); cytoplasm [GO:0005737]; endoplasmic reticulum membrane [GO:0005789]; choline-phosphate cytidylyltransferase activity [GO:0004105]; CDP-choline pathway [GO:0006657]; glycerophospholipid biosynthetic process [GO:0046474]; ovaria…
OG001410:	F4JPW1	Athaliana	BASS5 BAT5 At4g12030 F16J13.100; Probable sodium/metabolite cotransporter BASS5; chloroplastic (Bile acid transporter 5) (Bile acid-sodium symporter family protein 5); chloroplast envelope [GO:0009941]; integral component of plasma membrane [GO:0005887]; plastid [GO:0009536]; organic acid transmembrane transporter activity [GO:0005342]; transporter activity [GO:0005215]; glucosinolate biosyntheti…
OG001411:	Contig11435.0.0.g86	Otrifallax	Contig11435.0.0.g86; Contig11435; Contig11435.0.0:107-2637; 13295; The ARF-like 2 binding protein BART; ; The ARF-like 2 binding protein BART; Ribosomal protein L7Ae/L30e/S12e/Gadd45 family
OG001412:	P53795	Celegans	hint-1 F21C3.3; Histidine triad nucleotide-binding protein 1; catalytic activity [GO:0003824]
OG001413:	Contig11659.g12476	Slemnae	NA
OG001414:	P54000	Scerevisiae	YMR039C; SUB1; Transcriptional coactivator; facilitates elongation through factors that modify RNAP II; role in peroxide resistance involving Rad2p; role in nonhomologous end-joining (NHEJ) of ds breaks in plasmid DNA; but not chromosomal DNA; role in the hyperosmotic stress response through polymerase recruitment at RNAP II and RNAP III genes; protein abundance increases in response to DNA repli…
OG001415:	Q9SCS3	Athaliana	At3g50520 T20E23.120; Phosphoglycerate mutase-like protein 4; catalytic activity [GO:0003824]
OG001416:	PTETP14300001001	Ptetraurelia	NA
OG001417:	P38714	Scerevisiae	YHR091C; MSR1; Mitochondrial arginyl-tRNA synthetase; mutations in human ortholog are associated with pontocerebellar hypoplasia type 6; MSR1 has a paralog; YDR341C; that arose from the whole genome duplication; SUBCELLULAR LOCATION: Mitochondrion matrix.; mitochondrial matrix [GO:0005759]; mitochondrion [GO:0005739]; arginine-tRNA ligase activity [GO:0004814]; ATP binding [GO:0005524]; arginyl-t…
OG001418:	P40306	Hsapiens	PSMB10 LMP10 MECL1; Proteasome subunit beta type-10 (EC 3.4.25.1) (Low molecular mass protein 10) (Macropain subunit MECl-1) (Multicatalytic endopeptidase complex subunit MECl-1) (Proteasome MECl-1) (Proteasome subunit beta-2i); cytoplasm [GO:0005737]; cytosol [GO:0005829]; nucleoplasm [GO:0005654]; proteasome complex [GO:0000502]; proteasome core complex [GO:0005839]; spermatoproteasome complex …
OG001419:	P12881	Dmelanogastor	Prosalpha6 PROS-35 Pros35 CG4904; Proteasome subunit alpha type-1 (EC 3.4.25.1) (PROS-Dm35) (Proteasome 35 kDa subunit); cytoplasm [GO:0005737]; microtubule associated complex [GO:0005875]; nucleus [GO:0005634]; proteasome complex [GO:0000502]; proteasome core complex [GO:0005839]; proteasome core complex; alpha-subunit complex [GO:0019773]; endopeptidase activity [GO:0004175]; threonine-type end…
OG001420:	Contig17320.g18439	Slemnae	NA
OG001421:	Q12520	Scerevisiae	YPL244C; HUT1; Protein with a role in UDP-galactose transport to the Golgi lumen; has similarity to human UDP-galactose transporter UGTrel1; exhibits a genetic interaction with S. cerevisiae ERO1; SUBCELLULAR LOCATION: Endoplasmic reticulum membrane {ECO:0000269|PubMed:11284010}; Multi-pass membrane protein {ECO:0000269|PubMed:11284010}.; endoplasmic reticulum membrane [GO:0005789]; integral comp…
OG001422:	Q21333	Celegans	CELE_K08E4.2 K08E4.2; K08E4.2; isoform a; cytoplasm [GO:0005737]; glycolipid binding [GO:0051861]; glycolipid transporter activity [GO:0017089]
OG001423:	O64850	Athaliana	At2g26200; Putative uncharacterized protein At2g26200 (S-adenosyl-L-methionine-dependent methyltransferases superfamily protein); methyltransferase activity [GO:0008168]
OG001424:	GSPATP00017808001	Ptetraurelia	Probable AMP deaminase; purine ribonucleoside monophosphate biosynthetic process; ; deaminase activity
OG001425:	Q9LZ57	Athaliana	RPL36C At5g02450 T22P11_40; 60S ribosomal protein L36-3; cytosolic large ribosomal subunit [GO:0022625]; plasmodesma [GO:0009506]; vacuolar membrane [GO:0005774]; structural constituent of ribosome [GO:0003735]; translation [GO:0006412]
OG001426:	P25696	Athaliana	ENO2 LOS2 At2g36530 F1O11.16; Bifunctional enolase 2/transcriptional activator (EC 4.2.1.11) (2-phospho-D-glycerate hydro-lyase 2) (2-phosphoglycerate dehydratase 2) (LOW EXPRESSION OF OSMOTICALLY RESPONSIVE GENES 1); apoplast [GO:0048046]; chloroplast [GO:0009507]; cytoplasm [GO:0005737]; cytosol [GO:0005829]; membrane [GO:0016020]; mitochondrial envelope [GO:0005740]; mitochondrion [GO:0005739]…
OG001427:	GSPATP00023384001	Ptetraurelia	HSP 10; protein folding; ; ATP binding
OG001428:	GSPATP00016104001	Ptetraurelia	Alanyl-tRNA synthetase; tRNA aminoacylation ; translation ; alanyl-tRNA aminoacylation; cytoplasm; ligase activity; forming aminoacyl-tRNA and related compounds ; ATP binding ; alanine-tRNA ligase activity
OG001429:	GSPATP00010102001	Ptetraurelia	; ; ;
OG001430:	GSPATP00023302001	Ptetraurelia	Phosphoglycerate kinase; glycolysis; ; phosphoglycerate kinase activity
OG001431:	Q9UJ68	Hsapiens	MSRA; Mitochondrial peptide methionine sulfoxide reductase (EC 1.8.4.11) (Peptide-methionine (S)-S-oxide reductase) (Peptide Met(O) reductase) (Protein-methionine-S-oxide reductase) (PMSR); actin cytoskeleton [GO:0015629]; cytoplasm [GO:0005737]; extracellular exosome [GO:0070062]; membrane [GO:0016020]; mitochondrion [GO:0005739]; nucleoplasm [GO:0005654]; peptide-methionine (S)-S-oxide reductas…
OG001432:	P46654	Scerevisiae	YLR048W; RPS0B; Protein component of the small (40S) ribosomal subunit; RPS0B has a paralog; RPS0A; that arose from the whole genome duplication; required for maturation of 18S rRNA along with Rps0Ap; deletion of either RPS0 gene reduces growth rate; deletion of both genes is lethal; homologous to human ribosomal protein SA and bacterial S2; SUBCELLULAR LOCATION: Cytoplasm {ECO:0000255|HAMAP-Rule…
OG001433:	Contig10707.0.g22	Otrifallax	Contig10707.0.g22; Contig10707; Contig10707.0:266-908; 2651; Ribosomal protein L16p/L10e; ribosome; translation; structural constituent of ribosome; Ribosomal protein L16p/L10e
OG001434:	Q38859	Athaliana	NRPB11 NRPD11 NRPE11 RPB13.6 At3g52090 F4F15.200; DNA-directed RNA polymerases II; IV and V subunit 11 (DNA-directed RNA polymerase II 13.6 kDa polypeptide) (DNA-directed RNA polymerase II subunit J) (DNA-directed RNA polymerase II subunit RPB11) (RNA polymerase II subunit B11); DNA-directed RNA polymerase II; core complex [GO:0005665]; DNA-directed RNA polymerase IV complex [GO:0000418]; DNA-dir…
OG001435:	Contig5586.0.g36	Otrifallax	Contig5586.0.g36; Contig5586; Contig5586.0:158-2585; 19627; Helicase conserved C-terminal domain; hydrolase activity; DNA binding; ATP-dependent helicase activity; ATP binding; helicase activity; nucleic acid binding; Helicase conserved C-terminal domain; Type III restriction enzyme; res subunit; SNF2 family N-terminal domain; DEAD/DEAH box helicase; Fcf1; Protein of unknown function (DUF1363)
OG001436:	GSPATP00012805001	Ptetraurelia	WD repeat-containing protein 68; ; ;
OG001437:	Contig15053.g16037	Slemnae	NA
OG001438:	Q9LYS6	Athaliana	CALS6 GSL11 At3g59100 F17J16.150; Putative callose synthase 6 (EC 2.4.1.34) (1;3-beta-glucan synthase) (Protein GLUCAN SYNTHASE-LIKE 11); 1;3-beta-D-glucan synthase complex [GO:0000148]; integral component of membrane [GO:0016021]; 1;3-beta-D-glucan synthase activity [GO:0003843]; (1->3)-beta-D-glucan biosynthetic process [GO:0006075]; cell wall organization [GO:0071555]; regulation of cell shape…
OG001439:	P08621	Hsapiens	SNRNP70 RNPU1Z RPU1 SNRP70 U1AP1; U1 small nuclear ribonucleoprotein 70 kDa (U1 snRNP 70 kDa) (U1-70K) (snRNP70); nuclear speck [GO:0016607]; nucleoplasm [GO:0005654]; nucleus [GO:0005634]; spliceosomal complex [GO:0005681]; U1 snRNP [GO:0005685]; nucleotide binding [GO:0000166]; poly(A) RNA binding [GO:0044822]; RNA binding [GO:0003723]; gene expression [GO:0010467]; mRNA processing [GO:0006397]…
OG001440:	Contig11165.g11927	Slemnae	NA
OG001441:	Q9FJP7	Athaliana	At5g65180; ENTH/VHS family protein (Putative uncharacterized protein At5g65180);
OG001442:	GSPATP00014788001	Ptetraurelia	40S ribosomal protein S29; putative; translation; ribosome ; intracellular; structural constituent of ribosome
OG001443:	GSPATP00020192001	Ptetraurelia	P23 co-chaperone; ; ;
OG001444:	Q6NL06	Athaliana	At1g47570; At1g47570 (RING/U-box domain-containing protein); zinc ion binding [GO:0008270]
OG001445:	GSPATP00030228001	Ptetraurelia	Phosphatidylcholine-sterol acyltransferase; lipid metabolic process; ; phosphatidylcholine-sterol O-acyltransferase activity
OG001446:	GSPATP00038036001	Ptetraurelia	Hsp70-binding protein 1; ; ; binding
OG001447:	TTHERM_000859349	Tthermophila	; phosphatidylserine decarboxylase; ;
OG001448:	GSPATP00027718001	Ptetraurelia	Defective transmitter-recycling protein; ; ; protein binding
OG001449:	Contig16452.0.g39	Otrifallax	Contig16452.0.g39; Contig16452; Contig16452.0:169-2211; 19412; Hsp70 protein; cell morphogenesis; phosphotransferase activity; alcohol group as acceptor; carbohydrate metabolic process; catalytic activity; Hsp70 protein; MreB/Mbl protein; FGGY family of carbohydrate kinases; C-terminal domain; Cell division protein FtsA; YqaJ-like viral recombinase domain; Glycosyl hydrolase family 57; Cdc37 C te…
OG001450:	Q8VYP8	Athaliana	At5g23130; Peptidoglycan-binding LysM domain-containing protein (Putative uncharacterized protein At5g23130);
OG001451:	TTHERM_00459289	Tthermophila	; hypothetical protein; ; ; ; ;
OG001452:	GSPATP00035128001	Ptetraurelia	Hydrogenosomal succinate dehydrogenase beta subunit; tricarboxylic acid cycle ; electron transport (obsolete GO:0006118); ; electron carrier activity ; iron-sulfur cluster binding ; oxidoreductase activity
OG001453:	GSPATP00017124001	Ptetraurelia	Ribosomal protein S24; translation; ribosome ; intracellular; nucleotide binding ; structural constituent of ribosome
OG001454:	Q9VQE0	Dmelanogastor	Drp1 Drp1-RA CG3210 Dmel_CG3210; Dynamin related protein 1; isoform A (Dynamin related protein 1; isoform B) (FI19305p1); microtubule associated complex [GO:0005875]; GTP binding [GO:0005525]; GTPase activity [GO:0003924]; mitochondrion localization [GO:0051646]; mitochondrion organization [GO:0007005]; mitotic cytokinesis [GO:0000281]; positive regulation of mitochondrial fission [GO:0090141]; r…
OG001455:	Q9VLF2	Dmelanogastor	Rcd-1r CG9573 Dmel_CG9573; AT13107p (Drcd-1r) (Rcd-1 related); nucleus [GO:0005634]; reproductive process [GO:0022414]; spermatogenesis [GO:0007283]
OG001456:	GSPATP00014589001	Ptetraurelia	Alkylated DNA repair protein alkB homolog 8; metabolic process; ; methyltransferase activity
OG001457:	Q9XVE5	Celegans	fce-1 C04F12.10; CAAX prenyl protease 1 homolog (EC 3.4.24.84) (Farnesylated proteins-converting enzyme 1) (FACE-1); endoplasmic reticulum membrane [GO:0005789]; integral component of membrane [GO:0016021]; membrane [GO:0016020]; metal ion binding [GO:0046872]; metalloendopeptidase activity [GO:0004222]; CAAX-box protein processing [GO:0071586]
OG001458:	Contig17439.0.g15	Otrifallax	Contig17439.0.g15; Contig17439; Contig17439.0:200-1433; 1330; Thiolase; N-terminal domain; metabolic process; transferase activity; transferring acyl groups other than amino-acyl groups; Thiolase; N-terminal domain; Thiolase; C-terminal domain; Beta-ketoacyl synthase; N-terminal domain
OG001459:	TTHERM_00590010	Tthermophila	; hypothetical protein; ; ferredoxin; 2Fe-2S type; ISC system
OG001460:	Q8W496	Athaliana	PTC52 ACD1-like TIC55-IV At4g25650 L73G19.30; Protochlorophyllide-dependent translocon component 52; chloroplastic (ACD1-like protein) (Protein TIC 55-IV) (Translocon at the inner envelope membrane of chloroplasts 55-IV); chloroplast [GO:0009507]; chloroplast envelope [GO:0009941]; chloroplast inner membrane [GO:0009706]; integral component of membrane [GO:0016021]; plastid [GO:0009536]; 2 iron; …
OG001461:	Q93XX8	Athaliana	At2g20490 T13C7.8; H/ACA ribonucleoprotein complex subunit 3-like protein (Nucleolar protein 10); box H/ACA RNP complex [GO:0072588]; Cajal body [GO:0015030]; nucleolus [GO:0005730]; snoRNA binding [GO:0030515]; polar nucleus fusion [GO:0010197]; pseudouridine synthesis [GO:0001522]; rRNA processing [GO:0006364]
OG001462:	Q5JXB2	Hsapiens	UBE2NL; Putative ubiquitin-conjugating enzyme E2 N-like (Epididymis tissue protein Li 174); extracellular exosome [GO:0070062]
OG001463:	Q94CC0	Athaliana	At5g49945 K9P8; Uncharacterized protein At5g49945; endoplasmic reticulum [GO:0005783]; endoplasmic reticulum membrane [GO:0005789]; integral component of membrane [GO:0016021]
OG001464:	PTETP1800016001	Ptetraurelia	NA
OG001465:	O95470	Hsapiens	SGPL1 KIAA1252; Sphingosine-1-phosphate lyase 1 (S1PL) (SP-lyase 1) (SPL 1) (hSPL) (EC 4.1.2.27) (Sphingosine-1-phosphate aldolase); endoplasmic reticulum [GO:0005783]; endoplasmic reticulum membrane [GO:0005789]; integral component of endoplasmic reticulum membrane [GO:0030176]; carboxy-lyase activity [GO:0016831]; pyridoxal phosphate binding [GO:0030170]; sphinganine-1-phosphate aldolase activi…
OG001466:	TTHERM_00339970	Tthermophila	; Dual specificity phosphatase; catalytic domain containing protein; protein dephosphorylation; protein tyrosine/serine/threonine phosphatase activity; Dual specificity phosphatase; catalytic domain
OG001467:	Q94920	Dmelanogastor	porin POR-1 VDAC CG6647; Voltage-dependent anion-selective channel (DmVDAC) (Porin); lipid particle [GO:0005811]; microtubule associated complex [GO:0005875]; mitochondrial outer membrane [GO:0005741]; mitochondrion [GO:0005739]; Nebenkern [GO:0016006]; pore complex [GO:0046930]; porin activity [GO:0015288]; voltage-gated anion channel activity [GO:0008308]; ion transport [GO:0006811]; mitochondr…
OG001468:	P07143	Scerevisiae	YOR065W; CYT1; Cytochrome c1; component of the mitochondrial respiratory chain; expression is regulated by the heme-activated; glucose-repressed Hap2p/3p/4p/5p CCAAT-binding complex; SUBCELLULAR LOCATION: Mitochondrion inner membrane; Single-pass membrane protein; Intermembrane side.; cytosol [GO:0005829]; mitochondrial inner membrane [GO:0005743]; mitochondrial intermembrane space [GO:0005758]; …
OG001469:	GSPATP00031113001	Ptetraurelia	U2 snRNP auxiliary factor; small subunit; putative; ; nucleus; RNA binding ; nucleotide binding ; zinc ion binding ; nucleic acid binding
OG001470:	Q96Q15	Hsapiens	SMG1 ATX KIAA0421 LIP; Serine/threonine-protein kinase SMG1 (SMG-1) (hSMG-1) (EC 2.7.11.1) (61E3.4) (Lambda/iota protein kinase C-interacting protein) (Lambda-interacting protein); cytoplasm [GO:0005737]; cytosol [GO:0005829]; nucleus [GO:0005634]; ATP binding [GO:0005524]; metal ion binding [GO:0046872]; poly(A) RNA binding [GO:0044822]; protein dimerization activity [GO:0046983]; protein kinase…
OG001471:	Q9Y231	Hsapiens	FUT9; Alpha-(1;3)-fucosyltransferase 9 (EC 2.4.1.-) (Fucosyltransferase 9) (Fucosyltransferase IX) (Fuc-TIX) (FucT-IX) (Galactoside 3-L-fucosyltransferase); Golgi apparatus [GO:0005794]; Golgi cisterna membrane [GO:0032580]; integral component of membrane [GO:0016021]; alpha-(1->3)-fucosyltransferase activity [GO:0046920]; fucosyltransferase activity [GO:0008417]; carbohydrate metabolic process […
OG001472:	GSPATP00038936001	Ptetraurelia	Pre-mRNA splicing factor; putative; transport ; mRNA metabolic process ; vesicle-mediated transport; ribonucleoprotein complex ; integral to membrane;
OG001473:	Contig1233.0.g97	Otrifallax	Contig1233.0.g97; Contig1233; Contig1233.0:5129-5936; 7466; JAB1/Mov34/MPN/PAD-1 ubiquitin protease; protein binding; JAB1/Mov34/MPN/PAD-1 ubiquitin protease; Prokaryotic homologs of the JAB domain; Maintenance of mitochondrial structure and function
OG001474:	Q22494	Celegans	vha-15 T14F9.1; Probable V-type proton ATPase subunit H 2 (V-ATPase subunit H 2) (Vacuolar proton pump subunit H 2); vacuolar proton-transporting V-type ATPase; V1 domain [GO:0000221]; proton-transporting ATPase activity; rotational mechanism [GO:0046961]; ATP hydrolysis coupled proton transport [GO:0015991]
OG001475:	Contig830.g905	Slemnae	NA
OG001476:	GSPATP00022057001	Ptetraurelia	Glycerol kinase; glycerol-3-phosphate metabolic process ; carbohydrate metabolic process; ; glycerol kinase activity
OG001477:	P50914	Hsapiens	RPL14; 60S ribosomal protein L14 (CAG-ISL 7); cytoplasm [GO:0005737]; cytosol [GO:0005829]; cytosolic large ribosomal subunit [GO:0022625]; extracellular exosome [GO:0070062]; membrane [GO:0016020]; poly(A) RNA binding [GO:0044822]; RNA binding [GO:0003723]; structural constituent of ribosome [GO:0003735]; cellular protein metabolic process [GO:0044267]; gene expression [GO:0010467]; nuclear-tran…
OG001478:	O17751	Celegans	glct-2 CELE_E03H4.12 E03H4.12; GLCT-2; membrane [GO:0016020]; galactosylgalactosylxylosylprotein 3-beta-glucuronosyltransferase activity [GO:0015018]
OG001479:	Contig1988.0.g15	Otrifallax	Contig1988.0.g15; Contig1988; Contig1988.0:2792-2984; 5271; Tim10/DDP family zinc finger; mitochondrial intermembrane space protein transporter complex; protein import into mitochondrial inner membrane; protein targeting to mitochondrion; membrane; voltage-gated potassium channel complex; potassium ion transport; voltage-gated potassium channel activity; Tim10/DDP family zinc finger; K+ channel t…
OG001480:	GSPATP00027385001	Ptetraurelia	Protein VAC14 homolog; ; ; binding
OG001481:	A1Z7R4	Dmelanogastor	NA
OG001482:	O16213	Celegans	atf-8 CELE_F17A9.3 F17A9.3; ATF-8; sequence-specific DNA binding [GO:0043565]; sequence-specific DNA binding transcription factor activity [GO:0003700]
OG001483:	F0IWS9	Celegans	CELE_R13D11.4 R13D11.4; R13D11.4; N-acetyltransferase activity [GO:0008080]
OG001484:	TTHERM_00498150	Tthermophila	; hypothetical protein; NULL; NULL; thymidylate kinase; Chromatin associated protein KTI12
OG001485:	GSPATP00028718001	Ptetraurelia	; ; ;
OG001486:	Q96DT5	Hsapiens	DNAH11; Dynein heavy chain 11; axonemal (Axonemal beta dynein heavy chain 11) (Ciliary dynein heavy chain 11); cilium [GO:0005929]; cytoplasm [GO:0005737]; dynein complex [GO:0030286]; microtubule [GO:0005874]; ATP binding [GO:0005524]; ATPase activity [GO:0016887]; microtubule motor activity [GO:0003777]; cilium movement [GO:0003341]; determination of left/right symmetry [GO:0007368]; regulation…
OG001487:	Contig13173.0.g27	Otrifallax	Contig13173.0.g27; Contig13173; Contig13173.0:203-1361; 5814; Zinc finger; C3HC4 type (RING finger); SAGA-type complex; nucleus; mRNA processing; Zinc finger; C3HC4 type (RING finger); Transcriptional regulator of RNA polII; SAGA; subunit; Suppressor of forked protein (Suf); Topoisomerase II-associated protein PAT1
OG001488:	Q9UFD9	Hsapiens	RIMBP3 KIAA1666 RIMBP3A; RIMS-binding protein 3A (RIM-BP3.A) (RIMS-binding protein 3.1) (RIM-BP3.1);
OG001489:	Q9VG26	Dmelanogastor	CG31345-RA CG31345 Dmel_CG31345; CG31345 (MIP06012p); calcium ion binding [GO:0005509]; phagocytosis [GO:0006909]
OG001490:	P29762	Hsapiens	CRABP1 RBP5; Cellular retinoic acid-binding protein 1 (Cellular retinoic acid-binding protein I) (CRABP-I); cytosol [GO:0005829]; retinal binding [GO:0016918]; retinoic acid binding [GO:0001972]; retinoid binding [GO:0005501]; retinol binding [GO:0019841]; transporter activity [GO:0005215]; multicellular organismal development [GO:0007275]; signal transduction [GO:0007165]
OG001491:	Contig19044.0.g85	Otrifallax	Contig19044.0.g85; Contig19044; Contig19044.0:119-965; 295; Radial spokehead-like protein; ; Radial spokehead-like protein
OG001492:	Q13563	Hsapiens	PKD2 TRPP2; Polycystin-2 (Autosomal dominant polycystic kidney disease type II protein) (Polycystic kidney disease 2 protein) (Polycystwin) (R48321) (Transient receptor potential cation channel subfamily P member 2); basal cortex [GO:0045180]; basal plasma membrane [GO:0009925]; cell-cell junction [GO:0005911]; ciliary basal body [GO:0036064]; ciliary membrane [GO:0060170]; cilium [GO:0005929]; c…
OG001493:	Q9ULL4	Hsapiens	PLXNB3 KIAA1206 PLXN6; Plexin-B3; integral component of membrane [GO:0016021]; plasma membrane [GO:0005886]; protein domain specific binding [GO:0019904]; semaphorin receptor activity [GO:0017154]; axon guidance [GO:0007411]; cell chemotaxis [GO:0060326]; negative regulation of cell adhesion [GO:0007162]; negative regulation of cell migration [GO:0030336]; negative regulation of GTPase activity […
OG001494:	TTHERM_00028670	Tthermophila	; Deoxyribonuclease II family protein; deoxyribonuclease II activity; DNA metabolic process;
OG001495:	TTHERM_00563970	Tthermophila	; Ubiquitin interaction motif family protein; NULL; NULL; Ezrin/radixin/moesin family; Ubiquitin interaction motif
OG001496:	Q9VGH7	Dmelanogastor	ClC-a CG31116; Chloride channel protein 2 (ClC-2) (DmClC-2) (Chloride channel-a); actin cytoskeleton [GO:0015629]; chloride channel complex [GO:0034707]; voltage-gated chloride channel activity [GO:0005247]; chloride transport [GO:0006821]
OG001497:	H3BUA1	Hsapiens	; Uncharacterized protein (Fragment);
OG001498:	Q9VNI7	Dmelanogastor	CG42675-RF CG10999 CG42675 Dmel_CG42675; AT01668p (CG42675; isoform B) (CG42675; isoform C) (CG42675; isoform F) (MIP34474p1);
OG001499:	GSPATP00017597001	Ptetraurelia	Hypothetical protein MGC76242; ; ;
OG001500:	P59282	Hsapiens	TPPP2 C14orf8; Tubulin polymerization-promoting protein family member 2 (Protein p25-beta) (TPPP/p18); cytoplasm [GO:0005737]
OG001501:	Contig8117.0.g47	Otrifallax	Contig8117.0.g47; Contig8117; Contig8117.0:213-1575; 5410; Endonuclease/Exonuclease/phosphatase family; ; Endonuclease/Exonuclease/phosphatase family
OG001502:	GSPATP00015788001	Ptetraurelia	Hypothetical protein; translation; ribosome ; intracellular; structural constituent of ribosome
OG001503:	GSPATP00008958001	Ptetraurelia	Integral membrane protein GPR180; ; ;
OG001504:	Contig4843.g5181	Slemnae	NA
OG001505:	GSPATP00011581001	Ptetraurelia	; ; ;
OG001506:	Contig10292.0.g7	Otrifallax	Contig10292.0.g7; Contig10292; Contig10292.0:366-1077; 8138; Acetyltransferase (GNAT) domain; N-acetyltransferase activity; Acetyltransferase (GNAT) domain; Protein of unknown function (DUF1643)
OG001507:	TTHERM_00502120	Tthermophila	; PHD-finger family protein; protein binding; protein binding; protein binding; protein binding; protein binding; protein binding; regulation of transcription; DNA-templated; regulation of transcription; DNA-templated; regulation of transcription; DNA-templated; regulation of transcription; DNA-templated; regulation of transcription; DNA-templated; regulation of transcription; DNA-templated; zinc…
OG001508:	GSPATP00007785001	Ptetraurelia	Peroxisomal Ca-dependent solute carrier-like protein; ; ; calcium ion binding
OG001509:	TTHERM_00196460	Tthermophila	; hypothetical protein; ; WD domain; G-beta repeat
OG001510:	Q8IU68	Hsapiens	TMC8 EVER2 EVIN2; Transmembrane channel-like protein 8 (Epidermodysplasia verruciformis protein 2); cytoplasm [GO:0005737]; endoplasmic reticulum [GO:0005783]; endoplasmic reticulum membrane [GO:0005789]; extracellular exosome [GO:0070062]; extracellular space [GO:0005615]; Golgi apparatus [GO:0005794]; integral component of membrane [GO:0016021]; nuclear membrane [GO:0031965]; receptor binding […
OG001511:	TTHERM_00180970	Tthermophila	CYC3; Cyclin; N-terminal domain containing protein; NULL; NULL; RasGEF domain; cyclin; N-terminal domain
OG001512:	TTHERM_00865430	Tthermophila	; hypothetical protein; ;
OG001513:	Contig14404.0.g63	Otrifallax	Contig14404.0.g63; Contig14404; Contig14404.0:193-5149; 19221; hypothetical protein; ;
OG001514:	Contig11639.0.g69	Otrifallax	Contig11639.0.g69; Contig11639; Contig11639.0:2792-6196; 2572; HEAT repeat; protein binding; HEAT repeat; HEAT repeats; Vacuolar 14 Fab1-binding region; HEAT-like repeat; Armadillo/beta-catenin-like repeat
OG001515:	Contig5041.g5396	Slemnae	NA
OG001516:	Contig5288.0.g36	Otrifallax	Contig5288.0.g36; Contig5288; Contig5288.0:276-3826; 10237; hypothetical protein; ;
OG001517:	Contig17569.g18687	Slemnae	NA
OG001518:	GSPATP00001369001	Ptetraurelia	MAPK-related kinase; protein amino acid phosphorylation; ; protein tyrosine kinase activity ; protein serine/threonine kinase activity ; ATP binding ; protein kinase activity
OG001519:	Contig8788.g9381	Slemnae	NA
OG001520:	Contig12036.g12873	Slemnae	NA
OG001521:	GSPATP00007608001	Ptetraurelia	Putative leucine-rich repeat-containing protein DDB_G0290503; ; ;
OG001522:	Contig283.1.g58	Otrifallax	Contig283.1.g58; Contig283; Contig283.1:212-2346; 14015; hypothetical protein; ;
OG001523:	Contig19208.0.g82	Otrifallax	Contig19208.0.g82; Contig19208; Contig19208.0:84-1326; 12228; Domain of unknown function (DUF4200); membrane; Golgi vesicle transport; viral envelope; viral capsid; structural molecule activity; Domain of unknown function (DUF4200); Retroviral envelope protein; Reovirus sigma C capsid protein; Lung surfactant protein D coiled-coil trimerisation; Syntaxin 6; N-terminal; Baculovirus polyhedron enve…
OG001524:	Contig14319.0.g81	Otrifallax	Contig14319.0.g81; Contig14319; Contig14319.0:2641-3870; 12543; Vaculolar membrane protein; ; Vaculolar membrane protein
OG001525:	GSPATP00000472001	Ptetraurelia	Hypothetical protein; ; ;
OG001526:	GSPATP00008986001	Ptetraurelia	; protein amino acid phosphorylation; cAMP-dependent protein kinase complex; cAMP-dependent protein kinase regulator activity
OG001527:	GSPATP00012000001	Ptetraurelia	; ; ;
OG001528:	TTHERM_00355810	Tthermophila	; EF hand family protein; NULL; NULL; NULL; NULL; EF hand; KID repeat; Involucrin; protein TolA
OG001529:	Contig5611.g6005	Slemnae	NA
OG001530:	TTHERM_00584570	Tthermophila	; hypothetical protein; ;
OG001531:	TTHERM_00899550	Tthermophila	; hypothetical protein; NULL; NULL; NULL; NULL; NULL; NULL; NULL; B-box zinc finger; carbamate kinase; Erp protein C-terminus; WD domain; G-beta repeat; Major surface glycoprotein; transcription elongation factor S-II; Transcription elongation factor S-II protein
OG001532:	Contig3535.g3772	Slemnae	NA
OG001533:	Contig17791.0.g69	Otrifallax	Contig17791.0.g69; Contig17791; Contig17791.0:168-1290; 10703; Zinc finger C-x8-C-x5-C-x3-H type (and similar); zinc ion binding; nucleic acid binding; Zinc finger C-x8-C-x5-C-x3-H type (and similar); Zinc knuckle; LRV protein FeS4 cluster; Membrane bound FAD containing D-sorbitol dehydrogenase
OG001534:	B9DGI8	Athaliana	BZIP63 BZO2H3 At5g28770 T32B20.4; Basic leucine zipper 63 (AtbZIP63) (bZIP protein 63) (Basic leucine zipper OPAQUE 2 homolog 3) (Basic leucine zipper O2 homolog 3); nucleus [GO:0005634]; identical protein binding [GO:0042802]; protein heterodimerization activity [GO:0046982]; sequence-specific DNA binding [GO:0043565]; sequence-specific DNA binding transcription factor activity [GO:0003700]; cel…
OG001535:	Contig174.g211	Slemnae	NA
OG001536:	GSPATP00021388001	Ptetraurelia	Uncharacterized transporter YBR287W; ; integral to membrane;
OG001537:	F4K0G5	Athaliana	NA
OG001538:	GSPATP00028228001	Ptetraurelia	; ; integral to membrane;
OG001539:	GSPATP00014144001	Ptetraurelia	PRP18; RNA splicing; spliceosome;
OG001540:	Q680Q4	Athaliana	SIZ1 At5g60410 At5g60420 MUF9.5 MUF9.70; E3 SUMO-protein ligase SIZ1 (EC 6.3.2.-); nuclear speck [GO:0016607]; nucleus [GO:0005634]; ligase activity [GO:0016874]; SUMO transferase activity [GO:0019789]; zinc ion binding [GO:0008270]; cell division [GO:0051301]; cell growth [GO:0016049]; cellular response to phosphate starvation [GO:0016036]; defense response [GO:0006952]; detection of phosphate i…
OG001541:	Q9SUD4	Athaliana	TET7 At4g28050 T13J8.160; Tetraspanin-7; integral component of membrane [GO:0016021]; plasmodesma [GO:0009506]
OG001542:	F4I8I0	Athaliana	NA
OG001543:	P38398	Hsapiens	BRCA1 RNF53; Breast cancer type 1 susceptibility protein (EC 6.3.2.-) (RING finger protein 53); BRCA1-A complex [GO:0070531]; BRCA1-BARD1 complex [GO:0031436]; chromosome [GO:0005694]; condensed nuclear chromosome [GO:0000794]; cytoplasm [GO:0005737]; gamma-tubulin ring complex [GO:0008274]; nucleoplasm [GO:0005654]; nucleus [GO:0005634]; plasma membrane [GO:0005886]; protein complex [GO:0043234]…
OG001544:	Contig18823.0.g80	Otrifallax	Contig18823.0.g80; Contig18823; Contig18823.0:1941-2970; 9146; DnaJ domain; heat shock protein binding; DnaJ domain
OG001545:	Q8H0W4	Athaliana	At3g11560 At3g11570; AT3G11560 protein (LETM1-like protein) (Putative uncharacterized protein At3g11570); chloroplast [GO:0009507]; chloroplast envelope [GO:0009941]
OG001546:	O49413	Athaliana	NA
OG001547:	TTHERM_00474360	Tthermophila	; hypothetical protein; ; Zinc finger; C2H2 type
OG001548:	F4IDS7	Athaliana	NA
OG001549:	Q8VZQ6	Athaliana	GCL2 At2g20770 F5H14.26; LanC-like protein GCL2 (G protein-coupled receptor 2-like protein 2) (Protein GCR2-like 2); extrinsic component of membrane [GO:0019898]; metal ion binding [GO:0046872]
OG001550:	TTHERM_00276040	Tthermophila	; Mitochondrial carrier protein; binding; transport; membrane; Mitochondrial carrier protein
OG001551:	Contig10134.0.g97	Otrifallax	Contig10134.0.g97; Contig10134; Contig10134.0:110-683; 23376; Rhomboid family; integral component of membrane; serine-type endopeptidase activity; Rhomboid family; Protein of unknown function (DUF3325)
OG001552:	Q9XXK1	Celegans	H28O16.1; ATP synthase subunit alpha; mitochondrial; mitochondrial inner membrane [GO:0005743]; mitochondrion [GO:0005739]; proton-transporting ATP synthase complex; catalytic core F(1) [GO:0045261]; ATP binding [GO:0005524]; proton-transporting ATP synthase activity; rotational mechanism [GO:0046933]; proton-transporting ATPase activity; rotational mechanism [GO:0046961]; ATP hydrolysis coupled …
OG001553:	F4ISE7	Athaliana	NA
OG001554:	Q95XR0	Celegans	CELE_Y39G10AR.8 Y39G10AR.8; Y39G10AR.8; GTP binding [GO:0005525]; GTPase activity [GO:0003924]
OG001555:	Contig18726.0.g44	Otrifallax	Contig18726.0.g44; Contig18726; Contig18726.0:132-861; 17059; SEP domain; protein binding; SEP domain; UBX domain; Spt20 family; Protein of unknown function (DUF3198); Protein of unknown function (DUF972)
OG001556:	Q7JW66	Dmelanogastor	CG12129 Dmel_CG12129; CG12129 (LD21545p); RNA binding [GO:0003723]
OG001557:	GSPATP00005234001	Ptetraurelia	Crooked neck-like protein 1; RNA processing; intracellular; binding
OG001558:	Q9STT3	Athaliana	T23J7.130 At3g47800; Aldose 1-epimerase (EC 5.1.3.3) (Galactose mutarotase); aldose 1-epimerase activity [GO:0004034]; carbohydrate binding [GO:0030246]; hexose metabolic process [GO:0019318]
OG001559:	P35691	Scerevisiae	YKL056C; TMA19; Protein that associates with ribosomes; homolog of translationally controlled tumor protein; green fluorescent protein (GFP)-fusion protein localizes to the cytoplasm and relocates to the mitochondrial outer surface upon oxidative stress; SUBCELLULAR LOCATION: Cytoplasm; cytoskeleton. Mitochondrion. Note=After induction of apoptosis or mild oxidative stress; reversibly translocate…
OG001560:	Q9VPY4	Dmelanogastor	CG4887-RA CG4887 Dmel_CG4887; CG4887; isoform A (CG4887; isoform B) (FI21118p1); precatalytic spliceosome [GO:0071011]; mRNA binding [GO:0003729]; nucleotide binding [GO:0000166]; zinc ion binding [GO:0008270]; mRNA splicing; via spliceosome [GO:0000398]
OG001561:	Contig2486.0.g73	Otrifallax	Contig2486.0.g73; Contig2486; Contig2486.0:317-1221; 24537; Domain found in IF2B/IF5; ; Domain found in IF2B/IF5; Transcription elongation factor Elf1 like; Splicing factor; salt tolerance regulator; Uncharacterised protein; DegV family COG1307; Probable metal-binding protein (DUF2387)
OG001562:	TTHERM_01289080	Tthermophila	; Sm protein; nucleus; small nucleolar ribonucleoprotein complex; mRNA processing; LSM domain
OG001563:	Contig13211.0.g84	Otrifallax	Contig13211.0.g84; Contig13211; Contig13211.0:174-2469; 22827; NOL1/NOP2/sun family; methylation; methyltransferase activity; nucleic acid binding; NOL1/NOP2/sun family; FtsJ-like methyltransferase
OG001564:	Q9FFN2	Athaliana	At5g03795 MED24; Probable glycosyltransferase At5g03795 (EC 2.4.-.-); Golgi membrane [GO:0000139]; integral component of membrane [GO:0016021]; transferase activity; transferring glycosyl groups [GO:0016757]; cell wall organization [GO:0071555]
OG001565:	TTHERM_00028580	Tthermophila	SPT5; KOW motif family protein; ;
OG001566:	Q8N6R0	Hsapiens	METTL13 KIAA0859 CGI-01; Methyltransferase-like protein 13 (EC 2.1.1.-); methyltransferase activity [GO:0008168]
OG001567:	F4K330	Athaliana	NA
OG001568:	O45012	Celegans	nol-5 CELE_W01B11.3 W01B11.3; NOL-5;
OG001569:	O22252	Athaliana	MHX MHX1 At2g47600 T30B22.10; Magnesium/proton exchanger (Mg(2+)/H(+) exchanger) (AtMHX) (Zinc/proton exchanger) (Zn(2+)/H(+) exchanger); integral component of membrane [GO:0016021]; vacuolar membrane [GO:0005774]; ion transport [GO:0006811]; transmembrane transport [GO:0055085]
OG001570:	Q00776	Scerevisiae	YPL259C; APM1; Mu1-like medium subunit of the AP-1 complex; binds clathrin; involved in clathrin-dependent Golgi protein sorting; the AP-1 complex is the clathrin-associated protein complex; SUBCELLULAR LOCATION: Cytoplasmic vesicle. Cytoplasmic vesicle; clathrin-coated vesicle membrane {ECO:0000250}; Peripheral membrane protein {ECO:0000250}; Cytoplasmic side {ECO:0000250}. Membrane; clathrin-co…
OG001571:	Contig17055.g18166	Slemnae	NA
OG001572:	Q8WV74	Hsapiens	NUDT8; Nucleoside diphosphate-linked moiety X motif 8; mitochondrial (Nudix motif 8) (EC 3.6.1.-); mitochondrion [GO:0005739]; hydrolase activity [GO:0016787]; metal ion binding [GO:0046872]
OG001573:	O23086	Athaliana	ALMT10 At4g00910 A_TM018A10.3 T18A10.21; Aluminum-activated malate transporter 10 (AtALMT10); integral component of membrane [GO:0016021]; malate transport [GO:0015743]
OG001574:	GSPATP00036991001	Ptetraurelia	D-lactate dehydrogenase [cytochrome] 2; mitochondrial; ; ; FAD binding ; catalytic activity ; oxidoreductase activity
OG001575:	Q9FT47	Athaliana	NA
OG001576:	O43252	Hsapiens	PAPSS1 ATPSK1 PAPSS; Bifunctional 3'-phosphoadenosine 5'-phosphosulfate synthase 1 (PAPS synthase 1) (PAPSS 1) (Sulfurylase kinase 1) (SK 1) (SK1) [Includes: Sulfate adenylyltransferase (EC 2.7.7.4) (ATP-sulfurylase) (Sulfate adenylate transferase) (SAT); Adenylyl-sulfate kinase (EC 2.7.1.25) (3'-phosphoadenosine-5'-phosphosulfate synthase) (APS kinase) (Adenosine-5'-phosphosulfate 3'-phosphotran…
OG001577:	Contig18555.0.g50	Otrifallax	Contig18555.0.g50; Contig18555; Contig18555.0:89-3387; 12196; CG-1 domain; nucleus; DNA binding; protein binding; CG-1 domain; Ankyrin repeats (3 copies); Ankyrin repeat; Ankyrin repeats (many copies); IQ calmodulin-binding motif
OG001578:	GSPATP00036828001	Ptetraurelia	Glucan; branching enzyme 1; carbohydrate metabolic process; ; cation binding ; hydrolase activity; hydrolyzing O-glycosyl compounds ; catalytic activity
OG001579:	GSPATP00022142001	Ptetraurelia	Asparaginyl-tRNA synthetase; aspartyl-tRNA aminoacylation ; asparaginyl-tRNA aminoacylation ; tRNA aminoacylation for protein translation ; translation; cytoplasm; ATP binding ; aspartate-tRNA ligase activity ; nucleic acid binding ; nucleotide binding ; asparagine-tRNA ligase activity ; aminoacyl-tRNA ligase activity
OG001580:	Q8LA90	Athaliana	NA
OG001581:	TTHERM_00290670	Tthermophila	; FMN-dependent dehydrogenase family protein; NULL; NULL; NULL; NULL; NULL; NULL; L-lactate oxidase; FMN-dependent dehydrogenase; Tryptophan synthase alpha chain; Conserved region in glutamate synthase; IMP dehydrogenase / GMP reductase; isopentenyl-diphosphate delta-isomerase; type 2
OG001582:	P39748	Hsapiens	FEN1 RAD2; Flap endonuclease 1 (FEN-1) (EC 3.1.-.-) (DNase IV) (Flap structure-specific endonuclease 1) (Maturation factor 1) (MF1) (hFEN-1); membrane [GO:0016020]; mitochondrion [GO:0005739]; nucleolus [GO:0005730]; nucleoplasm [GO:0005654]; nucleus [GO:0005634]; plasma membrane [GO:0005886]; protein complex [GO:0043234]; 5'-3' exonuclease activity [GO:0008409]; 5'-flap endonuclease activity [GO…
OG001583:	P82782	Athaliana	LCR73 At2g02147 F5O4; Defensin-like protein 8 (Low-molecular-weight cysteine-rich protein 73) (Protein LCR73); extracellular region [GO:0005576]; defense response to fungus [GO:0050832]; killing of cells of other organism [GO:0031640]
OG001584:	Contig12670.g13522	Slemnae	NA
OG001585:	Q9N5R9	Celegans	spt-16 F55A3.3; FACT complex subunit spt-16 (Facilitates chromatin transcription complex subunit spt-16); chromosome [GO:0005694]; nucleus [GO:0005634]; DNA repair [GO:0006281]; DNA replication [GO:0006260]; regulation of transcription; DNA-templated [GO:0006355]; transcription; DNA-templated [GO:0006351]
OG001586:	Q058N4	Athaliana	MRS2-11 GMN10 MGT10 At5g22830 MRN17.6; Magnesium transporter MRS2-11; chloroplastic (Magnesium Transporter 10) (AtMGT10); chloroplast [GO:0009507]; chloroplast envelope [GO:0009941]; chloroplast membrane [GO:0031969]; integral component of membrane [GO:0016021]; magnesium ion transmembrane transporter activity [GO:0015095]
OG001587:	GSPATP00019018001	Ptetraurelia	Ribosomal protein L3; translation; ribosome ; intracellular; structural constituent of ribosome
OG001588:	TTHERM_00550720	Tthermophila	UBC2; E2 ubiquitin-conjugating enzyme; ubiquitin-like protein transferase activity; ubiquitin-like protein transferase activity; post-translational protein modification; post-translational protein modification; regulation of protein metabolic process; regulation of protein metabolic process; RWD domain; Ubiquitin-conjugating enzyme
OG001589:	Q42563	Athaliana	APT2 At1g80050 F18B13.14; Adenine phosphoribosyltransferase 2 (APRT 2) (AtAPT2) (EC 2.4.2.7); cytosol [GO:0005829]; Golgi apparatus [GO:0005794]; plasma membrane [GO:0005886]; adenine phosphoribosyltransferase activity [GO:0003999]; phosphate ion transmembrane transporter activity [GO:0015114]; adenine salvage [GO:0006168]; AMP salvage [GO:0044209]; phosphate ion transmembrane transport [GO:00354…
OG001590:	P23257	Dmelanogastor	gammaTub23C Tub23C TubG TubG1 TubG23C CG3157; Tubulin gamma-1 chain (Gamma-1-tubulin); cytoplasm [GO:0005737]; gamma-tubulin complex [GO:0000930]; gamma-tubulin large complex [GO:0000931]; gamma-tubulin ring complex [GO:0008274]; gamma-tubulin small complex [GO:0008275]; microtubule [GO:0005874]; pericentriolar material [GO:0000242]; spindle [GO:0005819]; GTP binding [GO:0005525]; GTPase activity…
OG001591:	GSPATP00011231001	Ptetraurelia	Protein translation factor SUI1 homolog; translational initiation; ; translation initiation factor activity
OG001592:	Contig22341.0.g92	Otrifallax	Contig22341.0.g92; Contig22341; Contig22341.0:309-1338; 20313; Ubiquitin-conjugating enzyme; acid-amino acid ligase activity; Ubiquitin-conjugating enzyme; Protein of unknown function (DUF3276); Phytoreovirus nonstructural protein Pns9/Pns10; Protein of unknown function (DUF1387)
OG001593:	GSPATP00036955001	Ptetraurelia	Inositol-3-phosphate synthase; phospholipid biosynthetic process ; inositol biosynthetic process ; metabolic process; ; inositol-3-phosphate synthase activity ; catalytic activity ; binding
OG001594:	Contig13326.g14223	Slemnae	NA
OG001595:	P48159	Dmelanogastor	RpL23 RpL17A CG3661; 60S ribosomal protein L23 (L17A); ribosome [GO:0005840]; myosin binding [GO:0017022]; structural constituent of ribosome [GO:0003735]; mitotic spindle elongation [GO:0000022]; mitotic spindle organization [GO:0007052]; neurogenesis [GO:0022008]; translation [GO:0006412]
OG001596:	TTHERM_00049080	Tthermophila	POB3; Structure-specific recognition protein; DNA binding; nucleus;
OG001597:	Q37001	Athaliana	ACS5 ACC5 ETO2 At5g65800 F6H11.90 MPA24.15; 1-aminocyclopropane-1-carboxylate synthase 5 (ACC synthase 5) (EC 4.4.1.14) (Ethylene-overproduction protein 2) (S-adenosyl-L-methionine methylthioadenosine-lyase 5); 1-aminocyclopropane-1-carboxylate synthase activity [GO:0016847]; pyridoxal phosphate binding [GO:0030170]; 1-aminocyclopropane-1-carboxylate biosynthetic process [GO:0042218]; cell divisi…
OG001598:	A1ZA28	Dmelanogastor	CG8204-RA CG8204 Dmel_CG8204; CG8204; isoform A (CG8204; isoform B) (FI21960p1);
OG001599:	P32473	Scerevisiae	YBR221C; PDB1; E1 beta subunit of the pyruvate dehydrogenase (PDH) complex; PDH is an evolutionarily conserved multi-protein complex found in mitochondria; SUBCELLULAR LOCATION: Mitochondrion matrix.; mitochondrial nucleoid [GO:0042645]; mitochondrial pyruvate dehydrogenase complex [GO:0005967]; mitochondrion [GO:0005739]; pyruvate dehydrogenase (acetyl-transferring) activity [GO:0004739]; acetyl…
OG001600:	Contig16896.g17995	Slemnae	NA
OG001601:	Q9TYS3	Celegans	ftn-2 CELE_D1037.3 D1037.3; Ferritin (EC 1.16.3.1); cell [GO:0005623]; ferric iron binding [GO:0008199]; ferroxidase activity [GO:0004322]; identical protein binding [GO:0042802]; cellular iron ion homeostasis [GO:0006879]; defense response to Gram-positive bacterium [GO:0050830]; iron ion transport [GO:0006826]
OG001602:	GSPATP00023703001	Ptetraurelia	WD-repeat protein; ; ;
OG001603:	Contig6446.g6906	Slemnae	NA
OG001604:	Q8LEG3	Athaliana	MAP65-2 At4g26760 F10M23.100; 65-kDa microtubule-associated protein 2 (AtMAP65-2); cortical microtubule [GO:0055028]; microtubule [GO:0005874]; mitotic spindle [GO:0072686]; nucleus [GO:0005634]; phragmoplast [GO:0009524]; preprophase band [GO:0009574]; spindle [GO:0005819]; spindle pole [GO:0000922]; cell proliferation [GO:0008283]; cytokinesis by cell plate formation [GO:0000911]; microtubule c…
OG001605:	Contig13731.0.g81	Otrifallax	Contig13731.0.g81; Contig13731; Contig13731.0:89-1352; 15891; CobW/HypB/UreG; nucleotide-binding domain; helicase activity; kinase activity; glycolytic process; potassium ion binding; pyruvate kinase activity; magnesium ion binding; intracellular; transport; cellular biogenic amine metabolic process; GTP binding; GTPase activity; nucleotide phosphatase activity; transferase activity; ATP binding;…
OG001606:	Q16854	Hsapiens	DGUOK DGK; Deoxyguanosine kinase; mitochondrial (dGK) (EC 2.7.1.113); cytosol [GO:0005829]; mitochondrial matrix [GO:0005759]; mitochondrion [GO:0005739]; nucleus [GO:0005634]; ATP binding [GO:0005524]; deoxyguanosine kinase activity [GO:0004138]; nucleoside kinase activity [GO:0019206]; deoxyribonucleoside monophosphate biosynthetic process [GO:0009157]; dGTP metabolic process [GO:0046070]; guan…
OG001607:	TTHERM_00298450	Tthermophila	; MatE family protein; nucleic acid binding; nucleic acid binding; nucleic acid binding; nucleic acid binding; nucleic acid binding; zinc ion binding; zinc ion binding; zinc ion binding; zinc ion binding; zinc ion binding; MHC_I C-terminus; Extensin-like region; Apolipoprotein C-I (ApoC-1); Zinc finger C-x8-C-x5-C-x3-H type (and; Lung surfactant protein D coiled-coil
OG001608:	Contig20043.0.g30	Otrifallax	Contig20043.0.g30; Contig20043; Contig20043.0:113-1130; 21560; Metallo-beta-lactamase superfamily; hydrolase activity; Metallo-beta-lactamase superfamily; Beta-lactamase superfamily domain
OG001609:	GSPATP00031128001	Ptetraurelia	; regulation of transcription; DNA-dependent; nucleus; steroid hormone receptor activity ; transcription factor activity
OG001610:	Contig1671.g1817	Slemnae	NA
OG001611:	Q9VP62	Dmelanogastor	CG9389 Dmel_CG9389; CG9389 (EC 3.1.3.25) (GH15479p); inositol monophosphate 1-phosphatase activity [GO:0008934]; inositol monophosphate 3-phosphatase activity [GO:0052832]; inositol monophosphate 4-phosphatase activity [GO:0052833]; dephosphorylation [GO:0016311]; phosphatidylinositol phosphorylation [GO:0046854]
OG001612:	Contig8323.g8873	Slemnae	NA
OG001613:	Q7XZU1	Athaliana	SAC4 At5g20840 F22D1.10; Phosphoinositide phosphatase SAC4 (AtSAC4) (EC 3.1.3.-) (Phosphatidylinositol 3;5-bisphosphate 5-phosphatase SAC4) (Protein SUPPRESSOR OF ACTIN 4) (SAC domain protein 4); plasmodesma [GO:0009506]; vacuolar membrane [GO:0005774]; phosphoric ester hydrolase activity [GO:0042578]; phosphatidylinositol-3-phosphate biosynthetic process [GO:0036092]; vacuole organization [GO:00…
OG001614:	Q84W06	Athaliana	CSLA14 At3g56000 F27K19.180; Probable mannan synthase 14 (EC 2.4.1.-) (Cellulose synthase-like protein A14) (AtCslA14); Golgi membrane [GO:0000139]; integral component of membrane [GO:0016021]; transferase activity; transferring glycosyl groups [GO:0016757]; cell wall organization [GO:0071555]
OG001615:	P39937	Scerevisiae	YER007W; PAC2; Microtubule effector required for tubulin heterodimer formation; binds alpha-tubulin; required for normal microtubule function; null mutant exhibits cold-sensitive microtubules and sensitivity to benomyl; SUBCELLULAR LOCATION: Cytoplasm; cytoskeleton {ECO:0000305}.; cytoplasm [GO:0005737]; microtubule [GO:0005874]; alpha-tubulin binding [GO:0043014]; protein folding [GO:0006457]; t…
OG001616:	TTHERM_00077420	Tthermophila	; hypothetical protein; NULL; NULL; Myc leucine zipper domain; Homeobox associated leucine zipper
OG001617:	GSPATP00016171001	Ptetraurelia	Augmenter of liver regeneration; ; ;
OG001618:	P33908	Hsapiens	MAN1A1; Mannosyl-oligosaccharide 1;2-alpha-mannosidase IA (EC 3.2.1.113) (Man(9)-alpha-mannosidase) (Man9-mannosidase) (Mannosidase alpha class 1A member 1) (Processing alpha-1;2-mannosidase IA) (Alpha-1;2-mannosidase IA); cytoplasm [GO:0005737]; endoplasmic reticulum [GO:0005783]; endoplasmic reticulum-Golgi intermediate compartment [GO:0005793]; extracellular exosome [GO:0070062]; Golgi apparat…
OG001619:	GSPATP00000583001	Ptetraurelia	SCO2-like protein RBE_0699; electron transport (obsolete GO:0006118); ;
OG001620:	Q8LCQ3	Athaliana	At5g08565 MAH20.24; Transcription elongation factor SPT4 homolog 1; nucleus [GO:0005634]; zinc ion binding [GO:0008270]; positive regulation of DNA-templated transcription; elongation [GO:0032786]; transcription; DNA-templated [GO:0006351]
OG001621:	Contig16643.g17728	Slemnae	NA
OG001622:	Contig915.0.g62	Otrifallax	Contig915.0.g62; Contig915; Contig915.0:440-995; 9360; Acetyltransferase (GNAT) family; transferase activity; transferring acyl groups other than amino-acyl groups; N-acetyltransferase activity; Acetyltransferase (GNAT) family; FR47-like protein; Acetyltransferase (GNAT) domain; ESCO1/2 acetyl-transferase
OG001623:	Contig1048.g1142	Slemnae	NA
OG001624:	Q9NBD7	Dmelanogastor	chb CLASP Mast MESR7 orbit CG32435; CLIP-associating protein (Misexpression suppressor of ras 7) (Protein Multiple asters) (Mast) (Protein Orbit) (Protein chromosome bows); centrosome [GO:0005813]; chromosome; centromeric region [GO:0000775]; cleavage furrow [GO:0032154]; cytoplasm [GO:0005737]; fusome [GO:0045169]; germline ring canal [GO:0045172]; growth cone [GO:0030426]; microtubule associate…
OG001625:	GSPATP00021948001	Ptetraurelia	DENN domain-containing protein 5B; ; ;
OG001626:	Q18404	Celegans	swd-2.1 C33H5.6 CELE_C33H5.6; SWD-2.1;
OG001627:	GSPATP00027009001	Ptetraurelia	Similar to sp|P53154 Saccharomyces cerevisiae YGL084c GUP1; ; ;
OG001628:	Q9VLK2	Dmelanogastor	CG13096; Ribosomal L1 domain-containing protein CG13096; RNA binding [GO:0003723]
OG001629:	Q8VWF1	Athaliana	At4g34660; Putative uncharacterized protein At4g34660 (SH3 domain-containing protein) (SH3 domain-containing protein 2); cytosol [GO:0005829]
OG001630:	Contig17660.0.g109	Otrifallax	Contig17660.0.g109; Contig17660; Contig17660.0:147-3589; 967; Peptidase M16C associated; metallopeptidase activity; zinc ion binding; proteolysis; metalloendopeptidase activity; Peptidase M16C associated; Peptidase M16 inactive domain; Insulinase (Peptidase family M16)
OG001631:	TTHERM_00526580	Tthermophila	; DJ-1 family protein; NULL; NULL; NULL; NULL; DJ-1/PfpI family; DJ-1 family protein; Domain of unknown function; intracellular protease; PfpI family
OG001632:	Contig19877.0.g82	Otrifallax	Contig19877.0.g82; Contig19877; Contig19877.0:137-1224; 9270; Amino acid permease; membrane; transmembrane transport; transport; Amino acid permease
OG001633:	Contig4747.g5068	Slemnae	NA
OG001634:	GSPATP00010888001	Ptetraurelia	Vacuolar protein sorting-associated protein 16 homolog; intracellular protein transport; cytoplasm;
OG001635:	O62250	Celegans	tim-16 F45G2.8; Mitochondrial import inner membrane translocase subunit tim-16; mitochondrial inner membrane presequence translocase complex [GO:0005744]; protein import into mitochondrial matrix [GO:0030150]
OG001636:	Q93ZI1	Athaliana	At3g12300; AT3g12300/F28J15_117 (Uncharacterized protein);
OG001637:	Q93544	Celegans	CELE_F20G2.1 F20G2.1; F20G2.1; oxidoreductase activity [GO:0016491]
OG001638:	Q68D20	Hsapiens	PMS2CL PMS2P13; Protein PMS2CL (PMS2-C terminal-like protein);
OG001639:	Contig5293.0.g99	Otrifallax	Contig5293.0.g99; Contig5293; Contig5293.0:179-1258; 19039; ATP synthase delta (OSCP) subunit; ATP synthesis coupled proton transport; proton-transporting ATP synthase activity; rotational mechanism; nucleus; histone acetyltransferase complex; histone acetylation; regulation of transcription; DNA-templated; histone acetyltransferase activity; transcription coactivator activity; ATP synthase delta…
OG001640:	GSPATP00009088001	Ptetraurelia	Putative phosphoserine aminotransferase; metabolic process ; L-serine biosynthetic process; ; catalytic activity ; pyridoxal phosphate binding
OG001641:	Contig17943.g19072	Slemnae	NA
OG001642:	Contig4581.0.g73	Otrifallax	Contig4581.0.g73; Contig4581; Contig4581.0:362-1569; 17414; Mu B transposition protein; C terminal; transposition; DNA-mediated; DNA binding; autophagy; myosin complex; motor activity; GTP binding; membrane; signal transduction; signal transducer activity; Mu B transposition protein; C terminal; Prp19/Pso4-like; Autophagy protein Apg6; Myosin tail; Elongation factor Tu domain 2; Protein of unknow…
OG001643:	Q9V3X3	Dmelanogastor	EG:BACR43E12.1 CG12498 Dmel_CG12498; CG12498-PA (EG:BACR43E12.1 protein) (IP21171p); nucleus [GO:0005634]; DNA binding [GO:0003677]; DNA-templated transcription; initiation [GO:0006352]; histone modification [GO:0016570]
OG001644:	Q8N6T7	Hsapiens	SIRT6 SIR2L6; NAD-dependent protein deacetylase sirtuin-6 (EC 3.5.1.-) (Regulatory protein SIR2 homolog 6) (SIR2-like protein 6); cytoplasm [GO:0005737]; intracellular membrane-bounded organelle [GO:0043231]; nuclear telomeric heterochromatin [GO:0005724]; nucleolus [GO:0005730]; nucleoplasm [GO:0005654]; nucleus [GO:0005634]; chromatin binding [GO:0003682]; NAD(P)+-protein-arginine ADP-ribosyltr…
OG001645:	GSPATP00026570001	Ptetraurelia	MGC83715 protein; metabolic process ; tRNA processing; ; tRNA dihydrouridine synthase activity ; FAD binding ; catalytic activity
OG001646:	Contig6711.0.g90	Otrifallax	Contig6711.0.g90; Contig6711; Contig6711.0:182-782; 1506; HIT zinc finger; ; HIT zinc finger; Putative metallopeptidase domain
OG001647:	TTHERM_01008650	Tthermophila	ATR1; Phosphatidylinositol 3- and 4-kinase family protein. Sequence similarity to the ATR subfamily of the protein kinase PIKK family (Eisen et al.; 2006)."; meiotic nuclear division; meiotic nuclear division; meiotic nuclear division; meiotic nuclear division; meiotic nuclear division; meiotic nuclear division; meiotic nuclear division; meiotic nuclear division; meiotic nuclear division; meiotic…
OG001648:	P38241	Scerevisiae	YBR065C; ECM2; Pre-mRNA splicing factor; facilitates the cooperative formation of U2/U6 helix II in association with stem II in the spliceosome; function may be regulated by Slu7p; SUBCELLULAR LOCATION: Nucleus {ECO:0000269|PubMed:14562095}.; spliceosomal complex [GO:0005681]; RNA binding [GO:0003723]; mRNA splicing; via spliceosome [GO:0000398]
OG001649:	Contig22239.0.g61	Otrifallax	Contig22239.0.g61; Contig22239; Contig22239.0:197-1850; 9359; UDP-glucose/GDP-mannose dehydrogenase family; NAD binding domain; cytoplasm; oxidation-reduction process; glycerol-3-phosphate catabolic process; NAD binding; oxidoreductase activity; acting on the CH-OH group of donors; NAD or NADP as acceptor; UDP-glucose/GDP-mannose dehydrogenase family; NAD binding domain; UDP-glucose/GDP-mannose d…
OG001650:	Contig16082.0.0.g99	Otrifallax	Contig16082.0.0.g99; Contig16082; Contig16082.0.0:2384-3529; 18185; Putative RNA methylase family UPF0020; DNA methylation; N-methyltransferase activity; DNA binding; Putative RNA methylase family UPF0020; DNA methylase; Methyltransferase domain; Uncharacterised protein family (UPF0150)
OG001651:	TTHERM_00890130	Tthermophila	; Uncharacterized BCR; YhhW family COG1741 containing protein; NULL; NULL; NULL; Pirin; Cupin domain; Pirin C-terminal region
OG001652:	Contig3500.0.0.g26	Otrifallax	Contig3500.0.0.g26; Contig3500; Contig3500.0.0:114-1629; 2764; CDC45-like protein; DNA replication initiation; CDC45-like protein; Astrovirus capsid protein precursor
OG001653:	Q23116	Celegans	W01C9.4; Uncharacterized oxidoreductase W01C9.4 (EC 1.-.-.-); oxidoreductase activity [GO:0016491]
OG001654:	Contig5351.g5729	Slemnae	NA
OG001655:	Q96G75	Hsapiens	RMND5B UNQ2508/PRO5996; Protein RMD5 homolog B;
OG001656:	Q9LYA5	Athaliana	F18O22_30 At5g14240; Putative uncharacterized protein At5g14240 (Putative uncharacterized protein F18O22_30) (Thioredoxin superfamily protein);
OG001657:	P14621	Hsapiens	ACYP2 ACYP; Acylphosphatase-2 (EC 3.6.1.7) (Acylphosphatase; muscle type isozyme) (Acylphosphate phosphohydrolase 2); mitochondrion [GO:0005739]; acylphosphatase activity [GO:0003998]; phosphate-containing compound metabolic process [GO:0006796]
OG001658:	O17754	Celegans	egl-21 CELE_F01D4.4 F01D4.4; EGL-21; axon [GO:0030424]; cytoplasmic vesicle [GO:0031410]; neuronal cell body [GO:0043025]; carboxypeptidase activity [GO:0004180]; metallocarboxypeptidase activity [GO:0004181]; zinc ion binding [GO:0008270]; acetylcholine secretion; neurotransmission [GO:0014055]; protein processing [GO:0016485]
OG001659:	P57744	Scerevisiae	YJR135W-A; TIM8; Mitochondrial intermembrane space protein; forms a complex with Tim13p that delivers a subset of hydrophobic proteins to the TIM22 complex for inner membrane insertion; homolog of human TIMM8A; implicated in Mohr-Tranebjaerg syndrome; also known as deafness-dystonia-optic neuronopathy (DDON) syndrome; human TIMM8A can complement yeast null mutant; SUBCELLULAR LOCATION: Mitochondr…
OG001660:	Contig17353.0.g68	Otrifallax	Contig17353.0.g68; Contig17353; Contig17353.0:182-1241; 18259; Fatty acid desaturase; lipid metabolic process; integral component of membrane; oxidation-reduction process; fatty acid biosynthetic process; oxidoreductase activity; acting on paired donors; with incorporation or reduction of molecular oxygen; viral envelope; Fatty acid desaturase; Sphingolipid Delta4-desaturase (DES); Arenavirus gly…
OG001661:	Q9BL56	Celegans	CELE_Y65B4A.8 Y65B4A.8; Y65B4A.8; ATP binding [GO:0005524]; dephospho-CoA kinase activity [GO:0004140]; coenzyme A biosynthetic process [GO:0015937]
OG001662:	Contig18108.0.g49	Otrifallax	Contig18108.0.g49; Contig18108; Contig18108.0:213-1947; 21251; Amino acid permease; transmembrane transport; transport; membrane; intracellular protein transport; protein targeting; Amino acid permease; SecE/Sec61-gamma subunits of protein translocation complex
OG001663:	Q8IUQ0	Hsapiens	CLVS1 CRALBPL RLBP1L1; Clavesin-1 (Cellular retinaldehyde-binding protein-like) (Retinaldehyde-binding protein 1-like 1); clathrin-coated endocytic vesicle membrane [GO:0030669]; clathrin-coated vesicle [GO:0030136]; early endosome membrane [GO:0031901]; endosome [GO:0005768]; trans-Golgi network [GO:0005802]; trans-Golgi network membrane [GO:0032588]; phosphatidylinositol-3;5-bisphosphate bindin…
OG001664:	GSPATP00019010001	Ptetraurelia	Hypothetical protein; ; ; binding ; transferase activity; transferring phosphorus-containing groups
OG001665:	O00755	Hsapiens	WNT7A; Protein Wnt-7a; cell surface [GO:0009986]; endoplasmic reticulum lumen [GO:0005788]; extracellular region [GO:0005576]; extracellular space [GO:0005615]; Golgi lumen [GO:0005796]; plasma membrane [GO:0005886]; proteinaceous extracellular matrix [GO:0005578]; cytokine activity [GO:0005125]; frizzled binding [GO:0005109]; receptor agonist activity [GO:0048018]; receptor binding [GO:0005102];…
OG001666:	Q01995	Hsapiens	TAGLN SM22 WS3-10; Transgelin (22 kDa actin-binding protein) (Protein WS3-10) (Smooth muscle protein 22-alpha) (SM22-alpha); cytoplasm [GO:0005737]; epithelial cell differentiation [GO:0030855]; muscle organ development [GO:0007517]
OG001667:	P20349	Dmelanogastor	janB CG7931; Sex-regulated protein janus-B; cytosol [GO:0005829]; phosphohistidine phosphatase activity [GO:0008969]; cell differentiation [GO:0030154]; peptidyl-histidine dephosphorylation [GO:0035971]; sex differentiation [GO:0007548]
OG001668:	P82712	Dmelanogastor	Cyp12d1-p Cyp12d1 CG30489; Probable cytochrome P450 12d1 proximal; mitochondrial (EC 1.14.-.-) (CYPXIID1); mitochondrial membrane [GO:0031966]; heme binding [GO:0020037]; iron ion binding [GO:0005506]; monooxygenase activity [GO:0004497]; oxidoreductase activity; acting on paired donors; with incorporation or reduction of molecular oxygen [GO:0016705]; response to DDT [GO:0046680]; response to in…
OG001669:	TTHERM_01194640	Tthermophila	; IQ calmodulin-binding motif family protein; ; IQ calmodulin-binding motif
OG001670:	TTHERM_00125240	Tthermophila	; hypothetical protein; ;
OG001671:	O01758	Celegans	dhs-2 CELE_F55A12.4 F55A12.4; DHS-2; isoform a; oxidoreductase activity [GO:0016491]
OG001672:	GSPATP00036287001	Ptetraurelia	Ras-related protein Rab-21; intracellular protein transport ; signal transduction ; nucleocytoplasmic transport ; small GTPase mediated signal transduction ; protein transport; intracellular; protein binding ; GTP binding ; GTPase activity
OG001673:	Q9UJV3	Hsapiens	MID2 FXY2 RNF60 TRIM1; Probable E3 ubiquitin-protein ligase MID2 (EC 6.3.2.-) (Midin-2) (Midline defect 2) (Midline-2) (RING finger protein 60) (Tripartite motif-containing protein 1); cytoplasm [GO:0005737]; extracellular exosome [GO:0070062]; microtubule [GO:0005874]; ligase activity [GO:0016874]; microtubule binding [GO:0008017]; phosphoprotein binding [GO:0051219]; protein heterodimerization …
OG001674:	Contig18407.0.g86	Otrifallax	Contig18407.0.g86; Contig18407; Contig18407.0:561-1370; 15779; Predicted membrane protein; integral component of membrane; transmembrane transport; viral transcription; Predicted membrane protein; Major Facilitator Superfamily; Late expression factor 9 (LEF-9)
OG001675:	Q9UKL6	Hsapiens	PCTP STARD2; Phosphatidylcholine transfer protein (PC-TP) (START domain-containing protein 2) (StARD2) (StAR-related lipid transfer protein 2); cytosol [GO:0005829]; phosphatidylcholine binding [GO:0031210]; phosphatidylcholine transporter activity [GO:0008525]; cholesterol metabolic process [GO:0008203]; lipid transport [GO:0006869]; phospholipid transport [GO:0015914]
OG001676:	Q2MV58	Hsapiens	TCTN1 TECT1 UNQ9369/PRO34160; Tectonic-1; cytoskeleton [GO:0005856]; cytosol [GO:0005829]; extracellular space [GO:0005615]; membrane [GO:0016020]; TCTN-B9D complex [GO:0036038]; central nervous system interneuron axonogenesis [GO:0021956]; cilium morphogenesis [GO:0060271]; dorsal/ventral neural tube patterning [GO:0021904]; in utero embryonic development [GO:0001701]; neural tube formation [GO:…
OG001677:	GSPATP00005030001	Ptetraurelia	Isobutyryl-CoA dehydrogenase; mitochondrial; metabolic process ; electron transport (obsolete GO:0006118); ; oxidoreductase activity; acting on the CH-CH group of donors ; FAD binding ; acyl-CoA dehydrogenase activity ; oxidoreductase activity
OG001678:	GSPATP00026946001	Ptetraurelia	Transmembrane protein 43; ; ;
OG001679:	Q9H5J4	Hsapiens	ELOVL6 FACE LCE; Elongation of very long chain fatty acids protein 6 (EC 2.3.1.199) (3-keto acyl-CoA synthase ELOVL6) (ELOVL fatty acid elongase 6) (ELOVL FA elongase 6) (Fatty acid elongase 2) (hELO2) (Fatty acyl-CoA elongase) (Long-chain fatty-acyl elongase) (Very-long-chain 3-oxoacyl-CoA synthase 6); endoplasmic reticulum [GO:0005783]; endoplasmic reticulum membrane [GO:0005789]; integral comp…
OG001680:	Contig198.0.g17	Otrifallax	Contig198.0.g17; Contig198; Contig198.0:1077-6099; 3979; Photosystem II reaction centre I protein (PSII 4.8 kDa protein); membrane; photosystem II reaction center; photosystem II; photosynthesis; Photosystem II reaction centre I protein (PSII 4 8 kDa protein)
OG001681:	Q9N4D6	Celegans	sesn-1 Y74C9A.5; Sestrin homolog; nucleus [GO:0005634]; regulation of response to reactive oxygen species [GO:1901031]
OG001682:	Q5HYN5	Hsapiens	CT45A1 CT45-1; Cancer/testis antigen family 45 member A1 (Cancer/testis antigen 45-1) (Cancer/testis antigen 45A1);
OG001683:	Contig15506.0.g84	Otrifallax	Contig15506.0.g84; Contig15506; Contig15506.0:121-868; 18917; hypothetical protein; ;
OG001684:	Contig8746.0.g7	Otrifallax	Contig8746.0.g7; Contig8746; Contig8746.0:3324-8082; 18198; GCC2 and GCC3; ; GCC2 and GCC3; Chlamydia polymorphic membrane protein (Chlamydia PMP) repeat
OG001685:	Contig15204.0.1.g13	Otrifallax	Contig15204.0.1.g13; Contig15204; Contig15204.0.1:287-3863; 21330; hypothetical protein; ;
OG001686:	Contig18976.g20125	Slemnae	NA
OG001687:	Contig11932.g12770	Slemnae	NA
OG001688:	GSPATP00018424001	Ptetraurelia	Auxin response factor 5; ; ;
OG001689:	Contig10926.0.g112	Otrifallax	Contig10926.0.g112; Contig10926; Contig10926.0:3700-6632; 3618; Protein kinase domain; protein phosphorylation; ATP binding; protein kinase activity; Protein kinase domain
OG001690:	GSPATP00022974001	Ptetraurelia	; ; ;
OG001691:	Contig7837.0.g66	Otrifallax	Contig7837.0.g66; Contig7837; Contig7837.0:321-6076; 4592; Domain of unknown function (DUF4215); ; Domain of unknown function (DUF4215); Concanavalin A-like lectin/glucanases superfamily; HemY protein N-terminus; ABC-2 family transporter protein
OG001692:	Contig13413.0.g83	Otrifallax	Contig13413.0.g83; Contig13413; Contig13413.0:124-1402; 17854; Protein of unkown function (DUF1881); membrane; single organismal cell-cell adhesion; Protein of unkown function (DUF1881)
OG001693:	Contig6902.0.g64	Otrifallax	Contig6902.0.g64; Contig6902; Contig6902.0:765-2961; 6073; Cyclic nucleotide-binding domain; ; Cyclic nucleotide-binding domain
OG001694:	Contig9593.0.g52	Otrifallax	Contig9593.0.g52; Contig9593; Contig9593.0:3189-6927; 11004; Ankyrin repeats (3 copies); protein binding; Ankyrin repeats (3 copies); Ankyrin repeat; Ankyrin repeats (many copies)
OG001695:	GSPATP00026744001	Ptetraurelia	Lark-PA; ; ; nucleotide binding ; zinc ion binding ; nucleic acid binding
OG001696:	Contig10881.0.g42	Otrifallax	Contig10881.0.g42; Contig10881; Contig10881.0:556-3818; 4004; Tetratricopeptide repeat; ; Tetratricopeptide repeat
OG001697:	Contig6502.g6956	Slemnae	NA
OG001698:	GSPATP00022541001	Ptetraurelia	; ; ;
OG001699:	GSPATP00033822001	Ptetraurelia	; ; ;
OG001700:	Q18328	Celegans	C30F2.2 CELE_C30F2.2; C30F2.2; zinc ion binding [GO:0008270]
OG001701:	Contig9434.g10096	Slemnae	NA
OG001702:	Contig2594.0.g89	Otrifallax	Contig2594.0.g89; Contig2594; Contig2594.0:142-1603; 16445; LBP / BPI / CETP family; C-terminal domain; lipid binding; LBP / BPI / CETP family; C-terminal domain; Cholesterol oxidase; substrate-binding; LBP / BPI / CETP family; N-terminal domain
OG001703:	Contig7006.g7499	Slemnae	NA
OG001704:	GSPATP00024848001	Ptetraurelia	Tetratricopeptide repeat protein 18; ; ; binding
OG001705:	Contig15106.0.g33	Otrifallax	Contig15106.0.g33; Contig15106; Contig15106.0:171-2493; 19406; Dpy-30 motif; ; Dpy-30 motif
OG001706:	Contig15915.0.g39	Otrifallax	Contig15915.0.g39; Contig15915; Contig15915.0:757-1581; 20701; Der1-like family; ; Der1-like family
OG001707:	GSPATP00023528001	Ptetraurelia	; ; ;
OG001708:	GSPATP00016461001	Ptetraurelia	Ribosomal protein S6 kinase alpha-5; protein amino acid phosphorylation; ; protein tyrosine kinase activity ; protein serine/threonine kinase activity ; ATP binding ; protein kinase activity
OG001709:	GSPATP00014268001	Ptetraurelia	Dynein 18 kDa light chain; flagellar outer arm; ; ; calcium ion binding
OG001710:	GSPATP00028189001	Ptetraurelia	Probable 3';5'-cyclic phosphodiesterase pde-5; ; ;
OG001711:	GSPATP00008003001	Ptetraurelia	; ; ;
OG001712:	GSPATP00016475001	Ptetraurelia	; ; ;
OG001713:	GSPATP00006656001	Ptetraurelia	; ; ;
OG001714:	GSPATP00008848001	Ptetraurelia	; ; ;
OG001715:	GSPATP00037888001	Ptetraurelia	Phosphatidylinositol-4-phosphate 5-kinase; 11335-7537; ; ;
OG001716:	GSPATP00017800001	Ptetraurelia	; cell communication; ; protein binding ; phosphoinositide binding
OG001717:	GSPATP00021481001	Ptetraurelia	cAMP-dependent protein kinase type II-alpha regulatory subunit; ; ;
OG001718:	TTHERM_01248910	Tthermophila	; hypothetical protein; ; Protein of unknown function (DUF1582)
OG001719:	TTHERM_00106950	Tthermophila	; Eukaryotic aspartyl protease family protein; aspartic-type endopeptidase activity; aspartic-type endopeptidase activity; proteolysis; proteolysis; Eukaryotic aspartyl protease; phage major coat protein; Gp8
OG001720:	TTHERM_01127530	Tthermophila	; hypothetical protein; NULL; NULL; NULL; NULL; Spindle associated; MORN repeat variant; Protein of unknown function (DUF1603); Sec-independent protein translocase protein (TatC)
OG001721:	TTHERM_00674500	Tthermophila	UDH8; UvrD/REP-family DNA helicase; NULL; NULL; NULL; NULL; NULL; NULL; NULL; UvrD/REP helicase; DNA helicase II; DEAD/DEAH box helicase; ATP-dependent DNA helicase Rep; ATP-dependent DNA helicase PcrA; CRISPR-associated helicase Cas3; flagellar hook-basal body complex protein
OG001722:	Q96LB2	Hsapiens	MRGPRX1 MRGX1 SNSR3 SNSR4; Mas-related G-protein coupled receptor member X1 (Sensory neuron-specific G-protein coupled receptor 3/4); integral component of plasma membrane [GO:0005887]; G-protein coupled receptor activity [GO:0004930]; acute-phase response [GO:0006953]; G-protein coupled receptor signaling pathway [GO:0007186]
OG001723:	Contig11353.0.g90	Otrifallax	Contig11353.0.g90; Contig11353; Contig11353.0:2779-3499; 8008; Thioredoxin; ; Thioredoxin
OG001724:	Q67YN2	Athaliana	At5g41940; GTPase activator protein of Rab-like small GTPases-like protein (RabGAP/TBC domain-containing protein);
OG001725:	Contig21831.0.g92	Otrifallax	Contig21831.0.g92; Contig21831; Contig21831.0:1180-1958; 9158; SHS2 domain found in N terminus of Rpb7p/Rpc25p/MJ0397; transcription; DNA-templated; DNA-directed RNA polymerase activity; RNA binding; SHS2 domain found in N terminus of Rpb7p/Rpc25p/MJ0397; S1 RNA binding domain; RNA polymerase III subunit Rpc25
OG001726:	Q9VTF9	Dmelanogastor	Ufd1-like UFD1L CG6233; Ubiquitin fusion degradation protein 1 homolog (UB fusion protein 1); proteasome complex [GO:0000502]; cellular response to virus [GO:0098586]; positive regulation of proteasomal ubiquitin-dependent protein catabolic process [GO:0032436]; proteolysis [GO:0006508]; ubiquitin-dependent protein catabolic process [GO:0006511]
OG001727:	Q9SJM9	Athaliana	At2g36290; Alpha/beta-Hydrolases superfamily protein (Expressed protein); endoplasmic reticulum [GO:0005783]; hydrolase activity [GO:0016787]
OG001728:	Contig9844.g10526	Slemnae	NA
OG001729:	Q12250	Scerevisiae	YDL147W; RPN5; Subunit of the CSN and 26S proteasome lid complexes; similar to mammalian p55 subunit and to another S. cerevisiae regulatory subunit; Rpn7p; Rpn5p is an essential protein; the COP9 signalosome is also known as the CSN; ; COP9 signalosome [GO:0008180]; proteasome complex [GO:0000502]; proteasome regulatory particle; lid subcomplex [GO:0008541]; proteasome storage granule [GO:003451…
OG001730:	Contig18685.g19846	Slemnae	NA
OG001731:	Contig12922.0.g90	Otrifallax	Contig12922.0.g90; Contig12922; Contig12922.0:3915-6646; 13655; Uncharacterized protein family UPF0029; regulation of transcription; DNA-templated; Uncharacterized protein family UPF0029; PAS fold; Dihaem cytochrome c
OG001732:	Q9H000	Hsapiens	MKRN2 RNF62 HSPC070; Probable E3 ubiquitin-protein ligase makorin-2 (EC 6.3.2.-) (RING finger protein 62); intracellular [GO:0005622]; ligase activity [GO:0016874]; poly(A) RNA binding [GO:0044822]; zinc ion binding [GO:0008270]; protein ubiquitination [GO:0016567]
OG001733:	P38860	Scerevisiae	YHR168W; MTG2; Putative GTPase; member of the Obg family; peripheral protein of the mitochondrial inner membrane that associates with the large ribosomal subunit; required for mitochondrial translation; possibly via a role in ribosome assembly; SUBCELLULAR LOCATION: Mitochondrion inner membrane {ECO:0000269|PubMed:15591131}; Peripheral membrane protein {ECO:0000269|PubMed:15591131}; Matrix side {…
OG001734:	Q9SKS7	Athaliana	At2g20930; AT2G20930 protein (At2g20930) (Expressed protein) (Sedlin-N conserved region-containing protein); cytoplasm [GO:0005737]; ER to Golgi vesicle-mediated transport [GO:0006888]
OG001735:	Q96Q11	Hsapiens	TRNT1 CGI-47; CCA tRNA nucleotidyltransferase 1; mitochondrial (EC 2.7.7.72) (Mitochondrial tRNA nucleotidyl transferase; CCA-adding) (mt CCA-adding enzyme) (mt tRNA CCA-diphosphorylase) (mt tRNA CCA-pyrophosphorylase) (mt tRNA adenylyltransferase); intracellular [GO:0005622]; mitochondrion [GO:0005739]; ATP binding [GO:0005524]; ATP:3'-cytidine-cytidine-tRNA adenylyltransferase activity [GO:0052…
OG001736:	Q9SFC6	Athaliana	GDI1 At3g07880 F17A17.22; Rho GDP-dissociation inhibitor 1 (AtRhoGDI1) (Rho GDI-1); cytoplasm [GO:0005737]; GTPase activator activity [GO:0005096]; Rho GDP-dissociation inhibitor activity [GO:0005094]; cell tip growth [GO:0009932]; root epidermal cell differentiation [GO:0010053]
OG001737:	Q27474	Celegans	lig-1 C29A12.3; DNA ligase 1 (EC 6.5.1.1) (DNA ligase I) (Polydeoxyribonucleotide synthase [ATP] 1); nucleus [GO:0005634]; ATP binding [GO:0005524]; DNA binding [GO:0003677]; DNA ligase (ATP) activity [GO:0003910]; metal ion binding [GO:0046872]; cell cycle [GO:0007049]; cell division [GO:0051301]; DNA biosynthetic process [GO:0071897]; DNA ligation involved in DNA repair [GO:0051103]; DNA recomb…
OG001738:	P53009	Scerevisiae	YGL083W; SCY1; Putative kinase; suppressor of GTPase mutant; similar to bovine rhodopsin kinase; may have a role in intracellular sterol transport; ; ATP binding [GO:0005524]; protein kinase activity [GO:0004672]
OG001739:	F4IN86	Athaliana	NA
OG001740:	Contig16709.0.0.g39	Otrifallax	Contig16709.0.0.g39; Contig16709; Contig16709.0.0:122-914; 468; Biotin/lipoate A/B protein ligase family; catalytic activity; cellular protein modification process; Biotin/lipoate A/B protein ligase family; Biotin protein ligase C terminal domain; Bacterial mobilisation protein (MobC)
OG001741:	Q9VUL1	Dmelanogastor	CTPsyn CG45070; CTP synthase (EC 6.3.4.2) (CTP synthetase) (UTP--ammonia ligase); cytoophidium [GO:0097268]; cytoplasm [GO:0005737]; cytosol [GO:0005829]; ATP binding [GO:0005524]; CTP synthase activity [GO:0003883]; 'de novo' CTP biosynthetic process [GO:0044210]; CTP biosynthetic process [GO:0006241]; glutamine metabolic process [GO:0006541]; larval lymph gland hemopoiesis [GO:0035167]; neuroge…
OG001742:	P53067	Scerevisiae	YGL241W; KAP114; Karyopherin; responsible for nuclear import of specific proteins; cargoes include Spt15p; Sua7p; histones H2A and H2B; and Nap1p; amino terminus shows similarity to those of other importins; particularly Cse1p; localization is primarily nuclear; function is regulated by sumoylation; protein abundance increases in response to DNA replication stress; SUBCELLULAR LOCATION: Cytoplasm…
OG001743:	E1JGR4	Dmelanogastor	CG42496-RA CG42496 Dmel_CG42496; CG42496; isoform A (CG42496; isoform B) (LD37882p1); mitochondrial intermembrane space [GO:0005758]; aerobic respiration [GO:0009060]; mitochondrial respiratory chain complex IV assembly [GO:0033617]
OG001744:	O60566	Hsapiens	BUB1B BUBR1 MAD3L SSK1; Mitotic checkpoint serine/threonine-protein kinase BUB1 beta (EC 2.7.11.1) (MAD3/BUB1-related protein kinase) (hBUBR1) (Mitotic checkpoint kinase MAD3L) (Protein SSK1); anaphase-promoting complex [GO:0005680]; condensed chromosome kinetochore [GO:0000777]; condensed chromosome outer kinetochore [GO:0000940]; condensed nuclear chromosome kinetochore [GO:0000778]; cytoplasm …
OG001745:	P41318	Scerevisiae	YNL006W; LST8; Protein required for the transport of Gap1p; required for the transport of amino acid permease Gap1p from the Golgi to the cell surface; component of the TOR signaling pathway; associates with both Tor1p and Tor2p; contains a WD-repeat; SUBCELLULAR LOCATION: Cell membrane; Peripheral membrane protein; Cytoplasmic side. Vacuole membrane; Peripheral membrane protein; Cytoplasmic side…
OG001746:	TTHERM_00215884	Tthermophila	; Myosin-10; putative; ; ; ; ; ;
OG001747:	Q12049	Scerevisiae	YPR045C; THP3; Protein that may have a role in transcription elongation; forms a complex with Csn12p that is recruited to transcribed genes; possibly involved in splicing based on pre-mRNA accumulation defect for many intron-containing genes; SUBCELLULAR LOCATION: Nucleus {ECO:0000269|PubMed:14562095}.; nucleus [GO:0005634]; mRNA splicing; via spliceosome [GO:0000398]; regulation of transcription…
OG001748:	Q9VHN7	Dmelanogastor	CG8036 Dmel_CG8036; CG8036; isoform B (EC 2.2.1.1) (CG8036; isoform C) (EC 2.2.1.1) (LP07963p); cytosol [GO:0005829]; lipid particle [GO:0005811]; microtubule associated complex [GO:0005875]; transketolase activity [GO:0004802]; cytoplasmic microtubule organization [GO:0031122]; regulation of chromatin silencing [GO:0031935]
OG001749:	Q9VHV5	Dmelanogastor	Gie Arl8 CG7891; ADP-ribosylation factor-like protein 8 (Novel small G protein indispensable for equal chromosome segregation) (dGie); cytoplasm [GO:0005737]; extrinsic component of lysosome membrane [GO:0032419]; lysosome [GO:0005764]; midbody [GO:0030496]; spindle midzone [GO:0051233]; alpha-tubulin binding [GO:0043014]; beta-tubulin binding [GO:0048487]; GDP binding [GO:0019003]; GTP binding […
OG001750:	Q9VTU0	Dmelanogastor	CG5645; Protein KRI1 homolog;
OG001751:	Q9S7L6	Athaliana	At2g05230 At2g05250; At2g05250/F5G3.15 (DNAJ heat shock N-terminal domain-containing protein) (Expressed protein) (Putative uncharacterized protein At2g05230) (Putative uncharacterized protein At2g05250);
OG001752:	Q9LXX6	Athaliana	SEC15A At3g56640 T5P19.290; Exocyst complex component SEC15A (AtSec15a) (Probable exocyst complex component 6); cytosol [GO:0005829]; exocyst [GO:0000145]; vesicle docking involved in exocytosis [GO:0006904]
OG001753:	Q04500	Scerevisiae	YML093W; UTP14; Subunit of U3-containing Small Subunit (SSU) processome complex; involved in production of 18S rRNA and assembly of small ribosomal subunit; SUBCELLULAR LOCATION: Nucleus; nucleolus {ECO:0000269|PubMed:12068309}.; nucleolus [GO:0005730]; small-subunit processome [GO:0032040]; ATP binding [GO:0005524]; endonucleolytic cleavage in 5'-ETS of tricistronic rRNA transcript (SSU-rRNA; 5.…
OG001754:	Contig5723.0.g86	Otrifallax	Contig5723.0.g86; Contig5723; Contig5723.0:105-2104; 16552; Sec63 Brl domain; heat shock protein binding; Sec63 Brl domain; DnaJ domain
OG001755:	TTHERM_00316160	Tthermophila	; hypothetical protein; ;
OG001756:	TTHERM_01050690	Tthermophila	PRE8; 20S proteasome core alpha subunit 2; threonine-type endopeptidase activity; proteasome core complex; proteolysis involved in cellular protein catabolic process; peptidase; T1 family
OG001757:	Contig20407.0.g72	Otrifallax	Contig20407.0.g72; Contig20407; Contig20407.0:141-2853; 17299; C2H2-type zinc finger; ; C2H2-type zinc finger
OG001758:	O14602	Hsapiens	EIF1AY; Eukaryotic translation initiation factor 1A; Y-chromosomal (eIF-1A Y isoform) (Eukaryotic translation initiation factor 4C) (eIF-4C); translation initiation factor activity [GO:0003743]
OG001759:	F4K1W7	Athaliana	NA
OG001760:	F4K2Y3	Athaliana	NA
OG001761:	TTHERM_00149400	Tthermophila	; hypothetical protein; NULL; NULL; NULL; HEAT repeat; GoLoco motif; Domain of unknown function (DUF1981)
OG001762:	F4K6N0	Athaliana	NA
OG001763:	Q8WXF0	Hsapiens	SRSF12 SFRS13B SFRS19 SRRP35; Serine/arginine-rich splicing factor 12 (35 kDa SR repressor protein) (SRrp35) (Splicing factor; arginine/serine-rich 13B) (Splicing factor; arginine/serine-rich 19); nucleoplasm [GO:0005654]; nucleotide binding [GO:0000166]; poly(A) RNA binding [GO:0044822]; RNA binding [GO:0003723]; RS domain binding [GO:0050733]; unfolded protein binding [GO:0051082]; cytoplasmic …
OG001764:	O81850	Athaliana	IRT2 At4g19680 T16H5.40; Fe(2+) transport protein 2 (Fe(II) transport protein 2) (Iron-regulated transporter 2); integral component of membrane [GO:0016021]; plasma membrane [GO:0005886]; zinc ion transmembrane transporter activity [GO:0005385]; iron ion homeostasis [GO:0055072]
OG001765:	O81030	Athaliana	GULLO5 At2g46740 F19D11.2; L-gulonolactone oxidase 5 (AtGulLO5) (EC 1.1.3.8); cell wall [GO:0005618]; membrane [GO:0016020]; D-arabinono-1;4-lactone oxidase activity [GO:0003885]; flavin adenine dinucleotide binding [GO:0050660]; L-gulonolactone oxidase activity [GO:0050105]; UDP-N-acetylmuramate dehydrogenase activity [GO:0008762]; L-ascorbic acid biosynthetic process [GO:0019853]
OG001766:	Q94BR4	Athaliana	PRP19A MAC3A PUB59 At1g04510 F19P19.2; Pre-mRNA-processing factor 19 homolog 1 (EC 6.3.2.-) (MOS4-associated complex protein 3A) (MAC protein 3A) (Plant U-box protein 59) (U-box domain-containing protein 59); catalytic step 2 spliceosome [GO:0071013]; nucleolus [GO:0005730]; nucleus [GO:0005634]; Prp19 complex [GO:0000974]; U2-type catalytic step 1 spliceosome [GO:0071006]; ligase activity [GO:00…
OG001767:	Contig20508.0.g59	Otrifallax	Contig20508.0.g59; Contig20508; Contig20508.0:94-1588; 374; tRNA pseudouridine synthase; RNA modification; pseudouridine synthesis; pseudouridine synthase activity; RNA binding; tRNA pseudouridine synthase; Domain of unknown function (DUF4407)
OG001768:	Q02775	Scerevisiae	YDR088C; SLU7; RNA splicing factor; required for ATP-independent portion of 2nd catalytic step of spliceosomal RNA splicing; interacts with Prp18p; contains zinc knuckle domain; SUBCELLULAR LOCATION: Nucleus {ECO:0000269|PubMed:14562095}.; spliceosomal complex [GO:0005681]; U2-type post-spliceosomal complex [GO:0071021]; nucleic acid binding [GO:0003676]; zinc ion binding [GO:0008270]; generation…
OG001769:	Q00403	Hsapiens	GTF2B TF2B TFIIB; Transcription initiation factor IIB (General transcription factor TFIIB) (S300-II); nucleolus [GO:0005730]; nucleoplasm [GO:0005654]; nucleus [GO:0005634]; core promoter binding [GO:0001047]; thyroid hormone receptor binding [GO:0046966]; transcription factor binding [GO:0008134]; zinc ion binding [GO:0008270]; gene expression [GO:0010467]; regulation of transcription; DNA-templ…
OG001770:	GSPATP00002798001	Ptetraurelia	20S proteasome beta 4 subunit; ubiquitin-dependent protein catabolic process; proteasome core complex; threonine-type endopeptidase activity
OG001771:	Q9VCT9	Dmelanogastor	Usp12-46 CG7023 Dmel_CG7023; RE52890p (Ubiquitin-specific protease 12/46 ortholog); ubiquitin-specific protease activity [GO:0004843]; negative regulation of Notch signaling pathway [GO:0045746]; protein deubiquitination [GO:0016579]; ubiquitin-dependent protein catabolic process [GO:0006511]
OG001772:	PTETP4900001001	Ptetraurelia	NA
OG001773:	Contig19882.0.g6	Otrifallax	Contig19882.0.g6; Contig19882; Contig19882.0:126-1718; 23285; DNA polymerase alpha/epsilon subunit B; DNA replication; DNA-directed DNA polymerase activity; DNA binding; DNA polymerase alpha/epsilon subunit B
OG001774:	Contig3657.g3907	Slemnae	NA
[truncated: 198,335 more rows]
[truncated: 2 more columns]
