# Supplementary material for: Preferential expression of scores of functionally and evolutionarily diverse DNA and RNA-binding proteins during Oxytricha trifallax macronuclear development
Source: PLoS One. 2017 Feb 16;12(2):e0170870. doi: 10.1371/journal.pone.0170870 (PMC5312943; doi:10.1371/journal.pone.0170870)
Supplement: S3 Dataset — Column 1 = gene id, column 2 = gene name, column 3 = orthogroup, column 4 = gene description/annotation, column 5–10 = member of various curated gene lists (1 = yes), column 11 = associated curated gene list used for Figs. (TXT) [file pone.0170870.s021.txt]

gene_id	gene_name	orthogroup	description	RNA	transcription	DNA	chromatin	devconserved	other	gene_group
Contig13288.0.g36	PTCD1a	OG000011:	Contig13288.0.g36, Contig13288, Contig13288.0:279-1935, 20584, PPR repeat family, , PPR repeat family, Pentatricopeptide repeat domain, PPR repeat, Tetratricopeptide repeat, Mitochondrial ATPase expression, Protein of unknown function (DUF3549), NETI protein, Replication factor C C-terminal domain, Domain of unknown function (DUF1955)	1	0	0	0	0	0	RNA
Contig21187.0.g64	PTCD1b	OG000011:	Contig21187.0.g64, Contig21187, Contig21187.0:100-4400, 19437, PPR repeat family, , PPR repeat family, PPR repeat, Pentatricopeptide repeat domain, Evolutionarily conserved signalling intermediate in Toll pathway, Tetratricopeptide repeat	1	0	0	0	0	0	RNA
Contig1140.1.g131	CSNK1G2o	OG000058:	Contig1140.1.g131, Contig1140, Contig1140.1:1186-5133, 15297, Protein kinase domain, protein phosphorylation, ATP binding, protein kinase activity, Protein kinase domain, Phosphotransferase enzyme family	1	0	0	0	0	0	RNA
Contig20635.0.g113	PPIGa	OG000098:	Contig20635.0.g113, Contig20635, Contig20635.0:489-1008, 24139, Cyclophilin type peptidyl-prolyl cis-trans isomerase/CLD, protein folding, peptidyl-prolyl cis-trans isomerase activity, Cyclophilin type peptidyl-prolyl cis-trans isomerase/CLD	1	0	0	0	1	0	RNA
Contig22608.0.g34	PPIGb	OG000098:	Contig22608.0.g34, Contig22608, Contig22608.0:798-1389, 16062, Cyclophilin type peptidyl-prolyl cis-trans isomerase/CLD, protein folding, peptidyl-prolyl cis-trans isomerase activity, Cyclophilin type peptidyl-prolyl cis-trans isomerase/CLD	1	0	0	0	1	0	RNA
Contig22233.0.g56	PPIGc	OG000098:	Contig22233.0.g56, Contig22233, Contig22233.0:1347-1953, 9354, Cyclophilin type peptidyl-prolyl cis-trans isomerase/CLD, protein folding, peptidyl-prolyl cis-trans isomerase activity, Cyclophilin type peptidyl-prolyl cis-trans isomerase/CLD	1	0	0	0	1	0	RNA
Contig22302.0.g105	PPIGd	OG000098:	Contig22302.0.g105, Contig22302, Contig22302.0:688-1546, 7805, Cyclophilin type peptidyl-prolyl cis-trans isomerase/CLD, protein folding, peptidyl-prolyl cis-trans isomerase activity, DNA replication initiation, Cyclophilin type peptidyl-prolyl cis-trans isomerase/CLD, Hexon-associated protein (IIIa), CDC45-like protein	1	0	0	0	1	0	RNA
Contig18790.0.g38	PPIGe	OG000098:	Contig18790.0.g38, Contig18790, Contig18790.0:1498-2174, 9887, Cyclophilin type peptidyl-prolyl cis-trans isomerase/CLD, protein folding, peptidyl-prolyl cis-trans isomerase activity, Cyclophilin type peptidyl-prolyl cis-trans isomerase/CLD	1	0	0	0	1	0	RNA
Contig18682.0.g26	PPIGf	OG000098:	Contig18682.0.g26, Contig18682, Contig18682.0:150-1146, 5703, Cyclophilin type peptidyl-prolyl cis-trans isomerase/CLD, protein folding, peptidyl-prolyl cis-trans isomerase activity, Cyclophilin type peptidyl-prolyl cis-trans isomerase/CLD	1	0	0	0	1	0	RNA
Contig21202.0.g37	ZFP36a	OG000136:	Contig21202.0.g37, Contig21202, Contig21202.0:303-1932, 7515, Zinc finger C-x8-C-x5-C-x3-H type (and similar), zinc ion binding, nucleic acid binding, Zinc finger C-x8-C-x5-C-x3-H type (and similar)	1	0	0	0	0	0	RNA
Contig17081.0.g13	ZFP36b	OG000136:	Contig17081.0.g13, Contig17081, Contig17081.0:122-1592, 983, Zinc finger C-x8-C-x5-C-x3-H type (and similar), zinc ion binding, nucleic acid binding, Zinc finger C-x8-C-x5-C-x3-H type (and similar)	1	0	0	0	0	0	RNA
Contig11814.0.g66	ZFP36c	OG000136:	Contig11814.0.g66, Contig11814, Contig11814.0:571-1652, 1150, Zinc finger C-x8-C-x5-C-x3-H type (and similar), zinc ion binding, nucleic acid binding, Zinc finger C-x8-C-x5-C-x3-H type (and similar), EcsC protein family	1	0	0	0	0	0	RNA
Contig14954.0.g18	ZFP36d	OG000136:	Contig14954.0.g18, Contig14954, Contig14954.0:294-1803, 17472, Zinc finger C-x8-C-x5-C-x3-H type (and similar), zinc ion binding, nucleic acid binding, Zinc finger C-x8-C-x5-C-x3-H type (and similar)	1	0	0	0	0	0	RNA
Contig20522.0.g3	ZFP36e	OG000136:	Contig20522.0.g3, Contig20522, Contig20522.0:233-1280, 6806, Zinc finger C-x8-C-x5-C-x3-H type (and similar), zinc ion binding, nucleic acid binding, Zinc finger C-x8-C-x5-C-x3-H type (and similar), LRV protein FeS4 cluster	1	0	0	0	0	0	RNA
Contig9039.0.0.g104	ZFP36f	OG000136:	Contig9039.0.0.g104, Contig9039, Contig9039.0.0:332-1508, 9170, Zinc finger C-x8-C-x5-C-x3-H type (and similar), zinc ion binding, nucleic acid binding, Zinc finger C-x8-C-x5-C-x3-H type (and similar)	1	0	0	0	0	0	RNA
Contig18156.0.g49	ZFP36g	OG000136:	Contig18156.0.g49, Contig18156, Contig18156.0:188-2007, 16724, Zinc finger C-x8-C-x5-C-x3-H type (and similar), zinc ion binding, nucleic acid binding, Zinc finger C-x8-C-x5-C-x3-H type (and similar)	1	0	0	0	0	0	RNA
Contig4371.0.g71	NPL3	OG000166:	Contig4371.0.g71, Contig4371, Contig4371.0:288-1949, 7000, RNA recognition motif. (a.k.a. RRM, RBD, or RNP domain), zinc ion binding, nucleic acid binding, RNA recognition motif (a k a RRM, RBD, or RNP domain), RNA recognition motif (a k a RRM, RBD, or RNP domain), Zinc knuckle, Vta1 like	1	1	0	0	0	0	pol2
Contig12082.0.g38	DHX33a	OG000193:	Contig12082.0.g38, Contig12082, Contig12082.0:124-2585, 24607, Helicase associated domain (HA2), , Helicase associated domain (HA2), Oligonucleotide/oligosaccharide-binding (OB)-fold, Helicase conserved C-terminal domain, DEAD/DEAH box helicase, AAA domain, Type II/IV secretion system protein, Flavivirus DEAD domain, Uncharacterised P-loop hydrolase UPF0079, Part of AAA domain, NACHT domain, Type…	1	1	0	0	0	0	pol2
Contig18937.0.g110	DHX33b	OG000193:	Contig18937.0.g110, Contig18937, Contig18937.0:148-3637, 5026, Helicase associated domain (HA2), helicase activity, nucleic acid binding, viral genome replication, ATP-dependent helicase activity, transport, ATP binding, SRP-dependent cotranslational protein targeting to membrane, intracellular, small GTPase mediated signal transduction, GTP binding, Helicase associated domain (HA2), Oligonucleot…	1	1	0	0	0	0	pol2
Contig3639.0.g11	DHX33c	OG000193:	Contig3639.0.g11, Contig3639, Contig3639.0:85-3310, 16155, Oligonucleotide/oligosaccharide-binding (OB)-fold, helicase activity, nucleic acid binding, intracellular, transport, viral genome replication, ATP-dependent helicase activity, ATP binding, Oligonucleotide/oligosaccharide-binding (OB)-fold, Helicase associated domain (HA2), Helicase conserved C-terminal domain, AAA domain, Type II/IV secr…	1	1	0	0	0	0	pol2
Contig13549.0.g40	DHX33d	OG000193:	Contig13549.0.g40, Contig13549, Contig13549.0:136-4243, 21570, Oligonucleotide/oligosaccharide-binding (OB)-fold, helicase activity, RNA binding, nucleic acid binding, intracellular, transport, viral genome replication, ATP-dependent helicase activity, ATP binding, viral capsid, Oligonucleotide/oligosaccharide-binding (OB)-fold, Helicase associated domain (HA2), Helicase conserved C-terminal doma…	1	1	0	0	0	0	pol2
Contig431.1.g125	HNRNPDLa	OG000206:	Contig431.1.g125, Contig431, Contig431.1:921-4793, 14222, RNA recognition motif. (a.k.a. RRM, RBD, or RNP domain), nucleic acid binding, RNA recognition motif (a k a RRM, RBD, or RNP domain), RNA recognition motif (a k a RRM, RBD, or RNP domain)	1	0	0	0	0	0	RNA
Contig875.0.g6	HNRNPDLb	OG000206:	Contig875.0.g6, Contig875, Contig875.0:135-2392, 1637, RNA recognition motif. (a.k.a. RRM, RBD, or RNP domain), nucleic acid binding, integral component of membrane, RNA recognition motif (a k a RRM, RBD, or RNP domain), RNA recognition motif (a k a RRM, RBD, or RNP domain), RNA binding motif, Transmembrane protein	1	0	0	0	0	0	RNA
Contig13747.0.g27	HNRNPDLc	OG000206:	Contig13747.0.g27, Contig13747, Contig13747.0:106-2203, 134, RNA recognition motif. (a.k.a. RRM, RBD, or RNP domain), nucleic acid binding, RNA recognition motif (a k a RRM, RBD, or RNP domain), RNA recognition motif (a k a RRM, RBD, or RNP domain)	1	0	0	0	0	0	RNA
Contig2302.0.g28	HNRNPDLd	OG000206:	Contig2302.0.g28, Contig2302, Contig2302.0:258-4762, 20054, RNA recognition motif. (a.k.a. RRM, RBD, or RNP domain), nucleic acid binding, RNA recognition motif (a k a RRM, RBD, or RNP domain), RNA recognition motif (a k a RRM, RBD, or RNP domain)	1	0	0	0	0	0	RNA
Contig16885.0.g71	OTIWI7	OG000218:	Contig16885.0.g71, Contig16885, Contig16885.0:263-3005, 22814, Piwi domain, protein binding, ribosome, intracellular, translation, structural constituent of ribosome, Piwi domain, PAZ domain, Ribosomal protein L22p/L17e	1	0	0	0	1	0	RNA
Contig22121.0.g34	OTIWI9	OG000218:	Contig22121.0.g34, Contig22121, Contig22121.0:155-2765, 10986, Piwi domain, protein binding, Piwi domain, PAZ domain, Thioredoxin-like	1	0	0	0	1	0	RNA
Contig16116.0.g20	OTIWI1	OG000218:	Contig16116.0.g20, Contig16116, Contig16116.0:187-2632, 4333, Piwi domain, protein binding, Piwi domain, PAZ domain, Herpes virus U44 protein	1	0	0	0	1	0	RNA
Contig5427.0.g22	OTIWI4	OG000218:	Contig5427.0.g22, Contig5427, Contig5427.0:82-2521, 8036, Piwi domain, protein binding, Piwi domain, PAZ domain	1	0	0	0	1	0	RNA
Contig276.0.g87	OTIWI3	OG000218:	Contig276.0.g87, Contig276, Contig276.0:110-2511, 21505, Piwi domain, protein binding, Piwi domain, PAZ domain, Complex1 LYR-like	1	0	0	0	1	0	RNA
Contig13836.0.g22	OTIWI2	OG000218:	Contig13836.0.g22, Contig13836, Contig13836.0:225-2583, 10109, Piwi domain, protein binding, Piwi domain, PAZ domain, Domain of unknown function (DUF1785)	1	0	0	0	1	0	RNA
Contig1484.1.g65	OTIWI13	OG000218:	Contig1484.1.g65, Contig1484, Contig1484.1:209-2567, 24875, Piwi domain, , Piwi domain, PAZ domain, Domain of unknown function (DUF1785)	1	0	0	0	1	0	RNA
Contig6913.0.g50	NAT2a	OG000252:	Contig6913.0.g50, Contig6913, Contig6913.0:124-1060, 8696, N-acetyltransferase, metabolic process, acetyltransferase activity, oxidation-reduction process, oxidoreductase activity, N-acetyltransferase, Taurine catabolism dioxygenase TauD, TfdA family, OTU-like cysteine protease	1	0	0	0	0	0	RNA
Contig17614.0.g88	NAT2b	OG000252:	Contig17614.0.g88, Contig17614, Contig17614.0:168-1194, 10379, Inosine-uridine preferring nucleoside hydrolase, , Inosine-uridine preferring nucleoside hydrolase	1	0	0	0	0	0	RNA
Contig9474.0.1.g17	NAT2c	OG000252:	Contig9474.0.1.g17, Contig9474, Contig9474.0.1:32-947, 5694, N-acetyltransferase, metabolic process, acetyltransferase activity, N-acetyltransferase	1	0	0	0	0	0	RNA
Contig14869.0.g41	NAT2d	OG000252:	Contig14869.0.g41, Contig14869, Contig14869.0:237-2411, 3328, Inosine-uridine preferring nucleoside hydrolase, metabolic process, acetyltransferase activity, Inosine-uridine preferring nucleoside hydrolase, N-acetyltransferase	1	0	0	0	0	0	RNA
Contig8898.0.g87	NAT2e	OG000252:	Contig8898.0.g87, Contig8898, Contig8898.0:235-2416, 23166, Inosine-uridine preferring nucleoside hydrolase, metabolic process, acetyltransferase activity, cytoplasm, rRNA processing, rRNA methyltransferase activity, Inosine-uridine preferring nucleoside hydrolase, N-acetyltransferase, rRNA small subunit methyltransferase G	1	0	0	0	0	0	RNA
Contig19183.0.g22	UNKa	OG000263:	Contig19183.0.g22, Contig19183, Contig19183.0:100-2723, 9431, Zinc finger C-x8-C-x5-C-x3-H type (and similar), zinc ion binding, nucleic acid binding, Zinc finger C-x8-C-x5-C-x3-H type (and similar)	1	0	0	0	0	0	RNA
Contig7827.0.g36	UNKb	OG000263:	Contig7827.0.g36, Contig7827, Contig7827.0:368-3690, 19954, SAM domain (Sterile alpha motif), zinc ion binding, nucleic acid binding, SAM domain (Sterile alpha motif), Zinc finger C-x8-C-x5-C-x3-H type (and similar)	1	0	0	0	0	0	RNA
Contig22661.0.g5	UNKc	OG000263:	Contig22661.0.g5, Contig22661, Contig22661.0:294-4383, 22303, hypothetical protein, ,	1	0	0	0	0	0	RNA
Contig11043.0.g59	UNKd	OG000263:	Contig11043.0.g59, Contig11043, Contig11043.0:323-3803, 5529, Zinc finger C-x8-C-x5-C-x3-H type (and similar), zinc ion binding, nucleic acid binding, Zinc finger C-x8-C-x5-C-x3-H type (and similar)	1	0	0	0	0	0	RNA
Contig21029.0.g71	PUF3a	OG000269:	Contig21029.0.g71, Contig21029, Contig21029.0:209-3594, 21489, Pumilio-family RNA binding repeat, RNA binding, Pumilio-family RNA binding repeat	1	0	0	0	0	0	RNA
Contig14151.0.g55	PUF3b	OG000269:	Contig14151.0.g55, Contig14151, Contig14151.0:590-4154, 10020, Pumilio-family RNA binding repeat, RNA binding, nucleus, DNA-templated transcription, initiation, Pumilio-family RNA binding repeat, Transcription initiation factor TFIID 23-30kDa subunit	1	0	0	0	0	0	RNA
Contig22789.0.g9	PUF3c	OG000269:	Contig22789.0.g9, Contig22789, Contig22789.0:223-3766, 24578, Pumilio-family RNA binding repeat, , Pumilio-family RNA binding repeat	1	0	0	0	0	0	RNA
Contig19254.0.g44	GLD2a	OG000274:	Contig19254.0.g44, Contig19254, Contig19254.0:122-3194, 13609, Cid1 family poly A polymerase, , Cid1 family poly A polymerase	1	0	0	0	0	0	RNA
Contig10883.0.g40	GLD2b	OG000274:	Contig10883.0.g40, Contig10883, Contig10883.0:111-1924, 4002, Nucleotidyltransferase domain, nucleotidyltransferase activity, Nucleotidyltransferase domain, Cid1 family poly A polymerase, Phage regulatory protein Rha (Phage pRha)	1	0	0	0	0	0	RNA
Contig17966.0.g102	GLD2c	OG000274:	Contig17966.0.g102, Contig17966, Contig17966.0:144-2859, 18500, Nucleotidyltransferase domain, nucleotidyltransferase activity, Nucleotidyltransferase domain	1	0	0	0	0	0	RNA
Contig22684.0.g46	GIMIP1a	OG000339:	Contig22684.0.g46, Contig22684, Contig22684.0:301-1776, 16954, AIG1 family, GTP binding, viral process, AIG1 family, 50S ribosome-binding GTPase, Viral A-type inclusion protein repeat	1	0	0	0	0	0	RNA
Contig4033.0.g61	GIMIP1b	OG000339:	Contig4033.0.g61, Contig4033, Contig4033.0:128-1475, 2352, AIG1 family, GTP binding, RNA helicase activity, RNA binding, DNA replication initiation, membrane, ion transport, AIG1 family, 50S ribosome-binding GTPase, Protein of unknown function (DUF3584), RNA helicase, Domain of unknown function (DUF4407), Pyoverdine/dityrosine biosynthesis protein, GAGA binding protein-like family, AAA domain, As…	1	0	0	0	0	0	RNA
Contig825.1.g128	GIMIP1c	OG000339:	Contig825.1.g128, Contig825, Contig825.1:199-1828, 14775, AIG1 family, GTP binding, AIG1 family, 50S ribosome-binding GTPase	1	0	0	0	0	0	RNA
Contig122.1.g114	YTHDF3	OG000353:	Contig122.1.g114, Contig122, Contig122.1:870-2274, 13794, YT521-B-like domain, microtubule binding, YT521-B-like domain, Microtubule-binding calmodulin-regulated spectrin-associated	1	0	0	0	0	0	RNA
Contig22586.0.g100	EIF4Ea	OG000373:	Contig22586.0.g100, Contig22586, Contig22586.0:108-1316, 21743, Eukaryotic initiation factor 4E, cytoplasm, translational initiation, translation initiation factor activity, RNA binding, Eukaryotic initiation factor 4E	1	0	0	0	0	0	RNA
Contig11639.0.g70	EIF4Eb	OG000373:	Contig11639.0.g70, Contig11639, Contig11639.0:6335-7333, 2573, Eukaryotic initiation factor 4E, cytoplasm, translational initiation, translation initiation factor activity, RNA binding, flagellum, negative regulation of transcription, DNA-templated, Eukaryotic initiation factor 4E, Ion transport protein N-terminal, Stage II sporulation protein R (spore II R), Anti-sigma-28 factor, FlgM	1	0	0	0	0	0	RNA
Contig18957.0.g12	EIF4Ec	OG000373:	Contig18957.0.g12, Contig18957, Contig18957.0:3304-4337, 10752, Eukaryotic initiation factor 4E, cytoplasm, translational initiation, translation initiation factor activity, RNA binding, Eukaryotic initiation factor 4E, DASH complex subunit Dad1	1	0	0	0	0	0	RNA
Contig10739.0.g63	PUB1a	OG000387:	Contig10739.0.g63, Contig10739, Contig10739.0:279-1824, 23559, RNA recognition motif. (a.k.a. RRM, RBD, or RNP domain), nucleic acid binding, RNA recognition motif (a k a RRM, RBD, or RNP domain), RNA recognition motif (a k a RRM, RBD, or RNP domain)	1	0	0	0	1	0	RNA
Contig16184.0.g98	PUB1b	OG000387:	Contig16184.0.g98, Contig16184, Contig16184.0:268-2187, 12986, RNA recognition motif. (a.k.a. RRM, RBD, or RNP domain), nucleic acid binding, RNA recognition motif (a k a RRM, RBD, or RNP domain), RNA recognition motif (a k a RRM, RBD, or RNP domain)	1	0	0	0	1	0	RNA
Contig7556.0.g34	PUB1c	OG000387:	Contig7556.0.g34, Contig7556, Contig7556.0:128-2047, 7182, RNA recognition motif. (a.k.a. RRM, RBD, or RNP domain), nucleic acid binding, RNA recognition motif (a k a RRM, RBD, or RNP domain), RNA recognition motif (a k a RRM, RBD, or RNP domain)	1	0	0	0	1	0	RNA
Contig10868.0.g98	TP53I3a	OG000413:	Contig10868.0.g98, Contig10868, Contig10868.0:78-1233, 10503, Zinc-binding dehydrogenase, zinc ion binding, oxidation-reduction process, oxidoreductase activity, metabolic process, pyridoxal phosphate binding, catalytic activity, Zinc-binding dehydrogenase, Alcohol dehydrogenase GroES-like domain, Pyridoxal-phosphate dependent enzyme	1	0	0	0	0	0	RNA
Contig2894.0.g85	TP53I3b	OG000413:	Contig2894.0.g85, Contig2894, Contig2894.0:66-555, 19243, Alcohol dehydrogenase GroES-like domain, oxidation-reduction process, oxidoreductase activity, Alcohol dehydrogenase GroES-like domain	1	0	0	0	0	0	RNA
Contig8255.0.1.g39	OTUD6Ba	OG000417:	Contig8255.0.1.g39, Contig8255, Contig8255.0.1:66-2303, 17602, OTU-like cysteine protease, nucleus, regulation of transcription, DNA-templated, OTU-like cysteine protease, mbt repeat, Ubiquitin interaction motif, RNA binding activity-knot of a chromodomain	1	0	0	0	0	0	RNA
Contig4411.0.g92	OTUD6Bb	OG000417:	Contig4411.0.g92, Contig4411, Contig4411.0:142-1684, 1723, OTU-like cysteine protease, , OTU-like cysteine protease, SEC-C motif, Peptidase C65 Otubain, Uncharacterized protein family UPF0029	1	0	0	0	0	0	RNA
Contig15818.0.g11	OTUD6Bc	OG000417:	Contig15818.0.g11, Contig15818, Contig15818.0:1601-3340, 19489, OTU-like cysteine protease, nucleus, regulation of transcription, DNA-templated, OTU-like cysteine protease, RNA binding activity-knot of a chromodomain, Peptidase C65 Otubain, mbt repeat, Adenylosuccinate lyase C-terminus, Ubiquitin interaction motif	1	0	0	0	0	0	RNA
Contig10974.0.g35	NOT11a	OG000439:	Contig10974.0.g35, Contig10974, Contig10974.0:174-522, 6513, Zinc-finger double-stranded RNA-binding, zinc ion binding, nucleus, DNA binding, Zinc-finger double-stranded RNA-binding, C2H2 type zinc-finger (2 copies), Eukaryotic mitochondrial regulator protein, Zinc-finger of C2H2 type, U1 zinc finger, A-kinase anchoring protein 95 (AKAP95)	1	0	0	0	0	0	RNA
Contig10974.0.g36	NOT11b	OG000439:	Contig10974.0.g36, Contig10974, Contig10974.0:676-2122, 6514, Uncharacterized conserved protein (DUF2363), sucrose biosynthetic process, sucrose-phosphate phosphatase activity, magnesium ion binding, Uncharacterized conserved protein (DUF2363), Sucrose-6-phosphate phosphohydrolase C-terminal	1	0	0	0	0	0	RNA
Contig2859.0.g64	EEF1Aa	OG000447:	Contig2859.0.g64, Contig2859, Contig2859.0:284-1624, 7656, Elongation factor Tu GTP binding domain, GTPase activity, intracellular, small GTPase mediated signal transduction, GTP binding, Elongation factor Tu GTP binding domain, Elongation factor Tu C-terminal domain, Elongation factor Tu domain 2, 50S ribosome-binding GTPase, Miro-like protein	1	0	0	0	0	0	RNA
Contig727.1.g118	EEF1Ab	OG000447:	Contig727.1.g118, Contig727, Contig727.1:207-1545, 14630, Elongation factor Tu GTP binding domain, GTPase activity, intracellular, small GTPase mediated signal transduction, GTP binding, Elongation factor Tu GTP binding domain, Elongation factor Tu C-terminal domain, Elongation factor Tu domain 2, 50S ribosome-binding GTPase, Miro-like protein	1	0	0	0	0	0	RNA
Contig20475.0.g58	EEF1Ac	OG000447:	Contig20475.0.g58, Contig20475, Contig20475.0:106-2349, 18891, Elongation factor Tu GTP binding domain, GTPase activity, GTP binding, autophagy, Elongation factor Tu GTP binding domain, Elongation factor Tu C-terminal domain, 50S ribosome-binding GTPase, Elongation factor Tu domain 2, Molybdopterin guanine dinucleotide synthesis protein B, Autophagy protein Apg6	1	0	0	0	0	0	RNA
Contig21312.0.g80	DDX43a	OG000474:	Contig21312.0.g80, Contig21312, Contig21312.0:336-2588, 1821, DEAD/DEAH box helicase, ATP-dependent helicase activity, helicase activity, nucleic acid binding, hydrolase activity, ATP binding, DNA binding, DEAD/DEAH box helicase, Helicase conserved C-terminal domain, Type III restriction enzyme, res subunit	1	0	0	0	1	0	RNA
Contig13381.0.g49	DDX43b	OG000474:	Contig13381.0.g49, Contig13381, Contig13381.0:91-2360, 3673, DEAD/DEAH box helicase, ATP-dependent helicase activity, helicase activity, nucleic acid binding, hydrolase activity, ATP binding, DNA binding, DEAD/DEAH box helicase, Helicase conserved C-terminal domain, Type III restriction enzyme, res subunit	1	0	0	0	1	0	RNA
Contig969.1.g36	CNOT6a	OG000481:	Contig969.1.g36, Contig969, Contig969.1:138-2529, 14970, Endonuclease/Exonuclease/phosphatase family, , Endonuclease/Exonuclease/phosphatase family	1	0	0	0	0	0	RNA
Contig21935.0.g15	CNOT6b	OG000481:	Contig21935.0.g15, Contig21935, Contig21935.0:443-1742, 20459, Endonuclease/Exonuclease/phosphatase family, , Endonuclease/Exonuclease/phosphatase family	1	0	0	0	0	0	RNA
Contig1956.0.g14	TRA2a	OG000489:	Contig1956.0.g14, Contig1956, Contig1956.0:162-1614, 8028, RNA recognition motif. (a.k.a. RRM, RBD, or RNP domain), nucleic acid binding, RNA recognition motif (a k a RRM, RBD, or RNP domain), RNA recognition motif (a k a RRM, RBD, or RNP domain)	1	0	0	0	1	0	RNA
Contig11264.0.g17	TRA2b	OG000489:	Contig11264.0.g17, Contig11264, Contig11264.0:84-2873, 21883, RNA recognition motif. (a.k.a. RRM, RBD, or RNP domain), nucleic acid binding, RNA recognition motif (a k a RRM, RBD, or RNP domain), RNA recognition motif (a k a RRM, RBD, or RNP domain)	1	0	0	0	1	0	RNA
Contig16170.0.g48	TRA2c	OG000489:	Contig16170.0.g48, Contig16170, Contig16170.0:265-3066, 17275, RNA recognition motif. (a.k.a. RRM, RBD, or RNP domain), nucleic acid binding, RNA recognition motif (a k a RRM, RBD, or RNP domain), RNA recognition motif (a k a RRM, RBD, or RNP domain)	1	0	0	0	1	0	RNA
Contig5930.0.g31	RANBP	OG000511:	Contig5930.0.g31, Contig5930, Contig5930.0:114-1235, 9219, RanBP1 domain, intracellular transport, RanBP1 domain	1	0	0	0	0	0	RNA
Contig9429.0.g37	EIF2AK1a	OG000519:	Contig9429.0.g37, Contig9429, Contig9429.0:193-4548, 8475, Protein kinase domain, ATP binding, protein phosphorylation, protein kinase activity, Protein kinase domain, Protein tyrosine kinase, Phosphotransferase enzyme family	1	0	0	0	0	0	RNA
Contig13568.0.0.g3	EIF2AK1b	OG000519:	Contig13568.0.0.g3, Contig13568, Contig13568.0.0:123-6138, 16250, Protein kinase domain, ATP binding, protein phosphorylation, protein kinase activity, Protein kinase domain, Protein tyrosine kinase	1	0	0	0	0	0	RNA
Contig21094.0.g79	EIF2AK1c	OG000519:	Contig21094.0.g79, Contig21094, Contig21094.0:475-5809, 11897, Protein kinase domain, ATP binding, protein phosphorylation, protein kinase activity, protein binding, Protein kinase domain, Protein tyrosine kinase, RWD domain	1	0	0	0	0	0	RNA
Contig3963.0.g42	ERI1	OG000530:	Contig3963.0.g42, Contig3963, Contig3963.0:189-1761, 20263, RNA 2'-phosphotransferase, Tpt1 / KptA family, tRNA splicing, via endonucleolytic cleavage and ligation, transferase activity, transferring phosphorus-containing groups, RNA 2'-phosphotransferase, Tpt1 / KptA family, Exonuclease, VTC domain, La domain	1	0	0	0	0	0	RNA
Contig2122.0.g98	EIF4A2a	OG000538:	Contig2122.0.g98, Contig2122, Contig2122.0:193-1697, 11050, DEAD/DEAH box helicase, ATP-dependent helicase activity, ATP binding, helicase activity, nucleic acid binding, DEAD/DEAH box helicase, Helicase conserved C-terminal domain, Part of AAA domain	1	0	0	0	0	0	RNA
Contig2735.0.g121	EIF4A2b	OG000538:	Contig2735.0.g121, Contig2735, Contig2735.0:2036-3327, 22089, DEAD/DEAH box helicase, ATP-dependent helicase activity, helicase activity, nucleic acid binding, DNA binding, hydrolase activity, ATP binding, DEAD/DEAH box helicase, Helicase conserved C-terminal domain, Type III restriction enzyme, res subunit, Part of AAA domain, AAA domain, PhoH-like protein, UvrD/REP helicase N-terminal domain	1	0	0	0	0	0	RNA
Contig19466.0.g66	EIF4Ga	OG000561:	Contig19466.0.g66, Contig19466, Contig19466.0:240-3932, 381, MIF4G domain, RNA metabolic process, protein binding, MIF4G domain, MA3 domain, Protein of unknown function (DUF726)	1	0	0	0	0	0	RNA
Contig8820.0.0.g16	EIF4Gb	OG000561:	Contig8820.0.0.g16, Contig8820, Contig8820.0.0:249-2318, 123, MIF4G domain, RNA metabolic process, protein binding, MIF4G domain	1	0	0	0	0	0	RNA
Contig1838.0.g75	EIF4Gc	OG000561:	Contig1838.0.g75, Contig1838, Contig1838.0:232-4823, 2813, MIF4G domain, RNA metabolic process, protein binding, MIF4G domain	1	0	0	0	0	0	RNA
Contig10619.0.g41	SAMHD1a	OG000570:	Contig10619.0.g41, Contig10619, Contig10619.0:175-1933, 3218, HD domain, metal ion binding, phosphoric diester hydrolase activity, HD domain	1	0	0	0	0	0	RNA
Contig1360.0.g112	SAMHD1b	OG000570:	Contig1360.0.g112, Contig1360, Contig1360.0:103-2601, 9961, HD domain, metal ion binding, phosphoric diester hydrolase activity, protein serine/threonine kinase activity, HD domain, Casein kinase 1 gamma C terminal	1	0	0	0	0	0	RNA
Contig10619.0.g43	SAMHD1c	OG000570:	Contig10619.0.g43, Contig10619, Contig10619.0:2765-4370, 3220, Apoptosis antagonizing transcription factor, nucleus, Apoptosis antagonizing transcription factor, Apoptosis-antagonizing transcription factor, C-terminal	1	0	0	0	0	0	RNA
Contig14765.0.g89	SAMHD1d	OG000570:	Contig14765.0.g89, Contig14765, Contig14765.0:145-2475, 5345, HD domain, metal ion binding, phosphoric diester hydrolase activity, protein serine/threonine kinase activity, HD domain, Casein kinase 1 gamma C terminal	1	0	0	0	0	0	RNA
Contig12531.0.g31	SAMHD1e	OG000570:	Contig12531.0.g31, Contig12531, Contig12531.0:153-2196, 22999, Protein of unknown function (DUF3895), , Protein of unknown function (DUF3895)	1	0	0	0	0	0	RNA
Contig20020.0.g85	EEF1Ga	OG000571:	Contig20020.0.g85, Contig20020, Contig20020.0:201-1518, 2588, Elongation factor 1 gamma, conserved domain, eukaryotic translation elongation factor 1 complex, translational elongation, translation elongation factor activity, protein binding, Elongation factor 1 gamma, conserved domain, Glutathione S-transferase, C-terminal domain, Glutathione S-transferase, N-terminal domain	1	0	0	0	0	0	RNA
Contig19723.0.g12	EEF1Gb	OG000571:	Contig19723.0.g12, Contig19723, Contig19723.0:97-1480, 18732, Elongation factor 1 gamma, conserved domain, eukaryotic translation elongation factor 1 complex, translational elongation, translation elongation factor activity, Elongation factor 1 gamma, conserved domain, Glutathione S-transferase, C-terminal domain, Glutathione S-transferase, N-terminal domain	1	0	0	0	0	0	RNA
Contig19723.0.g13	EEF1Gc	OG000571:	Contig19723.0.g13, Contig19723, Contig19723.0:1604-3218, 18733, hypothetical protein, ,	1	0	0	0	0	0	RNA
Contig13838.0.g20	CNOT7a	OG000574:	Contig13838.0.g20, Contig13838, Contig13838.0:361-2560, 10107, CAF1 family ribonuclease, nucleus, intracellular, nucleobase-containing compound metabolic process, 3'-5' exonuclease activity, nucleic acid binding, CAF1 family ribonuclease, 3'-5' exonuclease	1	0	0	0	1	0	RNA
Contig22198.0.g120	CNOT7b	OG000574:	Contig22198.0.g120, Contig22198, Contig22198.0:185-2134, 2502, CAF1 family ribonuclease, nucleus, proteolysis, peptidase activity, CAF1 family ribonuclease, Peptidase family M28	1	0	0	0	1	0	RNA
Contig1050.1.g16	CNOT7c	OG000574:	Contig1050.1.g16, Contig1050, Contig1050.1:389-2766, 15182, CAF1 family ribonuclease, nucleus, CAF1 family ribonuclease	1	0	0	0	1	0	RNA
Contig9023.0.g5	CNOT7d	OG000574:	Contig9023.0.g5, Contig9023, Contig9023.0:242-2636, 24469, CAF1 family ribonuclease, , CAF1 family ribonuclease	1	0	0	0	1	0	RNA
Contig18732.0.g32	LIN28	OG000575:	Contig18732.0.g32, Contig18732, Contig18732.0:149-2759, 8163, Zinc knuckle, zinc ion binding, nucleic acid binding, Zinc knuckle	1	0	0	0	0	0	RNA
Contig119.0.g64	DCR1	OG000578:	Contig119.0.g64, Contig119, Contig119.0:156-4503, 4786, Ribonuclease III domain, RNA processing, ribonuclease III activity, RNA binding, protein binding, Ribonuclease III domain, CBS domain	1	0	0	0	1	0	RNA
Contig15171.0.g96	DCR2	OG000578:	Contig15171.0.g96, Contig15171, Contig15171.0:104-3561, 21962, Ribonuclease III domain, RNA processing, ribonuclease III activity, RNA binding, intracellular, double-stranded RNA binding, Ribonuclease III domain, Double-stranded RNA binding motif	1	0	0	0	1	0	RNA
Contig1758.0.g107	AIMP1a	OG000605:	Contig1758.0.g107, Contig1758, Contig1758.0:2296-3544, 22965, tRNA synthetases class I (W and Y), cytoplasm, tRNA aminoacylation for protein translation, ATP binding, aminoacyl-tRNA ligase activity, nucleotide binding, tRNA synthetases class I (W and Y), Taeniidae antigen, Bacteriocin-protection, YdeI or OmpD-Associated	1	0	0	0	0	0	RNA
Contig15114.0.g23	AIMP1b	OG000605:	Contig15114.0.g23, Contig15114, Contig15114.0:274-1126, 4104, Putative tRNA binding domain, tRNA binding, protein binding, Putative tRNA binding domain, GAF domain	1	0	0	0	0	0	RNA
Contig2241.0.g81	AIMP1c	OG000605:	Contig2241.0.g81, Contig2241, Contig2241.0:124-1609, 23883, Putative tRNA binding domain, tRNA binding, integral component of membrane, cellular calcium ion homeostasis, ryanodine-sensitive calcium-release channel activity, Putative tRNA binding domain, Glutathione S-transferase, C-terminal domain, Ryanodine Receptor TM 4-6, Protein of unknown function (DUF808)	1	0	0	0	0	0	RNA
Contig5743.0.g73	AIMP1d	OG000605:	Contig5743.0.g73, Contig5743, Contig5743.0:201-885, 19013, Putative tRNA binding domain, tRNA binding, Putative tRNA binding domain	1	0	0	0	0	0	RNA
Contig18677.0.g10	BRUNO	OG000606:	Contig18677.0.g10, Contig18677, Contig18677.0:287-4309, 10301, RNA recognition motif. (a.k.a. RRM, RBD, or RNP domain), nucleic acid binding, protein binding, RNA recognition motif (a k a RRM, RBD, or RNP domain), RNA recognition motif (a k a RRM, RBD, or RNP domain), WW domain	1	0	0	0	1	0	RNA
Contig13271.0.g66	TSTa	OG000622:	Contig13271.0.g66, Contig13271, Contig13271.0:100-1054, 16974, Rhodanese-like domain, carbohydrate metabolic process, intramolecular transferase activity, phosphotransferases, Rhodanese-like domain, Phosphoglucomutase/phosphomannomutase, alpha/beta/alpha domain II	1	0	0	0	0	0	RNA
Contig1542.0.g50	TSTb	OG000622:	Contig1542.0.g50, Contig1542, Contig1542.0:102-930, 21693, Rhodanese-like domain, , Rhodanese-like domain, YtxC-like family	1	0	0	0	0	0	RNA
Contig22678.0.g101	TSTc	OG000622:	Contig22678.0.g101, Contig22678, Contig22678.0:3302-4241, 12354, Rhodanese-like domain, , Rhodanese-like domain	1	0	0	0	0	0	RNA
Contig14585.0.g91	TSTd	OG000622:	Contig14585.0.g91, Contig14585, Contig14585.0:84-1515, 11253, Rhodanese-like domain, , Rhodanese-like domain	1	0	0	0	0	0	RNA
Contig13463.0.g46	RPLP1a	OG000632:	Contig13463.0.g46, Contig13463, Contig13463.0:133-580, 21464, 60s Acidic ribosomal protein, ribosome, intracellular, translational elongation, structural constituent of ribosome, 60s Acidic ribosomal protein, Tetratrico peptide repeat, Protein of unknown function (DUF328)	1	0	0	0	0	0	RNA
Contig22477.0.g98	RPLP1b	OG000632:	Contig22477.0.g98, Contig22477, Contig22477.0:194-705, 24344, 60s Acidic ribosomal protein, , 60s Acidic ribosomal protein	1	0	0	0	0	0	RNA
Contig1970.0.g23	EIF5A2	OG000639:	Contig1970.0.g23, Contig1970, Contig1970.0:460-943, 1548, Eukaryotic elongation factor 5A hypusine, DNA-binding OB fold, positive regulation of translational termination, positive regulation of translational elongation, translational frameshifting, ribosome binding, translation elongation factor activity, RNA binding, Eukaryotic elongation factor 5A hypusine, DNA-binding OB fold, Elongation facto…	1	0	0	0	0	0	RNA
Contig9128.0.g26	RAE1	OG000663:	Contig9128.0.g26, Contig9128, Contig9128.0:106-1559, 4230, WD domain, G-beta repeat, protein binding, WD domain, G-beta repeat	1	0	0	0	0	0	RNA
Contig17537.0.g93	FUBP1a	OG000670:	Contig17537.0.g93, Contig17537, Contig17537.0:4140-6664, 303, KH domain, RNA binding, dUTP metabolic process, hydrolase activity, integral component of membrane, KH domain, NusA-like KH domain, dUTPase, Bacterial type II/III secretion system short domain, TMEM9	1	0	0	0	0	0	RNA
Contig17861.0.g105	FUBP1b	OG000670:	Contig17861.0.g105, Contig17861, Contig17861.0:82-1935, 23796, KH domain, RNA binding, KH domain, NusA-like KH domain	1	0	0	0	0	0	RNA
Contig202.0.g89	FUBP1c	OG000670:	Contig202.0.g89, Contig202, Contig202.0:358-2782, 6680, KH domain, RNA binding, KH domain, NusA-like KH domain, Protein of unknown function (DUF533)	1	0	0	0	0	0	RNA
Contig7422.0.g19	FUBP1d	OG000670:	Contig7422.0.g19, Contig7422, Contig7422.0:203-3179, 5578, KH domain, RNA binding, KH domain, NusA-like KH domain	1	0	0	0	0	0	RNA
Contig8203.0.g72	FUBP1e	OG000670:	Contig8203.0.g72, Contig8203, Contig8203.0:27-3000, 22474, KH domain, RNA binding, KH domain, NusA-like KH domain	1	0	0	0	0	0	RNA
Contig6671.0.g58	NCLa	OG000677:	Contig6671.0.g58, Contig6671, Contig6671.0:237-1889, 7976, RNA recognition motif. (a.k.a. RRM, RBD, or RNP domain), nucleic acid binding, RNA recognition motif (a k a RRM, RBD, or RNP domain), RNA recognition motif (a k a RRM, RBD, or RNP domain), RNA binding motif	1	0	0	0	0	0	RNA
Contig11442.0.g16	NCLb	OG000677:	Contig11442.0.g16, Contig11442, Contig11442.0:157-1640, 8775, RNA recognition motif. (a.k.a. RRM, RBD, or RNP domain), nucleic acid binding, transcription factor TFIIA complex, transcription initiation from RNA polymerase II promoter, RNA recognition motif (a k a RRM, RBD, or RNP domain), RNA recognition motif (a k a RRM, RBD, or RNP domain), Limkain b1, Transcription factor IIA, alpha/beta subun…	1	0	0	0	0	0	RNA
Contig17921.0.g78	NCLc	OG000677:	Contig17921.0.g78, Contig17921, Contig17921.0:110-1162, 5975, RNA recognition motif. (a.k.a. RRM, RBD, or RNP domain), nucleic acid binding, RNA recognition motif (a k a RRM, RBD, or RNP domain), RNA recognition motif (a k a RRM, RBD, or RNP domain), Limkain b1	1	0	0	0	0	0	RNA
Contig775.1.g56	RPLP2a	OG000679:	Contig775.1.g56, Contig775, Contig775.1:130-627, 14703, 60s Acidic ribosomal protein, ribosome, intracellular, translational elongation, structural constituent of ribosome, 60s Acidic ribosomal protein	1	0	0	0	0	0	RNA
Contig18565.0.g94	RPLP2b	OG000679:	Contig18565.0.g94, Contig18565, Contig18565.0:220-993, 2934, 60s Acidic ribosomal protein, ribosome, intracellular, translational elongation, structural constituent of ribosome, hydrolase activity, 60s Acidic ribosomal protein, Domain of unknown function DUF77, Hydantoinase/oxoprolinase	1	0	0	0	0	0	RNA
Contig12363.0.g65	DDX51a	OG000683:	Contig12363.0.g65, Contig12363, Contig12363.0:1642-3109, 22571, DEAD/DEAH box helicase, ATP-dependent helicase activity, helicase activity, nucleic acid binding, hydrolase activity, ATP binding, DNA binding, IMP biosynthetic process, N6-(1,2-dicarboxyethyl)AMP AMP-lyase (fumarate-forming) activity, DEAD/DEAH box helicase, Helicase conserved C-terminal domain, Type III restriction enzyme, res subu…	1	0	0	0	0	0	RNA
Contig17166.0.g71	GRSF1	OG000712:	Contig17166.0.g71, Contig17166, Contig17166.0:144-2478, 15127, RNA recognition motif (a.k.a. RRM, RBD, or RNP domain), nucleic acid binding, nucleus, female sex differentiation, mRNA processing, RNA recognition motif (a k a RRM, RBD, or RNP domain), RNA recognition motif (a k a RRM, RBD, or RNP domain), Exonuclease, RNA binding motif, Fruit fly transformer protein	1	0	0	0	0	0	RNA
Contig4739.0.g39	RPP25a	OG000714:	Contig4739.0.g39, Contig4739, Contig4739.0:108-1113, 20814, Alba, nucleic acid binding, Alba, Rpp20 subunit of nuclear RNase MRP and P	1	0	0	0	0	0	RNA
Contig15988.0.g66	RPP25b	OG000714:	Contig15988.0.g66, Contig15988, Contig15988.0:190-1669, 12954, Alba, nucleic acid binding, Alba, Rpp20 subunit of nuclear RNase MRP and P	1	0	0	0	0	0	RNA
Contig12052.0.g100	RPP25c	OG000714:	Contig12052.0.g100, Contig12052, Contig12052.0:162-1449, 20018, Alba, nucleic acid binding, Alba, Rpp20 subunit of nuclear RNase MRP and P	1	0	0	0	0	0	RNA
Contig12508.0.g82	RPP25d	OG000714:	Contig12508.0.g82, Contig12508, Contig12508.0:238-1508, 20108, hypothetical protein, ,	1	0	0	0	0	0	RNA
Contig21938.0.g18	EPRSa	OG000723:	Contig21938.0.g18, Contig21938, Contig21938.0:151-2196, 20462, tRNA synthetases class I (E and Q), catalytic domain, tRNA aminoacylation, ligase activity, forming aminoacyl-tRNA and related compounds, cytoplasm, tRNA aminoacylation for protein translation, ATP binding, aminoacyl-tRNA ligase activity, nucleotide binding, tRNA synthetases class I (E and Q), catalytic domain, tRNA synthetases class …	1	0	0	0	0	0	RNA
Contig15844.0.g111	EPRSb	OG000723:	Contig15844.0.g111, Contig15844, Contig15844.0:118-2294, 16786, Anticodon binding domain, tRNA aminoacylation for protein translation, aminoacyl-tRNA ligase activity, cytoplasm, prolyl-tRNA aminoacylation, ATP binding, proline-tRNA ligase activity, nucleotide binding, Anticodon binding domain, YbaK / prolyl-tRNA synthetases associated domain, tRNA synthetase class II core domain (G, H, P, S and T…	1	0	0	0	0	0	RNA
Contig4252.0.g99	EPRSc	OG000723:	Contig4252.0.g99, Contig4252, Contig4252.0:334-1642, 22957, Anticodon binding domain, prolyl-tRNA aminoacylation, proline-tRNA ligase activity, cytoplasm, tRNA aminoacylation for protein translation, ATP binding, aminoacyl-tRNA ligase activity, nucleotide binding, Anticodon binding domain, Prolyl-tRNA synthetase, C-terminal, tRNA synthetase class II core domain (G, H, P, S and T)	1	0	0	0	0	0	RNA
Contig3016.0.g4	GAPDH1a	OG000724:	Contig3016.0.g4, Contig3016, Contig3016.0:287-1503, 22510, Glyceraldehyde 3-phosphate dehydrogenase, C-terminal domain, oxidation-reduction process, oxidoreductase activity, acting on the aldehyde or oxo group of donors, NAD or NADP as acceptor, Glyceraldehyde 3-phosphate dehydrogenase, C-terminal domain, Glyceraldehyde 3-phosphate dehydrogenase, NAD binding domain	1	0	0	0	0	0	RNA
Contig18741.0.g63	GAPDH1b	OG000724:	Contig18741.0.g63, Contig18741, Contig18741.0:210-1390, 11015, Glyceraldehyde 3-phosphate dehydrogenase, C-terminal domain, oxidation-reduction process, oxidoreductase activity, acting on the aldehyde or oxo group of donors, NAD or NADP as acceptor, Glyceraldehyde 3-phosphate dehydrogenase, C-terminal domain, Glyceraldehyde 3-phosphate dehydrogenase, NAD binding domain	1	0	0	0	0	0	RNA
Contig14644.0.g34	XRN1a	OG000731:	Contig14644.0.g34, Contig14644, Contig14644.0:167-5552, 18120, XRN 5'-3' exonuclease N-terminus, intracellular, exonuclease activity, nucleic acid binding, XRN 5'-3' exonuclease N-terminus	1	0	0	0	0	0	RNA
Contig944.1.g4	XRN1b	OG000731:	Contig944.1.g4, Contig944, Contig944.1:107-3684, 14938, XRN 5'-3' exonuclease N-terminus, intracellular, exonuclease activity, zinc ion binding, nucleic acid binding, XRN 5'-3' exonuclease N-terminus, Zinc knuckle	1	0	0	0	0	0	RNA
Contig18254.0.g13	XRN1c	OG000731:	Contig18254.0.g13, Contig18254, Contig18254.0:119-4844, 18953, XRN 5'-3' exonuclease N-terminus, intracellular, exonuclease activity, nucleic acid binding, XRN 5'-3' exonuclease N-terminus	1	0	0	0	0	0	RNA
Contig11.0.0.g78	RRM1a	OG000740:	Contig11.0.0.g78, Contig11, Contig11.0.0:253-2026, 1393, RNA recognition motif. (a.k.a. RRM, RBD, or RNP domain), nucleic acid binding, cytoplasm, nucleus, mRNA catabolic process, metal ion binding, poly(A)-specific ribonuclease activity, RNA binding, RNA recognition motif (a k a RRM, RBD, or RNP domain), RNA recognition motif (a k a RRM, RBD, or RNP domain), Poly-adenylate binding protein, uniqu…	1	0	0	0	0	0	RNA
Contig964.1.g31	RRM1b	OG000740:	Contig964.1.g31, Contig964, Contig964.1:194-2300, 14965, RNA recognition motif. (a.k.a. RRM, RBD, or RNP domain), nucleic acid binding, cytoplasm, nucleus, mRNA catabolic process, metal ion binding, poly(A)-specific ribonuclease activity, RNA binding, RNA recognition motif (a k a RRM, RBD, or RNP domain), RNA recognition motif (a k a RRM, RBD, or RNP domain), Poly-adenylate binding protein, uniqu…	1	0	0	0	0	0	RNA
Contig8742.0.g12	RRM1c	OG000740:	Contig8742.0.g12, Contig8742, Contig8742.0:210-1929, 18203, RNA recognition motif. (a.k.a. RRM, RBD, or RNP domain), nucleic acid binding, RNA binding, lipid metabolic process, RNA recognition motif (a k a RRM, RBD, or RNP domain), RNA recognition motif (a k a RRM, RBD, or RNP domain), Poly-adenylate binding protein, unique domain, RNA binding motif, Saposin-like type B, region 1	1	0	0	0	0	0	RNA
Contig759.0.g42	RRM1d	OG000740:	Contig759.0.g42, Contig759, Contig759.0:199-2242, 2333, RNA recognition motif. (a.k.a. RRM, RBD, or RNP domain), nucleic acid binding, cytoplasm, nucleus, mRNA catabolic process, metal ion binding, poly(A)-specific ribonuclease activity, RNA binding, RNA recognition motif (a k a RRM, RBD, or RNP domain), RNA recognition motif (a k a RRM, RBD, or RNP domain), Poly-adenylate binding protein, unique…	1	0	0	0	0	0	RNA
Contig8927.0.g11	RRM1e	OG000740:	Contig8927.0.g11, Contig8927, Contig8927.0:157-1927, 8244, RNA recognition motif. (a.k.a. RRM, RBD, or RNP domain), nucleic acid binding, cytoplasm, nucleus, mRNA catabolic process, metal ion binding, poly(A)-specific ribonuclease activity, RNA binding, RNA recognition motif (a k a RRM, RBD, or RNP domain), RNA recognition motif (a k a RRM, RBD, or RNP domain), Poly-adenylate binding protein, uni…	1	0	0	0	0	0	RNA
Contig12690.0.g68	UBA52a	OG000744:	Contig12690.0.g68, Contig12690, Contig12690.0:4012-4417, 16212, Ubiquitin family, protein binding, ribosome, translation, structural constituent of ribosome, Ubiquitin family, Ribosomal L40e family, Ubiquitin-2 like Rad60 SUMO-like, Telomere stability and silencing, Protein of unknown function (DUF2870), DUF2407 ubiquitin-like domain, GLUT4 regulating protein TUG	1	0	0	0	0	0	RNA
Contig13266.0.g80	UBA52b	OG000744:	Contig13266.0.g80, Contig13266, Contig13266.0:98-430, 1605, Ubiquitin family, protein binding, Ubiquitin family, Ubiquitin-2 like Rad60 SUMO-like, GLUT4 regulating protein TUG	1	0	0	0	0	0	RNA
Contig11057.0.g72	UBA52c	OG000744:	Contig11057.0.g72, Contig11057, Contig11057.0:1351-1677, 20847, Ubiquitin family, protein binding, Ubiquitin family, Ubiquitin-2 like Rad60 SUMO-like, GLUT4 regulating protein TUG	1	0	0	0	0	0	RNA
Contig11774.0.g83	UBA52d	OG000744:	Contig11774.0.g83, Contig11774, Contig11774.0:98-424, 2923, Ubiquitin family, protein binding, Ubiquitin family, Ubiquitin-2 like Rad60 SUMO-like, GLUT4 regulating protein TUG	1	0	0	0	0	0	RNA
Contig152.1.g19	NGDNa	OG000745:	Contig152.1.g19, Contig152, Contig152.1:631-2599, 13838, Sas10 C-terminal domain, nucleus, gene silencing, Sas10 C-terminal domain, Sas10/Utp3/C1D family	1	0	0	0	0	0	RNA
Contig11925.0.g28	NGDNb	OG000745:	Contig11925.0.g28, Contig11925, Contig11925.0:99-1815, 24274, Sas10/Utp3/C1D family, , Sas10/Utp3/C1D family	1	0	0	0	0	0	RNA
Contig13008.0.g43	NGDNc	OG000745:	Contig13008.0.g43, Contig13008, Contig13008.0:84-1803, 8276, Sas10/Utp3/C1D family, , Sas10/Utp3/C1D family	1	0	0	0	0	0	RNA
Contig19419.0.g47	SKIV2a	OG000748:	Contig19419.0.g47, Contig19419, Contig19419.0:1132-4465, 9664, DSHCT (NUC185) domain, hydrolase activity, acting on acid anhydrides, in phosphorus-containing anhydrides, ATP-dependent helicase activity, ATP binding, helicase activity, nucleic acid binding, DSHCT (NUC185) domain, rRNA-processing arch domain, DEAD/DEAH box helicase, Helicase conserved C-terminal domain, Replication factor C C-termi…	1	0	0	0	0	0	RNA
Contig21835.0.g97	SKIV2b	OG000748:	Contig21835.0.g97, Contig21835, Contig21835.0:143-4414, 9163, DSHCT (NUC185) domain, hydrolase activity, acting on acid anhydrides, in phosphorus-containing anhydrides, ATP-dependent helicase activity, ATP binding, helicase activity, nucleic acid binding, DSHCT (NUC185) domain, DEAD/DEAH box helicase, Helicase conserved C-terminal domain	1	0	0	0	0	0	RNA
Contig4061.0.g90	PABPN1a	OG000753:	Contig4061.0.g90, Contig4061, Contig4061.0:980-1764, 24231, RNA recognition motif. (a.k.a. RRM, RBD, or RNP domain), nucleic acid binding, plasmid partitioning, RNA recognition motif (a k a RRM, RBD, or RNP domain), RNA recognition motif (a k a RRM, RBD, or RNP domain), FACT complex subunit (SPT16/CDC68), Yeast trans-acting factor (REP1/REP2), Protein of unknown function (DUF3682)	1	0	0	0	0	0	RNA
Contig16390.0.g40	PABPN1b	OG000753:	Contig16390.0.g40, Contig16390, Contig16390.0:226-1393, 13249, RNA recognition motif. (a.k.a. RRM, RBD, or RNP domain), nucleic acid binding, RNA recognition motif (a k a RRM, RBD, or RNP domain), RNA recognition motif (a k a RRM, RBD, or RNP domain)	1	0	0	0	0	0	RNA
Contig7166.0.g71	PABPN1c	OG000753:	Contig7166.0.g71, Contig7166, Contig7166.0:228-1395, 21051, RNA recognition motif. (a.k.a. RRM, RBD, or RNP domain), nucleic acid binding, RNA recognition motif (a k a RRM, RBD, or RNP domain), RNA recognition motif (a k a RRM, RBD, or RNP domain)	1	0	0	0	0	0	RNA
Contig9986.0.1.g80	NOC2La	OG000754:	Contig9986.0.1.g80, Contig9986, Contig9986.0.1:53-1052, 17421, Domain of unknown function (DUF367), , Domain of unknown function (DUF367)	1	0	0	0	0	0	RNA
Contig3153.0.0.g54	NOC2Lb	OG000754:	Contig3153.0.0.g54, Contig3153, Contig3153.0.0:2473-3259, 818, Domain of unknown function (DUF367), integral component of membrane, transmembrane transport, Domain of unknown function (DUF367), Membrane transport protein	1	0	0	0	0	0	RNA
Contig6122.0.g74	MRPL12a	OG000756:	Contig6122.0.g74, Contig6122, Contig6122.0:202-3653, 4600, Ribosomal protein L7/L12 C-terminal domain, translation, ribosome, intracellular, translational elongation, structural constituent of ribosome, Ribosomal protein L7/L12 C-terminal domain, 60s Acidic ribosomal protein	1	0	0	0	0	0	RNA
Contig13897.0.g86	MRPL12b	OG000756:	Contig13897.0.g86, Contig13897, Contig13897.0:134-1050, 4399, Ribosomal protein L7/L12 C-terminal domain, ribosome, intracellular, translation, structural constituent of ribosome, Ribosomal protein L7/L12 C-terminal domain	1	0	0	0	0	0	RNA
Contig12393.0.g23	MRPL12c	OG000756:	Contig12393.0.g23, Contig12393, Contig12393.0:114-1038, 19078, Ribosomal protein L7/L12 C-terminal domain, ribosome, intracellular, translation, structural constituent of ribosome, Ribosomal protein L7/L12 C-terminal domain	1	0	0	0	0	0	RNA
Contig7709.0.2.g47	SNRPFa	OG000757:	Contig7709.0.2.g47, Contig7709, Contig7709.0.2:602-2107, 19312, hypothetical protein, ,	1	1	0	0	0	0	pol2
Contig15293.0.g12	SNRPFb	OG000757:	Contig15293.0.g12, Contig15293, Contig15293.0:2828-3098, 119, LSM domain, , LSM domain, SM domain found in Ataxin-2	1	1	0	0	0	0	pol2
Contig12805.0.g106	RPS15A	OG000761:	Contig12805.0.g106, Contig12805, Contig12805.0:329-809, 7138, Ribosomal protein S8, ribosome, intracellular, translation, structural constituent of ribosome, Ribosomal protein S8	1	0	0	0	0	0	RNA
Contig4380.0.g50	RPL17a	OG000767:	Contig4380.0.g50, Contig4380, Contig4380.0:186-820, 2341, Ribosomal protein L22p/L17e, ribosome, intracellular, translation, structural constituent of ribosome, Ribosomal protein L22p/L17e	1	0	0	0	0	0	RNA
Contig22600.0.g44	RPL17b	OG000767:	Contig22600.0.g44, Contig22600, Contig22600.0:1104-1545, 16072, Ribosomal protein L22p/L17e, ribosome, intracellular, translation, structural constituent of ribosome, Ribosomal protein L22p/L17e	1	0	0	0	0	0	RNA
Contig16734.0.g67	RPL18a	OG000768:	Contig16734.0.g67, Contig16734, Contig16734.0:2174-2889, 22035, Ribosomal L18ae/LX protein domain, ribosome, translation, structural constituent of ribosome, Ribosomal L18ae/LX protein domain, Protein of unknown function, DUF655	1	0	0	0	0	0	RNA
Contig1098.1.g80	RPL18b	OG000768:	Contig1098.1.g80, Contig1098, Contig1098.1:100-3871, 15246, hypothetical protein, ,	1	0	0	0	0	0	RNA
Contig16691.0.g67	RPS8	OG000776:	Contig16691.0.g67, Contig16691, Contig16691.0:155-782, 17942, Ribosomal protein S8e, , Ribosomal protein S8e	1	0	0	0	0	0	RNA
Contig2768.0.g69	NAF1a	OG000780:	Contig2768.0.g69, Contig2768, Contig2768.0:172-2452, 498, hypothetical protein, ,	1	0	0	0	0	0	RNA
Contig4553.0.g55	NAF1b	OG000780:	Contig4553.0.g55, Contig4553, Contig4553.0:163-2431, 5086, hypothetical protein, ,	1	0	0	0	0	0	RNA
Contig11754.0.g93	NAF1c	OG000780:	Contig11754.0.g93, Contig11754, Contig11754.0:2380-5482, 9391, Gar1/Naf1 RNA binding region, ribosome biogenesis, snRNA pseudouridine synthesis, snoRNA binding, Gar1/Naf1 RNA binding region	1	0	0	0	0	0	RNA
Contig621.0.g49	ZGPAT	OG000782:	Contig621.0.g49, Contig621, Contig621.0:702-3945, 15105, GC-rich sequence DNA-binding factor-like protein, nucleus, regulation of transcription, DNA-templated, DNA binding, nucleic acid binding, GC-rich sequence DNA-binding factor-like protein, G-patch domain, Tuftelin interacting protein N terminal, DExH-box splicing factor binding site	1	0	0	0	0	0	RNA
Contig22136.0.g26	TARSa	OG000800:	Contig22136.0.g26, Contig22136, Contig22136.0:136-2679, 19828, tRNA synthetase class II core domain (G, H, P, S and T), tRNA aminoacylation for protein translation, aminoacyl-tRNA ligase activity, nucleotide binding, cytoplasm, tRNA aminoacylation, ligase activity, forming aminoacyl-tRNA and related compounds, ATP binding, tRNA synthetase class II core domain (G, H, P, S and T), Anticodon binding…	1	0	0	0	0	0	RNA
Contig13353.0.1.g48	TARSb	OG000800:	Contig13353.0.1.g48, Contig13353, Contig13353.0.1:59-2006, 23739, tRNA synthetase class II core domain (G, H, P, S and T), tRNA aminoacylation for protein translation, aminoacyl-tRNA ligase activity, nucleotide binding, cytoplasm, tRNA aminoacylation, ligase activity, forming aminoacyl-tRNA and related compounds, ATP binding, tRNA synthetase class II core domain (G, H, P, S and T), Threonyl and A…	1	0	0	0	0	0	RNA
Contig20982.0.g60	TARSc	OG000800:	Contig20982.0.g60, Contig20982, Contig20982.0:4358-6511, 23339, tRNA synthetase class II core domain (G, H, P, S and T), tRNA aminoacylation for protein translation, aminoacyl-tRNA ligase activity, nucleotide binding, cytoplasm, tRNA aminoacylation, ligase activity, forming aminoacyl-tRNA and related compounds, ATP binding, tRNA synthetase class II core domain (G, H, P, S and T), Anticodon bindin…	1	0	0	0	0	0	RNA
Contig21044.0.g17	PAB1	OG000805:	Contig21044.0.g17, Contig21044, Contig21044.0:291-2379, 15930, RNA recognition motif. (a.k.a. RRM, RBD, or RNP domain), nucleic acid binding, RNA binding, RNA recognition motif (a k a RRM, RBD, or RNP domain), RNA recognition motif (a k a RRM, RBD, or RNP domain), Poly-adenylate binding protein, unique domain, Limkain b1, RNA binding motif, Histone lysine methyltransferase SET associated, DbpA RN…	1	0	0	0	0	0	RNA
Contig1737.0.g35	ASCC3a	OG000808:	Contig1737.0.g35, Contig1737, Contig1737.0:1551-8790, 16621, Sec63 Brl domain, ATP-dependent helicase activity, hydrolase activity, DNA binding, helicase activity, nucleic acid binding, intracellular, transport, ATP binding, Sec63 Brl domain, DEAD/DEAH box helicase, Type III restriction enzyme, res subunit, Helicase conserved C-terminal domain, Type II/IV secretion system protein, PhoH-like prote…	1	0	0	0	0	0	RNA
Contig18508.0.g43	ASCC3b	OG000808:	Contig18508.0.g43, Contig18508, Contig18508.0:129-6823, 8481, Sec63 Brl domain, ATP-dependent helicase activity, ATP binding, helicase activity, nucleic acid binding, Sec63 Brl domain, DEAD/DEAH box helicase, Helicase conserved C-terminal domain, AAA domain	1	0	0	0	0	0	RNA
Contig19853.0.g31	RPL7A	OG000812:	Contig19853.0.g31, Contig19853, Contig19853.0:249-1072, 2413, Ribosomal protein L7Ae/L30e/S12e/Gadd45 family, , Ribosomal protein L7Ae/L30e/S12e/Gadd45 family, RNase P subunit Pop3	1	0	0	0	0	0	RNA
Contig22530.0.g91	RPL31	OG000813:	Contig22530.0.g91, Contig22530, Contig22530.0:174-598, 855, Ribosomal protein L31e, ribosome, intracellular, translation, structural constituent of ribosome, Ribosomal protein L31e	1	0	0	0	0	0	RNA
Contig7529.0.g65	RPS15	OG000816:	Contig7529.0.g65, Contig7529, Contig7529.0:171-639, 10896, Ribosomal protein S19, ribosome, translation, structural constituent of ribosome, flagellum, Ribosomal protein S19, Flagellar protein FliT	1	0	0	0	0	0	RNA
Contig10554.0.g23	ZNRD1a	OG000818:	Contig10554.0.g23, Contig10554, Contig10554.0:3515-3836, 3090, Transcription factor S-II (TFIIS), nucleic acid binding, transcription, DNA-templated, DNA-directed RNA polymerase activity, DNA binding, nucleus, DNA repair, cellular protein modification process, nickel cation binding, zinc ion binding, protein binding, Transcription factor S-II (TFIIS), RNA polymerases M/15 Kd subunit, Transposase …	1	0	0	0	0	0	RNA
Contig1475.1.g54	ZNRD1b	OG000818:	Contig1475.1.g54, Contig1475, Contig1475.1:2291-2648, 24864, Transcription factor S-II (TFIIS), , Transcription factor S-II (TFIIS), Probable metal-binding protein (DUF2387), Transposase zinc-ribbon domain, PhnA Zinc-Ribbon, RNAse P Rpr2/Rpp21/SNM1 subunit domain, Zinc ribbon domain, Transcription elongation factor Elf1 like, Phage terminase large subunit (GpA), Baculoviridae late expression fact…	1	0	0	0	0	0	RNA
Contig19246.0.g31	RPL37A	OG000825:	Contig19246.0.g31, Contig19246, Contig19246.0:210-547, 24721, Ribosomal L37ae protein family, , Ribosomal L37ae protein family, Transposase zinc-ribbon domain, BED zinc finger, Prokaryotic RING finger family 2, A2L zinc ribbon domain, putative Helix-turn-helix domain of transposase IS66, Zinc ribbon domain, Zinc-finger double domain, Phorbol esters/diacylglycerol binding domain (C1 domain), Zinc …	1	0	0	0	0	0	RNA
Contig697.1.g77	ATE1	OG000834:	Contig697.1.g77, Contig697, Contig697.1:123-2376, 14589, Arginine-tRNA-protein transferase, C terminus, protein arginylation, arginyltransferase activity, integral component of membrane, Arginine-tRNA-protein transferase, C terminus, Arginine-tRNA-protein transferase, N terminus, CD20-like family	1	0	0	0	0	0	RNA
Contig6883.0.g74	DRG2a	OG000835:	Contig6883.0.g74, Contig6883, Contig6883.0:164-1232, 21940, TGS domain, integral component of membrane, ferrous iron transport, ferrous iron transmembrane transporter activity, GTPase activity, intracellular, small GTPase mediated signal transduction, GTP binding, TGS domain, 50S ribosome-binding GTPase, Ferrous iron transport protein B, Dynamin family, Elongation factor Tu GTP binding domain, Ar…	1	0	0	0	0	0	RNA
Contig21926.0.g9	DRG2b	OG000835:	Contig21926.0.g9, Contig21926, Contig21926.0:143-1268, 5150, 50S ribosome-binding GTPase, integral component of membrane, ferrous iron transport, ferrous iron transmembrane transporter activity, GTPase activity, intracellular, small GTPase mediated signal transduction, GTP binding, 50S ribosome-binding GTPase, TGS domain, Ferrous iron transport protein B, Dynamin family, Miro-like protein, AAA do…	1	0	0	0	0	0	RNA
Contig13213.0.g97	FAM120C	OG000839:	Contig13213.0.g97, Contig13213, Contig13213.0:430-1573, 10928, Reovirus sigma C capsid protein, , Reovirus sigma C capsid protein, Hydrophobic surface binding protein A, Vps5 C terminal like	1	0	0	0	0	0	RNA
Contig645.1.g7	GFM2a	OG000875:	Contig645.1.g7, Contig645, Contig645.1:142-3713, 14519, Elongation factor Tu GTP binding domain, GTPase activity, retromer complex, vacuolar transport, integral component of membrane, ferrous iron transport, ferrous iron transmembrane transporter activity, GTP binding, carboxy-lyase activity, Elongation factor Tu GTP binding domain, Elongation factor G, domain IV, Elongation factor G C-terminus, …	1	0	0	0	0	0	RNA
Contig21582.0.g88	GFM2b	OG000875:	Contig21582.0.g88, Contig21582, Contig21582.0:156-2878, 3265, Elongation factor Tu GTP binding domain, GTPase activity, GTP binding, Elongation factor Tu GTP binding domain, Elongation factor G C-terminus, Elongation factor Tu domain 2, Elongation factor G, domain IV	1	0	0	0	0	0	RNA
Contig15726.0.g39	KPNB1a	OG000876:	Contig15726.0.g39, Contig15726, Contig15726.0:71-2843, 20361, HEAT repeat, intracellular protein transport, protein transporter activity, nucleus, regulation of sequence-specific DNA binding transcription factor activity, protein binding, carbohydrate metabolic process, catalytic activity, HEAT repeat, HEAT repeats, HEAT-like repeat, Importin-beta N-terminal domain, Vacuolar 14 Fab1-binding regio…	1	0	0	0	0	0	RNA
Contig9585.0.g36	KPNB1b	OG000876:	Contig9585.0.g36, Contig9585, Contig9585.0:143-3084, 19838, HEAT repeats, intracellular protein transport, protein transporter activity, protein binding, lipid transport, lipid transporter activity, HEAT repeats, HEAT repeat, Importin-beta N-terminal domain, HEAT-like repeat, Vacuolar 14 Fab1-binding region, CLASP N terminal, Armadillo/beta-catenin-like repeat, Lipoprotein amino terminal region, …	1	0	0	0	0	0	RNA
Contig3250.0.g43	KPNB1c	OG000876:	Contig3250.0.g43, Contig3250, Contig3250.0:287-3073, 23944, Importin-beta N-terminal domain, intracellular protein transport, protein transporter activity, chromosome, DNA topological change, ATP binding, DNA topoisomerase type II (ATP-hydrolyzing) activity, DNA binding, Importin-beta N-terminal domain, DNA gyrase/topoisomerase IV, subunit A	1	0	0	0	0	0	RNA
Contig424.1.g115	LUC7L2a	OG000877:	Contig424.1.g115, Contig424, Contig424.1:80-1554, 14212, LUC7 N_terminus, , LUC7 N terminus	1	0	0	0	0	0	RNA
Contig4510.0.g47	LUC7L2b	OG000877:	Contig4510.0.g47, Contig4510, Contig4510.0:80-1544, 3004, LUC7 N_terminus, pathogenesis, structural molecule activity, integral component of membrane, periplasmic space, heme binding, electron carrier activity, iron ion binding, LUC7 N terminus, Hepatitis core antigen, TMPIT-like protein, Cytochrome b562	1	0	0	0	0	0	RNA
Contig11888.0.g8	PAP1a	OG000884:	Contig11888.0.g8, Contig11888, Contig11888.0:2348-4076, 11489, Poly(A) polymerase central domain, transcription, DNA-templated, nucleus, RNA polyadenylation, polynucleotide adenylyltransferase activity, RNA binding, nucleotidyltransferase activity, Poly(A) polymerase central domain, Poly(A) polymerase predicted RNA binding domain, Nucleotidyltransferase domain, Protein of unknown function (DUF424…	1	1	0	0	0	0	pol2
Contig1142.1.g3	PAP1b	OG000884:	Contig1142.1.g3, Contig1142, Contig1142.1:3928-7974, 15301, Poly(A) polymerase central domain, transcription, DNA-templated, nucleus, RNA polyadenylation, polynucleotide adenylyltransferase activity, RNA binding, nucleotidyltransferase activity, Poly(A) polymerase central domain, Poly(A) polymerase predicted RNA binding domain, Nucleotidyltransferase domain	1	1	0	0	0	0	pol2
Contig22254.0.g55	CNOT4a	OG000885:	Contig22254.0.g55, Contig22254, Contig22254.0:2341-5343, 2895, RNA recognition motif. (a.k.a. RRM, RBD, or RNP domain), nucleic acid binding, RNA recognition motif (a k a RRM, RBD, or RNP domain), GidA associated domain 3	1	0	0	0	0	0	RNA
Contig19.1.g91	CNOT4b	OG000885:	Contig19.1.g91, Contig19, Contig19.1:1529-5174, 13528, RNA recognition motif. (a.k.a. RRM, RBD, or RNP domain), , RNA recognition motif (a k a RRM, RBD, or RNP domain), Zinc finger, C3HC4 type (RING finger), RNA recognition motif (a k a RRM, RBD, or RNP domain)	1	0	0	0	0	0	RNA
Contig19548.0.g11	SSBa	OG000893:	Contig19548.0.g11, Contig19548, Contig19548.0:157-2419, 16477, La domain, , La domain	1	0	0	0	0	0	RNA
Contig11250.0.g56	SSBb	OG000893:	Contig11250.0.g56, Contig11250, Contig11250.0:163-1665, 6755, RNA recognition motif (a.k.a. RRM, RBD, or RNP domain), nucleic acid binding, binding, RNA recognition motif (a k a RRM, RBD, or RNP domain), RNA recognition motif (a k a RRM, RBD, or RNP domain), La domain, 3H domain	1	0	0	0	0	0	RNA
Contig1454.1.g21	RPL35	OG000895:	Contig1454.1.g21, Contig1454, Contig1454.1:3812-4267, 24831, Ribosomal L29 protein, , Ribosomal L29 protein	1	0	0	0	0	0	RNA
Contig15154.0.g20	RPL27A	OG000898:	Contig15154.0.g20, Contig15154, Contig15154.0:132-696, 15713, Ribosomal protein L18e/L15, , Ribosomal protein L18e/L15	1	0	0	0	0	0	RNA
Contig19397.0.g64	RPL35A	OG000899:	Contig19397.0.g64, Contig19397, Contig19397.0:1523-1953, 4980, Ribosomal protein L35Ae, ribosome, intracellular, translation, structural constituent of ribosome, rRNA processing, Ribosomal protein L35Ae, RimM N-terminal domain	1	0	0	0	0	0	RNA
Contig21034.0.g40	RPL34	OG000902:	Contig21034.0.g40, Contig21034, Contig21034.0:157-630, 6155, Ribosomal protein L34e, ribosome, intracellular, translation, structural constituent of ribosome, Ribosomal protein L34e	1	0	0	0	0	0	RNA
Contig17117.0.g17	TRIT1a	OG000910:	Contig17117.0.g17, Contig17117, Contig17117.0:126-1908, 18415, IPP transferase, tRNA processing, biosynthetic process, dimethylallyltranstransferase activity, intracellular, transport, ATP binding, IPP transferase, AAA domain, Isopentenyl transferase, Type II/IV secretion system protein, ATPase family associated with various cellular activities (AAA), Domain of unknown function DUF87	1	0	0	0	0	0	RNA
Contig19427.0.g8	TRIT1b	OG000910:	Contig19427.0.g8, Contig19427, Contig19427.0:123-1734, 12687, IPP transferase, tRNA processing, biosynthetic process, dimethylallyltranstransferase activity, zinc ion binding, nucleic acid binding, GTP binding, GTPase activity, regulation of carbohydrate metabolic process, phosphorelay signal transduction system, protein kinase activity, phosphorelay sensor kinase activity, ATP binding, IPP trans…	1	0	0	0	0	0	RNA
Contig15938.0.g43	RPS10	OG000913:	Contig15938.0.g43, Contig15938, Contig15938.0:152-603, 2546, Plectin/S10 domain, , Plectin/S10 domain	1	0	0	0	0	0	RNA
Contig20852.0.g28	RPL13a	OG000915:	Contig20852.0.g28, Contig20852, Contig20852.0:1157-1754, 20350, Ribosomal protein L13, ribosome, translation, structural constituent of ribosome, Ribosomal protein L13	1	0	0	0	0	0	RNA
Contig22600.0.g43	RPL13b	OG000915:	Contig22600.0.g43, Contig22600, Contig22600.0:288-885, 16071, Ribosomal protein L13, ribosome, translation, structural constituent of ribosome, Ribosomal protein L13	1	0	0	0	0	0	RNA
Contig15018.0.g60	REX4a	OG000933:	Contig15018.0.g60, Contig15018, Contig15018.0:123-1427, 2900, Exonuclease, , Exonuclease	1	0	1	0	0	0	RNA
Contig22416.0.g98	REX4b	OG000933:	Contig22416.0.g98, Contig22416, Contig22416.0:83-1572, 6107, Exonuclease, , Exonuclease	1	0	1	0	0	0	RNA
Contig15694.0.g12	REX4c	OG000933:	Contig15694.0.g12, Contig15694, Contig15694.0:123-1355, 9421, Exonuclease, DNA polymerase III complex, DNA replication, DNA-directed DNA polymerase activity, DNA binding, Exonuclease, WWE domain, DNA polymerase III, delta subunit	1	0	1	0	0	0	RNA
Contig21538.0.g91	DIS3a	OG000939:	Contig21538.0.g91, Contig21538, Contig21538.0:1374-5837, 19790, RNB domain, ribonuclease activity, RNA binding, RNB domain	1	0	0	0	0	0	RNA
Contig19321.0.g57	DIS3b	OG000939:	Contig19321.0.g57, Contig19321, Contig19321.0:98-3264, 57, RNB domain, ribonuclease activity, RNA binding, RNB domain	1	0	0	0	0	0	RNA
Contig1451.1.g15	CAP1a	OG000940:	Contig1451.1.g15, Contig1451, Contig1451.1:1128-2691, 24825, mRNA capping enzyme, catalytic domain, , mRNA capping enzyme, catalytic domain, mRNA capping enzyme, C-terminal domain, ATP dependent DNA ligase domain	1	1	0	0	0	0	pol2
Contig19343.0.g74	CAP1b	OG000940:	Contig19343.0.g74, Contig19343, Contig19343.0:245-1051, 7881, Dual specificity phosphatase, catalytic domain, protein tyrosine/serine/threonine phosphatase activity, protein dephosphorylation, protein tyrosine phosphatase activity, Dual specificity phosphatase, catalytic domain, Tyrosine phosphatase family, Protein-tyrosine phosphatase	1	1	0	0	0	0	pol2
Contig5716.0.g10	CAP1c	OG000940:	Contig5716.0.g10, Contig5716, Contig5716.0:62-1005, 22516, Dual specificity phosphatase, catalytic domain, protein tyrosine/serine/threonine phosphatase activity, protein dephosphorylation, protein tyrosine phosphatase activity, Dual specificity phosphatase, catalytic domain, Tyrosine phosphatase family, Protein-tyrosine phosphatase	1	1	0	0	0	0	pol2
Contig12619.0.g67	SNRPB2	OG000948:	Contig12619.0.g67, Contig12619, Contig12619.0:146-1286, 12422, RNA recognition motif. (a.k.a. RRM, RBD, or RNP domain), nucleic acid binding, RNA recognition motif (a k a RRM, RBD, or RNP domain), RNA recognition motif (a k a RRM, RBD, or RNP domain)	1	0	0	0	0	0	RNA
Contig20715.0.g17	U2AF2a	OG000949:	Contig20715.0.g17, Contig20715, Contig20715.0:2767-4451, 18957, RNA recognition motif. (a.k.a. RRM, RBD, or RNP domain), nucleic acid binding, RNA recognition motif (a k a RRM, RBD, or RNP domain), RNA recognition motif (a k a RRM, RBD, or RNP domain)	1	1	0	0	0	0	pol2
Contig1218.1.g100	U2AF2b	OG000949:	Contig1218.1.g100, Contig1218, Contig1218.1:121-1819, 15398, RNA recognition motif. (a.k.a. RRM, RBD, or RNP domain), nucleic acid binding, fibrinogen complex, protein polymerization, platelet activation, signal transduction, protein binding, bridging, receptor binding, RNA recognition motif (a k a RRM, RBD, or RNP domain), RNA recognition motif (a k a RRM, RBD, or RNP domain), Protein of unknown…	1	1	0	0	0	0	pol2
Contig20928.0.g67	RDR1	OG000955:	Contig20928.0.g67, Contig20928, Contig20928.0:186-4699, 6182, RNA dependent RNA polymerase, RNA-directed RNA polymerase activity, RNA dependent RNA polymerase	1	0	0	0	1	0	RNA
Contig14356.0.g58	RDR2	OG000955:	Contig14356.0.g58, Contig14356, Contig14356.0:1350-5174, 23959, RNA dependent RNA polymerase, RNA-directed RNA polymerase activity, RNA dependent RNA polymerase	1	0	0	0	1	0	RNA
Contig14358.0.g64	RDR3	OG000955:	Contig14358.0.g64, Contig14358, Contig14358.0:929-5346, 23965, RNA dependent RNA polymerase, RNA-directed RNA polymerase activity, RNA dependent RNA polymerase	1	0	0	0	1	0	RNA
Contig17273.0.g45	RDR4	OG000955:	Contig17273.0.g45, Contig17273, Contig17273.0:126-3753, 12298, RNA dependent RNA polymerase, RNA-directed RNA polymerase activity, RNA dependent RNA polymerase	1	0	0	0	1	0	RNA
Contig401.1.g83	CSTF2	OG000956:	Contig401.1.g83, Contig401, Contig401.1:193-1092, 14180, RNA recognition motif. (a.k.a. RRM, RBD, or RNP domain), nucleic acid binding, RNA recognition motif (a k a RRM, RBD, or RNP domain), RNA recognition motif (a k a RRM, RBD, or RNP domain)	1	1	0	0	0	0	pol2
Contig19511.0.g119	RPL11	OG000957:	Contig19511.0.g119, Contig19511, Contig19511.0:4554-5197, 10950, ribosomal L5P family C-terminus, ribosome, intracellular, translation, structural constituent of ribosome, ribosomal L5P family C-terminus, Ribosomal protein L5, Pyrimidine dimer DNA glycosylase	1	0	0	0	0	0	RNA
Contig19220.0.g56	EEF1Ba	OG000958:	Contig19220.0.g56, Contig19220, Contig19220.0:2898-3722, 18247, EF-1 guanine nucleotide exchange domain, eukaryotic translation elongation factor 1 complex, translational elongation, translation elongation factor activity, EF-1 guanine nucleotide exchange domain	1	0	0	0	0	0	RNA
Contig18759.0.g54	EEF1Bb	OG000958:	Contig18759.0.g54, Contig18759, Contig18759.0:94-516, 1685, EF-1 guanine nucleotide exchange domain, eukaryotic translation elongation factor 1 complex, translational elongation, translation elongation factor activity, EF-1 guanine nucleotide exchange domain	1	0	0	0	0	0	RNA
Contig21054.0.g58	RPS4	OG000959:	Contig21054.0.g58, Contig21054, Contig21054.0:1145-2096, 599, Ribosomal family S4e, RNA binding, Ribosomal family S4e, RS4NT (NUC023) domain, S4 domain	1	0	0	0	0	0	RNA
Contig21038.0.g42	RPL7	OG000960:	Contig21038.0.g42, Contig21038, Contig21038.0:175-1083, 6157, Ribosomal protein L30p/L7e, ribosome, translation, structural constituent of ribosome, transport, transporter activity, Ribosomal protein L30p/L7e, Ribosomal L30 N-terminal domain, Outer membrane efflux protein	1	0	0	0	0	0	RNA
Contig1319.1.g107	ACO1a	OG000966:	Contig1319.1.g107, Contig1319, Contig1319.1:6486-9363, 15537, Aconitase family (aconitate hydratase), metabolic process, Aconitase family (aconitate hydratase), Aconitase C-terminal domain, Phage uncharacterised protein (Phage XkdX)	1	0	0	0	0	0	RNA
Contig8489.0.g83	ACO1b	OG000966:	Contig8489.0.g83, Contig8489, Contig8489.0:121-2903, 8521, Aconitase family (aconitate hydratase), metabolic process, Aconitase family (aconitate hydratase), Aconitase C-terminal domain	1	0	0	0	0	0	RNA
Contig1175.1.g46	RPL21	OG000967:	Contig1175.1.g46, Contig1175, Contig1175.1:211-694, 15344, Ribosomal protein L21e, ribosome, intracellular, translation, structural constituent of ribosome, Ribosomal protein L21e	1	0	0	0	0	0	RNA
Contig1196.1.g75	RPL37	OG000968:	Contig1196.1.g75, Contig1196, Contig1196.1:222-589, 15373, Ribosomal protein L37e, ribosome, intracellular, translation, structural constituent of ribosome, Ribosomal protein L37e	1	0	0	0	0	0	RNA
Contig980.0.g21	RPS7	OG000970:	Contig980.0.g21, Contig980, Contig980.0:119-962, 879, Ribosomal protein S7e, ribosome, intracellular, translation, structural constituent of ribosome, Ribosomal protein S7e, Protein of unknown function (DUF1696), Herpesvirus BLRF2 protein	1	0	0	0	0	0	RNA
Contig20556.0.g59	RPL22	OG000976:	Contig20556.0.g59, Contig20556, Contig20556.0:3620-3989, 21925, Ribosomal L22e protein family, ribosome, intracellular, translation, structural constituent of ribosome, intron homing, endonuclease activity, DNA binding, Ribosomal L22e protein family, LAGLIDADG endonuclease	1	0	0	0	0	0	RNA
Contig11050.0.g68	RPS19	OG000980:	Contig11050.0.g68, Contig11050, Contig11050.0:296-918, 20843, Ribosomal protein S19e, ribosome, intracellular, translation, structural constituent of ribosome, Ribosomal protein S19e, Ribonuclease R winged-helix domain, Hypothetical protein (DUF2513)	1	0	0	0	0	0	RNA
Contig15147.0.g55	WHI3a	OG001010:	Contig15147.0.g55, Contig15147, Contig15147.0:101-1496, 6858, RNA recognition motif. (a.k.a. RRM, RBD, or RNP domain), nucleic acid binding, RNA recognition motif (a k a RRM, RBD, or RNP domain), Domain of unknown function (DUF3446)	1	0	0	0	0	0	RNA
Contig2669.0.g102	WHI3b	OG001010:	Contig2669.0.g102, Contig2669, Contig2669.0:106-1551, 5779, RNA recognition motif. (a.k.a. RRM, RBD, or RNP domain), nucleic acid binding, RNA recognition motif (a k a RRM, RBD, or RNP domain), RNA recognition motif (a k a RRM, RBD, or RNP domain)	1	0	0	0	0	0	RNA
Contig22142.0.g17	TCERG1	OG001015:	Contig22142.0.g17, Contig22142, Contig22142.0:308-2431, 5380, FF domain, response to metal ion, FF domain, non-SMC mitotic condensation complex subunit 1, CutA1 divalent ion tolerance protein	1	0	0	0	0	0	RNA
Contig8839.0.g15	DCUN1D2	OG001019:	Contig8839.0.g15, Contig8839, Contig8839.0:110-1297, 4219, Cullin binding, , Cullin binding, Regulator of RNA terminal phosphate cyclase	1	0	0	0	0	0	RNA
Contig18987.0.g89	DDX46a	OG001037:	Contig18987.0.g89, Contig18987, Contig18987.0:103-3855, 8848, DEAD/DEAH box helicase, ATP-dependent helicase activity, ATP binding, helicase activity, nucleic acid binding, DEAD/DEAH box helicase, Helicase conserved C-terminal domain	1	0	0	0	0	0	RNA
Contig20704.0.g65	DDX46b	OG001037:	Contig20704.0.g65, Contig20704, Contig20704.0:127-3372, 10152, DEAD/DEAH box helicase, ATP-dependent helicase activity, ATP binding, helicase activity, nucleic acid binding, DEAD/DEAH box helicase, Helicase conserved C-terminal domain	1	0	0	0	0	0	RNA
Contig18424.0.g4	ALBA1	OG001038:	Contig18424.0.g4, Contig18424, Contig18424.0:130-701, 9734, Alba, nucleic acid binding, Alba	1	0	0	0	0	0	RNA
Contig11789.0.g22	ALBA2	OG001038:	Contig11789.0.g22, Contig11789, Contig11789.0:170-579, 6825, Alba, nucleic acid binding, membrane, Alba, Cell division protein FtsA, MMPL family, Protein of unknown function (DUF2026), Pre-toxin domain with VENN motif	1	0	0	0	0	0	RNA
Contig22520.0.g95	RPS11	OG001040:	Contig22520.0.g95, Contig22520, Contig22520.0:266-950, 16239, Ribosomal protein S17, ribosome, intracellular, translation, structural constituent of ribosome, Ribosomal protein S17	1	0	0	0	0	0	RNA
Contig11440.0.g14	HMT1a	OG001042:	Contig11440.0.g14, Contig11440, Contig11440.0:118-1310, 8773, Ribosomal protein L11 methyltransferase (PrmA), protein methylation, protein methyltransferase activity, cytoplasm, transferase activity, metabolic process, tRNA wobble uridine modification, tRNA (uracil) methyltransferase activity, lipid biosynthetic process, rRNA methylation, methyltransferase activity, Ribosomal protein L11 methyltr…	1	0	0	1	0	0	RNA
Contig651.1.g15	HMT1b	OG001042:	Contig651.1.g15, Contig651, Contig651.1:914-2357, 14527, PRMT5 arginine-N-methyltransferase, cytoplasm, protein methylation, protein methyltransferase activity, transferase activity, metabolic process, lipid biosynthetic process, tRNA wobble uridine modification, tRNA (uracil) methyltransferase activity, methylation, nucleic acid binding, rRNA methylation, methyltransferase activity, PRMT5 argini…	1	0	0	1	0	0	RNA
Contig21125.0.g67	HMT1c	OG001042:	Contig21125.0.g67, Contig21125, Contig21125.0:2881-4110, 2138, Methyltransferase domain, protein methylation, protein methyltransferase activity, cytoplasm, metabolic process, tRNA wobble uridine modification, tRNA (uracil) methyltransferase activity, transferase activity, lipid biosynthetic process, cellular protein modification process, protein-L-isoaspartate (D-aspartate) O-methyltransferase a…	1	0	0	1	0	0	RNA
Contig22478.0.g91	RPL24	OG001046:	Contig22478.0.g91, Contig22478, Contig22478.0:295-775, 24337, Ribosomal protein L24e, , Ribosomal protein L24e, Herpesvirus processing and transport protein, Herpesvirus UL25 family, DDHD domain	1	0	0	0	0	0	RNA
Contig22518.0.g91	RPL8	OG001047:	Contig22518.0.g91, Contig22518, Contig22518.0:249-1419, 2594, Ribosomal Proteins L2, C-terminal domain, ribosome, intracellular, translation, structural constituent of ribosome, Ribosomal Proteins L2, C-terminal domain, Ribosomal Proteins L2, RNA binding domain	1	0	0	0	0	0	RNA
Contig12890.0.g103	RPS23	OG001052:	Contig12890.0.g103, Contig12890, Contig12890.0:1810-2286, 9952, Ribosomal protein S12, ribosome, intracellular, translation, structural constituent of ribosome, Ribosomal protein S12	1	0	0	0	0	0	RNA
Contig22564.0.g70	RPL19	OG001053:	Contig22564.0.g70, Contig22564, Contig22564.0:284-1187, 3694, Ribosomal protein L19e, ribosome, intracellular, translation, structural constituent of ribosome, metabolic process, kinase activity, ATP binding, viral envelope, Ribosomal protein L19e, Phosphoribulokinase / Uridine kinase family, Herpesvirus putative major envelope glycoprotein	1	0	0	0	0	0	RNA
Contig10169.0.g99	RPL27	OG001055:	Contig10169.0.g99, Contig10169, Contig10169.0:172-879, 19798, Ribosomal L27e protein family, ribosome, intracellular, translation, structural constituent of ribosome, Ribosomal L27e protein family, KOW motif	1	0	0	0	0	0	RNA
Contig1487.0.g85	RPS5	OG001056:	Contig1487.0.g85, Contig1487, Contig1487.0:137-844, 6320, Ribosomal protein S7p/S5e, , Ribosomal protein S7p/S5e	1	0	0	0	0	0	RNA
Contig21935.0.g16	RPS16	OG001065:	Contig21935.0.g16, Contig21935, Contig21935.0:2008-2440, 20460, Ribosomal protein S9/S16, ribosome, intracellular, translation, structural constituent of ribosome, Ribosomal protein S9/S16	1	0	0	0	0	0	RNA
Contig18293.0.g107	GPN2a	OG001067:	Contig18293.0.g107, Contig18293, Contig18293.0:1044-2008, 6585, Conserved hypothetical ATP binding protein, GTPase activity, intracellular, small GTPase mediated signal transduction, cellular biogenic amine metabolic process, integral component of membrane, cell division, chromosome segregation, ATP binding, DNA binding, nucleotide binding, RNA helicase activity, RNA binding, cell cycle, GTP bind…	1	0	0	0	0	0	RNA
Contig21267.0.g52	GPN2b	OG001067:	Contig21267.0.g52, Contig21267, Contig21267.0:133-1474, 9669, Conserved hypothetical ATP binding protein, chlorophyll biosynthetic process, photosynthesis, magnesium chelatase activity, RNA helicase activity, RNA binding, intracellular, transport, cellular biogenic amine metabolic process, ATPase activity, SRP-dependent cotranslational protein targeting to membrane, integral component of membrane…	1	0	0	0	0	0	RNA
Contig17328.0.g28	DDX31a	OG001068:	Contig17328.0.g28, Contig17328, Contig17328.0:104-2057, 2985, DEAD/DEAH box helicase, ATP-dependent helicase activity, ATP binding, helicase activity, nucleic acid binding, integral component of membrane, transmembrane transport, DEAD/DEAH box helicase, Helicase conserved C-terminal domain, Domain of unknown function (DUF4217), AAA domain, Membrane transport protein	1	0	0	0	0	0	RNA
Contig17817.0.g49	DDX31b	OG001068:	Contig17817.0.g49, Contig17817, Contig17817.0:100-2824, 20164, DEAD/DEAH box helicase, ATP-dependent helicase activity, ATP binding, helicase activity, nucleic acid binding, DEAD/DEAH box helicase, Helicase conserved C-terminal domain, Domain of unknown function (DUF4217)	1	0	0	0	0	0	RNA
Contig8807.0.1.g80	PRPF38B	OG001071:	Contig8807.0.1.g80, Contig8807, Contig8807.0.1:39-3558, 7009, PRP38 family, methionine adenosyltransferase activity, PRP38 family, EF-hand domain pair, EF hand, EF-hand domain, S-adenosylmethionine synthetase, central domain, Protein of unknown function (DUF1443)	1	0	0	0	0	0	RNA
Contig12123.0.g11	RPL6	OG001075:	Contig12123.0.g11, Contig12123, Contig12123.0:286-987, 10098, Ribosomal protein L6e, ribosome, intracellular, translation, structural constituent of ribosome, Ribosomal protein L6e	1	0	0	0	0	0	RNA
Contig13105.0.g80	ZC3H12	OG001096:	Contig13105.0.g80, Contig13105, Contig13105.0:129-3135, 13645, Zc3h12a-like Ribonuclease NYN domain, , Zc3h12a-like Ribonuclease NYN domain, Est1 DNA/RNA binding domain, Protein of unknown function (DUF1229)	1	0	0	0	0	0	RNA
Contig4448.0.g28	RPS27L	OG001128:	Contig4448.0.g28, Contig4448, Contig4448.0:1528-3712, 22534, Ribosomal protein S27, ribosome, intracellular, translation, structural constituent of ribosome, regulation of transcription, DNA-templated, zinc ion binding, Ribosomal protein S27, PUB domain, IBR domain, TFIIB zinc-binding	1	0	0	0	0	0	RNA
Contig3596.0.g89	SEN1a	OG001129:	Contig3596.0.g89, Contig3596, Contig3596.0:875-6056, 19029, AAA domain, ATP binding, helicase activity, AAA domain, Part of AAA domain, IstB-like ATP binding protein, Viral (Superfamily 1) RNA helicase, Family description, Helicase	1	1	0	0	1	0	pol2
Contig9372.0.1.g13	SEN1b	OG001129:	Contig9372.0.1.g13, Contig9372, Contig9372.0.1:191-3932, 18528, AAA domain, helicase activity, hydrolase activity, DNA binding, RNA helicase activity, RNA binding, ATP binding, AAA domain, Part of AAA domain, Viral (Superfamily 1) RNA helicase, Helicase, Type III restriction enzyme, res subunit, RNA helicase, IstB-like ATP binding protein, ATPase family associated with various cellular activities…	1	1	0	0	1	0	pol2
Contig5328.0.1.g75	PRFB1	OG001134:	Contig5328.0.1.g75, Contig5328, Contig5328.0.1:37-346, 7993, RF-1 domain, translational termination, translation release factor activity, RF-1 domain, Alternative splicing regulator	1	0	0	0	0	0	RNA
Contig15780.0.g75	LSM8a	OG001137:	Contig15780.0.g75, Contig15780, Contig15780.0:150-1213, 1271, LSM domain, protein dimerization activity, sequence-specific DNA binding, sequence-specific DNA binding transcription factor activity, nucleus, regulation of transcription, DNA-templated, DNA binding, protein phosphorylation, cytokinesis, ATP binding, protein serine/threonine kinase activity, LSM domain, bZIP transcription factor, Basi…	1	0	0	0	0	0	RNA
Contig1337.1.g129	LSM8b	OG001137:	Contig1337.1.g129, Contig1337, Contig1337.1:160-1547, 15559, bZIP transcription factor, regulation of transcription, DNA-templated, protein dimerization activity, sequence-specific DNA binding, sequence-specific DNA binding transcription factor activity, bZIP transcription factor, Basic region leucine zipper	1	0	0	0	0	0	RNA
Contig8848.0.2.g4	ZNF622a	OG001147:	Contig8848.0.2.g4, Contig8848, Contig8848.0.2:115-1618, 18621, C2H2 type zinc-finger (2 copies), intracellular, zinc ion binding, DNA binding, C2H2 type zinc-finger (2 copies), Zinc-finger of C2H2 type, Zinc-finger double-stranded RNA-binding, C2H2-type zinc finger, Zinc finger, C2H2 type, BED zinc finger	1	0	0	0	0	0	RNA
Contig19988.0.g81	ZNF622b	OG001147:	Contig19988.0.g81, Contig19988, Contig19988.0:312-2311, 4703, C2H2 type zinc-finger (2 copies), , C2H2 type zinc-finger (2 copies), Zinc-finger double-stranded RNA-binding, Zinc-finger of C2H2 type, C2H2-type zinc finger	1	0	0	0	0	0	RNA
Contig18067.0.g83	RPLP0	OG001153:	Contig18067.0.g83, Contig18067, Contig18067.0:224-1395, 22826, Ribosomal protein L10, ribosome biogenesis, ribosome, intracellular, translational elongation, structural constituent of ribosome, Ribosomal protein L10, 60s Acidic ribosomal protein, Neugrin	1	0	0	0	0	0	RNA
Contig19269.0.g49	RPL18	OG001158:	Contig19269.0.g49, Contig19269, Contig19269.0:227-1004, 6640, Ribosomal protein L18e/L15, , Ribosomal protein L18e/L15	1	0	0	0	0	0	RNA
Contig13051.0.g44	SNRPGa	OG001170:	Contig13051.0.g44, Contig13051, Contig13051.0:131-2042, 11206, Alpha/beta hydrolase of unknown function (DUF915), , Alpha/beta hydrolase of unknown function (DUF915), Putative serine esterase (DUF676), Alpha/beta hydrolase family	1	1	0	0	0	0	pol2
Contig14303.0.g107	SNRPGb	OG001170:	Contig14303.0.g107, Contig14303, Contig14303.0:78-318, 21087, LSM domain, , LSM domain	1	1	0	0	0	0	pol2
Contig10745.0.g98	SNRPGc	OG001170:	Contig10745.0.g98, Contig10745, Contig10745.0:226-1942, 1839, Putative serine esterase (DUF676), , Putative serine esterase (DUF676), Alpha/beta hydrolase of unknown function (DUF915), Alpha/beta hydrolase family	1	1	0	0	0	0	pol2
Contig19625.0.g104	RPS18	OG001172:	Contig19625.0.g104, Contig19625, Contig19625.0:269-946, 24005, Ribosomal protein S13/S18, ribosome, intracellular, translation, structural constituent of ribosome, RNA binding, Ribosomal protein S13/S18	1	0	0	0	0	0	RNA
Contig1018.1.g95	RPS17	OG001175:	Contig1018.1.g95, Contig1018, Contig1018.1:156-651, 15029, Ribosomal S17, ribosome, intracellular, translation, structural constituent of ribosome, bioluminescence, long-chain fatty acid luciferin component ligase activity, Ribosomal S17, Acyl-protein synthetase, LuxE	1	0	0	0	0	0	RNA
Contig14126.0.g31	RPS26a	OG001176:	Contig14126.0.g31, Contig14126, Contig14126.0:217-595, 12919, Ribosomal protein S26e, ribosome, intracellular, translation, structural constituent of ribosome, carboxy-lyase activity, transcription, DNA-templated, DNA-directed RNA polymerase activity, DNA binding, Ribosomal protein S26e, zinc-ribbon domain, RNA polymerases N / 8 kDa subunit, Phenolic acid decarboxylase (PAD), DNA directed RNA pol…	1	0	0	0	0	0	RNA
Contig22691.0.g43	RPS26b	OG001176:	Contig22691.0.g43, Contig22691, Contig22691.0:3526-3904, 8057, Ribosomal protein S26e, ribosome, intracellular, translation, structural constituent of ribosome, carboxy-lyase activity, transcription, DNA-templated, DNA-directed RNA polymerase activity, DNA binding, Ribosomal protein S26e, zinc-ribbon domain, RNA polymerases N / 8 kDa subunit, Phenolic acid decarboxylase (PAD), DNA directed RNA po…	1	0	0	0	0	0	RNA
Contig20794.0.g55	RPL32	OG001177:	Contig20794.0.g55, Contig20794, Contig20794.0:262-566, 19754, Ribosomal protein L32, ribosome, intracellular, translation, structural constituent of ribosome, Ribosomal protein L32	1	0	0	0	0	0	RNA
Contig5219.0.1.g44	RPS13	OG001179:	Contig5219.0.1.g44, Contig5219, Contig5219.0.1:14-470, 18031, Ribosomal S13/S15 N-terminal domain, ribosome, intracellular, translation, structural constituent of ribosome, Ribosomal S13/S15 N-terminal domain, Ribosomal protein S15	1	0	0	0	0	0	RNA
Contig12798.0.g75	GLD4a	OG001193:	Contig12798.0.g75, Contig12798, Contig12798.0:142-1354, 8721, Cid1 family poly A polymerase, nucleotidyltransferase activity, Cid1 family poly A polymerase, Nucleotidyltransferase domain, Domain of unknown function (DUF4269)	1	0	0	0	0	0	RNA
Contig1080.1.g59	GLD4b	OG001193:	Contig1080.1.g59, Contig1080, Contig1080.1:78-1091, 15225, Cid1 family poly A polymerase, nucleotidyltransferase activity, Cid1 family poly A polymerase, Nucleotidyltransferase domain, Domain of unknown function (DUF4269), Protein of unknown function (DUF544), Phosphoribosyl-dephospho-CoA transferase MdcG	1	0	0	0	0	0	RNA
Contig14452.0.g115	PARN1a	OG001199:	Contig14452.0.g115, Contig14452, Contig14452.0:197-2334, 13680, CAF1 family ribonuclease, nucleus, CAF1 family ribonuclease, FF domain	1	0	0	0	0	0	RNA
Contig3410.0.g101	PARN1b	OG001199:	Contig3410.0.g101, Contig3410, Contig3410.0:151-2210, 19259, CAF1 family ribonuclease, nucleus, intracellular, nucleobase-containing compound metabolic process, 3'-5' exonuclease activity, nucleic acid binding, CAF1 family ribonuclease, 3'-5' exonuclease	1	0	0	0	0	0	RNA
Contig17611.0.g85	MIZ1	OG001235:	Contig17611.0.g85, Contig17611, Contig17611.0:186-2645, 10376, MIZ/SP-RING zinc finger, protein binding, COPII vesicle coat, ER to Golgi vesicle-mediated transport, intracellular protein transport, zinc ion binding, nucleic acid binding, MIZ/SP-RING zinc finger, Zinc-finger of the MIZ type in Nse subunit, PHD-finger, Sec23/Sec24 zinc finger, SAP domain, zinc-ribbon domain, Helix-turn-helix domain…	1	0	0	0	0	0	RNA
Contig14024.0.g55	RRP6a	OG001250:	Contig14024.0.g55, Contig14024, Contig14024.0:179-3221, 7424, 3'-5' exonuclease, nucleobase-containing compound metabolic process, 3'-5' exonuclease activity, intracellular, nucleic acid binding, 3'-5' exonuclease, HRDC domain	1	0	0	0	0	0	RNA
Contig6366.0.g39	RRP6b	OG001250:	Contig6366.0.g39, Contig6366, Contig6366.0:132-3868, 16395, Ankyrin repeats (3 copies), protein binding, intracellular, nucleobase-containing compound metabolic process, 3'-5' exonuclease activity, nucleic acid binding, Ankyrin repeats (3 copies), Ankyrin repeats (many copies), Ankyrin repeat, 3'-5' exonuclease	1	0	0	0	0	0	RNA
Contig7236.0.g72	MOS11a	OG001258:	Contig7236.0.g72, Contig7236, Contig7236.0:2513-3372, 12635, hypothetical protein, ,	1	0	0	0	0	0	RNA
Contig13082.0.g104	MOS11b	OG001258:	Contig13082.0.g104, Contig13082, Contig13082.0:2502-3361, 7368, hypothetical protein, ,	1	0	0	0	0	0	RNA
Contig3360.0.g45	MOS11c	OG001258:	Contig3360.0.g45, Contig3360, Contig3360.0:376-934, 1786, XdhC Rossmann domain, histone-lysine N-methyltransferase activity, XdhC Rossmann domain, Invertebrate innate immunity transcript family, Histone methylation protein DOT1	1	0	0	0	0	0	RNA
Contig1451.1.g14	PTH2a	OG001270:	Contig1451.1.g14, Contig1451, Contig1451.1:133-969, 24824, Peptidyl-tRNA hydrolase PTH2, , Peptidyl-tRNA hydrolase PTH2, Uncharacterised protein family (UPF0370), Eukaryotic family of unknown function (DUF1754), Protein of unknown function (DUF1144), Protein of unknown function (DUF2611), Oxaloacetate decarboxylase, gamma chain, B-cell receptor-associated protein 31-like, Virus attachment protein…	1	0	0	0	0	0	RNA
Contig5337.0.g28	PTH2b	OG001270:	Contig5337.0.g28, Contig5337, Contig5337.0:560-1106, 23214, Peptidyl-tRNA hydrolase PTH2, aminoacyl-tRNA hydrolase activity, Peptidyl-tRNA hydrolase PTH2	1	0	0	0	0	0	RNA
Contig18297.0.g102	ADAT2	OG001275:	Contig18297.0.g102, Contig18297, Contig18297.0:102-741, 6580, Cytidine and deoxycytidylate deaminase zinc-binding region, hydrolase activity, zinc ion binding, Cytidine and deoxycytidylate deaminase zinc-binding region, MafB19-like deaminase, Bd3614-like deaminase	1	0	0	0	0	0	RNA
Contig10140.0.g47	RPL15	OG001283:	Contig10140.0.g47, Contig10140, Contig10140.0:3373-3988, 16513, Ribosomal L15, ribosome, translation, structural constituent of ribosome, Ribosomal L15	1	0	0	0	0	0	RNA
Contig13605.0.g11	PSMA7	OG001284:	Contig13605.0.g11, Contig13605, Contig13605.0:217-955, 17465, Proteasome subunit, proteasome core complex, proteolysis involved in cellular protein catabolic process, threonine-type endopeptidase activity, proteasome core complex, alpha-subunit complex, ubiquitin-dependent protein catabolic process, endopeptidase activity, biotin biosynthetic process, Proteasome subunit, Proteasome subunit A N-te…	1	0	0	0	0	0	RNA
Contig5174.0.g25	LSM14a	OG001288:	Contig5174.0.g25, Contig5174, Contig5174.0:929-2480, 13352, Scd6-like Sm domain, , Scd6-like Sm domain, FDF domain, Protein of unknown function (DUF1631)	1	0	0	0	0	0	RNA
Contig7437.0.g75	LSM14b	OG001288:	Contig7437.0.g75, Contig7437, Contig7437.0:529-2059, 2704, Scd6-like Sm domain, , Scd6-like Sm domain, FDF domain	1	0	0	0	0	0	RNA
Contig12436.0.g46	RPS28	OG001291:	Contig12436.0.g46, Contig12436, Contig12436.0:2986-3323, 12832, Ribosomal protein S28e, ribosome, intracellular, translation, structural constituent of ribosome, Ribosomal protein S28e, Biotin-lipoyl like	1	0	0	0	0	0	RNA
Contig14534.0.g66	RPL9	OG001295:	Contig14534.0.g66, Contig14534, Contig14534.0:219-912, 13275, Ribosomal protein L6, ribosome, translation, rRNA binding, structural constituent of ribosome, Ribosomal protein L6	1	0	0	0	0	0	RNA
Contig16083.0.g100	RPS30	OG001296:	Contig16083.0.g100, Contig16083, Contig16083.0:129-342, 18186, Ribosomal protein S30, ribosome, intracellular, translation, structural constituent of ribosome, Ribosomal protein S30	1	0	0	0	0	0	RNA
Contig10970.0.g31	SUB2a	OG001306:	Contig10970.0.g31, Contig10970, Contig10970.0:245-1788, 6509, DEAD/DEAH box helicase, ATP-dependent helicase activity, helicase activity, nucleic acid binding, hydrolase activity, ATP binding, DNA binding, integral component of membrane, spore germination, DEAD/DEAH box helicase, Helicase conserved C-terminal domain, Type III restriction enzyme, res subunit, Part of AAA domain, Bacillus/Clostridi…	1	1	0	0	0	0	pol2
Contig18999.0.g66	SUB2b	OG001306:	Contig18999.0.g66, Contig18999, Contig18999.0:124-1534, 24092, DEAD/DEAH box helicase, ATP-dependent helicase activity, helicase activity, nucleic acid binding, DNA binding, hydrolase activity, ATP binding, DEAD/DEAH box helicase, Helicase conserved C-terminal domain, Type III restriction enzyme, res subunit, UvrD/REP helicase N-terminal domain	1	1	0	0	0	0	pol2
Contig1434.1.g123	RPL25	OG001317:	Contig1434.1.g123, Contig1434, Contig1434.1:276-827, 15685, Ribosomal protein L23, ribosome, translation, structural constituent of ribosome, Ribosomal protein L23, Ribosomal protein L23, N-terminal domain	1	0	0	0	0	0	RNA
Contig6775.0.g21	ML1a	OG001322:	Contig6775.0.g21, Contig6775, Contig6775.0:165-2498, 20796, RNA recognition motif 2, nucleic acid binding, RNA recognition motif 2, RNA recognition motif (a k a RRM, RBD, or RNP domain)	1	0	0	0	1	0	RNA
Contig4299.0.g23	ML1b	OG001322:	Contig4299.0.g23, Contig4299, Contig4299.0:2981-4919, 12485, RNA recognition motif 2, , RNA recognition motif 2	1	0	0	0	1	0	RNA
Contig18343.0.g85	RPS9	OG001333:	Contig18343.0.g85, Contig18343, Contig18343.0:197-959, 3152, Ribosomal protein S4/S9 N-terminal domain, intracellular, rRNA binding, RNA binding, Ribosomal protein S4/S9 N-terminal domain, S4 domain	1	0	0	0	0	0	RNA
Contig4928.0.g103	SRP72a	OG001335:	Contig4928.0.g103, Contig4928, Contig4928.0:993-3061, 22505, SRP72 RNA-binding domain, signal recognition particle, SRP-dependent cotranslational protein targeting to membrane, 7S RNA binding, protein binding, SRP72 RNA-binding domain, Anaphase-promoting complex, cyclosome, subunit 3, Tetratricopeptide repeat, TPR repeat	1	0	0	0	0	0	RNA
Contig4928.0.g102	SRP72b	OG001335:	Contig4928.0.g102, Contig4928, Contig4928.0:97-760, 22504, SRP72 RNA-binding domain, signal recognition particle, SRP-dependent cotranslational protein targeting to membrane, 7S RNA binding, SRP72 RNA-binding domain	1	0	0	0	0	0	RNA
Contig21441.0.g88	RPS12	OG001339:	Contig21441.0.g88, Contig21441, Contig21441.0:5894-7136, 17315, Ribosomal protein L7Ae/L30e/S12e/Gadd45 family, methyltransferase activity, transposition, DNA-mediated, transposase activity, DNA binding, RNA binding, Ribosomal protein L7Ae/L30e/S12e/Gadd45 family, RNA 2'-O ribose methyltransferase substrate binding, Transposase IS200 like, Bluetongue virus non-structural protein NS2, Stigma-speci…	1	0	0	0	0	0	RNA
Contig16632.0.g72	CARS	OG001385:	Contig16632.0.g72, Contig16632, Contig16632.0:142-2631, 11024, tRNA synthetases class I (C) catalytic domain, cytoplasm, tRNA aminoacylation for protein translation, ATP binding, aminoacyl-tRNA ligase activity, nucleotide binding, tRNA synthetases class I (C) catalytic domain, tRNA synthetases class I (M), tRNA synthetases class I (I, L, M and V)	1	0	0	0	0	0	RNA
Contig14993.0.g85	EIF5B	OG001387:	Contig14993.0.g85, Contig14993, Contig14993.0:131-3032, 4047, Elongation factor Tu GTP binding domain, GTPase activity, GTP binding, Elongation factor Tu GTP binding domain, Translation-initiation factor 2, Elongation factor Tu domain 2, 50S ribosome-binding GTPase, AAA domain, AAA ATPase domain, Bacterial TniB protein	1	0	0	0	0	0	RNA
Contig19029.0.g57	TGS1a	OG001389:	Contig19029.0.g57, Contig19029, Contig19029.0:126-2179, 20719, RNA cap guanine-N2 methyltransferase, 7-methylguanosine RNA capping, RNA methylation, rRNA methylation, methyltransferase activity, RNA cap guanine-N2 methyltransferase, Methyltransferase domain, Putative RNA methylase family UPF0020, Conserved hypothetical protein 95	1	0	0	0	0	0	RNA
Contig11490.0.g7	TGS1b	OG001389:	Contig11490.0.g7, Contig11490, Contig11490.0:102-1467, 21097, RNA cap guanine-N2 methyltransferase, 7-methylguanosine RNA capping, RNA methylation, transferase activity, DNA methylation, N-methyltransferase activity, DNA binding, rRNA methylation, methyltransferase activity, tRNA modification, tRNA (guanine-N7-)-methyltransferase activity, RNA cap guanine-N2 methyltransferase, Methyltransferase d…	1	0	0	0	0	0	RNA
Contig20351.0.g75	PRP21	OG001394:	Contig20351.0.g75, Contig20351, Contig20351.0:585-2796, 12109, Surp module, RNA processing, RNA binding, protein binding, Surp module, Pre-mRNA splicing factor PRP21 like protein, Ubiquitin family	1	0	0	0	0	0	RNA
Contig11435.0.0.g86	SNU13	OG001411:	Contig11435.0.0.g86, Contig11435, Contig11435.0.0:107-2637, 13295, The ARF-like 2 binding protein BART, , The ARF-like 2 binding protein BART, Ribosomal protein L7Ae/L30e/S12e/Gadd45 family	1	0	0	0	0	0	RNA
Contig18445.0.g39	HINT1	OG001412:	Contig18445.0.g39, Contig18445, Contig18445.0:216-952, 4120, HIT domain, , HIT domain, Scavenger mRNA decapping enzyme C-term binding	1	0	0	0	0	0	RNA
Contig22442.0.g67	SUB1a	OG001414:	Contig22442.0.g67, Contig22442, Contig22442.0:101-876, 2449, Transcriptional Coactivator p15 (PC4), regulation of transcription, DNA-templated, transcription coactivator activity, DNA binding, nucleus, Transcriptional Coactivator p15 (PC4), Menin, AAA domain	1	1	0	0	1	0	pol2
Contig2932.0.g32	SUB1b	OG001414:	Contig2932.0.g32, Contig2932, Contig2932.0:291-1769, 17701, Transcriptional Coactivator p15 (PC4), regulation of transcription, DNA-templated, transcription coactivator activity, DNA binding, Transcriptional Coactivator p15 (PC4)	1	1	0	0	1	0	pol2
Contig21633.0.g19	RARS2	OG001417:	Contig21633.0.g19, Contig21633, Contig21633.0:121-2059, 11837, tRNA synthetases class I (R), arginyl-tRNA aminoacylation, arginine-tRNA ligase activity, cytoplasm, tRNA aminoacylation for protein translation, ATP binding, aminoacyl-tRNA ligase activity, nucleotide binding, oxidation-reduction process, lysine biosynthetic process via diaminopimelate, 4-hydroxy-tetrahydrodipicolinate reductase, iro…	1	0	0	0	0	0	RNA
Contig14465.0.g80	RPS6	OG001420:	Contig14465.0.g80, Contig14465, Contig14465.0:173-1156, 24770, Ribosomal protein S6e, , Ribosomal protein S6e, 60s Acidic ribosomal protein	1	0	0	0	0	0	RNA
Contig478.1.g57	METL	OG001423:	Contig478.1.g57, Contig478, Contig478.1:241-3266, 14289, Methyltransferase domain, metabolic process, methyltransferase activity, Methyltransferase domain, Mucin-like glycoprotein, G-rich domain on putative tyrosine kinase	1	0	0	0	0	0	RNA
Contig2601.0.g107	RPL36	OG001425:	Contig2601.0.g107, Contig2601, Contig2601.0:3737-4058, 12253, Ribosomal protein L36e, ribosome, intracellular, translation, structural constituent of ribosome, Ribosomal protein L36e	1	0	0	0	0	0	RNA
Contig17366.0.g58	AARS	OG001428:	Contig17366.0.g58, Contig17366, Contig17366.0:210-3264, 13623, tRNA synthetases class II (A), alanyl-tRNA aminoacylation, alanine-tRNA ligase activity, nucleotide binding, cytoplasm, tRNA aminoacylation, ligase activity, forming aminoacyl-tRNA and related compounds, ATP binding, tRNA synthetases class II (A), Threonyl and Alanyl tRNA synthetase second additional domain, Protein of unknown functio…	1	0	0	0	0	0	RNA
Contig845.1.g5	RPSAP58	OG001432:	Contig845.1.g5, Contig845, Contig845.1:377-1431, 14800, Ribosomal protein S2, ribosome, intracellular, translation, structural constituent of ribosome, Ribosomal protein S2	1	0	0	0	0	0	RNA
Contig10707.0.g22	RPL10	OG001433:	Contig10707.0.g22, Contig10707, Contig10707.0:266-908, 2651, Ribosomal protein L16p/L10e, ribosome, translation, structural constituent of ribosome, Ribosomal protein L16p/L10e	1	0	0	0	0	0	RNA
Contig12705.0.g18	RPB11a	OG001434:	Contig12705.0.g18, Contig12705, Contig12705.0:94-682, 23297, RNA polymerase Rpb3/Rpb11 dimerisation domain, transcription, DNA-templated, protein dimerization activity, DNA-directed RNA polymerase activity, RNA polymerase Rpb3/Rpb11 dimerisation domain	1	1	0	0	0	0	pol2
Contig15435.0.g101	RPB11b	OG001434:	Contig15435.0.g101, Contig15435, Contig15435.0:113-701, 18718, RNA polymerase Rpb3/Rpb11 dimerisation domain, transcription, DNA-templated, protein dimerization activity, DNA-directed RNA polymerase activity, RNA polymerase Rpb3/Rpb11 dimerisation domain	1	1	0	0	0	0	pol2
Contig11798.0.g106	RPB11c	OG001434:	Contig11798.0.g106, Contig11798, Contig11798.0:396-836, 22725, RNA polymerase Rpb3/Rpb11 dimerisation domain, transcription, DNA-templated, protein dimerization activity, DNA-directed RNA polymerase activity, RNA polymerase Rpb3/Rpb11 dimerisation domain	1	1	0	0	0	0	pol2
Contig9705.0.g90	DDX21a	OG001437:	Contig9705.0.g90, Contig9705, Contig9705.0:136-2524, 3825, DEAD/DEAH box helicase, ATP-dependent helicase activity, nucleus, helicase activity, RNA binding, nucleic acid binding, hydrolase activity, ATP binding, DNA binding, DEAD/DEAH box helicase, Helicase conserved C-terminal domain, GUCT (NUC152) domain, RNA recognition motif (a k a RRM, RBD, or RNP domain), RNA recognition motif (a k a RRM, R…	1	0	0	0	0	0	RNA
Contig21785.0.1.g109	DDX21b	OG001437:	Contig21785.0.1.g109, Contig21785, Contig21785.0.1:1214-4472, 12672, hypothetical protein, ,	1	0	0	0	0	0	RNA
Contig1211.1.g94	DDX21c	OG001437:	Contig1211.1.g94, Contig1211, Contig1211.1:474-4379, 15392, DEAD/DEAH box helicase, ATP-dependent helicase activity, ATP binding, helicase activity, nucleic acid binding, DEAD/DEAH box helicase, Helicase conserved C-terminal domain, RNA recognition motif (a k a RRM, RBD, or RNP domain), RNA recognition motif (a k a RRM, RBD, or RNP domain)	1	0	0	0	0	0	RNA
Contig15498.0.g41	SNRNP70a	OG001439:	Contig15498.0.g41, Contig15498, Contig15498.0:97-1928, 24397, RNA recognition motif. (a.k.a. RRM, RBD, or RNP domain), , RNA recognition motif (a k a RRM, RBD, or RNP domain), U1 small nuclear ribonucleoprotein of 70kDa MW N terminal, RNA recognition motif (a k a RRM, RBD, or RNP domain)	1	0	0	0	0	0	RNA
Contig4094.0.g73	SNRNP70b	OG001439:	Contig4094.0.g73, Contig4094, Contig4094.0:2267-2871, 21390, RNA recognition motif. (a.k.a. RRM, RBD, or RNP domain), nucleic acid binding, RNA recognition motif (a k a RRM, RBD, or RNP domain), RNA recognition motif (a k a RRM, RBD, or RNP domain), Nup53/35/40-type RNA recognition motif	1	0	0	0	0	0	RNA
Contig20985.0.g55	RTT103a	OG001441:	Contig20985.0.g55, Contig20985, Contig20985.0:146-1349, 23334, RNA polymerase II-binding domain., fatty acid biosynthetic process, [acyl-carrier-protein] phosphodiesterase activity, RNA polymerase II-binding domain , Protein of unknown function, DUF479	1	1	0	0	0	0	pol2
Contig17848.0.g2	RTT103b	OG001441:	Contig17848.0.g2, Contig17848, Contig17848.0:94-1381, 17343, RNA polymerase II-binding domain., , RNA polymerase II-binding domain	1	1	0	0	0	0	pol2
Contig22313.0.g6	RPS29	OG001442:	Contig22313.0.g6, Contig22313, Contig22313.0:1393-1558, 16681, Ribosomal protein S14p/S29e, intracellular, ribosome, translation, structural constituent of ribosome, Ribosomal protein S14p/S29e, Predicted membrane protein (DUF2318), A2L zinc ribbon domain, Ribosomal L40e family	1	0	0	0	0	0	RNA
Contig22576.0.g76	RPS24	OG001453:	Contig22576.0.g76, Contig22576, Contig22576.0:189-748, 13178, Ribosomal protein S24e, ribosome, intracellular, translation, structural constituent of ribosome, Ribosomal protein S24e	1	0	0	0	0	0	RNA
Contig19959.0.g30	CNOT9a	OG001455:	Contig19959.0.g30, Contig19959, Contig19959.0:1260-2754, 1000, Cell differentiation family, Rcd1-like, , Cell differentiation family, Rcd1-like, Domain of unknown function (DUF1978)	1	0	0	0	0	0	RNA
Contig1452.1.g17	CNOT9b	OG001455:	Contig1452.1.g17, Contig1452, Contig1452.1:1280-3005, 24827, Cell differentiation family, Rcd1-like, , Cell differentiation family, Rcd1-like	1	0	0	0	0	0	RNA
Contig7254.0.g35	CNOT9c	OG001455:	Contig7254.0.g35, Contig7254, Contig7254.0:107-1864, 18433, Cell differentiation family, Rcd1-like, , Cell differentiation family, Rcd1-like	1	0	0	0	0	0	RNA
Contig16240.0.0.g101	NOP10	OG001461:	Contig16240.0.0.g101, Contig16240, Contig16240.0.0:174-1253, 20763, hypothetical protein, ,	1	0	0	0	0	0	RNA
Contig706.0.g82	U2AF1a	OG001469:	Contig706.0.g82, Contig706, Contig706.0:108-1404, 5223, Zinc finger C-x8-C-x5-C-x3-H type (and similar), zinc ion binding, nucleic acid binding, Zinc finger C-x8-C-x5-C-x3-H type (and similar), RNA recognition motif (a k a RRM, RBD, or RNP domain)	1	1	0	0	0	0	pol2
Contig1234.1.g122	U2AF1b	OG001469:	Contig1234.1.g122, Contig1234, Contig1234.1:990-2523, 15420, RNA recognition motif. (a.k.a. RRM, RBD, or RNP domain), zinc ion binding, nucleic acid binding, RNA recognition motif (a k a RRM, RBD, or RNP domain), Zinc finger C-x8-C-x5-C-x3-H type (and similar), Microtubule-binding protein MIP-T3	1	1	0	0	0	0	pol2
Contig21824.0.g104	TOR	OG001470:	Contig21824.0.g104, Contig21824, Contig21824.0:122-8305, 24460, Phosphatidylinositol 3- and 4-kinase, , Phosphatidylinositol 3- and 4-kinase, FAT domain, Rapamycin binding domain, Domain of unknown function (DUF3385), FATC domain, HEAT repeats, HEAT repeat, HEAT-like repeat	1	0	0	0	0	0	RNA
Contig4951.0.g71	SNRPD3a	OG001472:	Contig4951.0.g71, Contig4951, Contig4951.0:194-2177, 17634, LSM domain, , LSM domain	1	1	0	0	0	0	pol2
Contig1368.0.g106	SNRPD3b	OG001472:	Contig1368.0.g106, Contig1368, Contig1368.0:99-2716, 9955, LSM domain, , LSM domain	1	1	0	0	0	0	pol2
Contig22158.0.g4	RPL14a	OG001477:	Contig22158.0.g4, Contig22158, Contig22158.0:239-757, 214, Ribosomal protein L14, ribosome, intracellular, translation, structural constituent of ribosome, Ribosomal protein L14	1	0	0	0	0	0	RNA
Contig22158.0.g5	RPL14b	OG001477:	Contig22158.0.g5, Contig22158, Contig22158.0:1029-2472, 215, Nuclear fragile X mental retardation-interacting protein 1 (NUFIP1), , Nuclear fragile X mental retardation-interacting protein 1 (NUFIP1), Intermediate filament protein	1	0	0	0	0	0	RNA
Contig19461.0.g72	YJU2a	OG001532:	Contig19461.0.g72, Contig19461, Contig19461.0:100-1285, 387, Family of unknown function (DUF572), transcription, DNA-templated, DNA-directed RNA polymerase activity, DNA binding, Family of unknown function (DUF572), Caldesmon, RNA polymerases N / 8 kDa subunit, Ribosomal L30 N-terminal domain	1	0	0	0	0	0	RNA
Contig2013.0.g16	YJU2b	OG001532:	Contig2013.0.g16, Contig2013, Contig2013.0:103-1288, 8454, Family of unknown function (DUF572), transcription, DNA-templated, DNA-directed RNA polymerase activity, DNA binding, Family of unknown function (DUF572), Caldesmon, RNA polymerases N / 8 kDa subunit, Ribosomal L30 N-terminal domain	1	0	0	0	0	0	RNA
Contig17791.0.g69	CPSF4	OG001533:	Contig17791.0.g69, Contig17791, Contig17791.0:168-1290, 10703, Zinc finger C-x8-C-x5-C-x3-H type (and similar), zinc ion binding, nucleic acid binding, Zinc finger C-x8-C-x5-C-x3-H type (and similar), Zinc knuckle, LRV protein FeS4 cluster, Membrane bound FAD containing D-sorbitol dehydrogenase	1	0	0	0	0	0	RNA
Contig7183.0.g74	PRPF18	OG001539:	Contig7183.0.g74, Contig7183, Contig7183.0:78-2587, 1158, Prp18 domain, spliceosomal complex, RNA splicing, intracellular, small GTPase mediated signal transduction, GTP binding, Prp18 domain, Ras family, pre-mRNA processing factor 4 (PRP4) like, Miro-like protein, TraG-like protein, N-terminal region	1	0	0	0	0	0	RNA
Contig10134.0.g97	CAPER1	OG001551:	Contig10134.0.g97, Contig10134, Contig10134.0:110-683, 23376, Rhomboid family, integral component of membrane, serine-type endopeptidase activity, Rhomboid family, Protein of unknown function (DUF3325)	1	0	0	0	0	0	RNA
Contig10134.0.g98	CAPER2	OG001551:	Contig10134.0.g98, Contig10134, Contig10134.0:942-2739, 23377, RNA recognition motif. (a.k.a. RRM, RBD, or RNP domain), nucleic acid binding, RNA recognition motif (a k a RRM, RBD, or RNP domain), RNA recognition motif (a k a RRM, RBD, or RNP domain), Limkain b1, Pre-mRNA-splicing factor 38-associated hydrophilic C-term	1	0	0	0	0	0	RNA
Contig5734.0.g8	EIF2S3	OG001554:	Contig5734.0.g8, Contig5734, Contig5734.0:209-1789, 4534, Elongation factor Tu GTP binding domain, GTPase activity, GTP binding, Elongation factor Tu GTP binding domain, Initiation factor eIF2 gamma, C terminal, Elongation factor Tu domain 2, 50S ribosome-binding GTPase, Malonate transporter MadL subunit	1	0	0	0	0	0	RNA
Contig9698.0.1.g40	AKAP7a	OG001556:	Contig9698.0.1.g40, Contig9698, Contig9698.0.1:116-945, 21357, AKAP7 2'5' RNA ligase-like domain, gas vesicle organization, AKAP7 2'5' RNA ligase-like domain, LigT like Phosphoesterase, Gas vesicle protein K	1	0	0	0	0	0	RNA
Contig2112.0.1.g66	AKAP7b	OG001556:	Contig2112.0.1.g66, Contig2112, Contig2112.0.1:59-1033, 12421, AKAP7 2'5' RNA ligase-like domain, , AKAP7 2'5' RNA ligase-like domain	1	0	0	0	0	0	RNA
Contig8741.0.0.g8	CRNa	OG001557:	Contig8741.0.0.g8, Contig8741, Contig8741.0.0:91-2233, 18199, HAT (Half-A-TPR) repeat, intracellular, RNA processing, nucleus, mRNA processing, HAT (Half-A-TPR) repeat, Tetratricopeptide repeat, Suppressor of forked protein (Suf), Anaphase-promoting complex, cyclosome, subunit 3, U3 small nucleolar RNA-associated protein 6	1	0	0	0	0	0	RNA
Contig16082.0.0.g98	CRNb	OG001557:	Contig16082.0.0.g98, Contig16082, Contig16082.0.0:91-2233, 18184, HAT (Half-A-TPR) repeat, intracellular, RNA processing, nucleus, mRNA processing, HAT (Half-A-TPR) repeat, Tetratricopeptide repeat, Suppressor of forked protein (Suf), Anaphase-promoting complex, cyclosome, subunit 3, U3 small nucleolar RNA-associated protein 6	1	0	0	0	0	0	RNA
Contig2486.0.g73	EIF2Ba	OG001561:	Contig2486.0.g73, Contig2486, Contig2486.0:317-1221, 24537, Domain found in IF2B/IF5, , Domain found in IF2B/IF5, Transcription elongation factor Elf1 like, Splicing factor, salt tolerance regulator, Uncharacterised protein, DegV family COG1307, Probable metal-binding protein (DUF2387)	1	0	0	0	0	0	RNA
Contig13824.0.g100	EIF2Bb	OG001561:	Contig13824.0.g100, Contig13824, Contig13824.0:138-1046, 18820, Domain found in IF2B/IF5, translational initiation, translation initiation factor activity, Domain found in IF2B/IF5, Transcription elongation factor Elf1 like, Splicing factor, salt tolerance regulator, Uncharacterised protein, DegV family COG1307, Probable metal-binding protein (DUF2387)	1	0	0	0	0	0	RNA
Contig10172.0.g13	EIF2Bc	OG001561:	Contig10172.0.g13, Contig10172, Contig10172.0:289-1134, 10965, Domain found in IF2B/IF5, translational initiation, translation initiation factor activity, Domain found in IF2B/IF5, Transcription elongation factor Elf1 like, Splicing factor, salt tolerance regulator, Uncharacterised protein, DegV family COG1307, Probable metal-binding protein (DUF2387)	1	0	0	0	0	0	RNA
Contig21914.0.g48	SNRPD1	OG001562:	Contig21914.0.g48, Contig21914, Contig21914.0:6581-7008, 22450, LSM domain, SMN complex, cellular protein modification process, LSM domain, Gem-associated protein 7 (Gemin7), Domain of unknown function (DUF4098), Biotin protein ligase C terminal domain	1	0	0	0	0	0	RNA
Contig13019.0.1.g85	NSUN2a	OG001563:	Contig13019.0.1.g85, Contig13019, Contig13019.0.1:165-2823, 23475, NOL1/NOP2/sun family, methylation, methyltransferase activity, nucleic acid binding, NOL1/NOP2/sun family, Methyltransferase domain, FtsJ-like methyltransferase	1	0	0	0	0	0	RNA
Contig13211.0.g84	NSUN2b	OG001563:	Contig13211.0.g84, Contig13211, Contig13211.0:174-2469, 22827, NOL1/NOP2/sun family, methylation, methyltransferase activity, nucleic acid binding, NOL1/NOP2/sun family, FtsJ-like methyltransferase	1	0	0	0	0	0	RNA
Contig17111.0.g19	SPT5a	OG001565:	Contig17111.0.g19, Contig17111, Contig17111.0:272-3006, 18417, Early transcription elongation factor of RNA pol II, NGN section, , Early transcription elongation factor of RNA pol II, NGN section, KOW motif	1	1	0	0	1	0	pol2
Contig19613.0.g12	SPT5b	OG001565:	Contig19613.0.g12, Contig19613, Contig19613.0:232-3917, 8771, Early transcription elongation factor of RNA pol II, NGN section, , Early transcription elongation factor of RNA pol II, NGN section, KOW motif	1	1	0	0	1	0	pol2
Contig14141.0.g95	NOP58	OG001568:	Contig14141.0.g95, Contig14141, Contig14141.0:148-1489, 18712, Putative snoRNA binding domain, , Putative snoRNA binding domain, NOSIC (NUC001) domain, NOP5NT (NUC127) domain, Protein of unknown function (DUF1678)	1	0	0	0	0	0	RNA
Contig18790.0.g37	GPATCH11	OG001575:	Contig18790.0.g37, Contig18790, Contig18790.0:286-1330, 9886, G-patch domain, nucleic acid binding, G-patch domain, DExH-box splicing factor binding site, Domain of unknown function (DUF4187), Protein gp23 (Bacteriophage A118)	1	0	0	0	0	0	RNA
Contig16275.0.g39	NARS2	OG001579:	Contig16275.0.g39, Contig16275, Contig16275.0:167-1997, 21129, tRNA synthetases class II (D, K and N), tRNA aminoacylation for protein translation, nucleotide binding, nucleic acid binding, cytoplasm, tRNA aminoacylation, ATP binding, aminoacyl-tRNA ligase activity, tRNA binding, tRNA synthetases class II (D, K and N), OB-fold nucleic acid binding domain, tRNA synthetases class II core domain (F)	1	0	0	0	0	0	RNA
Contig486.1.g67	RPB5	OG001584:	Contig486.1.g67, Contig486, Contig486.1:146-958, 14299, RNA polymerase Rpb5, C-terminal domain, nucleus, transcription, DNA-templated, DNA-directed RNA polymerase activity, DNA binding, RNA polymerase Rpb5, C-terminal domain, RNA polymerase Rpb5, N-terminal domain, Domain of unknown function (DUF4145), Protein of unknown function (DUF1653)	1	1	0	0	0	0	pol2
Contig15450.0.g41	RPL3L	OG001587:	Contig15450.0.g41, Contig15450, Contig15450.0:154-1348, 12929, Ribosomal protein L3, ribosome, intracellular, translation, structural constituent of ribosome, integral component of membrane, heparin binding, Ribosomal protein L3, Amyloid A4 N-terminal heparin-binding	1	0	0	0	0	0	RNA
Contig4801.0.g31	EIF1B	OG001591:	Contig4801.0.g31, Contig4801, Contig4801.0:109-688, 13358, Translation initiation factor SUI1, translational initiation, translation initiation factor activity, metalloendopeptidase activity, Translation initiation factor SUI1, Peptidase M66	1	0	0	0	0	0	RNA
Contig21017.0.g17	RPS2	OG001594:	Contig21017.0.g17, Contig21017, Contig21017.0:218-1238, 12905, Ribosomal protein S5, N-terminal domain, RNA binding, ribosome, intracellular, translation, structural constituent of ribosome, Ribosomal protein S5, N-terminal domain, Ribosomal protein S5, C-terminal domain	1	0	0	0	0	0	RNA
Contig861.1.g24	RPL23	OG001595:	Contig861.1.g24, Contig861, Contig861.1:3668-4166, 14819, Ribosomal protein L14p/L23e, ribosome, translation, structural constituent of ribosome, Ribosomal protein L14p/L23e	1	0	0	0	0	0	RNA
Contig19852.0.g30	RRP9a	OG001602:	Contig19852.0.g30, Contig19852, Contig19852.0:941-2683, 2412, WD domain, G-beta repeat, protein binding, WD domain, G-beta repeat, Nup133 N terminal like, Mono-functional DNA-alkylating methyl methanesulfonate N-term, Nucleoporin Nup120/160	1	0	0	0	0	0	RNA
Contig11865.0.g86	RRP9b	OG001602:	Contig11865.0.g86, Contig11865, Contig11865.0:84-1830, 15142, WD domain, G-beta repeat, protein binding, WD domain, G-beta repeat, Nup133 N terminal like, Mono-functional DNA-alkylating methyl methanesulfonate N-term, Nucleoporin Nup120/160	1	0	0	0	0	0	RNA
Contig850.1.g11	RPS3A	OG001603:	Contig850.1.g11, Contig850, Contig850.1:392-1380, 14806, Ribosomal S3Ae family, ribosome, intracellular, translation, structural constituent of ribosome, Ribosomal S3Ae family	1	0	0	0	0	0	RNA
Contig21683.0.g74	ZC3H4	OG001607:	Contig21683.0.g74, Contig21683, Contig21683.0:116-3442, 19773, Zinc finger C-x8-C-x5-C-x3-H type (and similar), zinc ion binding, nucleic acid binding, Zinc finger C-x8-C-x5-C-x3-H type (and similar)	1	0	0	0	0	0	RNA
Contig15298.0.g14	ABT1	OG001610:	Contig15298.0.g14, Contig15298, Contig15298.0:173-1137, 14, RNA recognition motif. (a.k.a. RRM, RBD, or RNP domain), nucleic acid binding, RNA recognition motif (a k a RRM, RBD, or RNP domain)	1	0	0	0	0	0	RNA
Contig956.1.g20	RSL1D1	OG001628:	Contig956.1.g20, Contig956, Contig956.1:111-1080, 14954, Ribosomal protein L1p/L10e family, large ribosomal subunit, translation, structural constituent of ribosome, RNA binding, Ribosomal protein L1p/L10e family, Macro domain, Uncharacterised protein family (UPF0223)	1	0	0	0	0	0	RNA
Contig1153.1.g18	RTF1	OG001643:	Contig1153.1.g18, Contig1153, Contig1153.1:140-2262, 15316, Plus-3 domain, nucleus, histone modification, DNA-templated transcription, initiation, DNA binding, Plus-3 domain	1	0	0	0	0	0	RNA
Contig5250.0.g19	DUS1	OG001645:	Contig5250.0.g19, Contig5250, Contig5250.0:116-1433, 21109, Dihydrouridine synthase (Dus), tRNA processing, flavin adenine dinucleotide binding, tRNA dihydrouridine synthase activity, UMP biosynthetic process, dihydroorotate dehydrogenase activity, histidine biosynthetic process, oxidation-reduction process, nitronate monooxygenase activity, thiamine biosynthetic process, thiamine-phosphate dipho…	1	0	0	0	0	0	RNA
Contig11237.0.g24	RBM22	OG001648:	Contig11237.0.g24, Contig11237, Contig11237.0:104-1409, 339, RNA recognition motif. (a.k.a. RRM, RBD, or RNP domain), zinc ion binding, nucleic acid binding, RNA recognition motif (a k a RRM, RBD, or RNP domain), RNA recognition motif (a k a RRM, RBD, or RNP domain), RNA binding motif, Zinc finger C-x8-C-x5-C-x3-H type (and similar), Recombinase zinc beta ribbon domain	1	0	0	0	0	0	RNA
Contig16082.0.0.g99	TRM11a	OG001650:	Contig16082.0.0.g99, Contig16082, Contig16082.0.0:2384-3529, 18185, Putative RNA methylase family UPF0020, DNA methylation, N-methyltransferase activity, DNA binding, Putative RNA methylase family UPF0020, DNA methylase, Methyltransferase domain, Uncharacterised protein family (UPF0150)	1	0	0	0	0	0	RNA
Contig8741.0.0.g9	TRM11b	OG001650:	Contig8741.0.0.g9, Contig8741, Contig8741.0.0:2489-3529, 18200, Putative RNA methylase family UPF0020, DNA methylation, N-methyltransferase activity, DNA binding, Putative RNA methylase family UPF0020, Methyltransferase domain, DNA methylase, Uncharacterised protein family (UPF0150)	1	0	0	0	0	0	RNA
Contig21831.0.g92	RPB7a	OG001725:	Contig21831.0.g92, Contig21831, Contig21831.0:1180-1958, 9158, SHS2 domain found in N terminus of Rpb7p/Rpc25p/MJ0397, transcription, DNA-templated, DNA-directed RNA polymerase activity, RNA binding, SHS2 domain found in N terminus of Rpb7p/Rpc25p/MJ0397, S1 RNA binding domain, RNA polymerase III subunit Rpc25	1	1	0	0	0	0	pol2
Contig14960.0.g75	RPB7b	OG001725:	Contig14960.0.g75, Contig14960, Contig14960.0:191-968, 8611, SHS2 domain found in N terminus of Rpb7p/Rpc25p/MJ0397, transcription, DNA-templated, DNA-directed RNA polymerase activity, RNA binding, SHS2 domain found in N terminus of Rpb7p/Rpc25p/MJ0397, S1 RNA binding domain, RNA polymerase III subunit Rpc25	1	1	0	0	0	0	pol2
Contig19735.0.g24	TRNT1	OG001735:	Contig19735.0.g24, Contig19735, Contig19735.0:1342-3067, 3418, Poly A polymerase head domain, RNA processing, nucleotidyltransferase activity, RNA binding, Poly A polymerase head domain, Probable RNA and SrmB- binding site of polymerase A, Clostridium neurotoxin, C-terminal receptor binding, tRNA nucleotidyltransferase domain 2 putative	1	0	0	0	0	0	RNA
Contig16608.0.g41	UTP14	OG001753:	Contig16608.0.g41, Contig16608, Contig16608.0:159-2571, 8172, Utp14 protein, small-subunit processome, rRNA processing, Utp14 protein	1	0	0	0	0	0	RNA
Contig13946.0.g19	MRPL41a	OG001755:	Contig13946.0.g19, Contig13946, Contig13946.0:2563-3111, 7611, Mitochondrial ribosomal protein L27, , Mitochondrial ribosomal protein L27	1	0	0	0	0	0	RNA
Contig12209.0.g45	MRPL41b	OG001755:	Contig12209.0.g45, Contig12209, Contig12209.0:95-2108, 12507, PB1 domain, protein binding, PB1 domain, Starch synthase catalytic domain	1	0	0	0	0	0	RNA
Contig1146.1.g9	ATX2	OG001759:	Contig1146.1.g9, Contig1146, Contig1146.1:196-2775, 15307, LsmAD domain, , LsmAD domain	1	0	0	0	0	0	RNA
Contig20252.0.g83	TDRD	OG001762:	Contig20252.0.g83, Contig20252, Contig20252.0:74-2684, 10914, Staphylococcal nuclease homologue, hydrolase activity, acting on ester bonds, nucleic acid binding, RNA binding, Staphylococcal nuclease homologue, Tudor domain, Agenet domain	1	0	0	0	0	0	RNA
Contig9491.0.g15	SC35	OG001763:	Contig9491.0.g15, Contig9491, Contig9491.0:538-3224, 10420, RNA recognition motif. (a.k.a. RRM, RBD, or RNP domain), nucleic acid binding, RNA recognition motif (a k a RRM, RBD, or RNP domain), RNA recognition motif (a k a RRM, RBD, or RNP domain)	1	1	0	0	0	0	pol2
Contig22546.0.g71	PRP19	OG001766:	Contig22546.0.g71, Contig22546, Contig22546.0:161-1773, 10272, Prp19/Pso4-like, protein binding, ubiquitin ligase complex, protein ubiquitination, ubiquitin-protein transferase activity, Prp19/Pso4-like, WD domain, G-beta repeat, Zinc-finger of the MIZ type in Nse subunit, Replication termination factor 2, Ring finger domain, Zinc finger, C3HC4 type (RING finger), Uncharacterised conserved protei…	1	0	0	0	0	0	RNA
Contig20508.0.g59	PUS1a	OG001767:	Contig20508.0.g59, Contig20508, Contig20508.0:94-1588, 374, tRNA pseudouridine synthase, RNA modification, pseudouridine synthesis, pseudouridine synthase activity, RNA binding, tRNA pseudouridine synthase, Domain of unknown function (DUF4407)	1	0	0	0	0	0	RNA
Contig101.1.g83	PUS1b	OG001767:	Contig101.1.g83, Contig101, Contig101.1:3557-5179, 13763, tRNA pseudouridine synthase, RNA modification, pseudouridine synthesis, pseudouridine synthase activity, RNA binding, tRNA pseudouridine synthase, Mitochondrial K+-H+ exchange-related	1	0	0	0	0	0	RNA
Contig22805.0.g77	SLU7	OG001768:	Contig22805.0.g77, Contig22805, Contig22805.0:124-1843, 6776, Pre-mRNA splicing Prp18-interacting factor, , Pre-mRNA splicing Prp18-interacting factor, Zinc knuckle	1	0	0	0	0	0	RNA
Contig5181.0.g87	TUFM	OG001788:	Contig5181.0.g87, Contig5181, Contig5181.0:1666-3215, 17428, Elongation factor Tu GTP binding domain, GTPase activity, intracellular, small GTPase mediated signal transduction, GTP binding, Elongation factor Tu GTP binding domain, Elongation factor Tu C-terminal domain, Elongation factor Tu domain 2, 50S ribosome-binding GTPase, Miro-like protein, Molybdopterin guanine dinucleotide synthesis prot…	1	0	0	0	0	0	RNA
Contig14031.0.2.g40	SRP54	OG001791:	Contig14031.0.2.g40, Contig14031, Contig14031.0.2:4486-6172, 16287, SRP54-type protein, GTPase domain, signal recognition particle, 7S RNA binding, SRP-dependent cotranslational protein targeting to membrane, GTP binding, hydrolase activity, nucleotide binding, sulfate assimilation, adenylylsulfate kinase activity, DNA binding, viral envelope, modulation by virus of host morphology or physiology,…	1	0	0	0	0	0	RNA
Contig9185.0.g60	SNRPA1	OG001793:	Contig9185.0.g60, Contig9185, Contig9185.0:123-931, 11660, Leucine Rich repeats (2 copies), protein binding, Leucine Rich repeats (2 copies), Leucine rich repeat, Leucine Rich Repeat, Protein of unknown function (DUF717), Leucine Rich repeat	1	0	0	0	0	0	RNA
Contig381.1.g57	RPS20	OG001794:	Contig381.1.g57, Contig381, Contig381.1:171-468, 14154, Ribosomal protein S10p/S20e, ribosome, intracellular, translation, structural constituent of ribosome, Ribosomal protein S10p/S20e, Uncharacterized protein conserved in bacteria (DUF2312)	1	0	0	0	0	0	RNA
Contig22366.0.g46	RPL5	OG001795:	Contig22366.0.g46, Contig22366, Contig22366.0:196-1195, 2117, Ribosomal L18p/L5e family, ribosome, intracellular, translation, structural constituent of ribosome, small-subunit processome, rRNA processing, Ribosomal L18p/L5e family, Ribosomal L18 C-terminal region, Utp13 specific WD40 associated domain	1	0	0	0	0	0	RNA
Contig144.0.g19	RPS21	OG001802:	Contig144.0.g19, Contig144, Contig144.0:7000-7346, 7719, Ribosomal protein S21e, ribosome, intracellular, translation, structural constituent of ribosome, Ribosomal protein S21e	1	0	0	0	0	0	RNA
Contig22302.0.g104	RPL29	OG001817:	Contig22302.0.g104, Contig22302, Contig22302.0:136-322, 7804, Ribosomal L29e protein family, ribosome, intracellular, translation, structural constituent of ribosome, Ribosomal L29e protein family	1	0	0	0	0	0	RNA
Contig20780.0.g105	ELF1a	OG001829:	Contig20780.0.g105, Contig20780, Contig20780.0:125-966, 10936, Transcription elongation factor Elf1 like, zinc ion binding, signal transduction, protein phosphatase inhibitor activity, Transcription elongation factor Elf1 like, YABBY protein, CHY zinc finger, Cysteine-rich CPXCG, Restriction alleviation protein Lar, Protein phosphatase inhibitor 1/DARPP-32, S-antigen protein	1	1	0	0	1	0	pol2
Contig19592.0.g15	ELF1b	OG001829:	Contig19592.0.g15, Contig19592, Contig19592.0:174-640, 11833, Transcription elongation factor Elf1 like, nucleus, DNA repair, zinc ion binding, ribosome, intracellular, translation, structural constituent of ribosome, oxidation-reduction process, thiol oxidase activity, protein binding, Transcription elongation factor Elf1 like, Cysteine-rich CPXCG, MIZ/SP-RING zinc finger, Zinc-finger of C2H2 ty…	1	1	0	0	1	0	pol2
Contig18406.0.g85	SNU23	OG001841:	Contig18406.0.g85, Contig18406, Contig18406.0:3068-3584, 15778, Zinc-finger double-stranded RNA-binding, zinc ion binding, Zinc-finger double-stranded RNA-binding, Zinc-finger of C2H2 type, U1 zinc finger, C2H2 type zinc-finger (2 copies), Apoptosis antagonizing transcription factor, Protein of unknown function (DUF1216), Protein of unknown function (DUF342)	1	0	0	0	0	0	RNA
Contig14449.0.g106	PSPa	OG001843:	Contig14449.0.g106, Contig14449, Contig14449.0:124-688, 6697, Endoribonuclease L-PSP, , Endoribonuclease L-PSP, RNA ligase	1	0	0	0	0	0	RNA
Contig12898.0.g105	PSPb	OG001843:	Contig12898.0.g105, Contig12898, Contig12898.0:247-3108, 9954, Endoribonuclease L-PSP, oxidation-reduction process, catechol-containing compound metabolic process, catechol 1,2-dioxygenase activity, iron ion binding, Endoribonuclease L-PSP, Protein of unknown function, DUF607, Catechol dioxygenase N terminus, NAD synthase, Predicted membrane protein (DUF2157), Domain of unknown function (DUF1741)	1	0	0	0	0	0	RNA
Contig1669.0.g92	EIF2A	OG001847:	Contig1669.0.g92, Contig1669, Contig1669.0:231-2139, 8965, Eukaryotic translation initiation factor eIF2A, thylakoid membrane, photosystem II oxygen evolving complex, photosystem II, photosynthesis, Eukaryotic translation initiation factor eIF2A, Photosystem II 10 kDa polypeptide PsbR	1	0	0	0	0	0	RNA
Contig7793.0.g5	EIF2S1	OG001848:	Contig7793.0.g5, Contig7793, Contig7793.0:123-1425, 9622, Eukaryotic translation initiation factor 2 alpha subunit, eukaryotic translation initiation factor 2 complex, translation initiation factor activity, RNA binding, Eukaryotic translation initiation factor 2 alpha subunit, S1 RNA binding domain, Exosome component EXOSC1/CSL4, GTP cyclohydrolase I	1	0	0	0	0	0	RNA
Contig9742.0.g62	CBP20a	OG001872:	Contig9742.0.g62, Contig9742, Contig9742.0:154-1123, 16418, RNA recognition motif. (a.k.a. RRM, RBD, or RNP domain), nucleic acid binding, RNA recognition motif (a k a RRM, RBD, or RNP domain), RNA recognition motif (a k a RRM, RBD, or RNP domain)	1	1	0	0	0	0	pol2
Contig3027.0.g26	CBP20b	OG001872:	Contig3027.0.g26, Contig3027, Contig3027.0:120-1746, 9756, RNA recognition motif. (a.k.a. RRM, RBD, or RNP domain), nucleic acid binding, RNA recognition motif (a k a RRM, RBD, or RNP domain), RNA recognition motif (a k a RRM, RBD, or RNP domain)	1	1	0	0	0	0	pol2
Contig18963.0.g36	TRN1a	OG001875:	Contig18963.0.g36, Contig18963, Contig18963.0:521-4271, 1351, HEAT-like repeat, protein binding, HEAT-like repeat, HEAT repeats, HEAT repeat, Armadillo/beta-catenin-like repeat	1	0	0	0	0	0	RNA
Contig15383.0.g27	TRN1b	OG001875:	Contig15383.0.g27, Contig15383, Contig15383.0:534-3007, 5390, HEAT repeats, protein binding, HEAT repeats, HEAT repeat, HEAT-like repeat, Vacuolar 14 Fab1-binding region, Armadillo/beta-catenin-like repeat, Myosin-binding striated muscle assembly central, Exportin 1-like protein, non-SMC mitotic condensation complex subunit 1	1	0	0	0	0	0	RNA
Contig15796.0.1.g56	AAA2a	OG001933:	Contig15796.0.1.g56, Contig15796, Contig15796.0.1:63-4036, 10690, AAA domain, helicase activity, ATP binding, AAA domain, Viral (Superfamily 1) RNA helicase, ATPase family associated with various cellular activities (AAA), AAA ATPase domain	1	0	0	0	0	0	RNA
Contig16719.0.g105	AAA2b	OG001933:	Contig16719.0.g105, Contig16719, Contig16719.0:152-4115, 15798, AAA domain, , AAA domain	1	0	0	0	0	0	RNA
Contig18955.0.g10	AAA2c	OG001933:	Contig18955.0.g10, Contig18955, Contig18955.0:103-3250, 10750, hypothetical protein, ,	1	0	0	0	0	0	RNA
Contig15304.0.g55	SKI6	OG001944:	Contig15304.0.g55, Contig15304, Contig15304.0:102-970, 4475, 3' exoribonuclease family, domain 1, RNA processing, RNA binding, 3' exoribonuclease family, domain 1, 3' exoribonuclease family, domain 2, Streptomyces sporulation and cell division protein, SsgA	1	0	0	0	0	0	RNA
Contig17726.0.g111	EIF2B4	OG001961:	Contig17726.0.g111, Contig17726, Contig17726.0:172-2308, 10402, Initiation factor 2 subunit family, cellular metabolic process, Initiation factor 2 subunit family	1	0	0	0	0	0	RNA
Contig4408.0.g105	BCD1a	OG001963:	Contig4408.0.g105, Contig4408, Contig4408.0:136-913, 11057, Baculovirus LEF-11 protein, viral life cycle, regulation of transcription, DNA-templated, Baculovirus LEF-11 protein	1	0	0	0	0	0	RNA
Contig7317.0.g32	BCD1b	OG001963:	Contig7317.0.g32, Contig7317, Contig7317.0:113-733, 8265, HIT zinc finger, cell adhesion, sugar binding, HIT zinc finger, H-type lectin domain	1	0	0	0	0	0	RNA
Contig17410.0.g31	RNPS1	OG001965:	Contig17410.0.g31, Contig17410, Contig17410.0:114-1140, 19509, RNA recognition motif. (a.k.a. RRM, RBD, or RNP domain), nucleic acid binding, integral component of membrane, RNA recognition motif (a k a RRM, RBD, or RNP domain), RNA recognition motif (a k a RRM, RBD, or RNP domain), Transmembrane protein	1	1	0	0	0	0	pol2
Contig21285.0.g11	BOP1	OG001966:	Contig21285.0.g11, Contig21285, Contig21285.0:129-2370, 4927, BOP1NT (NUC169) domain, regulation of cell cycle, rRNA processing, protein binding, BOP1NT (NUC169) domain, WD domain, G-beta repeat, Anaphase-promoting complex subunit 4 WD40 domain	1	0	0	0	0	0	RNA
Contig9747.0.g58	HARS2a	OG001969:	Contig9747.0.g58, Contig9747, Contig9747.0:9098-11976, 16414, Histidyl-tRNA synthetase, tRNA aminoacylation for protein translation, nucleotide binding, biosynthetic process, ammonia-lyase activity, cytoplasm, tRNA aminoacylation, ATP binding, aminoacyl-tRNA ligase activity, tRNA binding, Histidyl-tRNA synthetase, tRNA synthetase class II core domain (G, H, P, S and T), Anticodon binding domain, …	1	0	0	0	0	0	RNA
Contig9939.0.0.g44	HARS2b	OG001969:	Contig9939.0.0.g44, Contig9939, Contig9939.0.0:134-1186, 3001, Histidyl-tRNA synthetase, tRNA aminoacylation for protein translation, nucleotide binding, cytoplasm, tRNA aminoacylation, ATP binding, aminoacyl-tRNA ligase activity, tRNA binding, Histidyl-tRNA synthetase, tRNA synthetase class II core domain (G, H, P, S and T), tRNA synthetases class II (D, K and N), tRNA synthetases class II core …	1	0	0	0	0	0	RNA
Contig21043.0.1.g21	NAB2	OG001973:	Contig21043.0.1.g21, Contig21043, Contig21043.0.1:188-1616, 15934, Topoisomerase DNA binding C4 zinc finger, chromosome, DNA topological change, DNA topoisomerase activity, DNA binding, Topoisomerase DNA binding C4 zinc finger	1	0	0	0	0	0	RNA
Contig6413.0.g98	RPL38	OG001992:	Contig6413.0.g98, Contig6413, Contig6413.0:3236-3559, 3833, Ribosomal L38e protein family, ribosome, intracellular, translation, structural constituent of ribosome, nucleus, lipid metabolic process, calcium ion binding, phosphatidylinositol phospholipase C activity, Ribosomal L38e protein family, Ribosomal L29e protein family, G10 protein, Protein of unknown function (DUF1154)	1	0	0	0	0	0	RNA
Contig16952.0.g27	MAGO1a	OG001997:	Contig16952.0.g27, Contig16952, Contig16952.0:110-1001, 18967, Mago nashi protein, nucleus, Mago nashi protein, Domain of unknown function (DUF3506)	1	1	0	0	0	0	pol2
Contig21359.0.g62	MAGO1b	OG001997:	Contig21359.0.g62, Contig21359, Contig21359.0:116-997, 17731, Mago nashi protein, nucleus, Mago nashi protein, Domain of unknown function (DUF3506)	1	1	0	0	0	0	pol2
Contig1225.1.g107	RACK1	OG001998:	Contig1225.1.g107, Contig1225, Contig1225.1:171-1274, 15405, WD domain, G-beta repeat, protein binding, selenium binding, WD domain, G-beta repeat, Nucleoporin Nup120/160, Cytochrome D1 heme domain, Nup133 N terminal like, 56kDa selenium binding protein (SBP56)	1	0	0	0	0	0	RNA
Contig455.1.g23	RPL28	OG002006:	Contig455.1.g23, Contig455, Contig455.1:205-664, 14255, Ribosomal L28e protein family, , Ribosomal L28e protein family	1	0	0	0	0	0	RNA
Contig21968.0.g12	ETF1	OG002014:	Contig21968.0.g12, Contig21968, Contig21968.0:189-1565, 17575, eRF1 domain 2, , eRF1 domain 2, eRF1 domain 3, eRF1 domain 1, Ribosomal protein L7Ae/L30e/S12e/Gadd45 family	1	0	0	0	0	0	RNA
Contig1141.1.g1	RPB2a	OG002015:	Contig1141.1.g1, Contig1141, Contig1141.1:123-3720, 15299, RNA polymerase Rpb2, domain 6, transcription, DNA-templated, DNA-directed RNA polymerase activity, DNA binding, RNA polymerase Rpb2, domain 6, RNA polymerase beta subunit, RNA polymerase Rpb2, domain 2, RNA polymerase Rpb2, domain 7, RNA polymerase Rpb2, domain 3, RNA polymerase Rpb2, domain 4, RNA polymerase Rpb2, domain 5	1	1	0	0	1	0	pol2
Contig19200.0.g86	RPB2b	OG002015:	Contig19200.0.g86, Contig19200, Contig19200.0:217-4318, 12232, RNA polymerase Rpb2, domain 6, transcription, DNA-templated, DNA-directed RNA polymerase activity, DNA binding, RNA polymerase Rpb2, domain 6, RNA polymerase beta subunit, RNA polymerase Rpb2, domain 2, RNA polymerase Rpb2, domain 7, RNA polymerase Rpb2, domain 3, RNA polymerase Rpb2, domain 4, RNA polymerase Rpb2, domain 5	1	1	0	0	1	0	pol2
Contig1642.0.g21	MRPL22	OG002019:	Contig1642.0.g21, Contig1642, Contig1642.0:4636-5677, 8667, Ribosomal protein L22p/L17e, ribosome, intracellular, translation, structural constituent of ribosome, Ribosomal protein L22p/L17e, DYW family of nucleic acid deaminases	1	0	0	0	0	0	RNA
Contig17785.0.g85	MRPS15	OG002020:	Contig17785.0.g85, Contig17785, Contig17785.0:139-959, 1281, Ribosomal protein S15, ribosome, intracellular, translation, structural constituent of ribosome, Ribosomal protein S15, Ribosomal protein L21e	1	0	0	0	0	0	RNA
Contig15452.0.g39	SF3B4a	OG002024:	Contig15452.0.g39, Contig15452, Contig15452.0:77-1001, 12927, RNA recognition motif. (a.k.a. RRM, RBD, or RNP domain), nucleic acid binding, RNA recognition motif (a k a RRM, RBD, or RNP domain), RNA recognition motif (a k a RRM, RBD, or RNP domain), Ribonuclease B OB domain, CRISPR-associated protein (Cas Cas2CT1978), Limkain b1	1	0	0	0	0	0	RNA
Contig7284.0.g45	SF3B4b	OG002024:	Contig7284.0.g45, Contig7284, Contig7284.0:138-885, 21911, Zinc-binding domain, , Zinc-binding domain	1	0	0	0	0	0	RNA
Contig2182.0.g76	NIPP1	OG002030:	Contig2182.0.g76, Contig2182, Contig2182.0:130-2389, 3582, FHA domain, protein binding, FHA domain, Protein of unknown function (DUF3319)	1	0	0	0	0	0	RNA
Contig12612.0.g76	MRPL17	OG002032:	Contig12612.0.g76, Contig12612, Contig12612.0:177-1121, 12431, Ribosomal protein L17, ribosome, intracellular, translation, structural constituent of ribosome, Ribosomal protein L17	1	0	0	0	0	0	RNA
Contig8173.0.g80	RPB3	OG002037:	Contig8173.0.g80, Contig8173, Contig8173.0:3346-4336, 11032, RNA polymerase Rpb3/RpoA insert domain, transcription, DNA-templated, protein dimerization activity, DNA-directed RNA polymerase activity, iron-sulfur cluster binding, electron carrier activity, RNA polymerase Rpb3/RpoA insert domain, RNA polymerase Rpb3/Rpb11 dimerisation domain, Protein of unknown function, DUF480, 4Fe-4S dicluster do…	1	1	0	0	0	0	pol2
Contig20442.0.g90	RRP40	OG002041:	Contig20442.0.g90, Contig20442, Contig20442.0:257-1335, 4712, Tht1-like nuclear fusion protein, , Tht1-like nuclear fusion protein	1	0	0	0	0	0	RNA
Contig18280.0.g79	PTH1	OG002050:	Contig18280.0.g79, Contig18280, Contig18280.0:788-1272, 843, Peptidyl-tRNA hydrolase, aminoacyl-tRNA hydrolase activity, Peptidyl-tRNA hydrolase	1	0	0	0	0	0	RNA
Contig2656.0.g41	RNF113B	OG002060:	Contig2656.0.g41, Contig2656, Contig2656.0:107-1457, 5072, Zinc finger, C3HC4 type (RING finger), nucleic acid binding, zinc ion binding, RNA binding, Zinc finger, C3HC4 type (RING finger), Zinc finger C-x8-C-x5-C-x3-H type (and similar), Ring finger domain, LRV protein FeS4 cluster, Zinc-finger of the MIZ type in Nse subunit, RING-type zinc-finger, LisH dimerisation motif, P-11 zinc finger	1	0	0	0	0	0	RNA
Contig14211.0.g47	DPS1a	OG002061:	Contig14211.0.g47, Contig14211, Contig14211.0:1417-3073, 154, tRNA synthetases class II (D, K and N), tRNA aminoacylation for protein translation, nucleotide binding, nucleic acid binding, tRNA aminoacylation, ATP binding, aminoacyl-tRNA ligase activity, tRNA binding, cytoplasm, Rho GDP-dissociation inhibitor activity, tRNA synthetases class II (D, K and N), OB-fold nucleic acid binding domain, t…	1	0	0	0	0	0	RNA
Contig8290.0.g58	DPS1b	OG002061:	Contig8290.0.g58, Contig8290, Contig8290.0:1423-3079, 5955, tRNA synthetases class II (D, K and N), tRNA aminoacylation for protein translation, nucleotide binding, nucleic acid binding, tRNA aminoacylation, ATP binding, aminoacyl-tRNA ligase activity, tRNA binding, cytoplasm, Rho GDP-dissociation inhibitor activity, tRNA synthetases class II (D, K and N), OB-fold nucleic acid binding domain, tRN…	1	0	0	0	0	0	RNA
Contig21456.0.g86	NUBP1	OG002062:	Contig21456.0.g86, Contig21456, Contig21456.0:120-1235, 1935, ParA/MinD ATPase like, oxidation-reduction process, oxidoreductase activity, GTPase activity, sulfate assimilation, ATP binding, adenylylsulfate kinase activity, ADP binding, G-protein coupled receptor signaling pathway, guanyl nucleotide binding, signal transducer activity, SRP-dependent cotranslational protein targeting to membrane, …	1	0	0	0	0	0	RNA
Contig5027.0.g20	TRM2	OG002064:	Contig5027.0.g20, Contig5027, Contig5027.0:110-1940, 6029, tRNA (Uracil-5-)-methyltransferase, RNA processing, RNA methyltransferase activity, protein methylation, protein methyltransferase activity, transferase activity, rRNA methylation, methylation, nucleic acid binding, 7-methylguanosine RNA capping, RNA methylation, methyltransferase activity, cellular protein modification process, protein-L…	1	0	0	0	0	0	RNA
Contig5986.0.g18	DDX6	OG002069:	Contig5986.0.g18, Contig5986, Contig5986.0:157-1439, 23514, DEAD/DEAH box helicase, helicase activity, hydrolase activity, DNA binding, nucleobase-containing compound metabolic process, hydrolase activity, acting on acid anhydrides, in phosphorus-containing anhydrides, ATP-dependent helicase activity, ATP binding, nucleic acid binding, endopeptidase inhibitor activity, DEAD/DEAH box helicase, Hel…	1	0	0	0	0	0	RNA
Contig22160.0.g70	RRP1	OG002070:	Contig22160.0.g70, Contig22160, Contig22160.0:329-2452, 23349, Nucleolar protein,Nop52, preribosome, small subunit precursor, rRNA processing, Nucleolar protein,Nop52, Domain of unknown function (DUF4196)	1	0	0	0	0	0	RNA
Contig2102.0.g59	RPL30	OG002074:	Contig2102.0.g59, Contig2102, Contig2102.0:256-743, 10260, Ribosomal protein L7Ae/L30e/S12e/Gadd45 family, , Ribosomal protein L7Ae/L30e/S12e/Gadd45 family, Haloacid dehalogenase-like hydrolase, UNC-6/NTR/C345C module	1	0	0	0	0	0	RNA
Contig17085.0.g20	PINX1	OG002080:	Contig17085.0.g20, Contig17085, Contig17085.0:3141-3892, 990, G-patch domain, nucleic acid binding, metal ion binding, integral component of membrane, cellular calcium ion homeostasis, ryanodine-sensitive calcium-release channel activity, DNA replication initiation, membrane, ion transport, hydrolase activity, ATP binding, DNA binding, G-patch domain, DExH-box splicing factor binding site, DDHD d…	1	0	0	0	0	0	RNA
Contig9049.0.g92	MRPL27	OG002083:	Contig9049.0.g92, Contig9049, Contig9049.0:135-765, 5455, Ribosomal L27 protein, ribosome, intracellular, translation, structural constituent of ribosome, Ribosomal L27 protein	1	0	0	0	0	0	RNA
Contig8934.0.g106	PPAN	OG002089:	Contig8934.0.g106, Contig8934, Contig8934.0:120-3751, 17121, Brix domain, ribosome, intracellular, translation, structural constituent of ribosome, membrane, Brix domain, Ribosomal protein S11, Yip1 domain	1	0	0	0	0	0	RNA
Contig413.1.g100	PRP3a	OG002092:	Contig413.1.g100, Contig413, Contig413.1:3651-5473, 14197, pre-mRNA processing factor 3 (PRP3), , pre-mRNA processing factor 3 (PRP3), Protein of unknown function (DUF1115)	1	0	0	0	0	0	RNA
Contig5127.0.g57	PRP3b	OG002092:	Contig5127.0.g57, Contig5127, Contig5127.0:119-1942, 10462, pre-mRNA processing factor 3 (PRP3), ATP binding, pre-mRNA processing factor 3 (PRP3), Protein of unknown function (DUF1115), CagE, TrbE, VirB family, component of type IV transporter system	1	0	0	0	0	0	RNA
Contig3798.0.g42	RPS3	OG002100:	Contig3798.0.g42, Contig3798, Contig3798.0:293-1025, 9772, Ribosomal protein S3, C-terminal domain, ribosome, intracellular, translation, structural constituent of ribosome, RNA binding, Ribosomal protein S3, C-terminal domain, KH domain, Domain of Unknown Function (DUF1599)	1	0	0	0	0	0	RNA
Contig21759.0.g27	PUS9	OG002113:	Contig21759.0.g27, Contig21759, Contig21759.0:2021-3151, 16702, RNA pseudouridylate synthase, RNA modification, pseudouridine synthesis, pseudouridine synthase activity, extracellular matrix, cell adhesion, structural molecule activity, RNA binding, integral component of membrane, zinc ion binding, ATP binding, metalloendopeptidase activity, RNA pseudouridylate synthase, Collagenase NC10 and Endo…	1	0	0	0	0	0	RNA
Contig11117.0.g2	LSG1	OG002127:	Contig11117.0.g2, Contig11117, Contig11117.0:139-2320, 24248, 50S ribosome-binding GTPase, integral component of membrane, ferrous iron transport, ferrous iron transmembrane transporter activity, GTP binding, GTPase activity, regulation of transcription, DNA-templated, DNA-templated transcription, initiation, sigma factor activity, sequence-specific DNA binding transcription factor activity, DNA …	1	0	0	0	0	0	RNA
Contig20934.0.g47	NMD3a	OG002128:	Contig20934.0.g47, Contig20934, Contig20934.0:125-2194, 9896, NMD3 family, , NMD3 family	1	0	0	0	0	0	RNA
Contig14252.0.g69	NMD3b	OG002128:	Contig14252.0.g69, Contig14252, Contig14252.0:143-2077, 1384, NMD3 family, , NMD3 family	1	0	0	0	0	0	RNA
Contig10568.0.g83	REXO2a	OG002141:	Contig10568.0.g83, Contig10568, Contig10568.0:1869-2490, 18382, Exonuclease, , Exonuclease	1	0	0	0	0	0	RNA
Contig15099.0.g103	REXO2b	OG002141:	Contig15099.0.g103, Contig15099, Contig15099.0:167-623, 1952, Exonuclease, , Exonuclease	1	0	0	0	0	0	RNA
Contig13107.0.0.g78	ZUCa	OG002169:	Contig13107.0.0.g78, Contig13107, Contig13107.0.0:427-1207, 13643, PLD-like domain, metabolic process, catalytic activity, protein binding, glycerol metabolic process, PLD-like domain, Protein of unknown function (DUF1669), Phospholipase D Active site motif, Protein of unknown function (DUF2589), IQ calmodulin-binding motif, Bacterial fructose-1,6-bisphosphatase, glpX-encoded	1	0	0	0	0	0	RNA
Contig9202.0.0.g23	ZUCb	OG002169:	Contig9202.0.0.g23, Contig9202, Contig9202.0.0:211-3342, 17038, hypothetical protein, ,	1	0	0	0	0	0	RNA
Contig1856.0.g44	ZUCc	OG002169:	Contig1856.0.g44, Contig1856, Contig1856.0:211-3570, 8372, PLD-like domain, metabolic process, catalytic activity, PLD-like domain, Phospholipase D Active site motif	1	0	0	0	0	0	RNA
Contig474.1.g52	PUFX1	OG002220:	Contig474.1.g52, Contig474, Contig474.1:121-3551, 14284, Pumilio-family RNA binding repeat, RNA binding, Pumilio-family RNA binding repeat	1	0	0	0	0	0	RNA
Contig20858.0.g33	PUFX2	OG002220:	Contig20858.0.g33, Contig20858, Contig20858.0:115-3238, 20355, Pumilio-family RNA binding repeat, RNA binding, Pumilio-family RNA binding repeat	1	0	0	0	0	0	RNA
Contig21217.0.g10	PUFX3	OG002220:	Contig21217.0.g10, Contig21217, Contig21217.0:151-3643, 24151, Pumilio-family RNA binding repeat, RNA binding, Pumilio-family RNA binding repeat	1	0	0	0	0	0	RNA
Contig20615.0.g33	MTRF1L	OG002248:	Contig20615.0.g33, Contig20615, Contig20615.0:2616-3661, 17596, RF-1 domain, translation release factor activity, cytoplasm, translational termination, translation release factor activity, codon specific, RF-1 domain, PCRF domain	1	0	0	0	0	0	RNA
Contig21513.0.g33	CSL4a	OG002249:	Contig21513.0.g33, Contig21513, Contig21513.0:95-770, 16499, Exosome component EXOSC1/CSL4, , Exosome component EXOSC1/CSL4, Exosome complex exonuclease RRP4 N-terminal region, TRAM domain	1	0	0	0	0	0	RNA
Contig21513.0.g34	CSL4b	OG002249:	Contig21513.0.g34, Contig21513, Contig21513.0:995-3143, 16500, hypothetical protein, ,	1	0	0	0	0	0	RNA
Contig22582.0.g105	PRP17	OG002250:	Contig22582.0.g105, Contig22582, Contig22582.0:2002-3577, 21748, WD domain, G-beta repeat, protein binding, WD domain, G-beta repeat, Nucleoporin Nup120/160, PQQ-like domain, Domain of unknown function (DUF4407)	1	1	0	0	0	0	pol2
Contig16618.0.1.g58	SPT6	OG002252:	Contig16618.0.1.g58, Contig16618, Contig16618.0.1:109-6049, 17073, Zinc knuckle, zinc ion binding, nucleic acid binding, protein binding, purine nucleobase biosynthetic process, phosphoribosylamine-glycine ligase activity, response to stress, Zinc knuckle, SH2 domain, Phosphoribosylglycinamide synthetase, N domain, Universal stress protein family	1	1	0	1	0	0	pol2
Contig14186.0.g39	SRRM2	OG002255:	Contig14186.0.g39, Contig14186, Contig14186.0:141-1264, 7071, cwf21 domain, , cwf21 domain, Protein of unknown function (DUF1129)	1	0	0	0	0	0	RNA
Contig20424.0.g76	LARP6	OG002266:	Contig20424.0.g76, Contig20424, Contig20424.0:1351-2491, 11339, Protein of unknown function (DUF3223), tRNA splicing, via endonucleolytic cleavage and ligation, transferase activity, transferring phosphorus-containing groups, Protein of unknown function (DUF3223), La domain, RNA 2'-phosphotransferase, Tpt1 / KptA family	1	0	0	0	0	0	RNA
Contig21302.0.g1	EIF2B1	OG002267:	Contig21302.0.g1, Contig21302, Contig21302.0:102-980, 11264, Initiation factor 2 subunit family, cellular metabolic process, Initiation factor 2 subunit family, DeoR C terminal sensor domain	1	0	0	0	0	0	RNA
Contig14324.0.g26	CNOT1a	OG002269:	Contig14324.0.g26, Contig14324, Contig14324.0:374-8097, 6261, CCR4-Not complex component, Not1, , CCR4-Not complex component, Not1, Domain of unknown function (DUF3819)	1	0	0	0	0	0	RNA
Contig709.1.g91	CNOT1b	OG002269:	Contig709.1.g91, Contig709, Contig709.1:3426-12488, 14603, AAA domain, , AAA domain, AAA ATPase domain	1	0	0	0	0	0	RNA
Contig19782.0.g58	EIF3B	OG002271:	Contig19782.0.g58, Contig19782, Contig19782.0:973-3286, 24414, Eukaryotic translation initiation factor eIF2A, , Eukaryotic translation initiation factor eIF2A, Bacterial protein of unknown function (DUF896)	1	0	0	0	0	0	RNA
Contig2039.0.g15	CTU1	OG002272:	Contig2039.0.g15, Contig2039, Contig2039.0:1062-2010, 6024, PP-loop family, zinc ion binding, ubiquitin-protein transferase activity, PP-loop family, Protein of unknown function (DUF2392), Putative zinc finger in N-recognin (UBR box)	1	0	0	0	0	0	RNA
Contig10756.0.g111	NOG1	OG002273:	Contig10756.0.g111, Contig10756, Contig10756.0:100-2203, 16577, Nucleolar GTP-binding protein 1 (NOG1), integral component of membrane, ferrous iron transport, ferrous iron transmembrane transporter activity, intracellular, small GTPase mediated signal transduction, GTP binding, GTPase activity, Nucleolar GTP-binding protein 1 (NOG1), NOGCT (NUC087) domain, 50S ribosome-binding GTPase, Ferrous ir…	1	0	0	0	0	0	RNA
Contig21385.0.g17	QARS	OG002279:	Contig21385.0.g17, Contig21385, Contig21385.0:113-2444, 10308, tRNA synthetases class I (E and Q), catalytic domain, tRNA aminoacylation, ligase activity, forming aminoacyl-tRNA and related compounds, cytoplasm, tRNA aminoacylation for protein translation, ATP binding, aminoacyl-tRNA ligase activity, nucleotide binding, tRNA synthetases class I (E and Q), catalytic domain, tRNA synthetases class …	1	0	0	0	0	0	RNA
Contig11042.0.g61	RRP12	OG002280:	Contig11042.0.g61, Contig11042, Contig11042.0:1727-6027, 5531, NUC173 domain, , NUC173 domain	1	0	0	0	0	0	RNA
Contig4067.0.g99	POP1	OG002283:	Contig4067.0.g99, Contig4067, Contig4067.0:1864-4396, 24240, Ribonucleases P/MRP protein subunit POP1, tRNA 5'-leader removal, RNA processing, ribonuclease P activity, Ribonucleases P/MRP protein subunit POP1, POPLD (NUC188) domain, Glycine cleavage T-protein C-terminal barrel domain	1	0	0	0	0	0	RNA
Contig12701.0.0.g15	EIF3C	OG002289:	Contig12701.0.0.g15, Contig12701, Contig12701.0.0:133-3079, 23294, Eukaryotic translation initiation factor 3 subunit 8 N-terminus, eukaryotic translation initiation factor 3 complex, translational initiation, translation initiation factor activity, protein binding, Eukaryotic translation initiation factor 3 subunit 8 N-terminus, PCI domain	1	0	0	0	0	0	RNA
Contig387.1.g66	SART3	OG002301:	Contig387.1.g66, Contig387, Contig387.1:2366-4908, 14163, RNA recognition motif. (a.k.a. RRM, RBD, or RNP domain), nucleic acid binding, RNA binding, RNA recognition motif (a k a RRM, RBD, or RNP domain), RNA recognition motif (a k a RRM, RBD, or RNP domain), Poly-adenylate binding protein, unique domain, Limkain b1, ArsC family	1	0	0	0	0	0	RNA
Contig20830.0.g17	SPB1	OG002302:	Contig20830.0.g17, Contig20830, Contig20830.0:119-2878, 1213, FtsJ-like methyltransferase, methylation, nucleic acid binding, nucleus, rRNA processing, methyltransferase activity, FtsJ-like methyltransferase, Spb1 C-terminal domain, Domain of unknown function (DUF3381)	1	0	0	0	0	0	RNA
Contig21646.0.1.g103	PRP8	OG002303:	Contig21646.0.1.g103, Contig21646, Contig21646.0.1:5-6757, 8117, hypothetical protein, ,	1	0	0	0	0	0	RNA
Contig21723.0.g24	CNOT3	OG002306:	Contig21723.0.g24, Contig21723, Contig21723.0:143-2731, 6827, NOT2 / NOT3 / NOT5 family, nucleus, regulation of transcription, DNA-templated, NOT2 / NOT3 / NOT5 family, Not1 N-terminal domain, CCR4-Not complex component	1	0	0	0	0	0	RNA
Contig14659.0.1.g16	YRDCa	OG002308:	Contig14659.0.1.g16, Contig14659, Contig14659.0.1:65-1083, 2856, Telomere recombination, , Telomere recombination, Putative GTP-binding controlling metal-binding	1	0	0	0	0	0	RNA
Contig2154.0.g83	YRDCb	OG002308:	Contig2154.0.g83, Contig2154, Contig2154.0:150-1284, 1714, Telomere recombination, , Telomere recombination, Putative GTP-binding controlling metal-binding	1	0	0	0	0	0	RNA
Contig18137.0.g68	U2SURP	OG002320:	Contig18137.0.g68, Contig18137, Contig18137.0:86-3866, 11549, RNA recognition motif. (a.k.a. RRM, RBD, or RNP domain), nucleic acid binding, RNA processing, RNA binding, RNA recognition motif (a k a RRM, RBD, or RNP domain), RNA recognition motif (a k a RRM, RBD, or RNP domain), Surp module, RNA polymerase II-binding domain	1	0	0	0	0	0	RNA
Contig6514.0.g50	PRP4a	OG002324:	Contig6514.0.g50, Contig6514, Contig6514.0:56-1776, 5191, WD domain, G-beta repeat, protein binding, WD domain, G-beta repeat, pre-mRNA processing factor 4 (PRP4) like, Nucleoporin Nup120/160	1	0	0	0	0	0	RNA
Contig6240.0.g71	PRP4b	OG002324:	Contig6240.0.g71, Contig6240, Contig6240.0:70-845, 11136, pre-mRNA processing factor 4 (PRP4) like, , pre-mRNA processing factor 4 (PRP4) like, Defects in morphology protein 1, mitochondrial precursor	1	0	0	0	0	0	RNA
Contig22762.0.g47	DIMT1	OG002325:	Contig22762.0.g47, Contig22762, Contig22762.0:3495-4770, 17274, Ribosomal RNA adenine dimethylase, rRNA modification, rRNA methyltransferase activity, rRNA (adenine-N6,N6-)-dimethyltransferase activity, metabolic process, cellular protein modification process, protein-L-isoaspartate (D-aspartate) O-methyltransferase activity, tRNA modification, tRNA (guanine-N7-)-methyltransferase activity, lipid…	1	0	0	0	0	0	RNA
Contig13773.0.g44	SNRNP40a	OG002328:	Contig13773.0.g44, Contig13773, Contig13773.0:3706-4866, 4248, WD domain, G-beta repeat, protein binding, WD domain, G-beta repeat, Nup133 N terminal like	1	0	0	0	0	0	RNA
Contig7420.0.g17	SNRNP40b	OG002328:	Contig7420.0.g17, Contig7420, Contig7420.0:3714-4951, 5576, WD domain, G-beta repeat, protein binding, WD domain, G-beta repeat, Nup133 N terminal like, YWTD domain	1	0	0	0	0	0	RNA
Contig18735.0.g36	METTL18	OG002329:	Contig18735.0.g36, Contig18735, Contig18735.0:84-927, 6965, Putative methyltransferase, metabolic process, methyltransferase activity, cytoplasm, rRNA processing, rRNA methyltransferase activity, Putative methyltransferase, Methyltransferase domain, Methyltransferase small domain, rRNA small subunit methyltransferase G, Campylobacter major outer membrane protein	1	0	0	0	0	0	RNA
Contig6434.0.g98	RP041	OG002332:	Contig6434.0.g98, Contig6434, Contig6434.0:233-4201, 21848, DNA-dependent RNA polymerase, transcription, DNA-templated, DNA-directed RNA polymerase activity, DNA binding, DNA-dependent RNA polymerase	1	0	0	0	0	0	RNA
Contig6479.0.g31	EIF2B5	OG002336:	Contig6479.0.g31, Contig6479, Contig6479.0:130-6286, 9542, Bacterial transferase hexapeptide (six repeats), , Bacterial transferase hexapeptide (six repeats)	1	0	0	0	0	0	RNA
Contig13396.0.g40	MRPL4	OG002337:	Contig13396.0.g40, Contig13396, Contig13396.0:2190-3234, 13142, Ribosomal protein L4/L1 family, ribosome, translation, structural constituent of ribosome, Ribosomal protein L4/L1 family	1	0	0	0	0	0	RNA
Contig9370.0.2.g16	CWC25a	OG002339:	Contig9370.0.2.g16, Contig9370, Contig9370.0.2:68-958, 18531, Protein of unknown function (DUF1315), , Protein of unknown function (DUF1315)	1	0	0	0	0	0	RNA
Contig19237.0.g41	CWC25b	OG002339:	Contig19237.0.g41, Contig19237, Contig19237.0:209-1559, 9450, Pre-mRNA splicing factor, , Pre-mRNA splicing factor, N-terminal domain of CBF1 interacting co-repressor CIR	1	0	0	0	0	0	RNA
Contig15681.0.g15	PRP11a	OG002344:	Contig15681.0.g15, Contig15681, Contig15681.0:2155-2818, 18206, Zinc-finger of C2H2 type, protein binding, Zinc-finger of C2H2 type, Cactus-binding C-terminus of cactin protein	1	0	0	0	0	0	RNA
Contig16336.0.g91	PRP11b	OG002344:	Contig16336.0.g91, Contig16336, Contig16336.0:94-671, 20009, Zinc-finger of C2H2 type, , Zinc-finger of C2H2 type	1	0	0	0	0	0	RNA
Contig19419.0.g46	RPB8	OG002346:	Contig19419.0.g46, Contig19419, Contig19419.0:131-883, 9663, RNA polymerase Rpb8, transcription, DNA-templated, RNA polymerase Rpb8	1	1	0	0	0	0	pol2
Contig18775.0.g49	RPB1a	OG002350:	Contig18775.0.g49, Contig18775, Contig18775.0:190-5750, 19851, RNA polymerase Rpb1, domain 5, transcription, DNA-templated, DNA-directed RNA polymerase activity, DNA binding, RNA polymerase Rpb1, domain 5, RNA polymerase Rpb1, domain 1, RNA polymerase Rpb1, domain 2, RNA polymerase Rpb1, domain 3, RNA polymerase Rpb1, domain 6, RNA polymerase Rpb1, domain 7, RNA polymerase Rpb1, domain 4	1	1	0	0	1	0	pol2
Contig5780.0.g96	RPB1b	OG002350:	Contig5780.0.g96, Contig5780, Contig5780.0:161-5822, 6460, RNA polymerase Rpb1, domain 5, transcription, DNA-templated, DNA-directed RNA polymerase activity, DNA binding, RNA polymerase Rpb1, domain 5, RNA polymerase Rpb1, domain 1, RNA polymerase Rpb1, domain 2, RNA polymerase Rpb1, domain 3, RNA polymerase Rpb1, domain 6, RNA polymerase Rpb1, domain 7, RNA polymerase Rpb1, domain 4	1	1	0	0	1	0	pol2
Contig14865.0.1.g43	MRPL15	OG002351:	Contig14865.0.1.g43, Contig14865, Contig14865.0.1:94-1064, 3330, Ribosomal protein L18e/L15, , Ribosomal protein L18e/L15	1	0	0	0	0	0	RNA
Contig2346.0.g89	MRPL21	OG002354:	Contig2346.0.g89, Contig2346, Contig2346.0:118-871, 2049, Ribosomal prokaryotic L21 protein, ribosome, intracellular, translation, structural constituent of ribosome, RNA binding, Ribosomal prokaryotic L21 protein	1	0	0	0	0	0	RNA
Contig15153.0.g102	MRPL20	OG002358:	Contig15153.0.g102, Contig15153, Contig15153.0:207-2405, 4912, Ribosomal protein L20, ribosome, intracellular, translation, rRNA binding, structural constituent of ribosome, Ribosomal protein L20	1	0	0	0	0	0	RNA
Contig16491.0.g120	EIF3D	OG002359:	Contig16491.0.g120, Contig16491, Contig16491.0:173-2038, 6923, Eukaryotic translation initiation factor 3 subunit 7 (eIF-3), translational initiation, translation initiation factor activity, Eukaryotic translation initiation factor 3 subunit 7 (eIF-3)	1	0	0	0	0	0	RNA
Contig11703.0.g4	RPS27A	OG002360:	Contig11703.0.g4, Contig11703, Contig11703.0:2585-3429, 13213, Ribosomal protein S27a, protein binding, G-protein coupled receptor signaling pathway, G-protein coupled receptor activity, transcription, DNA-templated, DNA-directed RNA polymerase activity, DNA binding, ribosome, intracellular, translation, structural constituent of ribosome, Ribosomal protein S27a, Ubiquitin family, Ubiquitin-2 lik…	1	0	0	0	0	0	RNA
Contig20238.0.g39	PLRG1	OG002369:	Contig20238.0.g39, Contig20238, Contig20238.0:268-1711, 5295, WD domain, G-beta repeat, protein binding, WD domain, G-beta repeat, PQQ-like domain, YWTD domain, Nucleoporin Nup120/160, Nup133 N terminal like	1	0	0	0	0	0	RNA
Contig22041.0.g30	POLR1C	OG002370:	Contig22041.0.g30, Contig22041, Contig22041.0:144-1504, 21998, RNA polymerase Rpb3/RpoA insert domain, transcription, DNA-templated, protein dimerization activity, DNA-directed RNA polymerase activity, iron-sulfur cluster binding, electron carrier activity, RNA polymerase Rpb3/RpoA insert domain, RNA polymerase Rpb3/Rpb11 dimerisation domain, 4Fe-4S dicluster domain	1	0	0	0	0	0	RNA
Contig12261.0.g103	RPUSD4	OG002371:	Contig12261.0.g103, Contig12261, Contig12261.0:97-1501, 17444, RNA pseudouridylate synthase, RNA modification, pseudouridine synthesis, pseudouridine synthase activity, RNA binding, RNA pseudouridylate synthase, Filamin/ABP280 repeat	1	0	0	0	0	0	RNA
Contig18825.0.g70	HELQ1a	OG002375:	Contig18825.0.g70, Contig18825, Contig18825.0:190-6133, 9136, DEAD/DEAH box helicase, ATP-dependent helicase activity, ATP binding, helicase activity, nucleic acid binding, regulation of transcription, DNA-templated, DNA-templated transcription, initiation, sigma factor activity, sequence-specific DNA binding transcription factor activity, DNA binding, DEAD/DEAH box helicase, Helicase conserved C…	1	0	1	0	0	0	RNA
Contig12447.0.g96	HELQ1b	OG002375:	Contig12447.0.g96, Contig12447, Contig12447.0:170-4071, 9826, DEAD/DEAH box helicase, ATP-dependent helicase activity, ATP binding, nucleic acid binding, DEAD/DEAH box helicase	1	0	1	0	0	0	RNA
Contig18150.0.g42	PUS7	OG002376:	Contig18150.0.g42, Contig18150, Contig18150.0:107-2383, 16717, tRNA pseudouridine synthase D (TruD), RNA modification, pseudouridine synthesis, pseudouridine synthase activity, RNA binding, endodeoxyribonuclease activity, producing 5'-phosphomonoesters, tRNA pseudouridine synthase D (TruD), Geminivirus rep protein central domain	1	0	0	0	0	0	RNA
Contig14143.0.g92	RPB9	OG002382:	Contig14143.0.g92, Contig14143, Contig14143.0:99-3456, 18709, RNA polymerases M/15 Kd subunit, transcription, DNA-templated, DNA-directed RNA polymerase activity, DNA binding, RNA polymerases M/15 Kd subunit	1	1	0	0	0	0	pol2
Contig17087.0.g16	C9orf114	OG002383:	Contig17087.0.g16, Contig17087, Contig17087.0:106-1332, 986, Putative RNA methyltransferase, RNA processing, RNA methyltransferase activity, RNA binding, Putative RNA methyltransferase, Protein of unknown function DUF104, SpoU rRNA Methylase family	1	0	0	0	0	0	RNA
Contig20005.0.g62	RRF1	OG002386:	Contig20005.0.g62, Contig20005, Contig20005.0:164-1159, 9128, Ribosome recycling factor, purine nucleobase biosynthetic process, phosphoribosylamine-glycine ligase activity, membrane, sodium ion export, sodium ion transmembrane transporter activity, oxaloacetate decarboxylase activity, Ribosome recycling factor, Phosphoribosylglycinamide synthetase, N domain, DNA-binding domain, Oxaloacetate deca…	1	0	0	0	0	0	RNA
Contig15485.0.g31	MRPL13	OG002388:	Contig15485.0.g31, Contig15485, Contig15485.0:104-1299, 12493, Ribosomal protein L13, ribosome, translation, structural constituent of ribosome, Ribosomal protein L13	1	0	0	0	0	0	RNA
Contig8575.0.g110	ROK1a	OG002391:	Contig8575.0.g110, Contig8575, Contig8575.0:3596-5564, 6007, DEAD/DEAH box helicase, helicase activity, hydrolase activity, DNA binding, nucleobase-containing compound metabolic process, hydrolase activity, acting on acid anhydrides, in phosphorus-containing anhydrides, ATP-dependent helicase activity, nucleic acid binding, membrane, protein import, ATP binding, DEAD/DEAH box helicase, Helicase c…	1	0	0	0	0	0	RNA
Contig6080.0.g99	ROK1b	OG002391:	Contig6080.0.g99, Contig6080, Contig6080.0:3581-5548, 15909, DEAD/DEAH box helicase, helicase activity, hydrolase activity, DNA binding, nucleobase-containing compound metabolic process, hydrolase activity, acting on acid anhydrides, in phosphorus-containing anhydrides, ATP-dependent helicase activity, nucleic acid binding, membrane, protein import, ATP binding, DEAD/DEAH box helicase, Helicase c…	1	0	0	0	0	0	RNA
Contig5638.0.g54	ROK1c	OG002391:	Contig5638.0.g54, Contig5638, Contig5638.0:80-2213, 17395, DEAD/DEAH box helicase, helicase activity, hydrolase activity, DNA binding, nucleobase-containing compound metabolic process, hydrolase activity, acting on acid anhydrides, in phosphorus-containing anhydrides, ATP-dependent helicase activity, nucleic acid binding, membrane, protein import, ATP binding, DEAD/DEAH box helicase, Helicase con…	1	0	0	0	0	0	RNA
Contig18361.0.g86	SART1	OG002393:	Contig18361.0.g86, Contig18361, Contig18361.0:80-1844, 21176, SART-1 family, , SART-1 family	1	0	0	0	0	0	RNA
Contig15740.0.g81	METTL1	OG002399:	Contig15740.0.g81, Contig15740, Contig15740.0:1542-2765, 23471, Putative methyltransferase, tRNA modification, tRNA (guanine-N7-)-methyltransferase activity, histone-lysine N-methyltransferase activity, metabolic process, methyltransferase activity, integral component of membrane, cyclic nucleotide biosynthetic process, adenylate cyclase activity, Putative methyltransferase, Methyltransferase sma…	1	0	0	0	0	0	RNA
Contig20089.0.g114	NSUN5	OG002401:	Contig20089.0.g114, Contig20089, Contig20089.0:2829-4244, 10079, NOL1/NOP2/sun family, rRNA modification, rRNA methyltransferase activity, rRNA (adenine-N6,N6-)-dimethyltransferase activity, NOL1/NOP2/sun family, Ribosomal RNA adenine dimethylase, Methyltransferase domain, Lactococcus phage M3 protein	1	0	0	0	0	0	RNA
Contig14340.0.g91	ABCF3	OG002402:	Contig14340.0.g91, Contig14340, Contig14340.0:103-2281, 8627, ABC transporter, small GTPase mediated signal transduction, ADP binding, cellular biogenic amine metabolic process, RNA helicase activity, RNA binding, ATPase activity, intracellular, transport, nucleotide phosphatase activity, transferase activity, kinase activity, ATP binding, SRP-dependent cotranslational protein targeting to membra…	1	0	0	0	0	0	RNA
Contig14282.0.g82	MRPS9	OG002406:	Contig14282.0.g82, Contig14282, Contig14282.0:110-2747, 3369, Ribosomal protein S9/S16, ribosome, intracellular, translation, structural constituent of ribosome, Ribosomal protein S9/S16	1	0	0	0	0	0	RNA
Contig19089.0.g58	SNRPE	OG002411:	Contig19089.0.g58, Contig19089, Contig19089.0:96-570, 3452, LSM domain, , LSM domain	1	1	0	0	0	0	pol2
Contig4686.0.g38	RPB10a	OG002415:	Contig4686.0.g38, Contig4686, Contig4686.0:2643-3051, 23224, RNA polymerases N / 8 kDa subunit, transcription, DNA-templated, DNA-directed RNA polymerase activity, DNA binding, RNA polymerases N / 8 kDa subunit, Chordopoxvirus DNA-directed RNA polymerase 7 kDa polypeptide (RPO7)	1	1	0	0	0	0	pol2
Contig13770.0.g40	RPB10b	OG002415:	Contig13770.0.g40, Contig13770, Contig13770.0:842-1238, 4244, RNA polymerases N / 8 kDa subunit, transcription, DNA-templated, DNA-directed RNA polymerase activity, DNA binding, RNA polymerases N / 8 kDa subunit, Chordopoxvirus DNA-directed RNA polymerase 7 kDa polypeptide (RPO7)	1	1	0	0	0	0	pol2
Contig1173.0.g63	ABCE1	OG002416:	Contig1173.0.g63, Contig1173, Contig1173.0:1007-2951, 9574, ABC transporter, GTPase activity, SRP-dependent cotranslational protein targeting to membrane, ATPase activity, intracellular, small GTPase mediated signal transduction, ADP binding, RNA helicase activity, RNA binding, chlorophyll biosynthetic process, photosynthesis, magnesium chelatase activity, GTP binding, dTDP biosynthetic process, …	1	0	0	0	0	0	RNA
Contig15707.0.g91	PRP31a	OG002417:	Contig15707.0.g91, Contig15707, Contig15707.0:96-1560, 2162, Putative snoRNA binding domain, , Putative snoRNA binding domain, Prp31 C terminal domain, NOSIC (NUC001) domain	1	0	0	0	0	0	RNA
Contig11690.0.g12	PRP31b	OG002417:	Contig11690.0.g12, Contig11690, Contig11690.0:96-1560, 21542, Putative snoRNA binding domain, , Putative snoRNA binding domain, Prp31 C terminal domain, NOSIC (NUC001) domain	1	0	0	0	0	0	RNA
Contig14748.0.g8	NOL9a	OG002423:	Contig14748.0.g8, Contig14748, Contig14748.0:85-1969, 11826, Molybdopterin guanine dinucleotide synthesis protein B, ATP binding, Molybdopterin guanine dinucleotide synthesis protein B, CobQ/CobB/MinD/ParA nucleotide binding domain, AAA domain, Archaeal ATPase, Pre-mRNA cleavage complex II protein Clp1, ArgK protein	1	0	0	0	0	0	RNA
Contig14400.0.2.g71	NOL9b	OG002423:	Contig14400.0.2.g71, Contig14400, Contig14400.0.2:824-2677, 19229, Molybdopterin guanine dinucleotide synthesis protein B, , Molybdopterin guanine dinucleotide synthesis protein B, Pre-mRNA cleavage complex II protein Clp1	1	0	0	0	0	0	RNA
Contig22355.0.g62	GAR1	OG002426:	Contig22355.0.g62, Contig22355, Contig22355.0:166-1392, 4872, Gar1/Naf1 RNA binding region, ribosome biogenesis, snRNA pseudouridine synthesis, snoRNA binding, Gar1/Naf1 RNA binding region	1	0	0	0	0	0	RNA
Contig237.1.g129	IRE1	OG002430:	Contig237.1.g129, Contig237, Contig237.1:3312-6191, 13948, Protein kinase domain, ATP binding, mRNA processing, endoribonuclease activity, producing 5'-phosphomonoesters, protein phosphorylation, protein kinase activity, Protein kinase domain, Ribonuclease 2-5A, Protein tyrosine kinase, PQQ-like domain, PQQ enzyme repeat, Phosphotransferase enzyme family	1	0	0	0	0	0	RNA
Contig82.0.g1	THUMPD1a	OG002441:	Contig82.0.g1, Contig82, Contig82.0:1908-3132, 11714, THUMP domain, , THUMP domain	1	0	0	0	0	0	RNA
Contig12316.0.g109	THUMPD1b	OG002441:	Contig12316.0.g109, Contig12316, Contig12316.0:78-3098, 19911, hypothetical protein, ,	1	0	0	0	0	0	RNA
Contig13930.0.g34	DIM1a	OG002448:	Contig13930.0.g34, Contig13930, Contig13930.0:1729-2158, 22777, Mitosis protein DIM1, spliceosomal complex, mitotic nuclear division, cell redox homeostasis, Mitosis protein DIM1, Thioredoxin, Thioredoxin-like	1	0	0	0	0	0	RNA
Contig7573.0.0.g78	DIM1b	OG002448:	Contig7573.0.0.g78, Contig7573, Contig7573.0.0:617-2082, 12331, Mitosis protein DIM1, spliceosomal complex, mitotic nuclear division, cell redox homeostasis, Mitosis protein DIM1, Thioredoxin, Thioredoxin-like	1	0	0	0	0	0	RNA
Contig19116.0.1.g102	PRP9	OG002451:	Contig19116.0.1.g102, Contig19116, Contig19116.0.1:3688-5630, 19157, hypothetical protein, ,	1	0	0	0	0	0	RNA
Contig8949.0.g106	RPB6	OG002456:	Contig8949.0.g106, Contig8949, Contig8949.0:5172-5786, 1737, RNA polymerase Rpb6, transcription, DNA-templated, DNA-directed RNA polymerase activity, DNA binding, RNA polymerase Rpb6	1	1	0	0	0	0	pol2
Contig14633.0.g90	RUVBL2	OG002458:	Contig14633.0.g90, Contig14633, Contig14633.0:157-1849, 21733, TIP49 C-terminus, DNA helicase activity, DNA recombination, DNA repair, four-way junction helicase activity, ATPase activity, chlorophyll biosynthetic process, photosynthesis, magnesium chelatase activity, regulation of transcription, DNA-templated, transcription factor binding, kinase activity, DNA polymerase III complex, DNA replica…	1	0	1	1	0	0	RNA
Contig17910.0.g6	DKC1	OG002467:	Contig17910.0.g6, Contig17910, Contig17910.0:1061-2799, 21323, DKCLD (NUC011) domain, RNA processing, RNA binding, metal ion binding, regulation of transcription, DNA-templated, DNA binding, DKCLD (NUC011) domain, TruB family pseudouridylate synthase (N terminal domain), PUA domain, DDHD domain, GAGA binding protein-like family, Floricaula / Leafy protein	1	0	0	0	0	0	RNA
Contig19895.0.g63	TRM1a	OG002470:	Contig19895.0.g63, Contig19895, Contig19895.0:390-2223, 23654, N2,N2-dimethylguanosine tRNA methyltransferase, tRNA processing, tRNA (guanine-N2-)-methyltransferase activity, RNA binding, transferase activity, rRNA methylation, methyltransferase activity, O-methyltransferase activity, cytoplasm, protein methylation, protein methyltransferase activity, N2,N2-dimethylguanosine tRNA methyltransferas…	1	0	0	0	0	0	RNA
Contig10417.0.g41	TRM1b	OG002470:	Contig10417.0.g41, Contig10417, Contig10417.0:384-2220, 6405, N2,N2-dimethylguanosine tRNA methyltransferase, tRNA processing, tRNA (guanine-N2-)-methyltransferase activity, RNA binding, transferase activity, rRNA methylation, methyltransferase activity, O-methyltransferase activity, cytoplasm, protein methylation, protein methyltransferase activity, N2,N2-dimethylguanosine tRNA methyltransferase…	1	0	0	0	0	0	RNA
Contig3758.0.2.g53	CDC73	OG002472:	Contig3758.0.2.g53, Contig3758, Contig3758.0.2:156-1355, 20497, RNA pol II accessory factor, Cdc73 family, flagellum, negative regulation of transcription, DNA-templated, RNA pol II accessory factor, Cdc73 family, Anti-sigma-28 factor, FlgM	1	0	0	0	0	0	RNA
Contig12285.0.g20	PFD2a	OG002473:	Contig12285.0.g20, Contig12285, Contig12285.0:118-704, 11501, Prefoldin subunit, prefoldin complex, protein folding, unfolded protein binding, viral envelope, fusion of virus membrane with host plasma membrane, nucleus, condensed chromosome kinetochore, cell division, chromosome segregation, kinetochore binding, cytoplasm, seryl-tRNA aminoacylation, ATP binding, serine-tRNA ligase activity, nucle…	1	0	0	0	0	0	RNA
Contig12284.0.g19	PFD2b	OG002473:	Contig12284.0.g19, Contig12284, Contig12284.0:83-666, 11500, Prefoldin subunit, prefoldin complex, protein folding, unfolded protein binding, viral envelope, fusion of virus membrane with host plasma membrane, nucleus, condensed chromosome kinetochore, cell division, chromosome segregation, kinetochore binding, cytoplasm, seryl-tRNA aminoacylation, ATP binding, serine-tRNA ligase activity, nucleo…	1	0	0	0	0	0	RNA
Contig7145.0.g97	UTP7a	OG002478:	Contig7145.0.g97, Contig7145, Contig7145.0:138-1689, 5128, BING4CT (NUC141) domain, protein binding, BING4CT (NUC141) domain, WD domain, G-beta repeat	1	0	0	0	0	0	RNA
Contig13443.0.g103	UTP7b	OG002478:	Contig13443.0.g103, Contig13443, Contig13443.0:138-1689, 8749, BING4CT (NUC141) domain, protein binding, BING4CT (NUC141) domain, WD domain, G-beta repeat	1	0	0	0	0	0	RNA
Contig22111.0.g38	MRPL3	OG002480:	Contig22111.0.g38, Contig22111, Contig22111.0:210-1209, 1669, Ribosomal protein L3, ribosome, intracellular, translation, structural constituent of ribosome, Ribosomal protein L3	1	0	0	0	0	0	RNA
Contig20979.0.g106	NOP56	OG002482:	Contig20979.0.g106, Contig20979, Contig20979.0:8033-9618, 2488, Putative snoRNA binding domain, , Putative snoRNA binding domain, NOSIC (NUC001) domain, NOP5NT (NUC127) domain	1	0	0	0	0	0	RNA
Contig6540.0.g48	PES1a	OG002487:	Contig6540.0.g48, Contig6540, Contig6540.0:159-2098, 8921, Pescadillo N-terminus, nucleolus, ribosome biogenesis, intracellular, unfolded protein binding, Pescadillo N-terminus, BRCA1 C Terminus (BRCT) domain, Outer membrane protein (OmpH-like)	1	0	0	0	0	0	RNA
Contig2296.0.g37	PES1b	OG002487:	Contig2296.0.g37, Contig2296, Contig2296.0:163-2102, 22543, Pescadillo N-terminus, nucleolus, ribosome biogenesis, intracellular, unfolded protein binding, Pescadillo N-terminus, BRCA1 C Terminus (BRCT) domain, Outer membrane protein (OmpH-like)	1	0	0	0	0	0	RNA
Contig9327.0.0.g58	MARS2	OG002492:	Contig9327.0.0.g58, Contig9327, Contig9327.0.0:1985-3496, 15751, tRNA synthetases class I (M), tRNA aminoacylation for protein translation, aminoacyl-tRNA ligase activity, cytoplasm, lysyl-tRNA aminoacylation, ATP binding, lysine-tRNA ligase activity, nucleotide binding, tRNA synthetases class I (M), tRNA synthetases class I (I, L, M and V), tRNA synthetases class I (C) catalytic domain, Anticodo…	1	0	0	0	0	0	RNA
Contig15069.0.g61	PFD4a	OG002495:	Contig15069.0.g61, Contig15069, Contig15069.0:183-486, 18147, Prefoldin subunit, cobalamin biosynthetic process, cob(I)yrinic acid a,c-diamide adenosyltransferase activity, viral capsid, prefoldin complex, protein folding, unfolded protein binding, RNA processing, hydrolase activity, acting on acid anhydrides, integral component of membrane, methanogenesis, tetrahydromethanopterin S-methyltransfe…	1	0	0	0	0	0	RNA
Contig3736.0.0.g90	PFD4b	OG002495:	Contig3736.0.0.g90, Contig3736, Contig3736.0.0:204-507, 2276, Prefoldin subunit, cobalamin biosynthetic process, cob(I)yrinic acid a,c-diamide adenosyltransferase activity, viral capsid, prefoldin complex, protein folding, unfolded protein binding, RNA processing, hydrolase activity, acting on acid anhydrides, integral component of membrane, methanogenesis, tetrahydromethanopterin S-methyltransfe…	1	0	0	0	0	0	RNA
Contig11869.0.g78	MRPL11	OG002498:	Contig11869.0.g78, Contig11869, Contig11869.0:4089-4569, 15134, Ribosomal protein L11, N-terminal domain, ribosome, translation, structural constituent of ribosome, Ribosomal protein L11, N-terminal domain, Ribosomal protein L11, RNA binding domain	1	0	0	0	0	0	RNA
Contig1385.1.g55	FARSA	OG002511:	Contig1385.1.g55, Contig1385, Contig1385.1:135-1656, 15617, tRNA synthetases class II core domain (F), tRNA aminoacylation, tRNA binding, cytoplasm, tRNA aminoacylation for protein translation, ATP binding, aminoacyl-tRNA ligase activity, nucleotide binding, tRNA synthetases class II core domain (F), tRNA synthetase class II core domain (G, H, P, S and T), tRNA synthetases class II (D, K and N), …	1	0	0	0	0	0	RNA
Contig18132.0.g71	EIF2B2	OG002607:	Contig18132.0.g71, Contig18132, Contig18132.0:139-2277, 11552, Initiation factor 2 subunit family, cellular metabolic process, hydrolase activity, Initiation factor 2 subunit family, NUDIX domain	1	0	0	0	0	0	RNA
Contig19767.0.g89	PRPF4	OG002610:	Contig19767.0.g89, Contig19767, Contig19767.0:99-3055, 6204, Protein kinase domain, ATP binding, protein phosphorylation, protein kinase activity, Protein kinase domain, Protein tyrosine kinase, Phosphotransferase enzyme family	1	0	0	0	0	0	RNA
Contig4919.0.g66	LARSa	OG002619:	Contig4919.0.g66, Contig4919, Contig4919.0:247-3644, 5207, tRNA synthetases class I (I, L, M and V), cytoplasm, tRNA aminoacylation for protein translation, ATP binding, aminoacyl-tRNA ligase activity, nucleotide binding, tRNA synthetases class I (I, L, M and V), tRNA synthetases class I (M), Anticodon-binding domain of tRNA, tRNA synthetases class I (C) catalytic domain	1	0	0	0	0	0	RNA
Contig579.1.g57	LARSb	OG002619:	Contig579.1.g57, Contig579, Contig579.1:247-3644, 14428, tRNA synthetases class I (I, L, M and V), cytoplasm, tRNA aminoacylation for protein translation, ATP binding, aminoacyl-tRNA ligase activity, nucleotide binding, tRNA synthetases class I (I, L, M and V), tRNA synthetases class I (M), Anticodon-binding domain of tRNA, tRNA synthetases class I (C) catalytic domain	1	0	0	0	0	0	RNA
Contig2863.0.g30	POLR1B	OG002622:	Contig2863.0.g30, Contig2863, Contig2863.0:101-3777, 10435, RNA polymerase Rpb2, domain 6, nucleus, transcription, DNA-templated, DNA-directed RNA polymerase activity, DNA binding, RNA polymerase Rpb2, domain 6, RNA polymerase beta subunit, RNA polymerase Rpb2, domain 7, RNA polymerase Rpb2, domain 3, RNA polymerase Rpb2, domain 2, RNA polymerase I, Rpa2 specific domain, RNA polymerase Rpb2, doma…	1	0	0	0	0	0	RNA
Contig11345.0.g55	MAK16	OG002623:	Contig11345.0.g55, Contig11345, Contig11345.0:2350-3469, 23241, Ribosomal L28e protein family, , Ribosomal L28e protein family, Mak16 protein C-terminal region, Astrovirus capsid protein precursor	1	0	0	0	0	0	RNA
Contig22784.0.g11	RBM8	OG002629:	Contig22784.0.g11, Contig22784, Contig22784.0:1218-1699, 24580, RNA recognition motif. (a.k.a. RRM, RBD, or RNP domain), , RNA recognition motif (a k a RRM, RBD, or RNP domain), RNA recognition motif (a k a RRM, RBD, or RNP domain), RNA binding motif	1	1	0	0	0	0	pol2
Contig13994.0.g7	NOC3	OG002634:	Contig13994.0.g7, Contig13994, Contig13994.0:137-2165, 5566, CBF/Mak21 family, type I hypersensitivity, CBF/Mak21 family, Nucleolar complex-associated protein, Bacterial protein of unknown function (DUF948), Ribonuclease (pollen allergen)	1	0	0	0	0	0	RNA
Contig17672.0.g106	BMS1	OG002635:	Contig17672.0.g106, Contig17672, Contig17672.0:103-3130, 16353, Protein of unknown function (DUF663), nucleus, ribosome biogenesis, GTPase activity, cellular biogenic amine metabolic process, small GTPase mediated signal transduction, GTP binding, RNA helicase activity, RNA binding, metabolic process, kinase activity, intracellular, transport, ATP binding, Protein of unknown function (DUF663), AA…	1	0	0	0	0	0	RNA
Contig11945.0.g48	METTL16	OG002638:	Contig11945.0.g48, Contig11945, Contig11945.0:94-1046, 6057, Protein of unknown function (DUF890), methyltransferase activity, Protein of unknown function (DUF890), Methyltransferase domain, Methyltransferase small domain, RRNA methyltransferase AviRa	1	0	0	0	0	0	RNA
Contig10697.0.g51	XPO1	OG002643:	Contig10697.0.g51, Contig10697, Contig10697.0:139-4062, 4132, CRM1 C terminal, intracellular protein transport, protein transporter activity, CRM1 C terminal, Exportin 1-like protein, Importin-beta N-terminal domain	1	0	0	0	0	0	RNA
Contig5641.0.g70	PDCD11	OG002645:	Contig5641.0.g70, Contig5641, Contig5641.0:105-6177, 2030, S1 RNA binding domain, RNA binding, nucleus, mRNA processing, S1 RNA binding domain, Suppressor of forked protein (Suf), Tetratricopeptide repeat	1	0	0	0	0	0	RNA
Contig22799.0.g83	SF3B2	OG002652:	Contig22799.0.g83, Contig22799, Contig22799.0:83-2006, 9271, Domain of unknown function (DUF382), nucleus, Domain of unknown function (DUF382), PSP	1	0	0	0	0	0	RNA
Contig21964.0.g21	IARS	OG002655:	Contig21964.0.g21, Contig21964, Contig21964.0:1475-5235, 17584, tRNA synthetases class I (I, L, M and V), cytoplasm, tRNA aminoacylation for protein translation, ATP binding, aminoacyl-tRNA ligase activity, nucleotide binding, tRNA synthetases class I (I, L, M and V), Anticodon-binding domain of tRNA, tRNA synthetases class I (M), Domain of unknown function (DUF3510)	1	0	0	0	0	0	RNA
Contig8744.0.g5	RBM19	OG002662:	Contig8744.0.g5, Contig8744, Contig8744.0:116-2531, 18196, RNA recognition motif. (a.k.a. RRM, RBD, or RNP domain), nucleic acid binding, membrane, RNA recognition motif (a k a RRM, RBD, or RNP domain), RNA recognition motif (a k a RRM, RBD, or RNP domain), Limkain b1, Domain of unknown function DUF221	1	0	0	0	0	0	RNA
Contig21914.0.g47	POLR3A	OG002666:	Contig21914.0.g47, Contig21914, Contig21914.0:2183-6281, 22449, RNA polymerase Rpb1, domain 5, transcription, DNA-templated, DNA-directed RNA polymerase activity, DNA binding, RNA polymerase Rpb1, domain 5, RNA polymerase Rpb1, domain 1, RNA polymerase Rpb1, domain 2, RNA polymerase Rpb1, domain 3, RNA polymerase Rpb1, domain 4	1	0	0	0	0	0	RNA
Contig22420.0.g104	RANBP17a	OG002671:	Contig22420.0.g104, Contig22420, Contig22420.0:132-3784, 314, Importin-beta N-terminal domain, intracellular protein transport, protein transporter activity, Importin-beta N-terminal domain	1	0	0	0	0	0	RNA
Contig22014.0.g15	RANBP17b	OG002671:	Contig22014.0.g15, Contig22014, Contig22014.0:198-4077, 444, Importin-beta N-terminal domain, intracellular protein transport, protein transporter activity, Importin-beta N-terminal domain	1	0	0	0	0	0	RNA
Contig21291.0.g82	LSM10	OG002672:	Contig21291.0.g82, Contig21291, Contig21291.0:140-780, 397, LSM domain, anaphase-promoting complex, anaphase-promoting complex-dependent proteasomal ubiquitin-dependent protein catabolic process, regulation of mitotic metaphase/anaphase transition, LSM domain, Anaphase-promoting complex APC subunit 1	1	1	0	0	0	0	pol2
Contig11236.0.g23	DNTTIP2	OG002674:	Contig11236.0.g23, Contig11236, Contig11236.0:151-913, 338, Fcf2 pre-rRNA processing, , Fcf2 pre-rRNA processing	1	0	0	0	0	0	RNA
Contig9434.0.1.g20	RTS2	OG002675:	Contig9434.0.1.g20, Contig9434, Contig9434.0.1:5458-6706, 17361, Domain of Kin17 curved DNA-binding protein, membrane, cell communication, Domain of Kin17 curved DNA-binding protein, Zinc-finger of C2H2 type, Zinc-finger double-stranded RNA-binding, Delta serrate ligand, Family of unknown function (DUF572), RNA polymerase III transcription factor (TF)IIIC subunit	1	0	0	0	0	0	RNA
Contig22673.0.g97	HNT2	OG002676:	Contig22673.0.g97, Contig22673, Contig22673.0:128-593, 12350, HIT domain, galactose metabolic process, UDP-glucose:hexose-1-phosphate uridylyltransferase activity, HIT domain, Scavenger mRNA decapping enzyme C-term binding, Protein similar to CwfJ C-terminus 1, Galactose-1-phosphate uridyl transferase, C-terminal domain	1	0	0	0	0	0	RNA
Contig11125.0.g68	RLP24	OG002683:	Contig11125.0.g68, Contig11125, Contig11125.0:4202-4978, 4149, Ribosomal protein L24e, zinc ion binding, Ribosomal protein L24e, MYM-type Zinc finger with FCS sequence motif, Archaea bacterial proteins of unknown function, YHS domain	1	0	0	0	0	0	RNA
Contig19053.0.g61	NOP53	OG002686:	Contig19053.0.g61, Contig19053, Contig19053.0:103-1441, 5424, Nop53 (60S ribosomal biogenesis), , Nop53 (60S ribosomal biogenesis)	1	0	0	0	0	0	RNA
Contig7520.0.g66	DDX54	OG002691:	Contig7520.0.g66, Contig7520, Contig7520.0:125-2969, 10897, DEAD/DEAH box helicase, ATP-dependent helicase activity, helicase activity, nucleic acid binding, nucleus, hydrolase activity, acting on acid anhydrides, in phosphorus-containing anhydrides, ATP binding, RNA binding, DEAD/DEAH box helicase, Helicase conserved C-terminal domain, DBP10CT (NUC160) domain	1	0	0	0	0	0	RNA
Contig1412.1.g87	MRPS16	OG002700:	Contig1412.1.g87, Contig1412, Contig1412.1:206-3538, 15649, Ribosomal protein S16, ribosome, intracellular, translation, structural constituent of ribosome, Ribosomal protein S16	1	0	0	0	0	0	RNA
Contig14985.0.g4	TRMT6	OG002706:	Contig14985.0.g4, Contig14985, Contig14985.0:2727-4030, 13441, Gcd10p family, translational initiation, translation initiation factor activity, tRNA methylation, tRNA (adenine-N1-)-methyltransferase activity, Gcd10p family, tRNA methyltransferase complex GCD14 subunit, F pilus assembly Type-IV secretion system for plasmid transfer	1	0	0	0	0	0	RNA
Contig19698.0.g50	ERAL1	OG002710:	Contig19698.0.g50, Contig19698, Contig19698.0:988-4380, 7857, 50S ribosome-binding GTPase, integral component of membrane, ferrous iron transport, ferrous iron transmembrane transporter activity, cellular biogenic amine metabolic process, ATP binding, intracellular, small GTPase mediated signal transduction, GTP binding, GTPase activity, RNA binding, 50S ribosome-binding GTPase, Elongation factor…	1	0	0	0	0	0	RNA
Contig21598.0.g16	CDC5	OG002717:	Contig21598.0.g16, Contig21598, Contig21598.0:168-2601, 226, pre-mRNA splicing factor component, DNA binding, pre-mRNA splicing factor component, Myb-like DNA-binding domain, Spt5 C-terminal nonapeptide repeat binding Spt4	1	0	0	0	0	0	RNA
Contig9287.0.g107	MRPL24	OG002718:	Contig9287.0.g107, Contig9287, Contig9287.0:4591-5406, 16135, KOW motif, , KOW motif	1	0	0	0	0	0	RNA
Contig7238.0.g67	PRP28	OG002720:	Contig7238.0.g67, Contig7238, Contig7238.0:118-2347, 12630, DEAD/DEAH box helicase, ATP-dependent helicase activity, ATP binding, helicase activity, nucleic acid binding, protein folding, DEAD/DEAH box helicase, Helicase conserved C-terminal domain, Vacuolar protein sorting 55, Domain amino terminal to FKBP-type peptidyl-prolyl isomerase, Microtubule-binding protein MIP-T3	1	0	0	0	0	0	RNA
Contig2447.0.g21	VARS2	OG002722:	Contig2447.0.g21, Contig2447, Contig2447.0:111-3246, 5162, tRNA synthetases class I (I, L, M and V), valyl-tRNA aminoacylation, valine-tRNA ligase activity, arginyl-tRNA aminoacylation, arginine-tRNA ligase activity, tRNA aminoacylation for protein translation, aminoacyl-tRNA ligase activity, cytoplasm, lysyl-tRNA aminoacylation, ATP binding, lysine-tRNA ligase activity, nucleotide binding, tRNA …	1	0	0	0	0	0	RNA
Contig4137.0.g49	LSM2	OG002733:	Contig4137.0.g49, Contig4137, Contig4137.0:162-734, 12404, LSM domain, , LSM domain	1	0	0	0	0	0	RNA
Contig1296.0.g12	SARS	OG002737:	Contig1296.0.g12, Contig1296, Contig1296.0:185-2042, 2641, tRNA synthetase class II core domain (G, H, P, S and T), tRNA aminoacylation for protein translation, aminoacyl-tRNA ligase activity, cytoplasm, seryl-tRNA aminoacylation, ATP binding, serine-tRNA ligase activity, nucleotide binding, DNA packaging, tRNA synthetase class II core domain (G, H, P, S and T), Seryl-tRNA synthetase N-terminal d…	1	0	0	0	0	0	RNA
Contig16632.0.g73	TSFM	OG002741:	Contig16632.0.g73, Contig16632, Contig16632.0:2931-4108, 11025, Elongation factor TS, intracellular, translational elongation, translation elongation factor activity, protein binding, integral component of membrane, cell division, chromosome segregation, cell cycle, ATP binding, DNA binding, nucleotide binding, metabolic process, oxidoreductase activity, Elongation factor TS, UBA/TS-N domain, Fts…	1	0	0	0	0	0	RNA
Contig17818.0.g40	MTIF2	OG002744:	Contig17818.0.g40, Contig17818, Contig17818.0:546-2700, 20155, Elongation factor Tu GTP binding domain, GTPase activity, intracellular, small GTPase mediated signal transduction, integral component of membrane, ferrous iron transport, ferrous iron transmembrane transporter activity, GTP binding, cellular biogenic amine metabolic process, ATP binding, nucleus, regulation of transcription, DNA-temp…	1	0	0	0	0	0	RNA
Contig22489.0.g1	IMP3	OG002745:	Contig22489.0.g1, Contig22489, Contig22489.0:230-779, 211, S4 domain, RNA binding, intracellular, rRNA binding, S4 domain, Ribosomal protein S4/S9 N-terminal domain	1	0	0	0	0	0	RNA
Contig16499.0.g122	POP5	OG002746:	Contig16499.0.g122, Contig16499, Contig16499.0:100-719, 6925, Rpp14/Pop5 family, tRNA processing, ribonuclease activity, Rpp14/Pop5 family, Serine hydrolase (FSH1)	1	0	0	0	0	0	RNA
Contig9973.0.g73	TSR2a	OG002747:	Contig9973.0.g73, Contig9973, Contig9973.0:95-959, 13638, Pre-rRNA-processing protein TSR2, , Pre-rRNA-processing protein TSR2, Pro-apoptotic Bcl-2 protein, BAD, HSV U79 / HCMV P34, Sporozoite P67 surface antigen, Protein of unknown function (DUF1510), Uncharacterized conserved protein (DUF2149), GAGA binding protein-like family, Fungal protein of unknown function (DUF1742), YqfQ-like protein	1	0	0	0	0	0	RNA
Contig96.0.g104	TSR2b	OG002747:	Contig96.0.g104, Contig96, Contig96.0:95-954, 2290, Pre-rRNA-processing protein TSR2, , Pre-rRNA-processing protein TSR2, Pro-apoptotic Bcl-2 protein, BAD, HSV U79 / HCMV P34, Sporozoite P67 surface antigen, Protein of unknown function (DUF1510), Uncharacterized conserved protein (DUF2149), GAGA binding protein-like family, Fungal protein of unknown function (DUF1742), YqfQ-like protein	1	0	0	0	0	0	RNA
Contig10478.0.g26	NIP7	OG002748:	Contig10478.0.g26, Contig10478, Contig10478.0:163-703, 22218, Uncharacterised protein family (UPF0113), , Uncharacterised protein family (UPF0113), pre-rRNA processing and ribosome biogenesis	1	0	0	0	0	0	RNA
Contig1364.1.g31	TRMT5	OG002750:	Contig1364.1.g31, Contig1364, Contig1364.1:319-1420, 15593, Met-10+ like-protein, transferase activity, tRNA processing, tRNA (guanine-N2-)-methyltransferase activity, RNA binding, cytoplasm, protein methylation, protein methyltransferase activity, 7-methylguanosine RNA capping, RNA methylation, rRNA methylation, methyltransferase activity, Met-10+ like-protein, Methyltransferase small domain, N2…	1	0	0	0	0	0	RNA
Contig17827.0.g108	CPSF3L	OG002760:	Contig17827.0.g108, Contig17827, Contig17827.0:61-2377, 11371, Beta-Casp domain, hydrolase activity, Beta-Casp domain, Beta-lactamase superfamily domain, Metallo-beta-lactamase superfamily, RNA-metabolising metallo-beta-lactamase	1	0	0	0	0	0	RNA
Contig16930.0.g77	DRN1	OG002762:	Contig16930.0.g77, Contig16930, Contig16930.0:230-2491, 726, Protein similar to CwfJ C-terminus 1, nucleic acid binding, Protein similar to CwfJ C-terminus 1, RNA recognition motif (a k a RRM, RBD, or RNP domain), Protein similar to CwfJ C-terminus 2, RNA recognition motif (a k a RRM, RBD, or RNP domain), HIT domain	1	0	0	0	0	0	RNA
Contig240.1.g137	DDX55	OG002768:	Contig240.1.g137, Contig240, Contig240.1:55-1782, 13956, DEAD/DEAH box helicase, ATP-dependent helicase activity, helicase activity, nucleic acid binding, hydrolase activity, ATP binding, DNA binding, DEAD/DEAH box helicase, Helicase conserved C-terminal domain, Domain of unknown function (DUF4217), Type III restriction enzyme, res subunit, AAA domain	1	0	0	0	0	0	RNA
Contig19376.0.g82	PPCS	OG002770:	Contig19376.0.g82, Contig19376, Contig19376.0:104-2103, 10716, DNA / pantothenate metabolism flavoprotein, metabolic process, nodulation, oligosaccharide biosynthetic process, S-adenosylmethionine-dependent methyltransferase activity, lipid biosynthetic process, rRNA modification, rRNA methyltransferase activity, rRNA (adenine-N6,N6-)-dimethyltransferase activity, methyltransferase activity, cell…	1	0	0	0	0	0	RNA
Contig8018.0.g72	SNAPC3	OG002777:	Contig8018.0.g72, Contig8018, Contig8018.0:2092-2803, 4153, snRNA-activating protein of 50kDa MW C terminal, , snRNA-activating protein of 50kDa MW C terminal, Fibronectin-binding protein (FBP)	1	0	0	0	0	0	RNA
Contig12322.0.g18	MCTS1	OG002780:	Contig12322.0.g18, Contig12322, Contig12322.0:132-864, 11180, PUA domain, RNA binding, PUA domain	1	0	0	0	0	0	RNA
Contig587.1.g71	SNRPD	OG002783:	Contig587.1.g71, Contig587, Contig587.1:17836-18148, 14442, LSM domain, , LSM domain, Protein of unknown function (DUF2986)	1	0	0	0	0	0	RNA
Contig18250.0.g7	ENP1	OG002784:	Contig18250.0.g7, Contig18250, Contig18250.0:144-1551, 18947, Bystin, , Bystin, Cell cycle and development regulator	1	0	0	0	0	0	RNA
Contig11888.0.g7	RBM11	OG002789:	Contig11888.0.g7, Contig11888, Contig11888.0:107-2159, 11488, PWI domain, mRNA processing, nucleic acid binding, evasion or tolerance of host immune response, PWI domain, RNA recognition motif (a k a RRM, RBD, or RNP domain), RNA recognition motif (a k a RRM, RBD, or RNP domain), Trypanosome variant surface glycoprotein (A-type)	1	0	0	0	0	0	RNA
Contig15557.0.g115	NOP2	OG002790:	Contig15557.0.g115, Contig15557, Contig15557.0:1493-3679, 11378, NOL1/NOP2/sun family, methylation, methyltransferase activity, nucleic acid binding, NOL1/NOP2/sun family, Methyltransferase domain, FtsJ-like methyltransferase	1	0	0	0	0	0	RNA
Contig925.1.g116	PWP2a	OG002791:	Contig925.1.g116, Contig925, Contig925.1:114-3211, 14911, WD domain, G-beta repeat, protein binding, WD domain, G-beta repeat, Eukaryotic translation initiation factor eIF2A, Dip2/Utp12 Family, Protein of unknown function (DUF1513)	1	0	0	0	0	0	RNA
Contig9904.0.0.g88	PWP2b	OG002791:	Contig9904.0.0.g88, Contig9904, Contig9904.0.0:1466-4355, 18279, WD domain, G-beta repeat, protein binding, WD domain, G-beta repeat, Eukaryotic translation initiation factor eIF2A, Dip2/Utp12 Family, Nucleoporin Nup120/160, Protein of unknown function (DUF1513)	1	0	0	0	0	0	RNA
Contig14211.0.g46	DTD1a	OG002792:	Contig14211.0.g46, Contig14211, Contig14211.0:102-789, 153, D-Tyr-tRNA(Tyr) deacylase, cytoplasm, D-amino acid catabolic process, hydrolase activity, acting on ester bonds, D-Tyr-tRNA(Tyr) deacylase, Memo-like protein	1	0	0	0	0	0	RNA
Contig8290.0.g57	DTD1b	OG002792:	Contig8290.0.g57, Contig8290, Contig8290.0:110-797, 5954, D-Tyr-tRNA(Tyr) deacylase, cytoplasm, D-amino acid catabolic process, hydrolase activity, acting on ester bonds, D-Tyr-tRNA(Tyr) deacylase	1	0	0	0	0	0	RNA
Contig21964.0.g20	DENR	OG002795:	Contig21964.0.g20, Contig21964, Contig21964.0:134-1240, 17583, Translation initiation factor SUI1, translational initiation, translation initiation factor activity, nucleus, DNA replication, Translation initiation factor SUI1, DNA polymerase subunit Cdc27, Putative zinc binding domain, Nucleoporin protein Ndc1-Nup	1	0	0	0	0	0	RNA
Contig12992.0.g44	MRM1a	OG002797:	Contig12992.0.g44, Contig12992, Contig12992.0:1663-4910, 18343, SpoU rRNA Methylase family, RNA processing, RNA methyltransferase activity, RNA binding, methyltransferase activity, SpoU rRNA Methylase family, RNA 2'-O ribose methyltransferase substrate binding	1	0	0	0	0	0	RNA
Contig12780.0.g53	MRM1b	OG002797:	Contig12780.0.g53, Contig12780, Contig12780.0:1971-3343, 24299, SpoU rRNA Methylase family, RNA processing, RNA methyltransferase activity, RNA binding, methyltransferase activity, SpoU rRNA Methylase family, RNA 2'-O ribose methyltransferase substrate binding	1	0	0	0	0	0	RNA
Contig12471.0.0.g107	IPO4	OG002798:	Contig12471.0.0.g107, Contig12471, Contig12471.0.0:104-3275, 536, hypothetical protein, ,	1	0	0	0	0	0	RNA
Contig5504.0.g72	MRT4	OG002808:	Contig5504.0.g72, Contig5504, Contig5504.0:163-868, 18689, Ribosomal protein L10, intracellular, ribosome biogenesis, Ribosomal protein L10	1	0	0	0	0	0	RNA
Contig14663.0.g55	MRPL47	OG002812:	Contig14663.0.g55, Contig14663, Contig14663.0:3596-4532, 24624, Mitochondrial 39-S ribosomal protein L47 (MRP-L47), , Mitochondrial 39-S ribosomal protein L47 (MRP-L47), Helix-loop-helix DNA-binding domain	1	0	0	0	0	0	RNA
Contig6308.0.g39	DBR1	OG002813:	Contig6308.0.g39, Contig6308, Contig6308.0:3639-5332, 11417, Calcineurin-like phosphoesterase, hydrolase activity, mRNA processing, hydrolase activity, acting on ester bonds, Calcineurin-like phosphoesterase, Lariat debranching enzyme, C-terminal domain, Calcineurin-like phosphoesterase superfamily domain	1	0	0	0	0	0	RNA
Contig13602.0.g10	TSR1	OG002817:	Contig13602.0.g10, Contig13602, Contig13602.0:121-2830, 17464, Protein of unknown function (DUF663), nucleus, ribosome biogenesis, Protein of unknown function (DUF663), AARP2CN (NUC121) domain	1	0	0	0	0	0	RNA
Contig11680.0.g120	RCL1	OG002819:	Contig11680.0.g120, Contig11680, Contig11680.0:126-1380, 6235, RNA 3'-terminal phosphate cyclase, DNA replication initiation, nucleus, regulation of transcription, DNA-templated, RNA 3'-terminal phosphate cyclase, RNA 3'-terminal phosphate cyclase (RTC), insert domain, CDC45-like protein, YL1 nuclear protein	1	0	0	0	0	0	RNA
Contig5865.0.g49	BUD13	OG002823:	Contig5865.0.g49, Contig5865, Contig5865.0:97-1498, 23017, Pre-mRNA-splicing factor of RES complex, , Pre-mRNA-splicing factor of RES complex, Nuclear RNA-splicing-associated protein, Protein of unknown function (DUF2911)	1	0	0	0	0	0	RNA
Contig17826.0.g109	SPP2	OG002826:	Contig17826.0.g109, Contig17826, Contig17826.0:135-1509, 11372, DExH-box splicing factor binding site, nucleic acid binding, DExH-box splicing factor binding site, KOW motif, G-patch domain	1	0	0	0	0	0	RNA
Contig22174.0.g18	EIF5	OG002827:	Contig22174.0.g18, Contig22174, Contig22174.0:157-2198, 8149, Domain found in IF2B/IF5, translational initiation, translation initiation factor activity, binding, integral component of membrane, aspartic-type endopeptidase activity, regulation of transcription, DNA-templated, DNA-templated transcription, initiation, sigma factor activity, sequence-specific DNA binding transcription factor activit…	1	0	0	0	0	0	RNA
Contig15041.0.g92	RPB12	OG002828:	Contig15041.0.g92, Contig15041, Contig15041.0:1589-1875, 24661, DNA directed RNA polymerase, 7 kDa subunit, , DNA directed RNA polymerase, 7 kDa subunit, Prosystemin, Hydrogenase expression/synthesis hypA family, Uncharacterized protein conserved in bacteria (DUF2197), Double zinc ribbon, Predicted integral membrane metal-binding protein (DUF2296), Predicted membrane protein (DUF2318), NinF prote…	1	1	0	0	0	0	pol2
Contig11968.0.g33	GNL2	OG002829:	Contig11968.0.g33, Contig11968, Contig11968.0:160-1732, 12819, NGP1NT (NUC091) domain, integral component of membrane, ferrous iron transport, ferrous iron transmembrane transporter activity, GTPase activity, GTP binding, NGP1NT (NUC091) domain, 50S ribosome-binding GTPase, Ferrous iron transport protein B, Protein of unknown function, DUF258, Dynamin family, ADP-ribosylation factor family	1	0	0	0	0	0	RNA
Contig21284.0.g17	BRIX1	OG002830:	Contig21284.0.g17, Contig21284, Contig21284.0:98-1255, 15710, Brix domain, membrane, protein homooligomerization, nucleus, Brix domain, Prion/Doppel alpha-helical domain, ROKNT (NUC014) domain, XAP5, circadian clock regulator	1	0	0	0	0	0	RNA
Contig881.1.g52	SRP68	OG002837:	Contig881.1.g52, Contig881, Contig881.1:429-2481, 14847, hypothetical protein, ,	1	0	0	0	0	0	RNA
Contig17825.0.g106	UPF1	OG002843:	Contig17825.0.g106, Contig17825, Contig17825.0:405-3973, 11369, RNA helicase (UPF2 interacting domain), cytoplasm, nuclear-transcribed mRNA catabolic process, nonsense-mediated decay, zinc ion binding, hydrolase activity, DNA binding, helicase activity, SRP-dependent cotranslational protein targeting to membrane, GTP binding, ATP-dependent helicase activity, nucleic acid binding, intracellular, t…	1	0	0	0	0	0	RNA
Contig11030.0.g71	CLP1	OG002849:	Contig11030.0.g71, Contig11030, Contig11030.0:124-1720, 2809, Molybdopterin guanine dinucleotide synthesis protein B, integral component of membrane, cell division, chromosome segregation, cell cycle, ATP binding, DNA binding, nucleotide binding, GTP binding, Molybdopterin guanine dinucleotide synthesis protein B, Pre-mRNA cleavage complex II protein Clp1, AAA ATPase domain, Conserved hypothetica…	1	1	0	0	0	0	pol2
Contig2623.0.g78	GUF1	OG002850:	Contig2623.0.g78, Contig2623, Contig2623.0:283-2889, 18269, GTP-binding protein LepA C-terminus, GTPase activity, small GTPase mediated signal transduction, GTP binding, GTP-binding protein LepA C-terminus, Elongation factor Tu GTP binding domain, Elongation factor G C-terminus, Ras family, 50S ribosome-binding GTPase, Signal recognition particle receptor beta subunit, ADP-ribosylation factor fam…	1	0	0	0	0	0	RNA
Contig9370.0.0.g15	NOB1	OG002851:	Contig9370.0.0.g15, Contig9370, Contig9370.0.0:185-1586, 18530, Nin one binding (NOB1) Zn-ribbon like, , Nin one binding (NOB1) Zn-ribbon like, Double zinc ribbon, zinc-ribbon domain, Protein of unknown function (DUF2597)	1	0	0	0	0	0	RNA
Contig16616.0.g9	SF3B1	OG002854:	Contig16616.0.g9, Contig16616, Contig16616.0:1968-6136, 12795, Splicing factor 3B subunit 1, membrane coat, vesicle-mediated transport, intracellular protein transport, protein binding, protein serine/threonine kinase activity, Splicing factor 3B subunit 1, HEAT repeats, HEAT-like repeat, HEAT repeat, Vacuolar 14 Fab1-binding region, Adaptin N terminal region, Armadillo/beta-catenin-like repeat, …	1	0	0	0	0	0	RNA
Contig2665.0.g97	UTP18	OG002856:	Contig2665.0.g97, Contig2665, Contig2665.0:106-1632, 5774, WD domain, G-beta repeat, protein binding, WD domain, G-beta repeat, Cytochrome D1 heme domain, Eukaryotic translation initiation factor eIF2A, WD40-like Beta Propeller Repeat	1	0	0	0	0	0	RNA
Contig1943.0.g12	SF3B3	OG002864:	Contig1943.0.g12, Contig1943, Contig1943.0:1499-5111, 16920, CPSF A subunit region, nucleus, nucleic acid binding, CPSF A subunit region, Mono-functional DNA-alkylating methyl methanesulfonate N-term	1	0	1	0	0	0	RNA
Contig12411.0.g65	RRP45	OG002865:	Contig12411.0.g65, Contig12411, Contig12411.0:111-1503, 6074, 3' exoribonuclease family, domain 1, RNA processing, RNA binding, 3' exoribonuclease family, domain 1, 3' exoribonuclease family, domain 2	1	0	0	0	0	0	RNA
Contig18138.0.g75	CUS2	OG002866:	Contig18138.0.g75, Contig18138, Contig18138.0:154-2098, 11556, RNA recognition motif. (a.k.a. RRM, RBD, or RNP domain), nucleic acid binding, RNA recognition motif (a k a RRM, RBD, or RNP domain), RNA recognition motif (a k a RRM, RBD, or RNP domain), Domain of unknown function (DUF4339)	1	0	0	0	0	0	RNA
Contig4281.0.g49	WDR12	OG002867:	Contig4281.0.g49, Contig4281, Contig4281.0:95-1641, 21029, WD domain, G-beta repeat, protein binding, WD domain, G-beta repeat, NLE (NUC135) domain	1	0	0	0	0	0	RNA
Contig18453.0.g8	UTP13	OG002869:	Contig18453.0.g8, Contig18453, Contig18453.0:109-2966, 8, WD domain, G-beta repeat, protein binding, small-subunit processome, rRNA processing, DNA recombination, DNA repair, WD domain, G-beta repeat, Utp13 specific WD40 associated domain, Nucleoporin Nup120/160, Gryzun, putative Golgi trafficking, Recombination protein O C terminal	1	0	0	0	0	0	RNA
Contig18517.0.g33	RNMT	OG002870:	Contig18517.0.g33, Contig18517, Contig18517.0:134-1151, 23835, mRNA capping enzyme, 7-methylguanosine mRNA capping, metabolic process, methyltransferase activity, mRNA capping enzyme, Methyltransferase domain	1	1	0	0	0	0	pol2
Contig20875.0.g74	XAB2	OG002873:	Contig20875.0.g74, Contig20875, Contig20875.0:2867-5674, 21276, Tetratricopeptide repeat, , Tetratricopeptide repeat	1	0	0	0	0	0	RNA
Contig16298.0.g16	GSPT2	OG002874:	Contig16298.0.g16, Contig16298, Contig16298.0:371-3179, 22418, Elongation factor Tu GTP binding domain, GTPase activity, GTP binding, Elongation factor Tu GTP binding domain, Elongation factor Tu C-terminal domain, Elongation factor Tu domain 2	1	0	0	0	0	0	RNA
Contig14192.0.g84	ISY1	OG002876:	Contig14192.0.g84, Contig14192, Contig14192.0:2078-3002, 22173, Isy1-like splicing family, nucleus, regulation of transcription, DNA-templated, sequence-specific DNA binding transcription factor activity, DNA binding, Isy1-like splicing family, LAG1, DNA binding	1	0	0	0	0	0	RNA
Contig17338.0.g95	PNO1	OG002878:	Contig17338.0.g95, Contig17338, Contig17338.0:144-1154, 12241, KH domain, RNA binding, KH domain	1	0	0	0	0	0	RNA
Contig8621.0.g10	SF1	OG002880:	Contig8621.0.g10, Contig8621, Contig8621.0:85-2394, 16154, KH domain, RNA binding, zinc ion binding, nucleic acid binding, KH domain, Zinc knuckle, DBF zinc finger	1	0	0	0	0	0	RNA
Contig16925.0.g73	RPF2	OG002881:	Contig16925.0.g73, Contig16925, Contig16925.0:97-2662, 10160, Transmembrane amino acid transporter protein, , Transmembrane amino acid transporter protein, Brix domain	1	0	0	0	0	0	RNA
Contig1886.0.g11	WDR3	OG002886:	Contig1886.0.g11, Contig1886, Contig1886.0:101-3065, 13113, WD domain, G-beta repeat, protein binding, WD domain, G-beta repeat, Dip2/Utp12 Family	1	0	0	0	0	0	RNA
Contig18844.0.g103	NOP15	OG002892:	Contig18844.0.g103, Contig18844, Contig18844.0:97-1079, 2606, RNA recognition motif. (a.k.a. RRM, RBD, or RNP domain), nucleic acid binding, RNA recognition motif (a k a RRM, RBD, or RNP domain), RNA recognition motif (a k a RRM, RBD, or RNP domain), Protein of unknown function (DUF2969)	1	0	0	0	0	0	RNA
Contig22766.0.g53	UTP6	OG002894:	Contig22766.0.g53, Contig22766, Contig22766.0:138-2049, 17280, U3 small nucleolar RNA-associated protein 6, , U3 small nucleolar RNA-associated protein 6, Tetratricopeptide repeat	1	0	0	0	0	0	RNA
Contig22325.0.g46	RPF1	OG002895:	Contig22325.0.g46, Contig22325, Contig22325.0:141-1573, 21248, Brix domain, , Brix domain	1	0	0	0	0	0	RNA
Contig19130.0.g72	NOL10	OG002896:	Contig19130.0.g72, Contig19130, Contig19130.0:1687-3672, 930, NUC153 domain, nucleus, protein binding, NUC153 domain, WD domain, G-beta repeat	1	0	0	0	0	0	RNA
Contig17879.0.g65	UTP11	OG002897:	Contig17879.0.g65, Contig17879, Contig17879.0:113-1123, 3911, Utp11 protein, small-subunit processome, rRNA processing, Utp11 protein	1	0	0	0	0	0	RNA
Contig17990.0.g10	PELO	OG002898:	Contig17990.0.g10, Contig17990, Contig17990.0:122-1671, 21978, eRF1 domain 2, , eRF1 domain 2, eRF1 domain 3, eRF1 domain 1, Insect allergen related repeat, nitrile-specifier detoxification	1	0	0	0	0	0	RNA
Contig12222.0.g10	NAT10	OG002899:	Contig12222.0.g10, Contig12222, Contig12222.0:113-3466, 5797, GNAT acetyltransferase 2, N-acetyltransferase activity, GNAT acetyltransferase 2, Helicase, Domain of unknown function (DUF1726), Possible tRNA binding domain, Acetyltransferase (GNAT) family, Acetyltransferase (GNAT) domain	1	0	0	0	0	0	RNA
Contig21404.0.g97	SBDS	OG002904:	Contig21404.0.g97, Contig21404, Contig21404.0:124-1159, 17972, Shwachman-Bodian-Diamond syndrome (SBDS) protein, ribosome biogenesis, Shwachman-Bodian-Diamond syndrome (SBDS) protein, SBDS protein C-terminal domain	1	0	0	0	0	0	RNA
Contig22471.0.g96	IMP4	OG002906:	Contig22471.0.g96, Contig22471, Contig22471.0:126-993, 24342, Brix domain, , Brix domain, WD40 associated region in TFIID subunit	1	0	0	0	0	0	RNA
Contig19296.0.g24	CWC22	OG002908:	Contig19296.0.g24, Contig19296, Contig19296.0:2466-4839, 3759, MIF4G domain, RNA metabolic process, protein binding, MIF4G domain, MA3 domain	1	0	0	0	0	0	RNA
Contig14504.0.g56	FARSB	OG002912:	Contig14504.0.g56, Contig14504, Contig14504.0:120-1978, 11994, B3/4 domain, phenylalanine-tRNA ligase activity, phenylalanyl-tRNA aminoacylation, RNA binding, magnesium ion binding, cytoplasm, tRNA aminoacylation, ATP binding, aminoacyl-tRNA ligase activity, tRNA binding, B3/4 domain, tRNA synthetase B5 domain, tRNA synthetases class II core domain (F), Protein of unknown function (DUF2740)	1	0	0	0	0	0	RNA
Contig18849.0.g107	LSM7	OG002913:	Contig18849.0.g107, Contig18849, Contig18849.0:97-637, 2610, LSM domain, , LSM domain	1	0	0	0	0	0	RNA
Contig16453.0.g38	HMG5L	OG002920:	Contig16453.0.g38, Contig16453, Contig16453.0:269-1343, 19411, HMG (high mobility group) box, protein binding, intracellular, regulation of transcription, DNA-templated, nucleic acid binding, HMG (high mobility group) box, Domain of unknown function (DUF1898), KRAB box, Salivary protein of 15kDa inhibits CD4+ T cell activation, Domain of unknown function DUF87	1	0	0	0	0	0	RNA
Contig13444.0.g102	MRPL28	OG002923:	Contig13444.0.g102, Contig13444, Contig13444.0:150-1353, 8748, Ribosomal L28 family, ribosome, intracellular, translation, structural constituent of ribosome, peptidase activity, Ribosomal L28 family, Archaeal Peptidase A24 C-terminus Type II, GAGA binding protein-like family	1	0	0	0	0	0	RNA
Contig1085.1.g65	MARS1a	OG002924:	Contig1085.1.g65, Contig1085, Contig1085.1:233-2979, 15231, tRNA synthetases class I (M), cytoplasm, tRNA aminoacylation for protein translation, ATP binding, aminoacyl-tRNA ligase activity, nucleotide binding, intracellular signal transduction, tRNA synthetases class I (M), tRNA synthetases class I (I, L, M and V), Anticodon-binding domain of tRNA, Phorbol esters/diacylglycerol binding domain (C…	1	0	0	0	0	0	RNA
Contig4668.0.g1	MARS1b	OG002924:	Contig4668.0.g1, Contig4668, Contig4668.0:118-2864, 4314, tRNA synthetases class I (M), cytoplasm, tRNA aminoacylation for protein translation, ATP binding, aminoacyl-tRNA ligase activity, nucleotide binding, intracellular signal transduction, tRNA synthetases class I (M), tRNA synthetases class I (I, L, M and V), Anticodon-binding domain of tRNA, Phorbol esters/diacylglycerol binding domain (C1 …	1	0	0	0	0	0	RNA
Contig12468.0.g66	DDX56	OG002925:	Contig12468.0.g66, Contig12468, Contig12468.0:162-2259, 15876, DEAD/DEAH box helicase, ATP-dependent helicase activity, ATP binding, helicase activity, nucleic acid binding, DEAD/DEAH box helicase, Helicase conserved C-terminal domain	1	0	0	0	0	0	RNA
Contig16046.0.g66	KARSa	OG002930:	Contig16046.0.g66, Contig16046, Contig16046.0:250-2147, 5743, tRNA synthetases class II (D, K and N), nucleic acid binding, tRNA aminoacylation, tRNA binding, cytoplasm, tRNA aminoacylation for protein translation, ATP binding, aminoacyl-tRNA ligase activity, nucleotide binding, tRNA synthetases class II (D, K and N), OB-fold nucleic acid binding domain, tRNA synthetases class II core domain (F),…	1	0	0	0	0	0	RNA
Contig1170.1.g38	KARSb	OG002930:	Contig1170.1.g38, Contig1170, Contig1170.1:135-2032, 15336, tRNA synthetases class II (D, K and N), nucleic acid binding, tRNA aminoacylation, tRNA binding, cytoplasm, tRNA aminoacylation for protein translation, ATP binding, aminoacyl-tRNA ligase activity, nucleotide binding, tRNA synthetases class II (D, K and N), OB-fold nucleic acid binding domain, tRNA synthetases class II core domain (F), t…	1	0	0	0	0	0	RNA
Contig1682.0.g10	SNIP1	OG002932:	Contig1682.0.g10, Contig1682, Contig1682.0:166-797, 1535, FHA domain, protein binding, FHA domain	1	0	0	0	0	0	RNA
Contig21203.0.g38	GRWD1	OG002934:	Contig21203.0.g38, Contig21203, Contig21203.0:120-2109, 7516, WD domain, G-beta repeat, protein binding, WD domain, G-beta repeat, Histone-binding protein RBBP4 or subunit C of CAF1 complex	1	0	0	0	0	0	RNA
Contig868.0.g7	POP4	OG002935:	Contig868.0.g7, Contig868, Contig868.0:4234-5413, 10959, Domain of unknown function UPF0086, ribonuclease P complex, ribonuclease MRP complex, tRNA processing, mRNA cleavage, rRNA processing, ribonuclease activity, RNA binding, mediator complex, regulation of transcription from RNA polymerase II promoter, RNA polymerase II transcription cofactor activity, Domain of unknown function UPF0086, ARC10…	1	0	0	0	0	0	RNA
Contig17581.0.g107	HNRNPMa	OG002968:	Contig17581.0.g107, Contig17581, Contig17581.0:758-1302, 12995, RNA recognition motif. (a.k.a. RRM, RBD, or RNP domain), nucleic acid binding, RNA recognition motif (a k a RRM, RBD, or RNP domain), RNA recognition motif (a k a RRM, RBD, or RNP domain)	1	0	0	0	0	0	RNA
Contig9222.0.g31	HNRNPMb	OG002968:	Contig9222.0.g31, Contig9222, Contig9222.0:3070-4326, 10983, RNA recognition motif. (a.k.a. RRM, RBD, or RNP domain), nucleic acid binding, RNA recognition motif (a k a RRM, RBD, or RNP domain), RNA recognition motif (a k a RRM, RBD, or RNP domain), Limkain b1	1	0	0	0	0	0	RNA
Contig2721.0.g83	DCPSa	OG002976:	Contig2721.0.g83, Contig2721, Contig2721.0:132-975, 83, Scavenger mRNA decapping enzyme C-term binding, deadenylation-dependent decapping of nuclear-transcribed mRNA, hydrolase activity, Scavenger mRNA decapping enzyme C-term binding, Scavenger mRNA decapping enzyme (DcpS) N-terminal, HIT domain, Ta0938	1	0	0	0	0	0	RNA
Contig18514.0.g29	DCPSb	OG002976:	Contig18514.0.g29, Contig18514, Contig18514.0:87-1059, 23831, Scavenger mRNA decapping enzyme C-term binding, deadenylation-dependent decapping of nuclear-transcribed mRNA, hydrolase activity, Scavenger mRNA decapping enzyme C-term binding, Scavenger mRNA decapping enzyme (DcpS) N-terminal	1	0	0	0	0	0	RNA
Contig14147.0.g89	C2HC1a	OG002993:	Contig14147.0.g89, Contig14147, Contig14147.0:969-2704, 18706, zinc-finger of a C2HC-type, intracellular, zinc ion binding, zinc-finger of a C2HC-type, Zinc finger, C2H2 type, Zinc-finger domain, Domain of unknown function (DUF329), C2H2-type zinc finger	1	0	0	0	0	0	RNA
Contig17080.0.g15	C2HC1b	OG002993:	Contig17080.0.g15, Contig17080, Contig17080.0:112-1607, 985, zinc-finger of a C2HC-type, metal ion binding, intracellular, zinc ion binding, zinc-finger of a C2HC-type, Zinc-finger domain, FYVE zinc finger, Zinc finger, C2H2 type, Zinc-finger double-stranded RNA-binding, zinc-ribbon domain, C2H2-type zinc finger, Zinc-finger double domain	1	0	0	0	0	0	RNA
Contig16564.0.g25	RRM14a	OG003001:	Contig16564.0.g25, Contig16564, Contig16564.0:101-1318, 21775, RNA recognition motif. (a.k.a. RRM, RBD, or RNP domain), zinc ion binding, nucleic acid binding, RNA recognition motif (a k a RRM, RBD, or RNP domain), Zinc knuckle, RNA recognition motif (a k a RRM, RBD, or RNP domain)	1	0	0	0	0	0	RNA
Contig22364.0.g48	RRM14b	OG003001:	Contig22364.0.g48, Contig22364, Contig22364.0:97-1222, 2119, RNA recognition motif. (a.k.a. RRM, RBD, or RNP domain), zinc ion binding, nucleic acid binding, RNA recognition motif (a k a RRM, RBD, or RNP domain), Zinc knuckle, RNA recognition motif (a k a RRM, RBD, or RNP domain)	1	0	0	0	0	0	RNA
Contig6339.0.g105	RRM14c	OG003001:	Contig6339.0.g105, Contig6339, Contig6339.0:213-1001, 18938, RNA recognition motif. (a.k.a. RRM, RBD, or RNP domain), zinc ion binding, nucleic acid binding, RNA recognition motif (a k a RRM, RBD, or RNP domain), Zinc knuckle, RNA recognition motif (a k a RRM, RBD, or RNP domain)	1	0	0	0	0	0	RNA
Contig14793.0.g111	PUSL1	OG003081:	Contig14793.0.g111, Contig14793, Contig14793.0:3184-4044, 8757, tRNA pseudouridine synthase, RNA modification, pseudouridine synthesis, pseudouridine synthase activity, RNA binding, tRNA pseudouridine synthase	1	0	0	0	0	0	RNA
Contig20209.0.g50	AARSD1	OG003083:	Contig20209.0.g50, Contig20209, Contig20209.0:126-1100, 8064, tRNA synthetases class II (A), alanyl-tRNA aminoacylation, alanine-tRNA ligase activity, nucleotide binding, cytoplasm, tRNA aminoacylation, ligase activity, forming aminoacyl-tRNA and related compounds, ATP binding, tRNA synthetases class II (A), Threonyl and Alanyl tRNA synthetase second additional domain, Macro domain, Bacterial vir…	1	0	0	0	0	0	RNA
Contig7159.0.0.g21	AGFG2	OG003084:	Contig7159.0.0.g21, Contig7159, Contig7159.0.0:116-1910, 5808, Putative GTPase activating protein for Arf, regulation of ARF GTPase activity, zinc ion binding, ARF GTPase activator activity, nucleus, positive regulation of transcription, DNA-templated, DNA binding, Putative GTPase activating protein for Arf, Transcription initiation factor IIF, alpha subunit (TFIIF-alpha)	1	0	0	0	0	0	RNA
Contig9462.0.g84	WDR43	OG003086:	Contig9462.0.g84, Contig9462, Contig9462.0:152-2424, 20957, Dip2/Utp12 Family, protein binding, Dip2/Utp12 Family, WD domain, G-beta repeat	1	0	0	0	0	0	RNA
Contig18850.0.g12	PUS10	OG003088:	Contig18850.0.g12, Contig18850, Contig18850.0:1331-2976, 11950, hypothetical protein, ,	1	0	0	0	0	0	RNA
Contig1332.1.g124	FANCM	OG003093:	Contig1332.1.g124, Contig1332, Contig1332.1:99-2833, 15554, Type III restriction enzyme, res subunit, hydrolase activity, DNA binding, helicase activity, ATP-dependent helicase activity, ATP binding, nucleic acid binding, Type III restriction enzyme, res subunit, Helicase conserved C-terminal domain, DEAD/DEAH box helicase	1	0	1	0	1	0	RNA
Contig7322.0.g25	NOP14	OG003094:	Contig7322.0.g25, Contig7322, Contig7322.0:117-1480, 24051, Nop14-like family, , Nop14-like family, Nucleoporin protein Ndc1-Nup	1	0	0	0	0	0	RNA
Contig8928.0.0.g17	PRP39	OG003097:	Contig8928.0.0.g17, Contig8928, Contig8928.0.0:1255-3302, 8250, Suppressor of forked protein (Suf), nucleus, mRNA processing, Suppressor of forked protein (Suf), Tetratricopeptide repeat	1	0	0	0	0	0	RNA
Contig11478.0.g72	NOC4L	OG003109:	Contig11478.0.g72, Contig11478, Contig11478.0:1699-3414, 17526, CBF/Mak21 family, , CBF/Mak21 family, Domain of unknown function (DUF1859)	1	0	0	0	0	0	RNA
Contig358.0.g96	THG1	OG003113:	Contig358.0.g96, Contig358, Contig358.0:171-1224, 3720, tRNAHis guanylyltransferase, tRNA modification, tRNA guanylyltransferase activity, magnesium ion binding, tRNAHis guanylyltransferase, Thg1 C terminal domain, Cation transporter/ATPase, N-terminus	1	0	0	0	0	0	RNA
Contig4343.0.g46	WARS2	OG003115:	Contig4343.0.g46, Contig4343, Contig4343.0:2582-4894, 15856, tRNA synthetases class I (W and Y), cytoplasm, tRNA aminoacylation for protein translation, ATP binding, aminoacyl-tRNA ligase activity, nucleotide binding, tRNA synthetases class I (W and Y), tRNA (Guanine-1)-methyltransferase, SUKH-3 immunity protein	1	0	0	0	0	0	RNA
Contig22006.0.g86	UPF2	OG003117:	Contig22006.0.g86, Contig22006, Contig22006.0:103-3569, 15896, MIF4G domain, RNA metabolic process, protein binding, MIF4G domain, Up-frameshift suppressor 2	1	0	0	0	0	0	RNA
Contig20174.0.g34	WARS	OG003121:	Contig20174.0.g34, Contig20174, Contig20174.0:77-1460, 19192, tRNA synthetases class I (W and Y), cytoplasm, tRNA aminoacylation for protein translation, ATP binding, aminoacyl-tRNA ligase activity, nucleotide binding, membrane, tRNA synthetases class I (W and Y), Protein of unknown function (DUF3969), Integral membrane protein DUF106	1	0	0	0	0	0	RNA
Contig12667.0.g30	TRM3	OG003138:	Contig12667.0.g30, Contig12667, Contig12667.0:126-5462, 13132, SpoU rRNA Methylase family, RNA processing, RNA methyltransferase activity, RNA binding, SpoU rRNA Methylase family	1	0	0	0	0	0	RNA
Contig21912.0.g40	EFTUD2	OG003143:	Contig21912.0.g40, Contig21912, Contig21912.0:93-3188, 22442, Elongation factor Tu GTP binding domain, GTPase activity, intracellular, small GTPase mediated signal transduction, GTP binding, Elongation factor Tu GTP binding domain, Elongation factor G, domain IV, Elongation factor G C-terminus, Elongation factor Tu domain 2, Miro-like protein, 50S ribosome-binding GTPase, Ras family, Signal recog…	1	0	0	0	0	0	RNA
Contig14481.0.0.g41	RPP30	OG003144:	Contig14481.0.0.g41, Contig14481, Contig14481.0.0:4217-5137, 18340, RNase P subunit p30, tRNA processing, ribonuclease activity, RNase P subunit p30	1	0	0	0	0	0	RNA
Contig11813.0.g68	IARS2	OG003147:	Contig11813.0.g68, Contig11813, Contig11813.0:101-3790, 1152, tRNA synthetases class I (I, L, M and V), cytoplasm, tRNA aminoacylation for protein translation, ATP binding, aminoacyl-tRNA ligase activity, nucleotide binding, tRNA synthetases class I (I, L, M and V), Anticodon-binding domain of tRNA, tRNA synthetases class I (M), Leucyl-tRNA synthetase, Domain 2	1	0	0	0	0	0	RNA
Contig6272.0.g55	POLR3B,	OG003154:	Contig6272.0.g55, Contig6272, Contig6272.0:143-3686, 13055, RNA polymerase Rpb2, domain 6, transcription, DNA-templated, DNA-directed RNA polymerase activity, DNA binding, RNA polymerase Rpb2, domain 6, RNA polymerase beta subunit, RNA polymerase Rpb2, domain 7, RNA polymerase Rpb2, domain 2, RNA polymerase Rpb2, domain 3, RNA polymerase Rpb2, domain 4, RNA polymerase Rpb2, domain 5	1	0	0	0	0	0	RNA
Contig13621.0.g36	SUV3	OG003156:	Contig13621.0.g36, Contig13621, Contig13621.0:1830-5029, 11517, Mitochondrial degradasome RNA helicase subunit C terminal, hydrolase activity, acting on acid anhydrides, ATP binding, helicase activity, nucleic acid binding, Mitochondrial degradasome RNA helicase subunit C terminal, Helicase conserved C-terminal domain	1	0	0	0	0	0	RNA
Contig1306.0.g17	CTU2	OG003176:	Contig1306.0.g17, Contig1306, Contig1306.0:1395-3147, 21547, Protein of unknown function (DUF2392), , Protein of unknown function (DUF2392), PP-loop family, Paramyxovirus P/V phosphoprotein C-terminal	1	0	0	0	0	0	RNA
Contig21348.0.g48	SNW1	OG003179:	Contig21348.0.g48, Contig21348, Contig21348.0:105-1515, 22667, SKIP/SNW domain, spliceosomal complex, mRNA splicing, via spliceosome, SKIP/SNW domain	1	0	0	0	0	0	RNA
Contig10619.0.g42	PHF5	OG003188:	Contig10619.0.g42, Contig10619, Contig10619.0:2218-2551, 3219, PHF5-like protein, DNA-directed DNA polymerase activity, PHF5-like protein, DNA polymerase II large subunit DP2	1	0	1	0	0	0	RNA
Contig20936.0.g50	EIF2D	OG003200:	Contig20936.0.g50, Contig20936, Contig20936.0:131-2022, 9899, Translation initiation factor SUI1, translational initiation, translation initiation factor activity, RNA binding, ribosome, intracellular, translation, structural constituent of ribosome, Translation initiation factor SUI1, PUA domain, Ribosomal protein L31e	1	0	0	0	0	0	RNA
Contig22266.0.g10	SNRPC	OG003213:	Contig22266.0.g10, Contig22266, Contig22266.0:174-665, 5687, U1 zinc finger, zinc ion binding, U1 zinc finger, Zinc-finger double-stranded RNA-binding	1	0	0	0	0	0	RNA
Contig10776.0.g25	NOM1	OG003218:	Contig10776.0.g25, Contig10776, Contig10776.0:141-3249, 11288, MA3 domain, , MA3 domain	1	0	0	0	0	0	RNA
Contig17474.0.g70	MEPCE	OG003223:	Contig17474.0.g70, Contig17474, Contig17474.0:788-2191, 70, Bicoid-interacting protein 3 (Bin3), cytoplasm, protein methylation, protein methyltransferase activity, metabolic process, tRNA modification, tRNA (guanine-N7-)-methyltransferase activity, tRNA wobble uridine modification, tRNA (uracil) methyltransferase activity, cellular protein modification process, protein-L-isoaspartate (D-aspartat…	1	0	0	0	0	0	RNA
Contig19519.0.g1	QRSL1a	OG003226:	Contig19519.0.g1, Contig19519, Contig19519.0:55-1685, 10953, Amidase, carbon-nitrogen ligase activity, with glutamine as amido-N-donor, cytoplasm, pyrophosphatase activity, Amidase, DHHA2 domain, Bacteriophage E2-like protein	1	0	0	0	0	0	RNA
Contig13534.0.g87	QRSL1b	OG003226:	Contig13534.0.g87, Contig13534, Contig13534.0:124-1497, 13189, Amidase, carbon-nitrogen ligase activity, with glutamine as amido-N-donor, Amidase, Domain of unknown function DUF1829	1	0	0	0	0	0	RNA
Contig18869.0.g74	RRP8	OG003227:	Contig18869.0.g74, Contig18869, Contig18869.0:155-1217, 20736, Hypothetical methyltransferase, metabolic process, methyltransferase activity, integral component of membrane, transmembrane transport, Hypothetical methyltransferase, Methyltransferase domain, Methyltransferase small domain, Membrane transport protein, Transposase DDE domain group 1, Protein of unknown function, DUF270	1	0	0	0	0	0	RNA
Contig8040.0.g45	SMNR	OG003231:	Contig8040.0.g45, Contig8040, Contig8040.0:1358-2798, 474, Tudor domain, , Tudor domain	1	0	0	0	0	0	RNA
Contig8327.0.g41	TRMT61A	OG003232:	Contig8327.0.g41, Contig8327, Contig8327.0:95-1115, 3547, tRNA methyltransferase complex GCD14 subunit, tRNA methylation, tRNA (adenine-N1-)-methyltransferase activity, rRNA modification, rRNA methyltransferase activity, rRNA (adenine-N6,N6-)-dimethyltransferase activity, cellular protein modification process, protein-L-isoaspartate (D-aspartate) O-methyltransferase activity, cytoplasm, protein m…	1	0	0	0	0	0	RNA
Contig22824.0.g63	DRH43	OG003236:	Contig22824.0.g63, Contig22824, Contig22824.0:68-1813, 13390, DEAD/DEAH box helicase, ATP-dependent helicase activity, helicase activity, nucleic acid binding, DNA binding, regulation of nitrogen utilization, enzyme regulator activity, ATP binding, DEAD/DEAH box helicase, Helicase conserved C-terminal domain, SNF2 family N-terminal domain, AAA domain, Nitrogen regulatory protein P-II, ATPase fami…	1	0	1	0	0	0	RNA
Contig2671.0.g32	DCP2	OG003238:	Contig2671.0.g32, Contig2671, Contig2671.0:70-2284, 21012, Dcp2, box A domain, manganese ion binding, RNA binding, hydrolase activity, Dcp2, box A domain, NUDIX domain	1	0	0	0	0	0	RNA
Contig14909.0.0.g16	GPATCH1a	OG003243:	Contig14909.0.0.g16, Contig14909, Contig14909.0.0:138-2320, 21218, Protein of unknown function (DUF1604), , Protein of unknown function (DUF1604), Protein of unknown function (DUF1192)	1	0	0	0	0	0	RNA
Contig13652.0.g68	GPATCH1b	OG003243:	Contig13652.0.g68, Contig13652, Contig13652.0:131-2402, 20289, Protein of unknown function (DUF1604), , Protein of unknown function (DUF1604), Protein of unknown function (DUF1192)	1	0	0	0	0	0	RNA
Contig17319.0.g84	UTP23	OG003253:	Contig17319.0.g84, Contig17319, Contig17319.0:2084-2848, 5761, Fcf1, ribosome, intracellular, translation, structural constituent of ribosome, Fcf1, Ribosomal protein L7/L12 C-terminal domain	1	0	0	0	0	0	RNA
Contig17599.0.g52	MRPL1	OG003262:	Contig17599.0.g52, Contig17599, Contig17599.0:1192-2122, 21582, Ribosomal protein L1p/L10e family, large ribosomal subunit, translation, structural constituent of ribosome, RNA binding, Ribosomal protein L1p/L10e family	1	0	0	0	0	0	RNA
Contig4857.0.g1	RRP36	OG003270:	Contig4857.0.g1, Contig4857, Contig4857.0:109-837, 16587, Domain of unknown function (DUF947), , Domain of unknown function (DUF947)	1	0	0	0	0	0	RNA
Contig10050.0.g108	DDX24	OG003274:	Contig10050.0.g108, Contig10050, Contig10050.0:148-2491, 5667, DEAD/DEAH box helicase, ATP-dependent helicase activity, ATP binding, helicase activity, nucleic acid binding, DEAD/DEAH box helicase, Helicase conserved C-terminal domain, AAA domain	1	0	0	0	0	0	RNA
Contig6655.0.g84	UTP21	OG003275:	Contig6655.0.g84, Contig6655, Contig6655.0:186-3098, 1399, Utp21 specific WD40 associated putative domain, small-subunit processome, rRNA processing, protein binding, Utp21 specific WD40 associated putative domain, WD domain, G-beta repeat, Protein of unknown function (DUF1581)	1	0	0	0	0	0	RNA
Contig9791.0.g65	SNUPNa	OG003276:	Contig9791.0.g65, Contig9791, Contig9791.0:121-2035, 20180, mRNA capping enzyme, catalytic domain, mRNA processing, 7-methylguanosine mRNA capping, mRNA guanylyltransferase activity, mRNA capping enzyme, catalytic domain	1	0	0	0	0	0	RNA
Contig12739.0.g72	SNUPNb	OG003276:	Contig12739.0.g72, Contig12739, Contig12739.0:121-2035, 20620, mRNA capping enzyme, catalytic domain, mRNA processing, 7-methylguanosine mRNA capping, mRNA guanylyltransferase activity, mRNA capping enzyme, catalytic domain	1	0	0	0	0	0	RNA
Contig20678.0.g40	SRP19	OG003279:	Contig20678.0.g40, Contig20678, Contig20678.0:118-953, 13605, SRP19 protein, signal recognition particle, SRP-dependent cotranslational protein targeting to membrane, 7S RNA binding, SRP19 protein, Collagen triple helix repeat (20 copies)	1	0	0	0	0	0	RNA
Contig16741.0.g68	FARS2	OG003288:	Contig16741.0.g68, Contig16741, Contig16741.0:116-1340, 12747, tRNA synthetases class II core domain (F), cytoplasm, tRNA aminoacylation, aminoacyl-tRNA ligase activity, tRNA processing, phenylalanyl-tRNA aminoacylation, ATP binding, phenylalanine-tRNA ligase activity, magnesium ion binding, tRNA binding, tRNA synthetases class II core domain (F), Ferredoxin-fold anticodon binding domain	1	0	0	0	0	0	RNA
Contig18928.0.g26	PUS3	OG003291:	Contig18928.0.g26, Contig18928, Contig18928.0:110-1559, 22428, tRNA pseudouridine synthase, RNA modification, pseudouridine synthesis, pseudouridine synthase activity, RNA binding, tRNA pseudouridine synthase, Uncharacterized protein conserved in bacteria (DUF2344)	1	0	0	0	0	0	RNA
Contig16930.0.g78	AAR2	OG003292:	Contig16930.0.g78, Contig16930, Contig16930.0:2639-4172, 727, AAR2 protein, oxidation-reduction process, oxidoreductase activity, acting on paired donors, with oxidation of a pair of donors resulting in the reduction of molecular oxygen to two molecules of water, AAR2 protein, Domain of unknown function (DUF3474)	1	0	0	0	0	0	RNA
Contig20930.0.g43	DHX37	OG003294:	Contig20930.0.g43, Contig20930, Contig20930.0:117-3874, 9892, Helicase associated domain (HA2), helicase activity, ATP-dependent helicase activity, nucleic acid binding, intracellular, transport, integral component of membrane, cell division, chromosome segregation, cell cycle, ATP binding, DNA binding, nucleotide binding, Helicase associated domain (HA2), Helicase conserved C-terminal domain, Ol…	1	0	1	0	0	0	RNA
Contig271.1.g43	HEATR1	OG003295:	Contig271.1.g43, Contig271, Contig271.1:3841-9772, 14000, U3 small nucleolar RNA-associated protein 10, , U3 small nucleolar RNA-associated protein 10, HEAT repeats	1	0	0	0	0	0	RNA
Contig19437.0.g14	DNAJC21	OG003296:	Contig19437.0.g14, Contig19437, Contig19437.0:138-2375, 3191, DnaJ domain, heat shock protein binding, intracellular, zinc ion binding, DnaJ domain, Zinc-finger of C2H2 type, Zinc-finger double-stranded RNA-binding, C2H2-type zinc finger, C2H2 type zinc-finger (2 copies), Zinc finger, C2H2 type	1	0	0	0	0	0	RNA
Contig18798.0.g40	CPSF3	OG003297:	Contig18798.0.g40, Contig18798, Contig18798.0:94-2362, 9889, Beta-Casp domain, hydrolase activity, Beta-Casp domain, Pre-mRNA 3'-end-processing endonuclease polyadenylation factor C-term, Metallo-beta-lactamase superfamily, Beta-lactamase superfamily domain, RNA-metabolising metallo-beta-lactamase	1	1	0	0	0	0	pol2
Contig1255.1.g18	DDX10	OG003304:	Contig1255.1.g18, Contig1255, Contig1255.1:1761-4647, 15448, DEAD/DEAH box helicase, ATP-dependent helicase activity, ATP binding, helicase activity, nucleic acid binding, lipid glycosylation, carbohydrate metabolic process, transferase activity, transferring hexosyl groups, DEAD/DEAH box helicase, Helicase conserved C-terminal domain, Domain of unknown function (DUF4217), Glycosyltransferase fam…	1	0	0	0	0	0	RNA
Contig21586.0.g100	MPP10	OG003308:	Contig21586.0.g100, Contig21586, Contig21586.0:2080-4211, 1184, Mpp10 protein, , Mpp10 protein	1	0	0	0	0	0	RNA
Contig152.1.g18	LSM5	OG003309:	Contig152.1.g18, Contig152, Contig152.1:196-442, 13837, LSM domain, , LSM domain, Protein of unknown function (DUF3202), SM domain found in Ataxin-2	1	0	0	0	0	0	RNA
Contig11357.0.g94	SF3B6	OG003310:	Contig11357.0.g94, Contig11357, Contig11357.0:95-594, 8012, RNA recognition motif. (a.k.a. RRM, RBD, or RNP domain), nucleic acid binding, RNA recognition motif (a k a RRM, RBD, or RNP domain), RNA recognition motif (a k a RRM, RBD, or RNP domain)	1	0	0	0	0	0	RNA
Contig18372.0.g87	RRP42	OG003312:	Contig18372.0.g87, Contig18372, Contig18372.0:69-992, 12650, 3' exoribonuclease family, domain 1, , 3' exoribonuclease family, domain 1, Protein of unknown function (DUF2572)	1	0	0	0	0	0	RNA
Contig721.1.g109	EIF3A	OG003314:	Contig721.1.g109, Contig721, Contig721.1:184-3372, 14621, Rdx family, cell redox homeostasis, selenium binding, Rdx family	1	0	0	0	0	0	RNA
Contig12345.0.1.g47	NHP2	OG003316:	Contig12345.0.1.g47, Contig12345, Contig12345.0.1:586-1885, 16191, Avian retrovirus envelope protein, gp85, viral envelope, chromosome, DNA topological change, ATP binding, DNA topoisomerase type II (ATP-hydrolyzing) activity, DNA binding, Avian retrovirus envelope protein, gp85, DNA gyrase/topoisomerase IV, subunit A	1	0	0	0	0	0	RNA
Contig16218.0.g101	RRM23	OG003319:	Contig16218.0.g101, Contig16218, Contig16218.0:361-2374, 6336, RNA recognition motif. (a.k.a. RRM, RBD, or RNP domain), nucleic acid binding, RNA recognition motif (a k a RRM, RBD, or RNP domain), RNA recognition motif (a k a RRM, RBD, or RNP domain)	1	0	0	0	0	0	RNA
Contig12888.0.g107	CPSF2	OG003322:	Contig12888.0.g107, Contig12888, Contig12888.0:71-2701, 6222, Beta-Casp domain, hydrolase activity, Beta-Casp domain, Cleavage and polyadenylation factor 2 C-terminal, Beta-lactamase superfamily domain, Metallo-beta-lactamase superfamily	1	1	0	0	0	0	pol2
Contig3819.0.g3	POLR3F	OG003328:	Contig3819.0.g3, Contig3819, Contig3819.0:2595-3465, 18620, RNA polymerase Rpc34 subunit, transcription, DNA-templated, DNA-directed RNA polymerase activity, DNA binding, intracellular, regulation of transcription, DNA-templated, sequence-specific DNA binding transcription factor activity, transport, ATP binding, RNA polymerase Rpc34 subunit, AsnC-type helix-turn-helix domain, Winged helix-turn-h…	1	0	0	0	0	0	RNA
Contig12487.0.g48	PHAXa	OG003331:	Contig12487.0.g48, Contig12487, Contig12487.0:88-736, 20596, PHAX RNA-binding domain, , PHAX RNA-binding domain, Uncharacterized conserved protein (DUF2203), Domain of unknown function (DUF3513)	1	0	0	0	0	0	RNA
Contig21668.0.g26	PHAXb	OG003331:	Contig21668.0.g26, Contig21668, Contig21668.0:116-1029, 20247, PHAX RNA-binding domain, , PHAX RNA-binding domain	1	0	0	0	0	0	RNA
Contig1074.0.g9	PHAXc	OG003331:	Contig1074.0.g9, Contig1074, Contig1074.0:43-691, 22201, PHAX RNA-binding domain, , PHAX RNA-binding domain, Uncharacterized conserved protein (DUF2203), Domain of unknown function (DUF1835), DHHW protein, SlyX	1	0	0	0	0	0	RNA
Contig13057.0.g50	EBP2	OG003333:	Contig13057.0.g50, Contig13057, Contig13057.0:94-1257, 11212, Eukaryotic rRNA processing protein EBP2, , Eukaryotic rRNA processing protein EBP2, Protein of unknown function (DUF2783), Protein of unknown function (DUF2937)	1	0	0	0	0	0	RNA
Contig7157.0.g23	RBM34	OG003334:	Contig7157.0.g23, Contig7157, Contig7157.0:140-1379, 5810, RNA recognition motif. (a.k.a. RRM, RBD, or RNP domain), nucleic acid binding, RNA recognition motif (a k a RRM, RBD, or RNP domain), RNA recognition motif (a k a RRM, RBD, or RNP domain), RNA binding motif, Methyltransferase domain	1	0	0	0	0	0	RNA
Contig2103.0.g7	SRP101	OG003337:	Contig2103.0.g7, Contig2103, Contig2103.0:215-2033, 4533, SRP54-type protein, GTPase domain, signal recognition particle receptor complex, intracellular protein transport, GTP catabolic process, signal recognition particle binding, GTPase activity, SRP-dependent cotranslational protein targeting to membrane, GTP binding, nucleotide phosphatase activity, transferase activity, ATP binding, cytoplas…	1	0	0	0	0	0	RNA
Contig22340.0.g91	YARS2	OG003339:	Contig22340.0.g91, Contig22340, Contig22340.0:116-1508, 20312, tRNA synthetases class I (W and Y), cytoplasm, tRNA aminoacylation for protein translation, ATP binding, aminoacyl-tRNA ligase activity, nucleotide binding, tRNA synthetases class I (W and Y)	1	0	0	0	0	0	RNA
Contig18352.0.g53	POLR3H	OG003340:	Contig18352.0.g53, Contig18352, Contig18352.0:183-1051, 18451, RNA polymerase III subunit Rpc25, transcription, DNA-templated, DNA-directed RNA polymerase activity, ribosome, intracellular, translation, structural constituent of ribosome, RNA polymerase III subunit Rpc25, SHS2 domain found in N terminus of Rpb7p/Rpc25p/MJ0397, TLD, Ribosomal protein L19, Ribosomal protein S17	1	0	0	0	0	0	RNA
Contig14329.0.g31	RNH2	OG003343:	Contig14329.0.g31, Contig14329, Contig14329.0:169-1291, 6266, Ribonuclease HII, , Ribonuclease HII	1	0	1	0	0	0	RNA
Contig3095.0.g48	MTO1a	OG003346:	Contig3095.0.g48, Contig3095, Contig3095.0:135-2001, 24189, Glucose inhibited division protein A, tRNA processing, electron carrier activity, oxidation-reduction process, flavin adenine dinucleotide binding, oxidoreductase activity, carotenoid biosynthetic process, oxidoreductase activity, acting on paired donors, with incorporation or reduction of molecular oxygen, Glucose inhibited division pro…	1	0	0	0	0	0	RNA
Contig15654.0.g76	MTO1b	OG003346:	Contig15654.0.g76, Contig15654, Contig15654.0:135-2001, 22695, Glucose inhibited division protein A, tRNA processing, electron carrier activity, oxidation-reduction process, flavin adenine dinucleotide binding, oxidoreductase activity, carotenoid biosynthetic process, oxidoreductase activity, acting on paired donors, with incorporation or reduction of molecular oxygen, Glucose inhibited division …	1	0	0	0	0	0	RNA
Contig17704.0.g32	POLR1A	OG003353:	Contig17704.0.g32, Contig17704, Contig17704.0:205-5789, 2218, RNA polymerase Rpb1, domain 5, transcription, DNA-templated, DNA-directed RNA polymerase activity, DNA binding, RNA polymerase Rpb1, domain 5, RNA polymerase Rpb1, domain 2, RNA polymerase Rpb1, domain 3, RNA polymerase Rpb1, domain 4, RNA polymerase Rpb1, domain 1	1	0	0	0	0	0	RNA
Contig17451.0.g46	PRP6	OG003366:	Contig17451.0.g46, Contig17451, Contig17451.0:94-3195, 6975, PRP1 splicing factor, N-terminal, mRNA splicing, via spliceosome, nucleus, mRNA processing, protein binding, methyltransferase activity, PRP1 splicing factor, N-terminal, Tetratricopeptide repeat, TPR repeat, Suppressor of forked protein (Suf), RNA 2'-O ribose methyltransferase substrate binding, Pentapeptide repeats (9 copies)	1	0	0	0	0	0	RNA
Contig16332.0.g85	RRP4	OG003367:	Contig16332.0.g85, Contig16332, Contig16332.0:73-1003, 20003, Exosome complex exonuclease RRP4 N-terminal region, , Exosome complex exonuclease RRP4 N-terminal region, Exosome component EXOSC1/CSL4, RnfC Barrel sandwich hybrid domain	1	0	0	0	0	0	RNA
Contig3020.0.g30	RTCAa	OG003377:	Contig3020.0.g30, Contig3020, Contig3020.0:3696-4368, 9760, Gag protein p15, , Gag protein p15, Polymerase A arginine-rich C-terminus	1	0	0	0	0	0	RNA
Contig3020.0.g29	RTCAb	OG003377:	Contig3020.0.g29, Contig3020, Contig3020.0:1950-3540, 9759, RNA 3'-terminal phosphate cyclase, myosin complex, motor activity, nuclear pore, protein import into nucleus, RNA 3'-terminal phosphate cyclase, Transferrin receptor-like dimerisation domain, Reovirus sigma C capsid protein, Myosin tail, TPR/MLP1/MLP2-like protein, Tweety	1	0	0	0	0	0	RNA
Contig22515.0.g14	POLR1D	OG003408:	Contig22515.0.g14, Contig22515, Contig22515.0:124-589, 7383, RNA polymerase Rpb3/Rpb11 dimerisation domain, transcription, DNA-templated, protein dimerization activity, DNA-directed RNA polymerase activity, RNA polymerase Rpb3/Rpb11 dimerisation domain	1	0	0	0	0	0	RNA
Contig232.1.g121	MRPL49	OG003423:	Contig232.1.g121, Contig232, Contig232.1:1479-2152, 13940, Mitochondrial large subunit ribosomal protein (Img2), ribosome, intracellular, translation, structural constituent of ribosome, translational initiation, translation initiation factor activity, Mitochondrial large subunit ribosomal protein (Img2), Translation initiation factor SUI1	1	0	0	0	0	0	RNA
Contig1363.0.g115	PKD3a	OG003483:	Contig1363.0.g115, Contig1363, Contig1363.0:1562-3306, 9964, Protein kinase domain, protein phosphorylation, protein kinase activity, membrane, lipopolysaccharide biosynthetic process, phosphotransferase activity, alcohol group as acceptor, ATP binding, transcription, DNA-templated, DNA-directed RNA polymerase activity, DNA binding, Protein kinase domain, Protein tyrosine kinase, Lipopolysacchari…	1	0	0	0	0	0	RNA
Contig11014.0.g64	PKD3b	OG003483:	Contig11014.0.g64, Contig11014, Contig11014.0:79-1758, 9252, Protein kinase domain, ATP binding, protein phosphorylation, protein kinase activity, Protein kinase domain, Protein tyrosine kinase, Phosphotransferase enzyme family	1	0	0	0	0	0	RNA
Contig13734.0.g76	KHD2	OG003505:	Contig13734.0.g76, Contig13734, Contig13734.0:146-2876, 15886, KH domain, RNA binding, KH domain, NusA-like KH domain	1	0	0	0	0	0	RNA
Contig20240.0.g33	NLRP8a	OG003514:	Contig20240.0.g33, Contig20240, Contig20240.0:206-4570, 19732, Leucine Rich repeats (2 copies), integral component of membrane, Leucine Rich repeats (2 copies), Leucine rich repeat, Leucine Rich repeat, Haemolysin-III related	1	0	0	0	0	0	RNA
Contig8351.0.g1	NLRP8b	OG003514:	Contig8351.0.g1, Contig8351, Contig8351.0:128-938, 17988, mRNA (guanine-7-)methyltransferase (G-7-MTase), , mRNA (guanine-7-)methyltransferase (G-7-MTase)	1	0	0	0	0	0	RNA
Contig7465.0.g43	METTL25	OG003561:	Contig7465.0.g43, Contig7465, Contig7465.0:1813-3661, 17270, Methyltransferase domain, tRNA processing, methyltransferase activity, cellular protein modification process, protein-L-isoaspartate (D-aspartate) O-methyltransferase activity, Methyltransferase domain, Methyltransferase TRM13, Methyltransferase small domain, Protein-L-isoaspartate(D-aspartate) O-methyltransferase (PCMT)	1	0	0	0	0	0	RNA
Contig21440.0.g86	RBBP6	OG003566:	Contig21440.0.g86, Contig21440, Contig21440.0:117-1924, 17313, Zinc finger, C3HC4 type (RING finger), , Zinc finger, C3HC4 type (RING finger), FtsZ family, C-terminal domain, Zinc knuckle	1	0	0	0	0	0	RNA
Contig20889.0.g22	CACTIN	OG003577:	Contig20889.0.g22, Contig20889, Contig20889.0:116-2075, 5163, Cactus-binding C-terminus of cactin protein, protein binding, Cactus-binding C-terminus of cactin protein, Conserved mid region of cactin, Protein of unknown function (DUF1777)	1	0	0	0	0	0	RNA
Contig21660.0.g93	CTF18	OG003579:	Contig21660.0.g93, Contig21660, Contig21660.0:83-2873, 23684, Rad17 cell cycle checkpoint protein, ATPase activity, DNA recombination, DNA repair, four-way junction helicase activity, RNA helicase activity, RNA binding, shikimate kinase activity, ATP binding, chlorophyll biosynthetic process, photosynthesis, magnesium chelatase activity, Rad17 cell cycle checkpoint protein, ATPase family associat…	1	0	1	0	0	0	RNA
Contig11501.0.g39	EFTUD1	OG003595:	Contig11501.0.g39, Contig11501, Contig11501.0:140-3629, 3433, Elongation factor Tu GTP binding domain, GTPase activity, GTP binding, Elongation factor Tu GTP binding domain, Elongation factor Tu domain 2, Elongation factor G C-terminus, 50S ribosome-binding GTPase	1	0	0	0	0	0	RNA
Contig16392.0.g42	DNAJC2	OG003598:	Contig16392.0.g42, Contig16392, Contig16392.0:104-2036, 13251, DnaJ domain, heat shock protein binding, DNA binding, DnaJ domain, Myb-like DNA-binding domain	1	0	0	0	0	0	RNA
Contig20974.0.g95	FIP1	OG003603:	Contig20974.0.g95, Contig20974, Contig20974.0:299-3173, 2477, Fip1 motif, , Fip1 motif	1	1	0	0	0	0	pol2
Contig17740.0.g110	R3D1a	OG003605:	Contig17740.0.g110, Contig17740, Contig17740.0:429-8606, 21312, Ribonuclease III domain, RNA processing, ribonuclease III activity, RNA binding, ATP-dependent helicase activity, ATP binding, helicase activity, nucleic acid binding, Ribonuclease III domain, DEAD/DEAH box helicase, Helicase conserved C-terminal domain	1	0	0	0	0	0	RNA
Contig18208.0.g33	R3D1b	OG003605:	Contig18208.0.g33, Contig18208, Contig18208.0:405-5010, 22331, Ribonuclease III domain, RNA processing, ribonuclease III activity, RNA binding, Ribonuclease III domain	1	0	0	0	0	0	RNA
Contig21301.0.g98	RPB4a	OG003609:	Contig21301.0.g98, Contig21301, Contig21301.0:232-897, 11260, RNA polymerase Rpb4, transcription, DNA-templated, DNA-directed RNA polymerase activity, viral envelope, viral life cycle, host cell surface receptor binding, exo-alpha-sialidase activity, RNA polymerase Rpb4, Haemagglutinin-neuraminidase	1	1	0	0	0	0	pol2
Contig12754.0.g41	RPB4b	OG003609:	Contig12754.0.g41, Contig12754, Contig12754.0:2223-2886, 2423, RNA polymerase Rpb4, transcription, DNA-templated, DNA-directed RNA polymerase activity, viral envelope, viral life cycle, host cell surface receptor binding, exo-alpha-sialidase activity, RNA polymerase Rpb4, Haemagglutinin-neuraminidase	1	1	0	0	0	0	pol2
Contig18859.0.g5	INTS3	OG003630:	Contig18859.0.g5, Contig18859, Contig18859.0:81-4502, 11943, Conserved protein (DUF2356), , Conserved protein (DUF2356)	1	0	0	0	0	0	RNA
Contig11890.0.g110	PDCD4	OG003639:	Contig11890.0.g110, Contig11890, Contig11890.0:198-2036, 2070, MA3 domain, ribonuclease activity, MA3 domain, Colicin D	1	0	0	0	0	0	RNA
Contig22518.0.g92	MRPS17	OG003648:	Contig22518.0.g92, Contig22518, Contig22518.0:1770-2382, 2595, Ribosomal protein S17, ribosome, intracellular, translation, structural constituent of ribosome, Ribosomal protein S17, Plant protein of unknown function (DUF641)	1	0	0	0	0	0	RNA
Contig1126.0.g87	SPF45	OG003650:	Contig1126.0.g87, Contig1126, Contig1126.0:112-1096, 5874, G-patch domain, nucleic acid binding, G-patch domain	1	0	0	0	0	0	RNA
Contig18025.0.g11	GTPBP3	OG003670:	Contig18025.0.g11, Contig18025, Contig18025.0:105-1835, 9860, GTP-binding protein TrmE N-terminus, integral component of membrane, ferrous iron transport, ferrous iron transmembrane transporter activity, GTPase activity, intracellular, small GTPase mediated signal transduction, GTP binding, GTP-binding protein TrmE N-terminus, 50S ribosome-binding GTPase, Catalytic cysteine-containing C-terminus …	1	0	0	0	0	0	RNA
Contig12239.0.g70	PPIL4	OG003676:	Contig12239.0.g70, Contig12239, Contig12239.0:129-1368, 5101, Cyclophilin type peptidyl-prolyl cis-trans isomerase/CLD, protein folding, peptidyl-prolyl cis-trans isomerase activity, nucleic acid binding, Cyclophilin type peptidyl-prolyl cis-trans isomerase/CLD, RNA recognition motif (a k a RRM, RBD, or RNP domain), RNA recognition motif (a k a RRM, RBD, or RNP domain)	1	0	0	0	0	0	RNA
Contig18370.0.g85	METTL5	OG003683:	Contig18370.0.g85, Contig18370, Contig18370.0:91-1144, 12648, Methyltransferase domain, cytoplasm, protein methylation, protein methyltransferase activity, rRNA methylation, transferase activity, DNA methylation, N-methyltransferase activity, DNA binding, 7-methylguanosine RNA capping, RNA methylation, metabolic process, methyltransferase activity, O-methyltransferase activity, Methyltransferase …	1	0	0	0	0	0	RNA
Contig17064.0.g77	WRAP53	OG003692:	Contig17064.0.g77, Contig17064, Contig17064.0:192-1408, 20852, WD domain, G-beta repeat, protein binding, WD domain, G-beta repeat, Cytochrome D1 heme domain, Lactonase, 7-bladed beta-propeller, Eukaryotic translation initiation factor eIF2A, Protein of unknown function (DUF1106), YWTD domain	1	0	0	0	0	0	RNA
Contig14403.0.g66	SARS2	OG003699:	Contig14403.0.g66, Contig14403, Contig14403.0:1346-4147, 19224, tRNA synthetase class II core domain (G, H, P, S and T), tRNA aminoacylation for protein translation, aminoacyl-tRNA ligase activity, hydrolase activity, cytoplasm, seryl-tRNA aminoacylation, ATP binding, serine-tRNA ligase activity, nucleotide binding, tRNA synthetase class II core domain (G, H, P, S and T), NUDIX domain, Protein of…	1	0	0	0	0	0	RNA
Contig7751.0.g12	N6AMT1	OG003705:	Contig7751.0.g12, Contig7751, Contig7751.0:946-1775, 22980, Methyltransferase domain, DNA modification, catalytic activity, metabolic process, cytoplasm, protein methylation, protein methyltransferase activity, rRNA methylation, methyltransferase activity, DNA methylation, N-methyltransferase activity, DNA binding, Methyltransferase domain, Methyltransferase small domain, Putative RNA methylase f…	1	0	0	0	0	0	RNA
Contig441.1.g1	WDR83	OG003717:	Contig441.1.g1, Contig441, Contig441.1:129-6884, 14233, WD domain, G-beta repeat, protein binding, WD domain, G-beta repeat, Domain of Unknown Function (DUF1042), AAA domain	1	0	0	0	0	0	RNA
Contig20188.0.g97	EIF3H	OG003728:	Contig20188.0.g97, Contig20188, Contig20188.0:165-1041, 17220, JAB1/Mov34/MPN/PAD-1 ubiquitin protease, protein binding, cytoplasm, chemotaxis, phosphorelay signal transduction system, protein histidine kinase activity, phosphorelay sensor kinase activity, JAB1/Mov34/MPN/PAD-1 ubiquitin protease, Tenuivirus major non-capsid protein, Signal transducing histidine kinase, homodimeric domain	1	0	0	0	0	0	RNA
Contig17568.0.g76	EARS2	OG003734:	Contig17568.0.g76, Contig17568, Contig17568.0:308-2108, 17091, tRNA synthetases class I (E and Q), catalytic domain, tRNA aminoacylation, ligase activity, forming aminoacyl-tRNA and related compounds, cytoplasm, lysyl-tRNA aminoacylation, ATP binding, lysine-tRNA ligase activity, nucleotide binding, tRNA synthetases class I (E and Q), catalytic domain, tRNA synthetases class I (K)	1	0	0	0	0	0	RNA
Contig10871.0.g27	FAP7	OG003742:	Contig10871.0.g27, Contig10871, Contig10871.0:101-653, 19292, AAA domain, nucleotide phosphatase activity, transferase activity, hydrolase activity, DNA binding, nucleobase-containing compound metabolic process, phosphotransferase activity, alcohol group as acceptor, DNA recombination, DNA repair, four-way junction helicase activity, dTDP biosynthetic process, thymidylate kinase activity, RNA hel…	1	0	0	0	0	0	RNA
Contig21756.0.g14	METTL15P1	OG003749:	Contig21756.0.g14, Contig21756, Contig21756.0:72-1005, 16689, MraW methylase family, 7-methylguanosine mRNA capping, metabolic process, methyltransferase activity, catalytic activity, MraW methylase family, Methyltransferase domain, mRNA capping enzyme, Spermine/spermidine synthase	1	0	0	0	0	0	RNA
Contig22430.0.g84	PPIL3	OG003752:	Contig22430.0.g84, Contig22430, Contig22430.0:94-940, 9150, Cyclophilin type peptidyl-prolyl cis-trans isomerase/CLD, protein folding, peptidyl-prolyl cis-trans isomerase activity, Cyclophilin type peptidyl-prolyl cis-trans isomerase/CLD	1	0	0	0	0	0	RNA
Contig14243.0.g66	PUF6	OG003754:	Contig14243.0.g66, Contig14243, Contig14243.0:107-2094, 16864, CPL (NUC119) domain, RNA binding, CPL (NUC119) domain, Pumilio-family RNA binding repeat	1	0	0	0	0	0	RNA
Contig19748.0.g47	RBM42	OG003766:	Contig19748.0.g47, Contig19748, Contig19748.0:85-703, 12935, RNA recognition motif. (a.k.a. RRM, RBD, or RNP domain), nucleic acid binding, RNA recognition motif (a k a RRM, RBD, or RNP domain), RNA recognition motif (a k a RRM, RBD, or RNP domain)	1	0	0	0	0	0	RNA
Contig415.1.g104	CCDC12	OG003768:	Contig415.1.g104, Contig415, Contig415.1:79-667, 14201, cwf18 pre-mRNA splicing factor, extracellular region, pathogenesis, proton-transporting ATP synthase complex, coupling factor F(o), ATP synthesis coupled proton transport, hydrogen ion transmembrane transporter activity, cwf18 pre-mRNA splicing factor, ADP-ribosyltransferase exoenzyme, ATP synthase B/B' CF(0), Domain of unknown function (DUF…	1	0	0	0	0	0	RNA
Contig10960.0.0.g43	ESF1	OG003769:	Contig10960.0.0.g43, Contig10960, Contig10960.0.0:2244-3951, 12398, NUC153 domain, nucleus, NUC153 domain	1	0	0	0	0	0	RNA
Contig16662.0.g67	DGCR14	OG003770:	Contig16662.0.g67, Contig16662, Contig16662.0:1936-3823, 16533, Nuclear protein Es2, , Nuclear protein Es2	1	0	0	0	0	0	RNA
Contig19604.0.g67	RRS1	OG003773:	Contig19604.0.g67, Contig19604, Contig19604.0:105-1161, 17521, Ribosome biogenesis regulatory protein (RRS1), nucleus, ribosome biogenesis, pathogenesis, ribosome binding, hydrolase activity, acting on ester bonds, RNA binding, Ribosome biogenesis regulatory protein (RRS1), Cytotoxic	1	0	0	0	0	0	RNA
Contig15376.0.g47	CBP80	OG003776:	Contig15376.0.g47, Contig15376, Contig15376.0:621-3008, 18987, MIF4G like, RNA metabolic process, MIF4G like, YfbU domain, Plant protein of unknown function (DUF641)	1	1	0	0	0	0	pol2
Contig13243.0.g76	DCP1a	OG003777:	Contig13243.0.g76, Contig13243, Contig13243.0:1655-3913, 8090, Dcp1-like decapping family, , Dcp1-like decapping family	1	0	0	0	0	0	RNA
Contig13243.0.g75	DCP1b	OG003777:	Contig13243.0.g75, Contig13243, Contig13243.0:122-1412, 8089, hypothetical protein, ,	1	0	0	0	0	0	RNA
Contig14672.0.g47	RBM28	OG003778:	Contig14672.0.g47, Contig14672, Contig14672.0:124-2323, 9345, RNA recognition motif. (a.k.a. RRM, RBD, or RNP domain), nucleic acid binding, RNA recognition motif (a k a RRM, RBD, or RNP domain), RNA recognition motif (a k a RRM, RBD, or RNP domain)	1	0	0	0	0	0	RNA
Contig2732.0.g1	LARS2	OG003784:	Contig2732.0.g1, Contig2732, Contig2732.0:109-2896, 22090, tRNA synthetases class I (I, L, M and V), lysyl-tRNA aminoacylation, lysine-tRNA ligase activity, tRNA aminoacylation for protein translation, aminoacyl-tRNA ligase activity, arginyl-tRNA aminoacylation, arginine-tRNA ligase activity, cytoplasm, tRNA aminoacylation, ligase activity, forming aminoacyl-tRNA and related compounds, ATP bindin…	1	0	0	0	0	0	RNA
Contig15516.0.0.g97	SRRT	OG003788:	Contig15516.0.0.g97, Contig15516, Contig15516.0.0:125-2179, 22840, Domain of unknown function (DUF3546), nucleic acid binding, intracellular, zinc ion binding, Domain of unknown function (DUF3546), Domain of unknown function (DUF4187), Arsenite-resistance protein 2, RNA recognition motif (a k a RRM, RBD, or RNP domain), Zinc finger, C2H2 type, RNA recognition motif (a k a RRM, RBD, or RNP domain)…	1	0	0	0	0	0	RNA
Contig1318.0.g86	RPA43	OG003862:	Contig1318.0.g86, Contig1318, Contig1318.0:1709-2476, 12974, SHS2 domain found in N terminus of Rpb7p/Rpc25p/MJ0397, transcription, DNA-templated, DNA-directed RNA polymerase activity, SHS2 domain found in N terminus of Rpb7p/Rpc25p/MJ0397	1	0	0	0	0	0	RNA
Contig21753.0.0.g22	QTRT1	OG003866:	Contig21753.0.0.g22, Contig21753, Contig21753.0.0:2519-3714, 16697, Queuine tRNA-ribosyltransferase, queuosine biosynthetic process, tRNA modification, queuine tRNA-ribosyltransferase activity, Queuine tRNA-ribosyltransferase	1	0	0	0	0	0	RNA
Contig10253.0.0.g3	QTRTD1	OG003873:	Contig10253.0.0.g3, Contig10253, Contig10253.0.0:102-1716, 20665, Queuine tRNA-ribosyltransferase, queuosine biosynthetic process, tRNA modification, queuine tRNA-ribosyltransferase activity, Queuine tRNA-ribosyltransferase	1	0	0	0	0	0	RNA
Contig12921.0.1.g101	MRPS6	OG003888:	Contig12921.0.1.g101, Contig12921, Contig12921.0.1:1493-2197, 17555, hypothetical protein, ,	1	0	0	0	0	0	RNA
Contig17787.0.g88	EEFSEC	OG003895:	Contig17787.0.g88, Contig17787, Contig17787.0:92-1907, 1284, Elongation factor Tu GTP binding domain, GTPase activity, GTP binding, cellular biogenic amine metabolic process, ATP binding, nucleotide binding, Elongation factor Tu GTP binding domain, Elongation factor Tu domain 2, 50S ribosome-binding GTPase, Ethanolamine utilisation - propanediol utilisation, Conserved hypothetical ATP binding pro…	1	0	0	0	0	0	RNA
Contig10059.0.0.g15	ZNF580	OG003896:	Contig10059.0.0.g15, Contig10059, Contig10059.0.0:298-1869, 16813, C2H2-type zinc finger, intracellular, zinc ion binding, DNA binding, C2H2-type zinc finger, Zinc finger, C2H2 type, Zinc-finger double domain, BED zinc finger, Zinc-finger double-stranded RNA-binding, Double zinc ribbon, A2L zinc ribbon domain, C2H2-type zinc-finger domain	1	0	0	0	0	0	RNA
Contig22279.0.g71	AIG1	OG004022:	Contig22279.0.g71, Contig22279, Contig22279.0:120-1725, 20944, 50S ribosome-binding GTPase, small GTPase mediated signal transduction, GTPase activity, intracellular, transport, integral component of membrane, cell division, chromosome segregation, cell cycle, DNA binding, membrane, hydrolase activity, acting on acid anhydrides, GTP binding, kinase activity, cytoplasm, tRNA aminoacylation, ligase…	1	0	0	0	0	0	RNA
Contig10402.0.g75	RRP15	OG004140:	Contig10402.0.g75, Contig10402, Contig10402.0:112-1064, 7107, Rrp15p, RNA modification, pseudouridine synthesis, pseudouridine synthase activity, RNA binding, Rrp15p, tRNA pseudouridine synthase D (TruD), Apolipoprotein O, RAMP superfamily	1	0	0	0	0	0	RNA
Contig17854.0.g17	RRM2a	OG004176:	Contig17854.0.g17, Contig17854, Contig17854.0:148-730, 8455, Bacterial protein of unknown function (DUF910), , Bacterial protein of unknown function (DUF910), Protein of unknown function (DUF1140)	1	0	0	0	0	0	RNA
Contig2279.0.g23	RRM2b	OG004176:	Contig2279.0.g23, Contig2279, Contig2279.0:159-907, 16167, RNA recognition motif. (a.k.a. RRM, RBD, or RNP domain), nucleic acid binding, RNA recognition motif (a k a RRM, RBD, or RNP domain), RNA recognition motif (a k a RRM, RBD, or RNP domain)	1	0	0	0	0	0	RNA
Contig803.1.g97	DDX28	OG004190:	Contig803.1.g97, Contig803, Contig803.1:24-1696, 14744, DEAD/DEAH box helicase, ATP-dependent helicase activity, helicase activity, nucleic acid binding, hydrolase activity, ATP binding, DNA binding, DEAD/DEAH box helicase, Helicase conserved C-terminal domain, Type III restriction enzyme, res subunit, SNF2 family N-terminal domain, AAA domain	1	0	0	0	0	0	RNA
Contig4141.0.g40	POLR3D	OG004202:	Contig4141.0.g40, Contig4141, Contig4141.0:103-2347, 804, RNA polymerase III RPC4, DNA-directed RNA polymerase III complex, transcription from RNA polymerase III promoter, DNA-directed RNA polymerase activity, DNA binding, RNA polymerase III RPC4	1	0	0	0	0	0	RNA
Contig366.1.g36	SREK1IP1	OG004210:	Contig366.1.g36, Contig366, Contig366.1:3442-3874, 14133, Zinc knuckle, oxidation-reduction process, fatty acid metabolic process, oxidoreductase activity, 3-hydroxyacyl-CoA dehydrogenase activity, integral component of endoplasmic reticulum membrane, intracellular protein transport, selenium binding, hydrolase activity, acting on acid anhydrides, methyltransferase activity, positive regulation o…	1	0	0	0	0	0	RNA
Contig2692.0.g56	AQR	OG004219:	Contig2692.0.g56, Contig2692, Contig2692.0:136-4657, 2016, AAA domain, helicase activity, AAA domain, Viral (Superfamily 1) RNA helicase, Part of AAA domain	1	0	0	0	0	0	RNA
Contig14945.0.g39	SVR1	OG004222:	Contig14945.0.g39, Contig14945, Contig14945.0:67-2033, 2110, RNA pseudouridylate synthase, RNA modification, pseudouridine synthesis, pseudouridine synthase activity, RNA binding, RNA pseudouridylate synthase, S4 domain	1	0	0	0	0	0	RNA
Contig13311.0.g90	THOC7	OG004223:	Contig13311.0.g90, Contig13311, Contig13311.0:2592-3379, 12124, Tho complex subunit 7, , Tho complex subunit 7, Protein of unknown function (DUF3201)	1	0	0	0	0	0	RNA
Contig5884.0.g70	YBAK1a	OG004239:	Contig5884.0.g70, Contig5884, Contig5884.0:100-826, 13070, YbaK / prolyl-tRNA synthetases associated domain, ribosome, translation, rRNA binding, structural constituent of ribosome, YbaK / prolyl-tRNA synthetases associated domain, Vacuolar sorting protein 9 (VPS9) domain, Ribosomal protein S6	1	0	0	0	0	0	RNA
Contig19741.0.g51	YBAK1b	OG004239:	Contig19741.0.g51, Contig19741, Contig19741.0:87-813, 12939, YbaK / prolyl-tRNA synthetases associated domain, , YbaK / prolyl-tRNA synthetases associated domain, Vacuolar sorting protein 9 (VPS9) domain, Uncharacterized protein conserved in archaea (DUF2250)	1	0	0	0	0	0	RNA
Contig12183.0.g23	MTFMT	OG004251:	Contig12183.0.g23, Contig12183, Contig12183.0:94-856, 16931, Formyl transferase, biosynthetic process, hydroxymethyl-, formyl- and related transferase activity, Formyl transferase	1	0	0	0	0	0	RNA
Contig19332.0.g96	GATB	OG004263:	Contig19332.0.g96, Contig19332, Contig19332.0:107-1723, 22064, GatB/GatE catalytic domain, ligase activity, carbon-nitrogen ligase activity, with glutamine as amido-N-donor, GatB/GatE catalytic domain, GatB domain, EF-hand domain	1	0	0	0	0	0	RNA
Contig13874.0.g61	MES6	OG004269:	Contig13874.0.g61, Contig13874, Contig13874.0:421-1853, 21591, WD domain, G-beta repeat, protein binding, ubiquitin-dependent protein catabolic process, DNA binding, WD domain, G-beta repeat, Skp1 family, tetramerisation domain, Caulimovirus DNA-binding protein	1	0	0	1	0	0	RNA
Contig12201.0.g41	POLR1E	OG004271:	Contig12201.0.g41, Contig12201, Contig12201.0:132-1671, 12503, A49-like RNA polymerase I associated factor, nucleus, transcription, DNA-templated, DNA-directed RNA polymerase activity, DNA binding, A49-like RNA polymerase I associated factor	1	0	0	0	0	0	RNA
Contig655.1.g20	RBM26	OG004272:	Contig655.1.g20, Contig655, Contig655.1:10-2303, 14532, RNA recognition motif (a.k.a. RRM, RBD, or RNP domain), nucleic acid binding, RNA recognition motif (a k a RRM, RBD, or RNP domain), RNA recognition motif (a k a RRM, RBD, or RNP domain)	1	0	0	0	0	0	RNA
Contig469.0.g27	SRP9	OG004283:	Contig469.0.g27, Contig469, Contig469.0:169-764, 1552, Signal recognition particle 9 kDa protein (SRP9), signal recognition particle, negative regulation of translational elongation, SRP-dependent cotranslational protein targeting to membrane, 7S RNA binding, transcription factor TFIID complex, DNA-templated transcription, initiation, Signal recognition particle 9 kDa protein (SRP9), Transcriptio…	1	0	0	0	0	0	RNA
Contig1013.1.g89	TERT	OG004285:	Contig1013.1.g89, Contig1013, Contig1013.1:111-3519, 15023, Telomerase ribonucleoprotein complex - RNA binding domain, RNA-dependent DNA replication, RNA-directed DNA polymerase activity, RNA binding, Telomerase ribonucleoprotein complex - RNA binding domain, Reverse transcriptase (RNA-dependent DNA polymerase)	1	0	1	0	0	0	RNA
Contig20642.0.g14	DNAAF2	OG004325:	Contig20642.0.g14, Contig20642, Contig20642.0:191-2681, 7492, pre-RNA processing PIH1/Nop17, , pre-RNA processing PIH1/Nop17, CS domain	1	0	0	0	0	0	RNA
Contig9216.0.g23	FTSJ2	OG004363:	Contig9216.0.g23, Contig9216, Contig9216.0:86-1920, 1654, FtsJ-like methyltransferase, methylation, nucleic acid binding, metabolic process, methyltransferase activity, FtsJ-like methyltransferase, Methyltransferase domain	1	0	0	0	0	0	RNA
Contig1235.1.g124	RRM38	OG004367:	Contig1235.1.g124, Contig1235, Contig1235.1:336-4515, 15422, RNA recognition motif. (a.k.a. RRM, RBD, or RNP domain), nucleic acid binding, RNA recognition motif (a k a RRM, RBD, or RNP domain), RNA recognition motif (a k a RRM, RBD, or RNP domain), SPOC domain, Cytochrome oxidase complex assembly protein 1	1	0	0	0	0	0	RNA
Contig11425.0.g28	SEPSECS	OG004381:	Contig11425.0.g28, Contig11425, Contig11425.0:81-1665, 18327, Soluble liver antigen/liver pancreas antigen (SLA/LP autoantigen), transferase activity, cellular amino acid metabolic process, lyase activity, carboxylic acid metabolic process, pyridoxal phosphate binding, carboxy-lyase activity, Soluble liver antigen/liver pancreas antigen (SLA/LP autoantigen), Beta-eliminating lyase, Pyridoxal-depe…	1	0	0	0	0	0	RNA
Contig13491.0.g45	SECISBP2	OG004387:	Contig13491.0.g45, Contig13491, Contig13491.0:115-2932, 18662, Ribosomal protein L7Ae/L30e/S12e/Gadd45 family, cellular aromatic compound metabolic process, Ribosomal protein L7Ae/L30e/S12e/Gadd45 family, Muconolactone delta-isomerase	1	0	0	0	0	0	RNA
Contig15415.0.0.g26	NPRL3	OG004393:	Contig15415.0.0.g26, Contig15415, Contig15415.0.0:484-3678, 11964, Nitrogen Permease regulator of amino acid transport activity 3, nucleic acid binding, Nitrogen Permease regulator of amino acid transport activity 3, RNA recognition motif (a k a RRM, RBD, or RNP domain), RNA recognition motif (a k a RRM, RBD, or RNP domain)	1	0	0	0	0	0	RNA
Contig10022.0.g42	CHCH1a	OG004450:	Contig10022.0.g42, Contig10022, Contig10022.0:80-686, 2882, CHCH domain, RNA helicase activity, RNA binding, CHCH domain, RNA helicase	1	0	0	0	0	0	RNA
Contig19235.0.g45	CHCH1b	OG004450:	Contig19235.0.g45, Contig19235, Contig19235.0:651-1499, 9454, RNA helicase, RNA helicase activity, RNA binding, intrinsic component of endoplasmic reticulum membrane, intracellular protein transport, GPI anchor metabolic process, hydrolase activity, acting on ester bonds, RNA helicase, PGAP1-like protein	1	0	0	0	0	0	RNA
Contig10139.0.g93	WBSCR27a	OG004452:	Contig10139.0.g93, Contig10139, Contig10139.0:214-895, 23372, Methyltransferase domain, metabolic process, cytoplasm, protein methylation, protein methyltransferase activity, tRNA wobble uridine modification, tRNA (uracil) methyltransferase activity, methylation, methyltransferase activity, nucleic acid binding, Methyltransferase domain, Methyltransferase small domain, ubiE/COQ5 methyltransferase…	1	0	0	0	0	0	RNA
Contig10139.0.g94	WBSCR27b	OG004452:	Contig10139.0.g94, Contig10139, Contig10139.0:1130-1805, 23373, Methyltransferase domain, metabolic process, cytoplasm, protein methylation, protein methyltransferase activity, methyltransferase activity, Methyltransferase domain, Ribosomal protein L11 methyltransferase (PrmA), Methyltransferase small domain, Tellurite resistance protein TehB, ubiE/COQ5 methyltransferase family	1	0	0	0	0	0	RNA
Contig18347.0.g89	WBSCR27c	OG004452:	Contig18347.0.g89, Contig18347, Contig18347.0:158-845, 3156, Methyltransferase domain, metabolic process, cytoplasm, protein methylation, protein methyltransferase activity, rRNA modification, rRNA methyltransferase activity, rRNA (adenine-N6,N6-)-dimethyltransferase activity, cellular protein modification process, protein-L-isoaspartate (D-aspartate) O-methyltransferase activity, tRNA wobble uri…	1	0	0	0	0	0	RNA
Contig15553.0.g5	EMA1	OG004457:	Contig15553.0.g5, Contig15553, Contig15553.0:226-4972, 11383, Helicase conserved C-terminal domain, ATP-dependent helicase activity, nucleic acid binding, helicase activity, intracellular, transport, ATP binding, SRP-dependent cotranslational protein targeting to membrane, GTP binding, Helicase conserved C-terminal domain, DEAD/DEAH box helicase, Helicase associated domain (HA2), AAA domain, KaiC…	1	0	0	0	1	0	RNA
Contig7724.0.0.g58	C17orf85a	OG004460:	Contig7724.0.0.g58, Contig7724, Contig7724.0.0:38-1167, 13385, Protein of unknown function (DUF2414), , Protein of unknown function (DUF2414)	1	0	0	0	0	0	RNA
Contig274.0.1.g12	C17orf85b	OG004460:	Contig274.0.1.g12, Contig274, Contig274.0.1:4386-5447, 3858, Protein of unknown function (DUF2414), , Protein of unknown function (DUF2414)	1	0	0	0	0	0	RNA
Contig20847.0.1.g97	PIH1D1	OG004472:	Contig20847.0.1.g97, Contig20847, Contig20847.0.1:93-1311, 4907, pre-RNA processing PIH1/Nop17, MHC class II protein complex, membrane, antigen processing and presentation, immune response, pre-RNA processing PIH1/Nop17, Class II histocompatibility antigen, alpha domain	1	0	0	0	0	0	RNA
Contig16524.0.g89	EMB2738	OG004642:	Contig16524.0.g89, Contig16524, Contig16524.0:85-2609, 9387, 50S ribosome-binding GTPase, integral component of membrane, ferrous iron transport, ferrous iron transmembrane transporter activity, intracellular, small GTPase mediated signal transduction, GTP binding, GTPase activity, nucleotide binding, cellular amino acid biosynthetic process, RNA helicase activity, RNA binding, nucleotide phospha…	1	0	0	0	0	0	RNA
Contig4615.0.1.g79	SP2L	OG004658:	Contig4615.0.1.g79, Contig4615, Contig4615.0.1:998-4065, 186, Vacuolar 14 Fab1-binding region, , Vacuolar 14 Fab1-binding region, PAP2 superfamily, Domain of unknown function (DUF4381)	1	0	0	0	0	0	RNA
Contig14494.0.g90	RBM48	OG004663:	Contig14494.0.g90, Contig14494, Contig14494.0:79-545, 3047, TATA element modulatory factor 1 TATA binding, condensed nuclear chromosome, reciprocal meiotic recombination, proton-transporting two-sector ATPase complex, proton-transporting domain, ATP hydrolysis coupled proton transport, hydrogen ion transmembrane transporter activity, viral capsid, structural molecule activity, TATA element modula…	1	0	0	0	0	0	RNA
Contig21986.0.g57	C9orf156	OG004758:	Contig21986.0.g57, Contig21986, Contig21986.0:422-1836, 24083, Uncharacterised protein family UPF0066, cytoplasm, arginyl-tRNA aminoacylation, ATP binding, arginine-tRNA ligase activity, nucleotide binding, Uncharacterised protein family UPF0066, Arginyl tRNA synthetase N terminal domain	1	0	0	0	0	0	RNA
Contig3977.0.g97	XPOT	OG004761:	Contig3977.0.g97, Contig3977, Contig3977.0:310-5506, 11475, Exportin 1-like protein, , Exportin 1-like protein, Leucine Rich repeats (2 copies)	1	0	0	0	0	0	RNA
Contig3524.0.g37	NOP2L	OG004790:	Contig3524.0.g37, Contig3524, Contig3524.0:111-1472, 9225, NOL1/NOP2/sun family, tRNA methylation, tRNA (adenine-N1-)-methyltransferase activity, cellular protein modification process, protein-L-isoaspartate (D-aspartate) O-methyltransferase activity, 7-methylguanosine RNA capping, RNA methylation, methyltransferase activity, NOL1/NOP2/sun family, Methyltransferase domain, ubiE/COQ5 methyltransfe…	1	0	0	0	0	0	RNA
Contig17487.0.g99	DRH38	OG004797:	Contig17487.0.g99, Contig17487, Contig17487.0:90-2715, 5015, Helicase associated domain (HA2), helicase activity, ATP-dependent helicase activity, ATP binding, nucleic acid binding, intracellular, small GTPase mediated signal transduction, GTP binding, Helicase associated domain (HA2), Helicase conserved C-terminal domain, DEAD/DEAH box helicase, Oligonucleotide/oligosaccharide-binding (OB)-fold,…	1	0	0	0	0	0	RNA
Contig18774.0.g48	PYM	OG004829:	Contig18774.0.g48, Contig18774, Contig18774.0:261-1664, 19850, Mago binding, protein binding, Mago binding, ORF6N domain, Topoisomerase II-associated protein PAT1	1	0	0	0	0	0	RNA
Contig8661.0.g92	RPL7L1	OG004836:	Contig8661.0.g92, Contig8661, Contig8661.0:156-1129, 4714, Ribosomal protein L30p/L7e, ribosome, translation, structural constituent of ribosome, Ribosomal protein L30p/L7e, Domain of unknown function (DUF4289), Fungal ubiquitin-associated domain	1	0	0	0	0	0	RNA
Contig17429.0.g94	CCRN4L	OG004864:	Contig17429.0.g94, Contig17429, Contig17429.0:85-976, 10728, Endonuclease/Exonuclease/phosphatase family, protein phosphorylation, ATP binding, protein serine/threonine kinase activity, Endonuclease/Exonuclease/phosphatase family, Alpha-kinase family, Domain of unknown function (DUF955), Protein of unknown function (DUF619)	1	0	0	0	0	0	RNA
Contig22291.0.g21	FMR1	OG004939:	Contig22291.0.g21, Contig22291, Contig22291.0:131-1678, 16268, KH domain, RNA binding, KH domain, Agenet domain, NusA-like KH domain	1	0	0	0	0	0	RNA
Contig12355.0.g58	RTCBa	OG004968:	Contig12355.0.g58, Contig12355, Contig12355.0:965-2809, 7322, Uncharacterized protein family UPF0027, , Uncharacterized protein family UPF0027	1	0	0	0	0	0	RNA
Contig7653.0.g61	RTCBb	OG004968:	Contig7653.0.g61, Contig7653, Contig7653.0:64-676, 23247, Uncharacterized protein family UPF0027, , Uncharacterized protein family UPF0027	1	0	0	0	0	0	RNA
Contig21557.0.1.g101	CWC2	OG005018:	Contig21557.0.1.g101, Contig21557, Contig21557.0.1:914-2705, 750, hypothetical protein, ,	1	0	0	0	0	0	RNA
Contig15876.0.g100	RRM31a	OG005024:	Contig15876.0.g100, Contig15876, Contig15876.0:2187-4074, 1296, RNA recognition motif. (a.k.a. RRM, RBD, or RNP domain), nucleic acid binding, protein binding, RNA recognition motif (a k a RRM, RBD, or RNP domain), RNA recognition motif (a k a RRM, RBD, or RNP domain), Domain of unknown function (DUF1768), FHA domain, Protein of unknown function (DUF3939)	1	0	0	0	0	0	RNA
Contig3470.0.g101	RRM31b	OG005024:	Contig3470.0.g101, Contig3470, Contig3470.0:2176-4063, 1071, RNA recognition motif. (a.k.a. RRM, RBD, or RNP domain), nucleic acid binding, protein binding, RNA recognition motif (a k a RRM, RBD, or RNP domain), RNA recognition motif (a k a RRM, RBD, or RNP domain), Domain of unknown function (DUF1768), FHA domain, Protein of unknown function (DUF3939)	1	0	0	0	0	0	RNA
Contig661.0.g52	RRM33	OG005062:	Contig661.0.g52, Contig661, Contig661.0:190-4151, 3119, RNA recognition motif (a.k.a. RRM, RBD, or RNP domain), nucleic acid binding, RNA recognition motif (a k a RRM, RBD, or RNP domain), RNA recognition motif (a k a RRM, RBD, or RNP domain), RNA polymerase II-binding domain	1	0	0	0	0	0	RNA
Contig19598.0.0.g10	DDXH1	OG005076:	Contig19598.0.0.g10, Contig19598, Contig19598.0.0:121-2678, 11828, AAA domain, helicase activity, ATP-dependent helicase activity, nucleic acid binding, hydrolase activity, DNA binding, ATP binding, AAA domain, Part of AAA domain, La domain, Viral (Superfamily 1) RNA helicase, Uncharacterized conserved protein (DUF2075), Helicase, DEAD/DEAH box helicase, PhoH-like protein, Type III restriction en…	1	0	0	0	0	0	RNA
Contig10578.0.g77	HMGB	OG005143:	Contig10578.0.g77, Contig10578, Contig10578.0:3067-4218, 9588, HMG (high mobility group) box, protein binding, HMG (high mobility group) box, Domain of unknown function (DUF1898), Protein of unknown function (DUF1074), Tetratricopeptide repeat, YABBY protein	1	0	0	0	0	0	RNA
Contig19665.0.g106	RRP7L	OG005163:	Contig19665.0.g106, Contig19665, Contig19665.0:115-1210, 11587, Ribosomal RNA-processing protein 7 (RRP7), , Ribosomal RNA-processing protein 7 (RRP7), Inositol phosphatase	1	0	0	0	0	0	RNA
Contig11787.0.g47	PRP24	OG005376:	Contig11787.0.g47, Contig11787, Contig11787.0:2583-3671, 16294, RNA recognition motif. (a.k.a. RRM, RBD, or RNP domain), nucleic acid binding, RNA recognition motif (a k a RRM, RBD, or RNP domain), RNA recognition motif (a k a RRM, RBD, or RNP domain)	1	0	0	0	0	0	RNA
Contig18810.0.g89	DDXH2	OG005418:	Contig18810.0.g89, Contig18810, Contig18810.0:88-1717, 24445, ATPase family associated with various cellular activities (AAA), , ATPase family associated with various cellular activities (AAA), Holliday junction DNA helicase ruvB N-terminus, AAA domain, AAA domain (dynein-related subfamily), Archaeal ATPase, Zeta toxin, NACHT domain, Rad17 cell cycle checkpoint protein, AAA ATPase domain, AAA dom…	1	0	0	0	0	0	RNA
Contig6494.0.g44	RNPC3	OG005533:	Contig6494.0.g44, Contig6494, Contig6494.0:2512-3720, 4766, RNA recognition motif. (a.k.a. RRM, RBD, or RNP domain), nucleic acid binding, nucleus, chromosome, centromeric region, mitotic nuclear division, cell cycle, RNA recognition motif (a k a RRM, RBD, or RNP domain), RNA recognition motif (a k a RRM, RBD, or RNP domain), Repeat of unknown function (DUF1220), Mis12 protein, Sister chromatid c…	1	0	0	0	0	0	RNA
Contig20200.0.g58	CNOT10	OG005542:	Contig20200.0.g58, Contig20200, Contig20200.0:82-3276, 8072, TPR repeat, protein binding, TPR repeat, Tetratricopeptide repeat, Anaphase-promoting complex, cyclosome, subunit 3	1	0	0	0	0	0	RNA
Contig218.1.g104	RC3H2	OG005782:	Contig218.1.g104, Contig218, Contig218.1:101-1613, 13923, TLD, metal ion binding, transport, oxygen transporter activity, TLD, Ring finger domain, Zinc finger, C3HC4 type (RING finger), FYVE zinc finger, Baculovirus immediate-early protein (IE-0), Hemocyanin, copper containing domain, RING-H2 zinc finger, RING-type zinc-finger, LisH dimerisation motif	1	0	0	0	0	0	RNA
Contig356.0.g103	NRP1	OG005925:	Contig356.0.g103, Contig356, Contig356.0:180-2405, 3727, hypothetical protein, ,	1	0	0	0	0	0	RNA
Contig20140.0.g26	UBXN11	OG005926:	Contig20140.0.g26, Contig20140, Contig20140.0:80-1442, 3761, SEP domain, protein binding, cytoplasm, seryl-tRNA aminoacylation, ATP binding, serine-tRNA ligase activity, nucleotide binding, regulation of transcription, DNA-templated, protein dimerization activity, sequence-specific DNA binding, sequence-specific DNA binding transcription factor activity, integral component of membrane, mitochondr…	1	0	0	0	0	0	RNA
Contig18191.0.g17	RRM30	OG005932:	Contig18191.0.g17, Contig18191, Contig18191.0:95-1307, 4098, RNA recognition motif. (a.k.a. RRM, RBD, or RNP domain), nucleic acid binding, RNA recognition motif (a k a RRM, RBD, or RNP domain), RNA recognition motif (a k a RRM, RBD, or RNP domain)	1	0	0	0	0	0	RNA
Contig14682.0.g35	DDXH3	OG005976:	Contig14682.0.g35, Contig14682, Contig14682.0:240-2544, 7404, Zinc-finger double domain, intracellular, zinc ion binding, Zinc-finger double domain, Zinc finger, C2H2 type, C2H2-type zinc finger, Zinc-binding, Transposase-associated domain, Zinc-finger of C2H2 type, AAA domain, Zinc-finger double-stranded RNA-binding	1	0	0	0	0	0	RNA
Contig18889.0.g35	PET127	OG005993:	Contig18889.0.g35, Contig18889, Contig18889.0:106-2323, 6734, Mitochondrial protein Pet127, , Mitochondrial protein Pet127, Protein of unknown function DUF91	1	0	0	0	0	0	RNA
Contig3793.0.g36	ALBA3	OG006022:	Contig3793.0.g36, Contig3793, Contig3793.0:130-1027, 9766, Alba, nucleic acid binding, Alba	1	0	0	0	0	0	RNA
Contig2840.0.g48	RRMX1	OG006151:	Contig2840.0.g48, Contig2840, Contig2840.0:1187-2578, 16404, RNA recognition motif (a.k.a. RRM, RBD, or RNP domain), nucleic acid binding, RNA recognition motif (a k a RRM, RBD, or RNP domain), RNA recognition motif (a k a RRM, RBD, or RNP domain), Nup53/35/40-type RNA recognition motif, BRCA1-associated protein 2	1	0	0	0	0	0	RNA
Contig5669.0.0.g96	RRM10	OG006202:	Contig5669.0.0.g96, Contig5669, Contig5669.0.0:81-1358, 20211, RNA recognition motif. (a.k.a. RRM, RBD, or RNP domain), nucleic acid binding, RNA recognition motif (a k a RRM, RBD, or RNP domain), RNA recognition motif (a k a RRM, RBD, or RNP domain), Segment polarity protein dishevelled (Dsh) C terminal	1	0	0	0	0	0	RNA
Contig13519.0.g91	ZGRF1	OG006488:	Contig13519.0.g91, Contig13519, Contig13519.0:144-4420, 24555, AAA domain, , AAA domain, Protein of unknown function (DUF2439), Viral (Superfamily 1) RNA helicase, Family description, Part of AAA domain, AAA ATPase domain	1	0	0	0	0	0	RNA
Contig22890.0.g59	CMSS1	OG006577:	Contig22890.0.g59, Contig22890, Contig22890.0:79-949, 21149, hypothetical protein, ,	1	0	0	0	0	0	RNA
Contig18537.0.g58	DNJ22	OG006648:	Contig18537.0.g58, Contig18537, Contig18537.0:1222-2116, 5735, DnaJ domain, heat shock protein binding, nucleic acid binding, DnaJ domain, RNA recognition motif (a k a RRM, RBD, or RNP domain), RNA recognition motif (a k a RRM, RBD, or RNP domain), Limkain b1, Sox C-terminal transactivation domain, Protein of unknown function (DUF1003)	1	0	0	0	0	0	RNA
Contig7534.0.g66	RRMX2	OG007126:	Contig7534.0.g66, Contig7534, Contig7534.0:167-4291, 1591, RNA recognition motif 2, nucleic acid binding, RNA recognition motif 2, RNA recognition motif (a k a RRM, RBD, or RNP domain), RNA recognition motif (a k a RRM, RBD, or RNP domain)	1	0	0	0	0	0	RNA
Contig13469.0.g36	GAR1a	OG007219:	Contig13469.0.g36, Contig13469, Contig13469.0:570-1656, 21454, Gar1/Naf1 RNA binding region, ribosome biogenesis, snRNA pseudouridine synthesis, snoRNA binding, Gar1/Naf1 RNA binding region	1	0	0	0	0	0	RNA
Contig148.0.g12	GAR1b	OG007219:	Contig148.0.g12, Contig148, Contig148.0:186-1272, 7712, Gar1/Naf1 RNA binding region, ribosome biogenesis, snRNA pseudouridine synthesis, snoRNA binding, Gar1/Naf1 RNA binding region	1	0	0	0	0	0	RNA
Contig9091.0.g11	GAR1c	OG007219:	Contig9091.0.g11, Contig9091, Contig9091.0:184-1267, 3517, Gar1/Naf1 RNA binding region, ribosome biogenesis, snRNA pseudouridine synthesis, snoRNA binding, Gar1/Naf1 RNA binding region	1	0	0	0	0	0	RNA
Contig20282.0.g54	RRMX3	OG007345:	Contig20282.0.g54, Contig20282, Contig20282.0:1498-2801, 7202, RNA recognition motif. (a.k.a. RRM, RBD, or RNP domain), nucleic acid binding, RNA recognition motif (a k a RRM, RBD, or RNP domain), RNA recognition motif (a k a RRM, RBD, or RNP domain), Limkain b1	1	0	0	0	0	0	RNA
Contig13840.0.g93	RRMX4	OG007345:	Contig13840.0.g93, Contig13840, Contig13840.0:1498-2826, 24449, RNA recognition motif. (a.k.a. RRM, RBD, or RNP domain), , RNA recognition motif (a k a RRM, RBD, or RNP domain), RNA recognition motif (a k a RRM, RBD, or RNP domain), Limkain b1	1	0	0	0	0	0	RNA
Contig47.0.g79	ZFD1a	OG007589:	Contig47.0.g79, Contig47, Contig47.0:57-1659, 22168, Zinc-finger double domain, intracellular, zinc ion binding, Zinc-finger double domain, Zinc finger, C2H2 type, Zinc-finger of C2H2 type, Zinc-finger double-stranded RNA-binding, C2H2-type zinc finger, Neurogenesis glycoprotein	1	0	0	0	0	0	RNA
Contig8421.0.g25	ZFD1b	OG007589:	Contig8421.0.g25, Contig8421, Contig8421.0:784-1285, 20051, Zinc-finger double domain, intracellular, zinc ion binding, Zinc-finger double domain, Zinc finger, C2H2 type, Pneumovirus M2 protein	1	0	0	0	0	0	RNA
Contig14886.0.g53	DDXH4	OG008729:	Contig14886.0.g53, Contig14886, Contig14886.0:99-2689, 20601, Ras family, intracellular, small GTPase mediated signal transduction, cytoplasm, nucleus, GTP binding, GTPase activity, RNA helicase activity, RNA binding, ATPase activity, ATP binding, Ras family, Miro-like protein, PhoD-like phosphatase, ADP-ribosylation factor family, 50S ribosome-binding GTPase, Gtr1/RagA G protein conserved region…	1	0	0	0	0	0	RNA
Contig20772.0.g66	DDXH5	OG008729:	Contig20772.0.g66, Contig20772, Contig20772.0:99-2693, 715, Ras family, intracellular, small GTPase mediated signal transduction, cytoplasm, nucleus, GTP binding, GTPase activity, RNA helicase activity, RNA binding, ATPase activity, ATP binding, Ras family, Miro-like protein, PhoD-like phosphatase, ADP-ribosylation factor family, 50S ribosome-binding GTPase, Elongation factor Tu GTP binding domai…	1	0	0	0	0	0	RNA
Contig612.1.g101	RRMX5	OG008805:	Contig612.1.g101, Contig612, Contig612.1:81-2923, 14472, RNA recognition motif. (a.k.a. RRM, RBD, or RNP domain), nucleic acid binding, RNA recognition motif (a k a RRM, RBD, or RNP domain)	1	0	0	0	0	0	RNA
Contig20685.0.g96	OTIWI8	OG008954:	Contig20685.0.g96, Contig20685, Contig20685.0:466-3119, 3163, Piwi domain, protein binding, Piwi domain, PAZ domain, Domain of unknown function (DUF1785), Possibl zinc metallo-peptidase	1	0	0	0	0	0	RNA
Contig2358.0.g74	RRMX6	OG009389:	Contig2358.0.g74, Contig2358, Contig2358.0:592-3077, 11452, RNA recognition motif (a.k.a. RRM, RBD, or RNP domain), nucleic acid binding, cytoplasm, nucleus, mRNA catabolic process, metal ion binding, poly(A)-specific ribonuclease activity, RNA binding, RNA recognition motif (a k a RRM, RBD, or RNP domain), RNA recognition motif (a k a RRM, RBD, or RNP domain), RNA binding domain	1	0	0	0	0	0	RNA
Contig21833.0.g89	RRMX7	OG009389:	Contig21833.0.g89, Contig21833, Contig21833.0:592-3077, 9155, RNA recognition motif (a.k.a. RRM, RBD, or RNP domain), nucleic acid binding, cytoplasm, nucleus, mRNA catabolic process, metal ion binding, poly(A)-specific ribonuclease activity, RNA binding, RNA recognition motif (a k a RRM, RBD, or RNP domain), RNA recognition motif (a k a RRM, RBD, or RNP domain), RNA binding domain	1	0	0	0	0	0	RNA
Contig19536.0.g60	OTIWI5	OG009607:	Contig19536.0.g60, Contig19536, Contig19536.0:144-2772, 12522, Piwi domain, protein binding, Piwi domain, PAZ domain, Domain of unknown function (DUF1785)	1	0	0	0	0	0	RNA
Contig526.1.g121	DDXH6	OG009701:	Contig526.1.g121, Contig526, Contig526.1:112-1493, 14353, DEAD/DEAH box helicase, ATP-dependent helicase activity, helicase activity, nucleic acid binding, hydrolase activity, ATP binding, DNA binding, DEAD/DEAH box helicase, Helicase conserved C-terminal domain, Type III restriction enzyme, res subunit, Terminase-like family, AAA domain	1	0	0	0	0	0	RNA
Contig609.1.g98	DDXH7	OG009707:	Contig609.1.g98, Contig609, Contig609.1:46-1617, 14469, ATPase family associated with various cellular activities (AAA), ADP binding, intracellular, small GTPase mediated signal transduction, GTP binding, chaperone mediated protein folding requiring cofactor, ATPase activity, ATP binding, RNA helicase activity, RNA binding, ATPase family associated with various cellular activities (AAA), AAA doma…	1	0	0	0	0	0	RNA
Contig1010.1.g86	DDXH8	OG009725:	Contig1010.1.g86, Contig1010, Contig1010.1:196-2826, 15020, ATPase family associated with various cellular activities (AAA), DNA recombination, DNA repair, four-way junction helicase activity, ATPase activity, ADP binding, ATP binding, RNA helicase activity, RNA binding, chlorophyll biosynthetic process, photosynthesis, magnesium chelatase activity, ATPase family associated with various cellular …	1	0	0	0	0	0	RNA
Contig1306.1.g91	RRMX8	OG009745:	Contig1306.1.g91, Contig1306, Contig1306.1:395-3945, 15521, RNA recognition motif. (a.k.a. RRM, RBD, or RNP domain), nucleic acid binding, RNA recognition motif (a k a RRM, RBD, or RNP domain)	1	0	0	0	0	0	RNA
Contig11260.0.g15	RRMX9	OG009922:	Contig11260.0.g15, Contig11260, Contig11260.0:231-3172, 21881, RNA recognition motif. (a.k.a. RRM, RBD, or RNP domain), , RNA recognition motif (a k a RRM, RBD, or RNP domain), Prokaryotic RING finger family 1	1	0	0	0	0	0	RNA
Contig12713.0.g71	RRMX10	OG009922:	Contig12713.0.g71, Contig12713, Contig12713.0:148-2850, 23662, RNA recognition motif. (a.k.a. RRM, RBD, or RNP domain), , RNA recognition motif (a k a RRM, RBD, or RNP domain)	1	0	0	0	0	0	RNA
Contig17470.0.g65	ZFD2a	OG011209:	Contig17470.0.g65, Contig17470, Contig17470.0:97-1561, 65, Zinc-finger double domain, intracellular, zinc ion binding, Zinc-finger double domain, Zinc-finger double-stranded RNA-binding, C2H2-type zinc finger, Zinc finger, C2H2 type, Zinc-finger of C2H2 type, C2H2 type zinc-finger (2 copies)	1	0	0	0	0	0	RNA
Contig8045.0.g48	ZFD2b	OG011300:	Contig8045.0.g48, Contig8045, Contig8045.0:103-2286, 477, Nuclear RNA-splicing-associated protein, , Nuclear RNA-splicing-associated protein	1	0	0	0	0	0	RNA
Contig10427.0.g78	DDXH9	OG011323:	Contig10427.0.g78, Contig10427, Contig10427.0:106-1291, 619, tRNA ligase kinase domain, tRNA splicing, via endonucleolytic cleavage and ligation, RNA ligase (ATP) activity, ATP binding, DNA recombination, DNA repair, four-way junction helicase activity, tRNA ligase kinase domain, AAA domain, ATPase family associated with various cellular activities (AAA), Holliday junction DNA helicase ruvB N-ter…	1	0	0	0	0	0	RNA
Contig22282.0.g12	ALBA4	OG011375:	Contig22282.0.g12, Contig22282, Contig22282.0:277-1684, 870, Alba, nucleic acid binding, Alba, Rpp20 subunit of nuclear RNase MRP and P	1	0	0	0	0	0	RNA
Contig1722.0.0.g34	RRMX11	OG011420:	Contig1722.0.0.g34, Contig1722, Contig1722.0.0:490-2778, 1118, RNA recognition motif. (a.k.a. RRM, RBD, or RNP domain), nucleic acid binding, RNA binding, RNA recognition motif (a k a RRM, RBD, or RNP domain), RNA recognition motif (a k a RRM, RBD, or RNP domain), Poly-adenylate binding protein, unique domain	1	0	0	0	0	0	RNA
Contig18218.0.g6	DSRBD1	OG011434:	Contig18218.0.g6, Contig18218, Contig18218.0:217-2288, 1202, Double-stranded RNA binding motif, intracellular, double-stranded RNA binding, nucleus, zinc ion binding, Double-stranded RNA binding motif, NOA36 protein	1	0	0	0	0	0	RNA
Contig17006.0.g35	RRMX12	OG011584:	Contig17006.0.g35, Contig17006, Contig17006.0:120-1287, 1884, RNA recognition motif. (a.k.a. RRM, RBD, or RNP domain), nucleic acid binding, RNA recognition motif (a k a RRM, RBD, or RNP domain), RNA recognition motif (a k a RRM, RBD, or RNP domain)	1	0	0	0	0	0	RNA
Contig13305.0.g95	ZFDD1	OG011776:	Contig13305.0.g95, Contig13305, Contig13305.0:133-2146, 2833, Zinc-finger double domain, intracellular, zinc ion binding, nucleus, DNA repair, Zinc-finger double domain, Zinc finger, C2H2 type, C2H2-type zinc finger, Zinc-finger of C2H2 type, Zinc-finger double-stranded RNA-binding, CHORD, CGNR zinc finger, TFIIH C1-like domain	0	0	1	0	0	0	DNA
Contig17322.0.g16	DDXH10	OG011803:	Contig17322.0.g16, Contig17322, Contig17322.0:163-4369, 2973, ABC transporter, GTPase activity, RNA helicase activity, RNA binding, intracellular, transport, GTP binding, ATPase activity, mismatch repair, mismatched DNA binding, kinase activity, nucleotide phosphatase activity, transferase activity, ATP binding, chlorophyll biosynthetic process, photosynthesis, magnesium chelatase activity, ABC t…	1	0	0	0	0	0	RNA
Contig3127.0.3.g31	RRMX13	OG012220:	Contig3127.0.3.g31, Contig3127, Contig3127.0.3:45-5575, 5062, RNA recognition motif. (a.k.a. RRM, RBD, or RNP domain), nucleic acid binding, RNA recognition motif (a k a RRM, RBD, or RNP domain), RNA recognition motif (a k a RRM, RBD, or RNP domain)	1	0	0	0	0	0	RNA
Contig637.0.g43	RRMX14	OG012611:	Contig637.0.g43, Contig637, Contig637.0:127-1000, 6742, RNA recognition motif. (a.k.a. RRM, RBD, or RNP domain), nucleic acid binding, cellular component movement, phosphorelay signal transduction system, protein histidine kinase activity, phosphorelay sensor kinase activity, RNA recognition motif (a k a RRM, RBD, or RNP domain), RNA recognition motif (a k a RRM, RBD, or RNP domain), P2 response …	1	0	0	0	0	0	RNA
Contig20890.0.g83	RRMX15	OG012651:	Contig20890.0.g83, Contig20890, Contig20890.0:117-1565, 6886, RNA recognition motif. (a.k.a. RRM, RBD, or RNP domain), nucleic acid binding, RNA recognition motif (a k a RRM, RBD, or RNP domain), RNA recognition motif (a k a RRM, RBD, or RNP domain), RNA binding motif	1	0	0	0	0	0	RNA
Contig16493.0.g118	DSRBD2	OG012662:	Contig16493.0.g118, Contig16493, Contig16493.0:226-2509, 6921, Double-stranded RNA binding motif, intracellular, double-stranded RNA binding, Double-stranded RNA binding motif	1	0	0	0	0	0	RNA
Contig18734.0.g35	PUFX4	OG012677:	Contig18734.0.g35, Contig18734, Contig18734.0:515-3947, 6964, Pumilio-family RNA binding repeat, RNA binding, Pumilio-family RNA binding repeat	1	0	0	0	0	0	RNA
Contig19154.0.g87	DDXH11	OG012778:	Contig19154.0.g87, Contig19154, Contig19154.0:98-1008, 7456, Ras family, intracellular, small GTPase mediated signal transduction, cytoplasm, nucleus, GTPase activity, cell cycle, GTP binding, RNA helicase activity, RNA binding, Ras family, Miro-like protein, ADP-ribosylation factor family, Gtr1/RagA G protein conserved region, 50S ribosome-binding GTPase, Protein of unknown function, DUF258, AAA…	1	0	0	0	0	0	RNA
Contig6679.0.g52	DDXH12	OG012876:	Contig6679.0.g52, Contig6679, Contig6679.0:117-645, 7970, Man1-Src1p-C-terminal domain, integral component of nuclear inner membrane, integral component of membrane, G-protein coupled receptor signaling pathway, ion transport, membrane, Man1-Src1p-C-terminal domain, Rifin/stevor family, Uncharacterized protein conserved in bacteria (DUF2140), Oxygen tolerance, CoA-binding domain, Baculovirus 11 k…	1	0	0	0	0	0	RNA
Contig10721.0.g15	PTH2L	OG012977:	Contig10721.0.g15, Contig10721, Contig10721.0:229-805, 8343, Peptidyl-tRNA hydrolase PTH2, aminoacyl-tRNA hydrolase activity, Peptidyl-tRNA hydrolase PTH2, Bacteriophage abortive infection AbiH	1	0	0	0	0	0	RNA
Contig17852.0.g22	PAZD1	OG012994:	Contig17852.0.g22, Contig17852, Contig17852.0:184-1894, 8460, EF hand, , EF hand, EF-hand domain, Piwi/Argonaute/Zwille siRNA-binding domain	1	0	0	0	0	0	RNA
Contig243.0.g104	HEL1	OG013161:	Contig243.0.g104, Contig243, Contig243.0:66-3829, 9292, Helicase C-terminal domain, nucleobase-containing compound metabolic process, hydrolase activity, acting on acid anhydrides, in phosphorus-containing anhydrides, ATP-dependent DNA helicase activity, ATP-dependent helicase activity, nucleic acid binding, hydrolase activity, ATP binding, DNA binding, Helicase C-terminal domain, DEAD 2, DEAD/DE…	1	0	1	0	0	0	RNA
Contig19920.0.g100	PUFX5	OG013409:	Contig19920.0.g100, Contig19920, Contig19920.0:227-2950, 10391, Pumilio-family RNA binding repeat, RNA binding, Pumilio-family RNA binding repeat	1	0	0	0	0	0	RNA
Contig20822.0.g90	ALBA5	OG013447:	Contig20822.0.g90, Contig20822, Contig20822.0:238-1993, 10607, Alba, nucleic acid binding, Alba	1	0	0	0	0	0	RNA
Contig14229.0.g47	RRMX16	OG013482:	Contig14229.0.g47, Contig14229, Contig14229.0:161-1136, 10787, Zinc knuckle, zinc ion binding, nucleic acid binding, transferase activity, transferring phosphorus-containing groups, ATP binding, viral capsid assembly, exodeoxyribonuclease VII activity, Zinc knuckle, RNA recognition motif (a k a RRM, RBD, or RNP domain), RNA recognition motif (a k a RRM, RBD, or RNP domain), Kinase/pyrophosphoryla…	1	0	0	0	0	0	RNA
Contig9417.0.g16	DDXH13	OG013612:	Contig9417.0.g16, Contig9417, Contig9417.0:243-3804, 11394, AAA domain, ATP-dependent helicase activity, nucleic acid binding, intracellular, transport, ATP binding, AAA domain, DEAD/DEAH box helicase, NACHT domain, PhoH-like protein, Type II/IV secretion system protein	1	0	0	0	0	0	RNA
Contig80.0.1.g113	DDXH14	OG013674:	Contig80.0.1.g113, Contig80, Contig80.0.1:1593-6145, 11713, ABC transporter transmembrane region, transmembrane transport, ATPase activity, coupled to transmembrane movement of substances, ATPase activity, small GTPase mediated signal transduction, ATP-dependent helicase activity, nucleic acid binding, integral component of membrane, cell division, chromosome segregation, cell cycle, DNA binding,…	1	0	0	0	0	0	RNA
Contig21631.0.g17	OTIWI6	OG013695:	Contig21631.0.g17, Contig21631, Contig21631.0:161-2795, 11835, Piwi domain, protein binding, outer membrane, pilus assembly, Piwi domain, PAZ domain, Secretin N-terminal domain	1	0	0	0	0	0	RNA
Contig12175.0.g53	PUFX6	OG013814:	Contig12175.0.g53, Contig12175, Contig12175.0:204-3043, 12306, Pumilio-family RNA binding repeat, RNA binding, Pumilio-family RNA binding repeat	1	0	0	0	0	0	RNA
Contig22056.0.g50	PAPL1	OG014030:	Contig22056.0.g50, Contig22056, Contig22056.0:1705-3703, 13487, Poly(A) polymerase central domain, transcription, DNA-templated, nucleus, RNA polyadenylation, polynucleotide adenylyltransferase activity, RNA binding, Poly(A) polymerase central domain, Poly(A) polymerase predicted RNA binding domain	1	0	0	0	0	0	RNA
Contig93.1.g72	DDXH15	OG014101:	Contig93.1.g72, Contig93, Contig93.1:1225-1871, 13752, AAA domain, glycogen biosynthetic process, glycogen (starch) synthase activity, integral component of mitochondrial inner membrane, positive regulation of autophagy, cell cycle, microtubule, microtubule cytoskeleton organization, bacterial-type flagellum, cell adhesion, protein import into nucleus, microtubule-based flagellum, cell motility, …	1	0	0	0	0	0	RNA
Contig947.1.g10	OTIWI10	OG014420:	Contig947.1.g10, Contig947, Contig947.1:4166-6737, 14944, Piwi domain, protein binding, Piwi domain, PAZ domain	1	0	0	0	0	0	RNA
Contig1362.1.g28	PUFX7	OG014580:	Contig1362.1.g28, Contig1362, Contig1362.1:592-3862, 15590, Pumilio-family RNA binding repeat, RNA binding, Pumilio-family RNA binding repeat, Protein of unknown function (DUF445)	1	0	0	0	0	0	RNA
Contig18880.0.g19	RRMX17	OG014700:	Contig18880.0.g19, Contig18880, Contig18880.0:125-1378, 16047, RNA recognition motif. (a.k.a. RRM, RBD, or RNP domain), nucleic acid binding, RNA recognition motif (a k a RRM, RBD, or RNP domain), RNA recognition motif (a k a RRM, RBD, or RNP domain)	1	0	0	0	0	0	RNA
Contig317.0.g50	OTIWI11	OG014748:	Contig317.0.g50, Contig317, Contig317.0:147-3141, 16297, PAZ domain, protein binding, PAZ domain, Protein of unknown function (DUF2868)	1	0	0	0	0	0	RNA
Contig4277.0.g24	MUTS2	OG014811:	Contig4277.0.g24, Contig4277, Contig4277.0:165-1029, 16610, MutS domain III, mismatch repair, mismatched DNA binding, ATP binding, intracellular, zinc ion binding, MutS domain III, B-box zinc finger, tRNA nucleotidyltransferase domain 2 putative	0	0	1	0	0	0	DNA
Contig8790.0.g76	RSP1	OG014968:	Contig8790.0.g76, Contig8790, Contig8790.0:123-1080, 17303, Nuclear RNA-splicing-associated protein, , Nuclear RNA-splicing-associated protein	1	0	0	0	0	0	RNA
Contig3320.0.g49	DSRBD3	OG015043:	Contig3320.0.g49, Contig3320, Contig3320.0:207-1665, 17718, Double-stranded RNA binding motif, intracellular, double-stranded RNA binding, Double-stranded RNA binding motif	1	0	0	0	0	0	RNA
Contig19012.0.g62	ALBA6	OG015088:	Contig19012.0.g62, Contig19012, Contig19012.0:120-1932, 17937, Alba, nucleic acid binding, Alba	1	0	0	0	0	0	RNA
Contig17687.0.0.g37	DDXH16	OG015151:	Contig17687.0.0.g37, Contig17687, Contig17687.0.0:95-863, 18228, Ras family, intracellular, small GTPase mediated signal transduction, cytoplasm, nucleus, GTP binding, GTPase activity, ATP binding, RNA helicase activity, RNA binding, Ras family, Miro-like protein, ADP-ribosylation factor family, 50S ribosome-binding GTPase, Gtr1/RagA G protein conserved region, Elongation factor Tu GTP binding do…	1	0	0	0	0	0	RNA
Contig4501.0.g97	RRMX18	OG015171:	Contig4501.0.g97, Contig4501, Contig4501.0:177-2891, 18288, RNA recognition motif. (a.k.a. RRM, RBD, or RNP domain), nucleic acid binding, RNA recognition motif (a k a RRM, RBD, or RNP domain), RNA recognition motif (a k a RRM, RBD, or RNP domain)	1	0	0	0	0	0	RNA
Contig13133.0.g4	RRMX19	OG015175:	Contig13133.0.g4, Contig13133, Contig13133.0:63-3248, 18303, Domain of unknown function DUF221, membrane, Domain of unknown function DUF221, RNA recognition motif (a k a RRM, RBD, or RNP domain), IncA protein, Nucleopolyhedrovirus protein of unknown function (DUF912)	1	0	0	0	0	0	RNA
Contig10935.0.g109	PAZD2	OG015336:	Contig10935.0.g109, Contig10935, Contig10935.0:4380-6746, 19049, Autophagy-related protein 13, , Autophagy-related protein 13, Piwi/Argonaute/Zwille siRNA-binding domain	1	0	0	0	0	0	RNA
Contig19568.0.g85	RRMX20	OG015476:	Contig19568.0.g85, Contig19568, Contig19568.0:84-1509, 19784, RNA recognition motif. (a.k.a. RRM, RBD, or RNP domain), nucleic acid binding, RNA recognition motif (a k a RRM, RBD, or RNP domain), RNA recognition motif (a k a RRM, RBD, or RNP domain), Microtubule-binding protein MIP-T3, Peptidase family S64, Uncharacterized conserved protein (DUF2203)	1	0	0	0	0	0	RNA
Contig21600.0.g89	RRMX21	OG015645:	Contig21600.0.g89, Contig21600, Contig21600.0:527-3084, 20637, RNA recognition motif. (a.k.a. RRM, RBD, or RNP domain), nucleic acid binding, RNA recognition motif (a k a RRM, RBD, or RNP domain), RNA recognition motif (a k a RRM, RBD, or RNP domain)	1	0	0	0	0	0	RNA
Contig2008.0.g58	RRMX22	OG015788:	Contig2008.0.g58, Contig2008, Contig2008.0:135-1409, 21375, RNA recognition motif. (a.k.a. RRM, RBD, or RNP domain), nucleic acid binding, RNA recognition motif (a k a RRM, RBD, or RNP domain), RNA recognition motif (a k a RRM, RBD, or RNP domain), Histone lysine methyltransferase SET associated, SH3 domain of the SH3b1 type, Protein of unknown function (DUF1139)	1	0	0	0	0	0	RNA
Contig15169.0.g18	ALBA7	OG015798:	Contig15169.0.g18, Contig15169, Contig15169.0:181-1822, 21436, Alba, nucleic acid binding, Alba	1	0	0	0	0	0	RNA
Contig17597.0.g49	NOP14L	OG015829:	Contig17597.0.g49, Contig17597, Contig17597.0:111-1050, 21579, Nop14-like family, DNA replication initiation, aspartic-type endopeptidase activity, metal ion binding, DNA-directed RNA polymerase III complex, transcription from RNA polymerase III promoter, DNA-directed RNA polymerase activity, eukaryotic translation initiation factor 3 complex, translational initiation, translation initiation fact…	0	0	1	0	0	0	DNA
Contig20743.0.g34	DDXH17	OG015983:	Contig20743.0.g34, Contig20743, Contig20743.0:130-1914, 22332, AAA domain, transport, intracellular, small GTPase mediated signal transduction, GTP binding, RNA helicase activity, RNA binding, integral component of membrane, cell division, chromosome segregation, cell cycle, ATP binding, DNA binding, nucleotide binding, AAA domain, Archaeal ATPase, Type II/IV secretion system protein, AAA ATPase …	1	0	0	0	0	0	RNA
Contig284.0.g3	T2SS1	OG016340:	Contig284.0.g3, Contig284, Contig284.0:1627-2410, 24029, Type II secretion system (T2SS), protein M, extracellular transport, DNA replication, DNA helicase activity, cytoplasm, valyl-tRNA aminoacylation, ATP binding, valine-tRNA ligase activity, nucleotide binding, Type II secretion system (T2SS), protein M, Transcription factor/nuclear export subunit protein 2, DnaB-like helicase C terminal doma…	0	0	1	0	0	0	DNA
Contig13110.0.0.g67	DDXH18	OG016501:	Contig13110.0.0.g67, Contig13110, Contig13110.0.0:1441-2119, 24757, Ras family, , Ras family, Miro-like protein, ADP-ribosylation factor family, Gtr1/RagA G protein conserved region, Elongation factor Tu GTP binding domain, 50S ribosome-binding GTPase, Interferon-inducible GTPase (IIGP), G-protein alpha subunit, AAA domain, MjaII restriction endonuclease, RNA helicase, Septin, Protein of unknown …	1	0	0	0	0	0	RNA
Contig6954.0.g24	RRMX23	OG033886:	Contig6954.0.g24, Contig6954, Contig6954.0:6-658, 2406, Putative RRM domain, , Putative RRM domain, Protein of unknown function (DUF2823), Basic leucine-zipper C terminal	1	0	0	0	0	0	RNA
Contig6982.0.g48	DDXH19	OG034361:	Contig6982.0.g48, Contig6982, Contig6982.0:98-1091, 5304, Peptidyl-tRNA hydrolase PTH2, aminoacyl-tRNA hydrolase activity, protein binding, integral component of membrane, protein transport, protein transporter activity, Peptidyl-tRNA hydrolase PTH2, UBA/TS-N domain, FTO catalytic domain, Translocation protein Sec62, AAA domain	1	0	0	0	0	0	RNA
Contig21406.0.g79	ZFDSRBD1	OG034403:	Contig21406.0.g79, Contig21406, Contig21406.0:94-1264, 5638, Domain of unknown function DUF59, , Domain of unknown function DUF59, Protein of unknown function (DUF1447), Zinc-finger double-stranded RNA-binding, Zinc-finger of C2H2 type	1	0	0	0	0	0	RNA
Contig13843.0.g37	ALBA8	OG034616:	Contig13843.0.g37, Contig13843, Contig13843.0:148-2380, 6966, Alba, nucleic acid binding, Alba	1	0	0	0	0	0	RNA
Contig16125.0.2.g95	DDXH20	OG034638:	Contig16125.0.2.g95, Contig16125, Contig16125.0.2:38-1913, 7127, ABC transporter, integral component of membrane, transmembrane transport, transport, ATPase activity, coupled to transmembrane movement of substances, kinase activity, GTPase activity, ATPase activity, GTP binding, regulation of transcription, DNA-templated, transcription factor binding, ATP binding, RNA helicase activity, RNA bindi…	1	0	0	0	0	0	RNA
Contig14475.0.0.g26	DDXH21	OG035044:	Contig14475.0.0.g26, Contig14475, Contig14475.0.0:155-1084, 9537, DEAD/DEAH box helicase, ATP-dependent helicase activity, nucleic acid binding, hydrolase activity, ATP binding, DNA binding, DEAD/DEAH box helicase, Type III restriction enzyme, res subunit, Part of AAA domain, AAA domain, mRNA biogenesis factor	1	0	1	0	0	0	RNA
Contig10573.0.g71	HEL2	OG035054:	Contig10573.0.g71, Contig10573, Contig10573.0:198-2911, 9582, Helicase conserved C-terminal domain, helicase activity, ATP-dependent helicase activity, ATP binding, nucleic acid binding, DNA repair, DNA replication, ATP-dependent 3'-5' DNA helicase activity, Helicase conserved C-terminal domain, DEAD/DEAH box helicase, RQC domain	0	0	1	0	0	0	DNA
Contig672.1.g43	RPC31L1	OG035841:	Contig672.1.g43, Contig672, Contig672.1:2283-2835, 14555, DNA-directed RNA polymerase III subunit Rpc31, , DNA-directed RNA polymerase III subunit Rpc31	1	0	0	0	0	0	RNA
Contig4985.0.g20	TSB51	OG036603:	Contig4985.0.g20, Contig4985, Contig4985.0:31-1414, 19611, tRNA synthetase B5 domain, phenylalanyl-tRNA aminoacylation, ATP binding, RNA binding, magnesium ion binding, tRNA synthetase B5 domain	1	0	0	0	0	0	RNA
Contig7164.0.g70	ZFDSRBD2	OG036851:	Contig7164.0.g70, Contig7164, Contig7164.0:1196-2391, 21050, Zinc-finger double domain, intracellular, zinc ion binding, nucleus, regulation of transcription, DNA-templated, Zinc-finger double domain, Zinc finger, C2H2 type, Protein of unknown function DUF99, Zinc-finger of C2H2 type, Zinc-finger double-stranded RNA-binding, C2H2-type zinc finger, CITED	1	0	0	0	0	0	RNA
Contig5106.0.g88	RPDL1	OG037069:	Contig5106.0.g88, Contig5106, Contig5106.0:260-809, 22490, DNA-directed RNA polymerase delta subunit, transcription, DNA-templated, DNA binding, protein homotetramerization, cAMP response element binding protein binding, DNA-directed RNA polymerase delta subunit, Transducer of regulated CREB activity, N terminus	1	0	0	0	0	0	RNA
Contig5906.0.g59	DDXH22	OG037406:	Contig5906.0.g59, Contig5906, Contig5906.0:130-2306, 24523, SNF2 family N-terminal domain, , SNF2 family N-terminal domain, Helicase conserved C-terminal domain, DEAD/DEAH box helicase	1	0	0	0	0	0	RNA
Contig9792.0.g69	GTSF1a	OG001209:	Contig9792.0.g69, Contig9792, Contig9792.0:774-1551, 20184, U11-48K-like CHHC zinc finger, DNA binding, U11-48K-like CHHC zinc finger, Hemimethylated DNA-binding protein YccV like	1	0	0	0	1	0	RNA
Contig3956.0.g13	GTSF1b	OG001209:	Contig3956.0.g13, Contig3956, Contig3956.0:83-1066, 4823, U11-48K-like CHHC zinc finger, , U11-48K-like CHHC zinc finger, Protein of unknown function (DUF2812)	1	0	0	0	1	0	RNA
Contig9600.0.g89	GTSF1c	OG001209:	Contig9600.0.g89, Contig9600, Contig9600.0:241-1093, 11689, U11-48K-like CHHC zinc finger, , U11-48K-like CHHC zinc finger, Protein of unknown function (DUF2812)	1	0	0	0	1	0	RNA
Contig5211.0.g50	HEN1	OG003142:	Contig5211.0.g50, Contig5211, Contig5211.0:142-2333, 18037, hypothetical protein, ,	1	0	0	0	1	0	RNA
Contig18778.0.g41	ALKBH5a	OG003494:	Contig18778.0.g41, Contig18778, Contig18778.0:718-4858, 19843, hypothetical protein, ,	1	0	0	0	1	0	RNA
Contig17336.0.g99	ALKBH5b	OG003494:	Contig17336.0.g99, Contig17336, Contig17336.0:70-3313, 12245, AT hook motif, DNA binding, AT hook motif	1	0	0	0	1	0	RNA
Contig12701.0.0.g16	IME4a	OG001108:	Contig12701.0.0.g16, Contig12701, Contig12701.0.0:3373-5009, 23295, MT-A70, nucleobase-containing compound metabolic process, methyltransferase activity, MT-A70	1	0	0	0	1	0	RNA
Contig17486.0.g100	IME4b	OG001108:	Contig17486.0.g100, Contig17486, Contig17486.0:330-3297, 5016, MT-A70, nucleobase-containing compound metabolic process, methyltransferase activity, zinc ion binding, MT-A70, Zinc finger, ZZ type, Clr5 domain	1	0	0	0	1	0	RNA
Contig16314.0.g25	IME4c	OG001108:	Contig16314.0.g25, Contig16314, Contig16314.0:98-2195, 18858, MT-A70, nucleobase-containing compound metabolic process, methyltransferase activity, MT-A70	1	0	0	0	1	0	RNA
Contig637.1.g135	MEX1a	OG000322:	Contig637.1.g135, Contig637, Contig637.1:817-2119, 14506, Zinc finger C-x8-C-x5-C-x3-H type (and similar), zinc ion binding, nucleic acid binding, extracellular region, regulation of blood coagulation, cell adhesion, Zinc finger C-x8-C-x5-C-x3-H type (and similar), PA domain, Ornatin, LRV protein FeS4 cluster	1	0	0	0	1	0	RNA
Contig13200.0.g51	MEX1b	OG000322:	Contig13200.0.g51, Contig13200, Contig13200.0:157-1271, 19750, Zinc finger C-x8-C-x5-C-x3-H type (and similar), zinc ion binding, nucleic acid binding, Zinc finger C-x8-C-x5-C-x3-H type (and similar)	1	0	0	0	1	0	RNA
Contig631.0.g47	MEX1c	OG000322:	Contig631.0.g47, Contig631, Contig631.0:235-1196, 6746, Zinc finger C-x8-C-x5-C-x3-H type (and similar), zinc ion binding, nucleic acid binding, Zinc finger C-x8-C-x5-C-x3-H type (and similar)	1	0	0	0	1	0	RNA
Contig1335.1.g127	MEX1d	OG000322:	Contig1335.1.g127, Contig1335, Contig1335.1:338-1645, 15557, Zinc finger C-x8-C-x5-C-x3-H type (and similar), zinc ion binding, nucleic acid binding, Zinc finger C-x8-C-x5-C-x3-H type (and similar)	1	0	0	0	1	0	RNA
Contig9317.0.g3	MEX1e	OG000322:	Contig9317.0.g3, Contig9317, Contig9317.0:3964-5512, 432, Zinc finger C-x8-C-x5-C-x3-H type (and similar), zinc ion binding, nucleic acid binding, Zinc finger C-x8-C-x5-C-x3-H type (and similar)	1	0	0	0	1	0	RNA
Contig18486.0.g72	MEX1f	OG000322:	Contig18486.0.g72, Contig18486, Contig18486.0:183-1552, 16747, Zinc finger C-x8-C-x5-C-x3-H type (and similar), zinc ion binding, nucleic acid binding, RNA modification, 4 iron, 4 sulfur cluster binding, catalytic activity, Zinc finger C-x8-C-x5-C-x3-H type (and similar), Uncharacterized protein family UPF0004	1	0	0	0	1	0	RNA
Contig22304.0.g107	HMGB1a	OG000155:	Contig22304.0.g107, Contig22304, Contig22304.0:206-1565, 7807, HMG (high mobility group) box, protein binding, response to water, response to stress, integral component of membrane, cellular calcium ion homeostasis, ryanodine-sensitive calcium-release channel activity, metal ion binding, HMG (high mobility group) box, Domain of unknown function (DUF1898), Protein of unknown function (DUF1014), De…	0	0	1	1	1	0	DNA
Contig502.1.g89	HMGB1b	OG000155:	Contig502.1.g89, Contig502, Contig502.1:110-2805, 14321, HMG (high mobility group) box, protein binding, HMG (high mobility group) box, Domain of unknown function (DUF1898)	0	0	1	1	1	0	DNA
Contig17884.0.g118	HMGB1c	OG000155:	Contig17884.0.g118, Contig17884, Contig17884.0:187-2427, 5677, HMG (high mobility group) box, protein binding, nucleus, regulation of transcription, DNA-templated, hydrolase activity, acting on acid anhydrides, in phosphorus-containing anhydrides, zinc ion binding, ATP binding, DNA binding, HMG (high mobility group) box, Domain of unknown function (DUF1898), CHDNT (NUC034) domain, Protein of unkn…	0	0	1	1	1	0	DNA
Contig15560.0.g35	HMGB1d	OG000155:	Contig15560.0.g35, Contig15560, Contig15560.0:288-2985, 8473, HMG (high mobility group) box, protein binding, HMG (high mobility group) box, Domain of unknown function (DUF1898)	0	0	1	1	1	0	DNA
Contig4075.0.g7	HMGB1e	OG000155:	Contig4075.0.g7, Contig4075, Contig4075.0:235-3221, 8653, HMG (high mobility group) box, protein binding, nucleus, regulation of transcription, DNA-templated, hydrolase activity, acting on acid anhydrides, in phosphorus-containing anhydrides, zinc ion binding, ATP binding, DNA binding, HMG (high mobility group) box, Domain of unknown function (DUF1898), CHDNT (NUC034) domain	0	0	1	1	1	0	DNA
Contig851.1.g13	HMGB1f	OG000155:	Contig851.1.g13, Contig851, Contig851.1:221-3207, 14808, HMG (high mobility group) box, protein binding, nucleus, regulation of transcription, DNA-templated, hydrolase activity, acting on acid anhydrides, in phosphorus-containing anhydrides, zinc ion binding, ATP binding, DNA binding, HMG (high mobility group) box, Domain of unknown function (DUF1898), CHDNT (NUC034) domain	0	0	1	1	1	0	DNA
Contig19998.0.0.g51	HMGB1g	OG000155:	Contig19998.0.0.g51, Contig19998, Contig19998.0.0:962-1598, 18884, HMG (high mobility group) box, protein binding, intracellular, nucleic acid binding, nucleus, regulation of transcription, DNA-templated, sequence-specific DNA binding transcription factor activity, HMG (high mobility group) box, Domain of unknown function (DUF1898), KRAB box, Myc amino-terminal region	0	0	1	1	1	0	DNA
Contig12963.0.1.g3	HMGB1h	OG000155:	Contig12963.0.1.g3, Contig12963, Contig12963.0.1:77-1362, 5900, HMG (high mobility group) box, protein binding, nucleus, regulation of transcription, DNA-templated, hydrolase activity, acting on acid anhydrides, in phosphorus-containing anhydrides, zinc ion binding, ATP binding, DNA binding, HMG (high mobility group) box, Domain of unknown function (DUF1898), Protein of unknown function (DUF1074)…	0	0	1	1	1	0	DNA
Contig8508.0.g90	HMGB1i	OG000155:	Contig8508.0.g90, Contig8508, Contig8508.0:149-628, 7568, HMG (high mobility group) box, protein binding, extrachromosomal circular DNA, DNA recombination, DNA binding, mitochondrial proton-transporting ATP synthase complex, coupling factor F(o), ATP synthesis coupled proton transport, hydrogen ion transmembrane transporter activity, HMG (high mobility group) box, Domain of unknown function (DUF1…	0	0	1	1	1	0	DNA
Contig9501.0.g55	HMGB1j	OG000155:	Contig9501.0.g55, Contig9501, Contig9501.0:219-1312, 18995, HMG (high mobility group) box, protein binding, HMG (high mobility group) box, Domain of unknown function (DUF1898)	0	0	1	1	1	0	DNA
Contig17380.0.g43	FBX1a	OG000169:	Contig17380.0.g43, Contig17380, Contig17380.0:4024-5274, 21793, Leucine Rich repeat, protein binding, Leucine Rich repeat, Leucine Rich repeats (2 copies), Leucine Rich Repeat, Leucine rich repeat, FNIP Repeat, Domain of unknown function (DUF4033)	0	0	1	0	0	0	DNA
Contig18980.0.g97	FBX1b	OG000169:	Contig18980.0.g97, Contig18980, Contig18980.0:133-1495, 8856, Leucine rich repeat, , Leucine rich repeat, Leucine Rich repeat, Leucine Rich repeats (2 copies)	0	0	1	0	0	0	DNA
Contig12732.0.g62	PARP1a	OG000280:	Contig12732.0.g62, Contig12732, Contig12732.0:2291-4122, 20610, Poly(ADP-ribose) polymerase catalytic domain, NAD+ ADP-ribosyltransferase activity, Poly(ADP-ribose) polymerase catalytic domain	0	0	1	0	1	0	DNA
Contig15108.0.g27	PARP1b	OG000280:	Contig15108.0.g27, Contig15108, Contig15108.0:172-4579, 19400, Poly(ADP-ribose) polymerase catalytic domain, NAD+ ADP-ribosyltransferase activity, Poly(ADP-ribose) polymerase catalytic domain	0	0	1	0	1	0	DNA
Contig11469.0.g105	PARP1c	OG000280:	Contig11469.0.g105, Contig11469, Contig11469.0:184-3418, 2176, Poly(ADP-ribose) polymerase catalytic domain, NAD+ ADP-ribosyltransferase activity, RNA binding, Poly(ADP-ribose) polymerase catalytic domain, KH domain	0	0	1	0	1	0	DNA
Contig9473.0.g16	PARP1d	OG000280:	Contig9473.0.g16, Contig9473, Contig9473.0:247-2464, 5693, Poly(ADP-ribose) polymerase catalytic domain, NAD+ ADP-ribosyltransferase activity, Poly(ADP-ribose) polymerase catalytic domain	0	0	1	0	1	0	DNA
Contig7116.0.g1	PARP1e	OG000280:	Contig7116.0.g1, Contig7116, Contig7116.0:194-2390, 17455, Poly(ADP-ribose) polymerase catalytic domain, NAD+ ADP-ribosyltransferase activity, Poly(ADP-ribose) polymerase catalytic domain	0	0	1	0	1	0	DNA
Contig20263.0.g77	PARP1f	OG000280:	Contig20263.0.g77, Contig20263, Contig20263.0:237-2442, 1602, Poly(ADP-ribose) polymerase catalytic domain, NAD+ ADP-ribosyltransferase activity, Poly(ADP-ribose) polymerase catalytic domain	0	0	1	0	1	0	DNA
Contig4378.0.g77	PARP1g	OG000280:	Contig4378.0.g77, Contig4378, Contig4378.0:837-1691, 7006, Poly(ADP-ribose) polymerase catalytic domain, NAD+ ADP-ribosyltransferase activity, Poly(ADP-ribose) polymerase catalytic domain, Protein of unknown function (DUF3613)	0	0	1	0	1	0	DNA
Contig16914.0.g87	PARP1h	OG000280:	Contig16914.0.g87, Contig16914, Contig16914.0:219-3384, 7235, Poly(ADP-ribose) polymerase catalytic domain, NAD+ ADP-ribosyltransferase activity, Poly(ADP-ribose) polymerase catalytic domain	0	0	1	0	1	0	DNA
Contig354.0.g100	PARP1i	OG000280:	Contig354.0.g100, Contig354, Contig354.0:436-2653, 3724, Poly(ADP-ribose) polymerase catalytic domain, NAD+ ADP-ribosyltransferase activity, Poly(ADP-ribose) polymerase catalytic domain, O-Antigen ligase	0	0	1	0	1	0	DNA
Contig12227.0.g7	AURKB1a	OG000303:	Contig12227.0.g7, Contig12227, Contig12227.0:1293-3051, 5794, Protein kinase domain, ATP binding, protein phosphorylation, protein kinase activity, Protein kinase domain, Protein tyrosine kinase	0	0	1	0	1	0	DNA
Contig194.1.g73	AURKB1b	OG000303:	Contig194.1.g73, Contig194, Contig194.1:139-1162, 13892, Protein kinase domain, protein phosphorylation, protein kinase activity, membrane, lipopolysaccharide biosynthetic process, phosphotransferase activity, alcohol group as acceptor, ATP binding, Protein kinase domain, Protein tyrosine kinase, Lipopolysaccharide kinase (Kdo/WaaP) family	0	0	1	0	1	0	DNA
Contig898.1.g79	AURKB1c	OG000303:	Contig898.1.g79, Contig898, Contig898.1:3146-4805, 14874, Protein kinase domain, protein phosphorylation, protein kinase activity, membrane, lipopolysaccharide biosynthetic process, phosphotransferase activity, alcohol group as acceptor, ATP binding, Protein kinase domain, Protein tyrosine kinase, Lipopolysaccharide kinase (Kdo/WaaP) family, Phosphotransferase enzyme family	0	0	1	0	1	0	DNA
Contig20425.0.g74	REV1a	OG000327:	Contig20425.0.g74, Contig20425, Contig20425.0:152-2122, 11337, impB/mucB/samB family, DNA repair, DNA-directed DNA polymerase activity, damaged DNA binding, impB/mucB/samB family	0	0	1	0	1	0	DNA
Contig13920.0.g31	REV1b	OG000327:	Contig13920.0.g31, Contig13920, Contig13920.0:120-3759, 18864, impB/mucB/samB family, DNA repair, DNA-directed DNA polymerase activity, damaged DNA binding, impB/mucB/samB family, impB/mucB/samB family C-terminal, IMS family HHH motif	0	0	1	0	1	0	DNA
Contig19062.0.g75	REV1c	OG000327:	Contig19062.0.g75, Contig19062, Contig19062.0:49-2569, 8206, impB/mucB/samB family, DNA repair, DNA-directed DNA polymerase activity, damaged DNA binding, impB/mucB/samB family, impB/mucB/samB family C-terminal, IMS family HHH motif	0	0	1	0	1	0	DNA
Contig20812.0.0.g27	REV1d	OG000327:	Contig20812.0.0.g27, Contig20812, Contig20812.0.0:136-2890, 7834, impB/mucB/samB family, DNA repair, DNA-directed DNA polymerase activity, damaged DNA binding, impB/mucB/samB family, impB/mucB/samB family C-terminal, IMS family HHH motif	0	0	1	0	1	0	DNA
Contig2726.0.0.g82	REV1e	OG000327:	Contig2726.0.0.g82, Contig2726, Contig2726.0.0:166-2653, 82, impB/mucB/samB family, DNA repair, DNA-directed DNA polymerase activity, damaged DNA binding, impB/mucB/samB family, impB/mucB/samB family C-terminal, IMS family HHH motif	0	0	1	0	1	0	DNA
Contig21467.0.g92	PHRF1a	OG000371:	Contig21467.0.g92, Contig21467, Contig21467.0:148-2026, 11355, Zinc finger, C3HC4 type (RING finger), zinc ion binding, RNA binding, lipid catabolic process, triglyceride lipase activity, anaphase-promoting complex, ubiquitin-protein transferase activity, Zinc finger, C3HC4 type (RING finger), Ring finger domain, RING-H2 zinc finger, RING-type zinc-finger, LisH dimerisation motif, P-11 zinc finge…	0	0	1	0	1	0	DNA
Contig18265.0.g58	PHRF1b	OG000371:	Contig18265.0.g58, Contig18265, Contig18265.0:134-3098, 16086, Ring finger domain, protein binding, nucleic acid binding, Ring finger domain, PHD-finger, Zinc finger, C3HC4 type (RING finger), RING-H2 zinc finger, Prokaryotic RING finger family 4, Protein of unknown function, DUF393, Nucleoplasmin	0	0	1	0	1	0	DNA
Contig1671.0.g18	PHRF1c	OG000371:	Contig1671.0.g18, Contig1671, Contig1671.0:3390-4944, 17789, Ring finger domain, protein binding, Ring finger domain, Zinc finger, C3HC4 type (RING finger), PHD-finger, RING-H2 zinc finger, HipA-like N-terminal domain	0	0	1	0	1	0	DNA
Contig17250.0.g105	PHRF1d	OG000371:	Contig17250.0.g105, Contig17250, Contig17250.0:118-1525, 19696, Ring finger domain, protein binding, anaphase-promoting complex, ubiquitin-protein transferase activity, Ring finger domain, Zinc finger, C3HC4 type (RING finger), PHD-finger, RING-H2 zinc finger, RING-type zinc-finger, LisH dimerisation motif, PhnA Zinc-Ribbon, Anaphase-promoting complex subunit 11 RING-H2 finger	0	0	1	0	1	0	DNA
Contig17773.0.g43	PHRF1e	OG000371:	Contig17773.0.g43, Contig17773, Contig17773.0:772-2444, 4959, Ring finger domain, protein binding, Ring finger domain, PHD-finger, Zinc finger, C3HC4 type (RING finger), RING-H2 zinc finger, Vitamin D binding protein, domain III	0	0	1	0	1	0	DNA
Contig17958.0.g62	APEX1a	OG000445:	Contig17958.0.g62, Contig17958, Contig17958.0:98-1691, 9679, Endonuclease/Exonuclease/phosphatase family, , Endonuclease/Exonuclease/phosphatase family	0	0	1	0	1	0	DNA
Contig14003.0.g71	APEX1b	OG000445:	Contig14003.0.g71, Contig14003, Contig14003.0:409-1366, 17740, Endonuclease/Exonuclease/phosphatase family, , Endonuclease/Exonuclease/phosphatase family, Domain of unknown function (DUF316)	0	0	1	0	1	0	DNA
Contig20170.0.g42	APEX1c	OG000445:	Contig20170.0.g42, Contig20170, Contig20170.0:1716-3700, 19200, Endonuclease/Exonuclease/phosphatase family, , Endonuclease/Exonuclease/phosphatase family	0	0	1	0	1	0	DNA
Contig5713.0.g13	RPA1a	OG000446:	Contig5713.0.g13, Contig5713, Contig5713.0:137-2443, 22519, Replication factor-A C terminal domain, nucleus, DNA replication, DNA binding, double-strand break repair via homologous recombination, intracellular, zinc ion binding, Replication factor-A C terminal domain, Replication factor-A protein 1, N-terminal domain, Domain of unknown function DUF223, Protein of unknown function (DUF1407), BRCA2…	0	0	1	0	1	0	DNA
Contig2420.0.g63	RPA1b	OG000446:	Contig2420.0.g63, Contig2420, Contig2420.0:154-2361, 17186, Replication factor-A C terminal domain, nucleus, DNA replication, DNA binding, nucleic acid binding, double-strand break repair via homologous recombination, Replication factor-A C terminal domain, Replication factor-A protein 1, N-terminal domain, OB-fold nucleic acid binding domain, Domain of unknown function DUF223, BRCA2, oligonucleo…	0	0	1	0	1	0	DNA
Contig9380.0.g29	RPA1c	OG000446:	Contig9380.0.g29, Contig9380, Contig9380.0:132-2795, 8902, Replication factor-A C terminal domain, nucleic acid binding, zinc ion binding, Replication factor-A C terminal domain, OB-fold nucleic acid binding domain, IBR domain	0	0	1	0	1	0	DNA
Contig9697.0.1.g33	RPA1d	OG000446:	Contig9697.0.1.g33, Contig9697, Contig9697.0.1:296-2032, 21350, Replication factor-A C terminal domain, nucleic acid binding, Replication factor-A C terminal domain, OB-fold nucleic acid binding domain	0	0	1	0	1	0	DNA
Contig13699.0.g10	RPA1e	OG000446:	Contig13699.0.g10, Contig13699, Contig13699.0:485-2513, 9521, Replication factor-A C terminal domain, nucleic acid binding, nucleus, DNA replication, DNA binding, zinc ion binding, Replication factor-A C terminal domain, OB-fold nucleic acid binding domain, Replication factor-A protein 1, N-terminal domain, Domain of unknown function DUF223, IBR domain	0	0	1	0	1	0	DNA
Contig14779.0.g81	RPA1f	OG000446:	Contig14779.0.g81, Contig14779, Contig14779.0:485-2511, 20629, Replication factor-A C terminal domain, nucleic acid binding, nucleus, DNA replication, DNA binding, zinc ion binding, Replication factor-A C terminal domain, OB-fold nucleic acid binding domain, Replication factor-A protein 1, N-terminal domain, Domain of unknown function DUF223, IBR domain	0	0	1	0	1	0	DNA
Contig15857.0.1.g57	RPA1g	OG000446:	Contig15857.0.1.g57, Contig15857, Contig15857.0.1:103-2812, 7864, Replication factor-A protein 1, N-terminal domain, nucleus, DNA replication, DNA binding, nucleic acid binding, Replication factor-A protein 1, N-terminal domain, OB-fold nucleic acid binding domain	0	0	1	0	1	0	DNA
Contig16302.0.g4	RPA1h	OG000446:	Contig16302.0.g4, Contig16302, Contig16302.0:84-2286, 22747, Replication factor-A C terminal domain, nucleic acid binding, nucleus, DNA replication, DNA binding, Replication factor-A C terminal domain, OB-fold nucleic acid binding domain, Replication factor-A protein 1, N-terminal domain, Domain of unknown function DUF223, LamB/YcsF family	0	0	1	0	1	0	DNA
Contig21447.0.g90	RTEL1a	OG000604:	Contig21447.0.g90, Contig21447, Contig21447.0:120-4558, 17317, Helicase C-terminal domain, nucleobase-containing compound metabolic process, hydrolase activity, acting on acid anhydrides, in phosphorus-containing anhydrides, ATP-dependent DNA helicase activity, DNA binding, ATP-dependent helicase activity, ATP binding, nucleic acid binding, Helicase C-terminal domain, DEAD 2, DEAD/DEAH box helica…	0	0	1	0	1	0	DNA
Contig22042.0.g29	RTEL1b	OG000604:	Contig22042.0.g29, Contig22042, Contig22042.0:125-3930, 21997, Helicase C-terminal domain, nucleobase-containing compound metabolic process, hydrolase activity, acting on acid anhydrides, in phosphorus-containing anhydrides, ATP-dependent DNA helicase activity, DNA binding, ATP-dependent helicase activity, ATP binding, nucleic acid binding, Helicase C-terminal domain, DEAD 2, DEAD/DEAH box helica…	0	0	1	0	1	0	DNA
Contig18518.0.g25	RTEL1c	OG000604:	Contig18518.0.g25, Contig18518, Contig18518.0:87-3275, 23827, Helicase C-terminal domain, nucleobase-containing compound metabolic process, hydrolase activity, acting on acid anhydrides, in phosphorus-containing anhydrides, ATP-dependent DNA helicase activity, DNA binding, ATP-dependent helicase activity, ATP binding, nucleic acid binding, Helicase C-terminal domain, DEAD 2, DEAD/DEAH box helicase	0	0	1	0	1	0	DNA
Contig2185.0.g77	RTEL1d	OG000604:	Contig2185.0.g77, Contig2185, Contig2185.0:337-3950, 3583, Helicase C-terminal domain, nucleobase-containing compound metabolic process, hydrolase activity, acting on acid anhydrides, in phosphorus-containing anhydrides, ATP-dependent helicase activity, nucleic acid binding, ATP binding, ATP-dependent DNA helicase activity, DNA binding, Helicase C-terminal domain, DEAD 2	0	0	1	0	1	0	DNA
Contig246.0.g102	RTEL1e	OG000604:	Contig246.0.g102, Contig246, Contig246.0:146-4923, 12665, Helicase C-terminal domain, nucleobase-containing compound metabolic process, hydrolase activity, acting on acid anhydrides, in phosphorus-containing anhydrides, ATP-dependent DNA helicase activity, DNA binding, ATP-dependent helicase activity, nucleic acid binding, ATP binding, Helicase C-terminal domain, DEAD 2, DEAD/DEAH box helicase, A…	0	0	1	0	1	0	DNA
Contig22169.0.g81	ZFRN1	OG000638:	Contig22169.0.g81, Contig22169, Contig22169.0:304-2320, 23360, Zn-finger in Ran binding protein and others, intracellular, zinc ion binding, helicase activity, DNA primase activity, Zn-finger in Ran binding protein and others, Zinc-binding domain of primase-helicase	0	0	1	0	0	0	DNA
Contig13766.0.g88	PSO1a	OG000702:	Contig13766.0.g88, Contig13766, Contig13766.0:2377-4156, 19566, DNA repair metallo-beta-lactamase, , DNA repair metallo-beta-lactamase, Beta-lactamase superfamily domain, RNA-metabolising metallo-beta-lactamase	0	0	1	0	0	0	DNA
Contig20633.0.2.g104	PSO1b	OG000702:	Contig20633.0.2.g104, Contig20633, Contig20633.0.2:355-2806, 24130, hypothetical protein, ,	0	0	1	0	0	0	DNA
Contig21369.0.g33	EXO1a	OG000705:	Contig21369.0.g33, Contig21369, Contig21369.0:4793-6998, 16280, XPG I-region, DNA repair, nuclease activity, XPG I-region, XPG N-terminal domain	0	0	1	0	1	0	DNA
Contig10590.0.1.g83	EXO1b	OG000705:	Contig10590.0.1.g83, Contig10590, Contig10590.0.1:97-2834, 21285, XPG I-region, DNA repair, nuclease activity, XPG I-region, XPG N-terminal domain, XPG domain containing	0	0	1	0	1	0	DNA
Contig12165.0.g84	EXO1c	OG000705:	Contig12165.0.g84, Contig12165, Contig12165.0:226-2473, 22276, XPG I-region, DNA repair, nuclease activity, catalytic activity, DNA binding, XPG I-region, XPG N-terminal domain, XPG domain containing, TPR repeat, 5'-3' exonuclease, C-terminal SAM fold	0	0	1	0	1	0	DNA
Contig17107.0.g2	EXO1d	OG000705:	Contig17107.0.g2, Contig17107, Contig17107.0:149-2150, 9619, XPG I-region, DNA repair, nuclease activity, oxidation-reduction process, thiol oxidase activity, catalytic activity, DNA binding, XPG I-region, XPG N-terminal domain, Erv1 / Alr family, Tetratricopeptide repeat, 5'-3' exonuclease, C-terminal SAM fold	0	0	1	0	1	0	DNA
Contig18799.0.g41	EXO1e	OG000705:	Contig18799.0.g41, Contig18799, Contig18799.0:432-3531, 9890, XPG I-region, DNA repair, nuclease activity, XPG I-region, XPG N-terminal domain, TPR repeat, Tetratricopeptide repeat	0	0	1	0	1	0	DNA
Contig17193.0.g9	SGS1a	OG000728:	Contig17193.0.g9, Contig17193, Contig17193.0:89-4857, 17572, Helicase conserved C-terminal domain, helicase activity, ATP-dependent helicase activity, ATP binding, nucleic acid binding, DNA repair, DNA replication, ATP-dependent 3'-5' DNA helicase activity, Helicase conserved C-terminal domain, DEAD/DEAH box helicase, RQC domain	0	0	1	0	1	0	DNA
Contig17511.0.g63	SGS1b	OG000728:	Contig17511.0.g63, Contig17511, Contig17511.0:1043-3815, 20725, DEAD/DEAH box helicase, ATP-dependent helicase activity, ATP binding, helicase activity, nucleic acid binding, DNA repair, DNA replication, ATP-dependent 3'-5' DNA helicase activity, DEAD/DEAH box helicase, Helicase conserved C-terminal domain, RQC domain	0	0	1	0	1	0	DNA
Contig21164.0.g44	NABE1a	OG000793:	Contig21164.0.g44, Contig21164, Contig21164.0:213-1335, 6279, S1/P1 Nuclease, DNA catabolic process, endonuclease activity, nucleic acid binding, S1/P1 Nuclease	0	0	1	0	0	0	DNA
Contig15689.0.g13	NABE1b	OG000793:	Contig15689.0.g13, Contig15689, Contig15689.0:336-1680, 18204, S1/P1 Nuclease, DNA catabolic process, endonuclease activity, nucleic acid binding, S1/P1 Nuclease	0	0	1	0	0	0	DNA
Contig18628.0.g89	NABE1c	OG000793:	Contig18628.0.g89, Contig18628, Contig18628.0:85-1182, 13191, S1/P1 Nuclease, DNA catabolic process, endonuclease activity, nucleic acid binding, S1/P1 Nuclease	0	0	1	0	0	0	DNA
Contig9974.0.g68	NABE1d	OG000793:	Contig9974.0.g68, Contig9974, Contig9974.0:111-1432, 13633, S1/P1 Nuclease, DNA catabolic process, endonuclease activity, nucleic acid binding, S1/P1 Nuclease, Enoyl-(Acyl carrier protein) reductase	0	0	1	0	0	0	DNA
Contig4906.0.g61	NABE1e	OG000793:	Contig4906.0.g61, Contig4906, Contig4906.0:108-1429, 20505, S1/P1 Nuclease, DNA catabolic process, endonuclease activity, nucleic acid binding, S1/P1 Nuclease, Enoyl-(Acyl carrier protein) reductase	0	0	1	0	0	0	DNA
Contig12012.0.g59	PARP2a	OG000817:	Contig12012.0.g59, Contig12012, Contig12012.0:193-1720, 8387, Poly(ADP-ribose) polymerase catalytic domain, protein ADP-ribosylation, NAD+ ADP-ribosyltransferase activity, Poly(ADP-ribose) polymerase catalytic domain, Poly(ADP-ribose) polymerase, regulatory domain, WGR domain	0	0	1	0	0	0	DNA
Contig22016.0.g20	PARP2b	OG000817:	Contig22016.0.g20, Contig22016, Contig22016.0:1919-4214, 449, Poly(ADP-ribose) polymerase catalytic domain, protein ADP-ribosylation, NAD+ ADP-ribosyltransferase activity, Poly(ADP-ribose) polymerase catalytic domain, Poly(ADP-ribose) polymerase, regulatory domain, WGR domain	0	0	1	0	0	0	DNA
Contig2682.0.g45	RFC1a	OG000831:	Contig2682.0.g45, Contig2682, Contig2682.0:94-3973, 11423, Replication factor RFC1 C terminal domain, DNA replication factor C complex, DNA replication, DNA clamp loader activity, intracellular, DNA recombination, DNA repair, four-way junction helicase activity, ATPase activity, ATP binding, integral component of membrane, transmembrane transport, transmembrane transporter activity, Replication f…	0	0	1	0	1	0	DNA
Contig17128.0.g68	RFC1b	OG000831:	Contig17128.0.g68, Contig17128, Contig17128.0:84-3846, 3135, Replication factor RFC1 C terminal domain, DNA replication factor C complex, DNA replication, DNA clamp loader activity, intracellular, ATP binding, RNA helicase activity, RNA binding, Replication factor RFC1 C terminal domain, ATPase family associated with various cellular activities (AAA), Rad17 cell cycle checkpoint protein, BRCA1 C …	0	0	1	0	1	0	DNA
Contig17048.0.g64	CRY1a	OG000883:	Contig17048.0.g64, Contig17048, Contig17048.0:156-1896, 2693, FAD binding domain of DNA photolyase, DNA repair, DNA photolyase activity, FAD binding domain of DNA photolyase, DNA photolyase	0	0	1	0	0	0	DNA
Contig4138.0.g37	CRY1b	OG000883:	Contig4138.0.g37, Contig4138, Contig4138.0:145-1858, 12392, FAD binding domain of DNA photolyase, DNA repair, DNA photolyase activity, FAD binding domain of DNA photolyase, DNA photolyase	0	0	1	0	0	0	DNA
Contig17808.0.g96	CRY1c	OG000883:	Contig17808.0.g96, Contig17808, Contig17808.0:77-1859, 4718, FAD binding domain of DNA photolyase, DNA repair, DNA photolyase activity, FAD binding domain of DNA photolyase, DNA photolyase	0	0	1	0	0	0	DNA
Contig8932.0.1.g108	BMI1a	OG000911:	Contig8932.0.1.g108, Contig8932, Contig8932.0.1:59-641, 17123, Zinc finger, C3HC4 type (RING finger), anaphase-promoting complex, ubiquitin-protein transferase activity, pathogenesis, Zinc finger, C3HC4 type (RING finger), Calcium-activated chloride channel, Ring finger domain, Pseudomurein endo-isopeptidase Pei, RNase H superfamily, Anaphase-promoting complex subunit 11 RING-H2 finger, Salmonell…	0	0	1	1	1	0	DNA
Contig6635.0.g29	BMI1b	OG000911:	Contig6635.0.g29, Contig6635, Contig6635.0:132-1065, 19620, Zinc finger, C3HC4 type (RING finger), , Zinc finger, C3HC4 type (RING finger), Calcium-activated chloride channel, Domain of unknown function (DUF4187)	0	0	1	1	1	0	DNA
Contig18635.0.g5	BMI1c	OG000911:	Contig18635.0.g5, Contig18635, Contig18635.0:132-2680, 21755, HMG (high mobility group) box, protein binding, HMG (high mobility group) box, Zinc finger, C3HC4 type (RING finger)	0	0	1	1	1	0	DNA
Contig13772.0.g45	MSH6a	OG000945:	Contig13772.0.g45, Contig13772, Contig13772.0:122-4037, 4249, MutS domain V, mismatch repair, mismatched DNA binding, ATP binding, MutS domain V, MutS domain III, MutS domain I, MutS family domain IV, MutS domain II	0	0	1	0	1	0	DNA
Contig820.1.g122	MSH6b	OG000945:	Contig820.1.g122, Contig820, Contig820.1:512-4105, 14769, MutS domain V, mismatch repair, mismatched DNA binding, ATP binding, MutS domain V, MutS domain III, MutS domain I, MutS family domain IV, MutS domain II	0	0	1	0	1	0	DNA
Contig783.1.g67	MSH6c	OG000945:	Contig783.1.g67, Contig783, Contig783.1:205-4928, 14714, MutS domain V, mismatch repair, mismatched DNA binding, ATP binding, integral component of membrane, methanogenesis, tetrahydromethanopterin S-methyltransferase activity, MutS domain V, MutS domain III, MutS domain I, MutS family domain IV, MutS domain II, Tetrahydromethanopterin S-methyltransferase, subunit G, AAA ATPase domain	0	0	1	0	1	0	DNA
Contig20978.0.g107	ORC1	OG000954:	Contig20978.0.g107, Contig20978, Contig20978.0:251-2524, 2489, ATPase family associated with various cellular activities (AAA), ATP binding, ATPase family associated with various cellular activities (AAA), AAA domain, AAA ATPase domain, NACHT domain, Part of AAA domain	0	0	1	0	0	0	DNA
Contig7313.0.g36	RAD18a	OG001002:	Contig7313.0.g36, Contig7313, Contig7313.0:733-3122, 8269, Zinc finger, C3HC4 type (RING finger), nucleus, regulation of transcription, DNA-templated, Zinc finger, C3HC4 type (RING finger), Ring finger domain, mbt repeat	0	0	1	0	0	0	DNA
Contig29.1.g109	RAD18b	OG001002:	Contig29.1.g109, Contig29, Contig29.1:164-3332, 13546, Zinc finger, C3HC4 type (RING finger), , Zinc finger, C3HC4 type (RING finger), Ring finger domain, RNA binding activity-knot of a chromodomain	0	0	1	0	0	0	DNA
Contig13385.0.g45	TATDN3	OG001011:	Contig13385.0.g45, Contig13385, Contig13385.0:176-1571, 3669, TatD related DNase, endodeoxyribonuclease activity, producing 5'-phosphomonoesters, metabolic process, catalytic activity, TatD related DNase, Amidohydrolase	0	0	1	0	0	0	DNA
Contig22688.0.g88	TOP2a	OG001045:	Contig22688.0.g88, Contig22688, Contig22688.0:108-4877, 7788, DNA gyrase/topoisomerase IV, subunit A, chromosome, DNA topological change, DNA topoisomerase type II (ATP-hydrolyzing) activity, DNA binding, ATP binding, DNA gyrase/topoisomerase IV, subunit A, DNA gyrase B, Toprim domain, Histidine kinase-, DNA gyrase B-, and HSP90-like ATPase	0	0	1	0	1	0	DNA
Contig14442.0.g108	TOP2b	OG001045:	Contig14442.0.g108, Contig14442, Contig14442.0:165-4707, 6699, DNA gyrase/topoisomerase IV, subunit A, chromosome, DNA topological change, DNA topoisomerase type II (ATP-hydrolyzing) activity, DNA binding, ATP binding, DNA gyrase/topoisomerase IV, subunit A, DNA gyrase B, Toprim domain, Histidine kinase-, DNA gyrase B-, and HSP90-like ATPase	0	0	1	0	1	0	DNA
Contig4225.0.0.g49	DMC1	OG001057:	Contig4225.0.0.g49, Contig4225, Contig4225.0.0:174-1154, 20075, Rad51, SOS response, DNA repair, ATP binding, single-stranded DNA binding, Rad51, AAA domain, recA bacterial DNA recombination protein, KaiC, Helix-turn-helix domain	0	0	1	0	1	0	DNA
Contig20641.0.0.g16	RAD51b	OG001057:	Contig20641.0.0.g16, Contig20641, Contig20641.0.0:793-1852, 7494, Rad51, SOS response, DNA repair, single-stranded DNA binding, DNA replication, ATP binding, DNA helicase activity, Elongator holoenzyme complex, regulation of transcription from RNA polymerase II promoter, Rad51, AAA domain, recA bacterial DNA recombination protein, KaiC, DnaB-like helicase C terminal domain, PAXNEB protein	0	0	1	0	1	0	DNA
Contig22030.0.g96	RAD51c	OG001057:	Contig22030.0.g96, Contig22030, Contig22030.0:522-1542, 6899, Rad51, SOS response, DNA repair, single-stranded DNA binding, DNA replication, ATP binding, DNA helicase activity, Elongator holoenzyme complex, regulation of transcription from RNA polymerase II promoter, thiamine biosynthetic process, hydroxyethylthiazole kinase activity, Rad51, AAA domain, recA bacterial DNA recombination protein, K…	0	0	1	0	1	0	DNA
Contig19058.0.g68	FRS3a	OG001064:	Contig19058.0.g68, Contig19058, Contig19058.0:107-3392, 5431, MULE transposase domain, transposition, DNA-mediated, transposase activity, DNA binding, zinc ion binding, MULE transposase domain, Transposase, Mutator family, SWIM zinc finger, Phage integrase, N-terminal SAM-like domain	0	0	1	0	0	0	DNA
Contig566.1.g37	FRS3b	OG001064:	Contig566.1.g37, Contig566, Contig566.1:145-2856, 14408, MULE transposase domain, transposition, DNA-mediated, transposase activity, DNA binding, zinc ion binding, MULE transposase domain, Transposase, Mutator family, SWIM zinc finger	0	0	1	0	0	0	DNA
Contig4482.0.g29	POL4a	OG001077:	Contig4482.0.g29, Contig4482, Contig4482.0:99-1398, 10230, Fingers domain of DNA polymerase lambda, nucleotidyltransferase activity, DNA binding, Fingers domain of DNA polymerase lambda, Helix-hairpin-helix motif, Pathogenicity locus, Nucleotidyltransferase domain, IMS family HHH motif, Rad4 beta-hairpin domain 1, Fungal protein of unknown function (DUF1770)	0	0	1	0	0	0	DNA
Contig16033.0.g63	POL4b	OG001077:	Contig16033.0.g63, Contig16033, Contig16033.0:207-2363, 8501, Fingers domain of DNA polymerase lambda, nucleotidyltransferase activity, catalytic activity, DNA binding, Fingers domain of DNA polymerase lambda, IMS family HHH motif, 5'-3' exonuclease, C-terminal SAM fold, Pathogenicity locus	0	0	1	0	0	0	DNA
Contig17170.0.g39	YSF4	OG001141:	Contig17170.0.g39, Contig17170, Contig17170.0:182-4907, 354, non-SMC mitotic condensation complex subunit 1, protein binding, non-SMC mitotic condensation complex subunit 1, non-SMC mitotic condensation complex subunit 1, N-term, HEAT repeats, HEAT repeat, HEAT-like repeat, HEAT repeat associated with sister chromatid cohesion	0	0	1	0	0	0	DNA
Contig12091.0.g3	PCNA1a	OG001206:	Contig12091.0.g3, Contig12091, Contig12091.0:117-1024, 9301, Proliferating cell nuclear antigen, N-terminal domain, PCNA complex, regulation of DNA replication, DNA polymerase processivity factor activity, DNA binding, nucleus, DNA repair, exodeoxyribonuclease III activity, damaged DNA binding, Proliferating cell nuclear antigen, N-terminal domain, Proliferating cell nuclear antigen, C-terminal d…	0	0	1	0	1	0	DNA
Contig17516.0.g71	PCNA1b	OG001206:	Contig17516.0.g71, Contig17516, Contig17516.0:689-3142, 20733, Serine carboxypeptidase, proteolysis, serine-type carboxypeptidase activity, PCNA complex, regulation of DNA replication, DNA polymerase processivity factor activity, DNA binding, DNA repair, Serine carboxypeptidase, Proliferating cell nuclear antigen, N-terminal domain, Proliferating cell nuclear antigen, C-terminal domain, Rad9, Alp…	0	0	1	0	1	0	DNA
Contig20005.0.g63	PCNA1c	OG001206:	Contig20005.0.g63, Contig20005, Contig20005.0:1299-2144, 9129, Proliferating cell nuclear antigen, N-terminal domain, PCNA complex, regulation of DNA replication, DNA polymerase processivity factor activity, DNA binding, nucleus, DNA repair, exodeoxyribonuclease III activity, damaged DNA binding, Proliferating cell nuclear antigen, N-terminal domain, Proliferating cell nuclear antigen, C-terminal…	0	0	1	0	1	0	DNA
Contig12959.0.g59	TPP1a	OG001310:	Contig12959.0.g59, Contig12959, Contig12959.0:176-1539, 3126, Polynucleotide kinase 3 phosphatase, kinase activity, G-protein coupled receptor signaling pathway, guanyl nucleotide binding, signal transducer activity, integral component of membrane, cell division, chromosome segregation, cell cycle, ATP binding, DNA binding, nucleotide binding, Polynucleotide kinase 3 phosphatase, AAA domain, Zeta…	0	0	1	0	0	0	DNA
Contig19331.0.g98	TPP1b	OG001310:	Contig19331.0.g98, Contig19331, Contig19331.0:391-2132, 22066, Polynucleotide kinase 3 phosphatase, heme binding, electron carrier activity, iron ion binding, translational initiation, translation initiation factor activity, Polynucleotide kinase 3 phosphatase, Domain of unknown function (DUF4062), Haloacid dehalogenase-like hydrolase, Cytochrome c, Translation initiation factor IF-2, N-terminal …	0	0	1	0	0	0	DNA
Contig21398.0.g83	RAD23	OG001312:	Contig21398.0.g83, Contig21398, Contig21398.0:189-1563, 16881, Ubiquitin family, protein binding, proteasome-mediated ubiquitin-dependent protein catabolic process, nucleotide-excision repair, damaged DNA binding, Ubiquitin family, UBA/TS-N domain, XPC-binding domain, Ubiquitin-2 like Rad60 SUMO-like, Nuclear pore localisation protein NPL4, DUF2407 ubiquitin-like domain, Sin3 associated polypepti…	0	0	1	0	0	0	DNA
Contig1022.1.g101	RPT6a	OG001325:	Contig1022.1.g101, Contig1022, Contig1022.1:4097-5312, 15035, ATPase family associated with various cellular activities (AAA), DNA recombination, DNA repair, four-way junction helicase activity, DNA helicase activity, chlorophyll biosynthetic process, photosynthesis, magnesium chelatase activity, ATPase activity, kinase activity, regulation of transcription, DNA-templated, transcription factor bi…	0	0	1	0	0	0	DNA
Contig3407.0.1.g49	RPT6b	OG001325:	Contig3407.0.1.g49, Contig3407, Contig3407.0.1:4092-5307, 10454, ATPase family associated with various cellular activities (AAA), DNA recombination, DNA repair, four-way junction helicase activity, DNA helicase activity, chlorophyll biosynthetic process, photosynthesis, magnesium chelatase activity, ATPase activity, kinase activity, regulation of transcription, DNA-templated, transcription factor…	0	0	1	0	0	0	DNA
Contig19312.0.g112	SMC4a	OG001332:	Contig19312.0.g112, Contig19312, Contig19312.0:96-4278, 4193, RecF/RecN/SMC N terminal domain, chromosome, chromosome organization, ATP binding, protein binding, RecF/RecN/SMC N terminal domain, SMC proteins Flexible Hinge Domain, AAA domain, P-loop containing region of AAA domain	0	0	1	0	1	0	DNA
Contig471.1.g47	SMC4b	OG001332:	Contig471.1.g47, Contig471, Contig471.1:174-4746, 14279, RecF/RecN/SMC N terminal domain, chromosome, chromosome organization, ATP binding, protein binding, RecF/RecN/SMC N terminal domain, SMC proteins Flexible Hinge Domain, AAA domain, P-loop containing region of AAA domain	0	0	1	0	1	0	DNA
Contig9679.0.g87	YKU80	OG001334:	Contig9679.0.g87, Contig9679, Contig9679.0:1375-3853, 2273, Ku C terminal domain like, hydrolase activity, acting on acid anhydrides, double-strand break repair via nonhomologous end joining, ATP-dependent DNA helicase activity, DNA binding, Ku C terminal domain like, Ku70/Ku80 N-terminal alpha/beta domain, Ku70/Ku80 beta-barrel domain, von Willebrand factor type A domain	0	0	1	0	0	0	DNA
Contig9949.0.g80	PARP3a	OG001357:	Contig9949.0.g80, Contig9949, Contig9949.0:112-970, 6671, Poly(ADP-ribose) polymerase catalytic domain, NAD+ ADP-ribosyltransferase activity, membrane, Golgi vesicle transport, Poly(ADP-ribose) polymerase catalytic domain, Syntaxin 6, N-terminal, Uncharacterized protein conserved in bacteria (DUF2188)	0	0	1	0	1	0	DNA
Contig4017.0.g88	PARP3b	OG001357:	Contig4017.0.g88, Contig4017, Contig4017.0:132-1426, 20532, Poly(ADP-ribose) polymerase catalytic domain, NAD+ ADP-ribosyltransferase activity, Poly(ADP-ribose) polymerase catalytic domain, MORN repeat	0	0	1	0	1	0	DNA
Contig1384.1.g54	PARP3c	OG001357:	Contig1384.1.g54, Contig1384, Contig1384.1:131-1559, 15616, MORN repeat, , MORN repeat	0	0	1	0	1	0	DNA
Contig16316.0.g26	PARP3d	OG001357:	Contig16316.0.g26, Contig16316, Contig16316.0:172-1765, 18859, MORN repeat, NAD+ ADP-ribosyltransferase activity, MORN repeat, Poly(ADP-ribose) polymerase catalytic domain	0	0	1	0	1	0	DNA
Contig8904.0.g8	PARP3e	OG001357:	Contig8904.0.g8, Contig8904, Contig8904.0:118-724, 1424, hypothetical protein, ,	0	0	1	0	1	0	DNA
Contig21174.0.g66	MDC1	OG001382:	Contig21174.0.g66, Contig21174, Contig21174.0:2767-5271, 5853, BRCA1 C Terminus (BRCT) domain, intracellular, BRCA1 C Terminus (BRCT) domain	0	0	1	0	0	0	DNA
Contig114.1.g104	RNF8a	OG001444:	Contig114.1.g104, Contig114, Contig114.1:194-1677, 13784, FHA domain, protein binding, DNA replication initiation, membrane, FHA domain, Zinc finger, C3HC4 type (RING finger), Ring finger domain, RING-H2 zinc finger, Serine incorporator (Serinc), RING-type zinc-finger, LisH dimerisation motif, Prokaryotic RING finger family 4, CDC45-like protein, Integral membrane protein DUF106	0	0	1	0	0	0	DNA
Contig15239.0.g116	RNF8b	OG001444:	Contig15239.0.g116, Contig15239, Contig15239.0:115-2876, 18514, FHA domain, protein binding, FHA domain, Zinc finger, C3HC4 type (RING finger), Ring finger domain, RING-H2 zinc finger	0	0	1	0	0	0	DNA
Contig19162.0.g35	ASMT1	OG001567:	Contig19162.0.g35, Contig19162, Contig19162.0:2439-3138, 4657, Maf-like protein, cytoplasm, DNA restriction-modification system, Type II site-specific deoxyribonuclease activity, DNA binding, Maf-like protein, Protein of unknown function (DUF3388), MjaI restriction endonuclease	0	0	1	0	0	0	DNA
Contig12777.0.g42	FEN1a	OG001582:	Contig12777.0.g42, Contig12777, Contig12777.0:175-1390, 9011, XPG I-region, DNA repair, nuclease activity, catalytic activity, DNA binding, nucleotidyltransferase activity, XPG I-region, XPG N-terminal domain, 5'-3' exonuclease, C-terminal SAM fold, Fingers domain of DNA polymerase lambda	0	0	1	0	0	0	DNA
Contig21980.0.g55	FEN1b	OG001582:	Contig21980.0.g55, Contig21980, Contig21980.0:1451-4972, 24081, XPG I-region, DNA repair, nuclease activity, plasma membrane, transport, XPG I-region, XPG N-terminal domain, Fusaric acid resistance protein family	0	0	1	0	0	0	DNA
Contig20371.0.g31	FEN1c	OG001582:	Contig20371.0.g31, Contig20371, Contig20371.0:1592-2806, 5590, XPG I-region, DNA repair, nuclease activity, catalytic activity, 5'-3' exonuclease activity, DNA binding, lipid metabolic process, XPG I-region, XPG N-terminal domain, 5'-3' exonuclease, C-terminal SAM fold, 5'-3' exonuclease, N-terminal resolvase-like domain, Protein of unknown function (DUF3567), Saposin-like type B, region 1	0	0	1	0	0	0	DNA
Contig22204.0.g75	RPA2a	OG001621:	Contig22204.0.g75, Contig22204, Contig22204.0:140-1200, 24644, Replication protein A C terminal, , Replication protein A C terminal, OB-fold nucleic acid binding domain	0	0	1	0	0	0	DNA
Contig1943.0.g11	RPA2b	OG001621:	Contig1943.0.g11, Contig1943, Contig1943.0:194-1352, 16919, hypothetical protein, ,	0	0	1	0	0	0	DNA
Contig8654.0.g14	RPA2c	OG001621:	Contig8654.0.g14, Contig8654, Contig8654.0:126-1647, 778, OB-fold nucleic acid binding domain, nucleic acid binding, OB-fold nucleic acid binding domain	0	0	1	0	0	0	DNA
Contig11466.0.g109	RPA2d	OG001621:	Contig11466.0.g109, Contig11466, Contig11466.0:52-1028, 2180, OB-fold nucleic acid binding domain, nucleic acid binding, OB-fold nucleic acid binding domain, Replication protein A C terminal	0	0	1	0	0	0	DNA
Contig17260.0.g73	PMS1	OG001638:	Contig17260.0.g73, Contig17260, Contig17260.0:133-3748, 22265, MutL C terminal dimerisation domain, mismatch repair, mismatched DNA binding, ATP binding, MutL C terminal dimerisation domain, DNA mismatch repair protein, C-terminal domain, Histidine kinase-, DNA gyrase B-, and HSP90-like ATPase	0	0	1	0	0	0	DNA
Contig3441.0.g49	SMC2a	OG001642:	Contig3441.0.g49, Contig3441, Contig3441.0:130-4038, 22907, RecF/RecN/SMC N terminal domain, chromosome, chromosome organization, ATP binding, protein binding, RecF/RecN/SMC N terminal domain, SMC proteins Flexible Hinge Domain, AAA domain, P-loop containing region of AAA domain	0	0	1	0	0	0	DNA
Contig4234.0.g78	SMC2b	OG001642:	Contig4234.0.g78, Contig4234, Contig4234.0:362-3700, 4800, RecF/RecN/SMC N terminal domain, chromosome, chromosome organization, ATP binding, protein binding, RecF/RecN/SMC N terminal domain, SMC proteins Flexible Hinge Domain, Reovirus sigma C capsid protein	0	0	1	0	0	0	DNA
Contig4581.0.g73	SMC2c	OG001642:	Contig4581.0.g73, Contig4581, Contig4581.0:362-1569, 17414, Mu B transposition protein, C terminal, transposition, DNA-mediated, DNA binding, autophagy, myosin complex, motor activity, GTP binding, membrane, signal transduction, signal transducer activity, Mu B transposition protein, C terminal, Prp19/Pso4-like, Autophagy protein Apg6, Myosin tail, Elongation factor Tu domain 2, Protein of unknow…	0	0	1	0	0	0	DNA
Contig19156.0.g85	ATR	OG001647:	Contig19156.0.g85, Contig19156, Contig19156.0:132-6141, 7454, Phosphatidylinositol 3- and 4-kinase, phosphotransferase activity, alcohol group as acceptor, protein binding, Phosphatidylinositol 3- and 4-kinase, FATC domain	0	0	1	1	1	0	DNA
Contig21726.0.g33	CDC45a	OG001652:	Contig21726.0.g33, Contig21726, Contig21726.0:1132-3496, 6836, CDC45-like protein, DNA replication initiation, CDC45-like protein, Transcriptional regulator protein (SplA)	0	0	1	0	0	0	DNA
Contig12528.0.g86	CDC45b	OG001652:	Contig12528.0.g86, Contig12528, Contig12528.0:4153-6517, 7786, CDC45-like protein, DNA replication initiation, CDC45-like protein, Transcriptional regulator protein (SplA)	0	0	1	0	0	0	DNA
Contig17557.0.g86	POL3a	OG001654:	Contig17557.0.g86, Contig17557, Contig17557.0:201-3507, 8217, DNA polymerase family B, DNA binding, nucleotide binding, DNA replication, DNA-directed DNA polymerase activity, DNA polymerase family B, DNA polymerase family B, exonuclease domain, C4-type zinc-finger of DNA polymerase delta, RNase H superfamily, Protein of unknown function (DUF778)	0	0	1	0	0	0	DNA
Contig414.1.g101	POL3b	OG001654:	Contig414.1.g101, Contig414, Contig414.1:103-4092, 14198, DNA polymerase family B, DNA binding, nucleotide binding, DNA replication, DNA-directed DNA polymerase activity, DNA polymerase family B, DNA polymerase family B, exonuclease domain, C4-type zinc-finger of DNA polymerase delta, RNase H superfamily	0	0	1	0	0	0	DNA
Contig887.1.g61	LIG1a	OG001737:	Contig887.1.g61, Contig887, Contig887.1:154-2710, 14856, ATP dependent DNA ligase domain, ATP binding, DNA binding, DNA recombination, DNA repair, DNA ligase (ATP) activity, mRNA processing, 7-methylguanosine mRNA capping, mRNA guanylyltransferase activity, ATP dependent DNA ligase domain, DNA ligase N terminus, ATP dependent DNA ligase C terminal region, mRNA capping enzyme, catalytic domain	0	0	1	0	1	0	DNA
Contig3967.0.g37	LIG1b	OG001737:	Contig3967.0.g37, Contig3967, Contig3967.0:10-2246, 20258, ATP dependent DNA ligase domain, ATP binding, DNA binding, DNA recombination, DNA repair, DNA ligase (ATP) activity, ATP dependent DNA ligase domain, DNA ligase N terminus, ATP dependent DNA ligase C terminal region	0	0	1	0	1	0	DNA
Contig12716.0.g74	POL31a	OG001773:	Contig12716.0.g74, Contig12716, Contig12716.0:95-1687, 23665, DNA polymerase alpha/epsilon subunit B, DNA replication, DNA-directed DNA polymerase activity, DNA binding, DNA polymerase alpha/epsilon subunit B	0	0	1	0	1	0	DNA
Contig19882.0.g6	POL31b	OG001773:	Contig19882.0.g6, Contig19882, Contig19882.0:126-1718, 23285, DNA polymerase alpha/epsilon subunit B, DNA replication, DNA-directed DNA polymerase activity, DNA binding, DNA polymerase alpha/epsilon subunit B	0	0	1	0	1	0	DNA
Contig18249.0.g47	POL31c	OG001773:	Contig18249.0.g47, Contig18249, Contig18249.0:157-1915, 10134, DNA polymerase alpha/epsilon subunit B, DNA replication, DNA-directed DNA polymerase activity, DNA binding, DNA polymerase alpha/epsilon subunit B	0	0	1	0	1	0	DNA
Contig6689.0.g11	ORC2	OG001801:	Contig6689.0.g11, Contig6689, Contig6689.0:135-1628, 23197, Origin recognition complex subunit 2, nucleus, origin recognition complex, DNA replication, Origin recognition complex subunit 2, Archaeal transcriptional regulator TrmB	0	0	1	0	0	0	DNA
Contig18145.0.g34	BRN1	OG001805:	Contig18145.0.g34, Contig18145, Contig18145.0:131-3524, 1230, Condensin complex subunit 2, , Condensin complex subunit 2	0	0	1	0	0	0	DNA
Contig18905.0.g91	TDP1a	OG001822:	Contig18905.0.g91, Contig18905, Contig18905.0:121-1963, 7898, Tyrosyl-DNA phosphodiesterase, nucleus, DNA repair, phosphoric diester hydrolase activity, Tyrosyl-DNA phosphodiesterase, PLD-like domain	0	0	1	0	0	0	DNA
Contig18880.0.g20	TPD1b	OG001822:	Contig18880.0.g20, Contig18880, Contig18880.0:1528-3596, 16048, Tyrosyl-DNA phosphodiesterase, nucleus, DNA repair, phosphoric diester hydrolase activity, metabolic process, catalytic activity, Tyrosyl-DNA phosphodiesterase, PLD-like domain, Phospholipase D Active site motif	0	0	1	0	0	0	DNA
Contig8551.0.g85	UBX4	OG001857:	Contig8551.0.g85, Contig8551, Contig8551.0:135-1658, 12764, UBX domain, protein binding, DNA recombination, DNA repair, autophagy, UBX domain, PUB domain, Recombination protein O C terminal, Tectiviridae, minor capsid, Autophagy protein Apg6	0	0	1	0	0	0	DNA
Contig17304.0.g24	CDC16	OG001946:	Contig17304.0.g24, Contig17304, Contig17304.0:76-2469, 21004, TPR repeat, protein binding, TPR repeat, Tetratricopeptide repeat, Anaphase-promoting complex, cyclosome, subunit 3, MIT (microtubule interacting and transport) domain	0	0	1	0	0	0	DNA
Contig21922.0.g18	DNA2a	OG001959:	Contig21922.0.g18, Contig21922, Contig21922.0:3123-7788, 5159, DNA replication factor Dna2, DNA replication, ATP binding, ATP-dependent DNA helicase activity, DNA binding, helicase activity, DNA replication factor Dna2, AAA domain, Part of AAA domain, Viral (Superfamily 1) RNA helicase	0	0	1	0	1	0	DNA
Contig16074.0.g107	DNA2b	OG001959:	Contig16074.0.g107, Contig16074, Contig16074.0:103-3840, 20980, DNA replication factor Dna2, DNA replication, ATP binding, ATP-dependent DNA helicase activity, DNA binding, DNA replication factor Dna2, AAA domain, PD-(D/E)XK nuclease superfamily	0	0	1	0	1	0	DNA
Contig13957.0.g3	RAD26a	OG002075:	Contig13957.0.g3, Contig13957, Contig13957.0:112-3154, 16359, SNF2 family N-terminal domain, DNA binding, ATP binding, helicase activity, nucleic acid binding, SNF2 family N-terminal domain, Helicase conserved C-terminal domain	0	0	1	0	0	0	DNA
Contig21260.0.g59	RAD26b	OG002075:	Contig21260.0.g59, Contig21260, Contig21260.0:81-2794, 9676, SNF2 family N-terminal domain, DNA binding, helicase activity, ATP-dependent helicase activity, ATP binding, nucleic acid binding, SNF2 family N-terminal domain, Helicase conserved C-terminal domain, DEAD/DEAH box helicase	0	0	1	0	0	0	DNA
Contig1462.1.g30	RAD26c	OG002075:	Contig1462.1.g30, Contig1462, Contig1462.1:123-3592, 24840, SNF2 family N-terminal domain, , SNF2 family N-terminal domain	0	0	1	0	0	0	DNA
Contig5554.0.g99	CHL1	OG002095:	Contig5554.0.g99, Contig5554, Contig5554.0:39-2627, 22188, Helicase C-terminal domain, nucleobase-containing compound metabolic process, hydrolase activity, acting on acid anhydrides, in phosphorus-containing anhydrides, ATP-dependent helicase activity, nucleic acid binding, ATP-dependent DNA helicase activity, ATP binding, DNA binding, Helicase C-terminal domain, DEAD 2, SNF2 family N-terminal d…	0	0	1	0	1	0	DNA
Contig16275.0.g40	MCM3a	OG002101:	Contig16275.0.g40, Contig16275, Contig16275.0:2601-5454, 21130, MCM2/3/5 family, DNA replication, DNA binding, chlorophyll biosynthetic process, photosynthesis, magnesium chelatase activity, ATPase activity, regulation of transcription, DNA-templated, transcription factor binding, ATP binding, MCM2/3/5 family, Magnesium chelatase, subunit ChlI, AAA domain (dynein-related subfamily), ATPase family…	0	0	1	0	0	0	DNA
Contig14518.0.0.g115	MCM3b	OG002101:	Contig14518.0.0.g115, Contig14518, Contig14518.0.0:3040-5617, 2618, hypothetical protein, ,	0	0	1	0	0	0	DNA
Contig9663.0.1.g51	TOP3a	OG002115:	Contig9663.0.1.g51, Contig9663, Contig9663.0.1:118-2980, 17614, DNA topoisomerase, chromosome, DNA topological change, DNA topoisomerase activity, DNA binding, DNA topoisomerase, Toprim domain, Topoisomerase DNA binding C4 zinc finger, Udp N-acetylglucosamine O-acyltransferase; Domain 2	0	0	1	0	0	0	DNA
Contig14889.0.g61	TOP3b	OG002115:	Contig14889.0.g61, Contig14889, Contig14889.0:144-3278, 20609, DNA topoisomerase, chromosome, DNA topological change, DNA topoisomerase activity, DNA binding, DNA topoisomerase, Toprim domain, Topoisomerase DNA binding C4 zinc finger, Ftsk gamma domain, Sjogren's syndrome/scleroderma autoantigen 1 (Autoantigen p27)	0	0	1	0	0	0	DNA
Contig17739.0.g106	MRE11a	OG002139:	Contig17739.0.g106, Contig17739, Contig17739.0:133-3521, 17560, Calcineurin-like phosphoesterase, hydrolase activity, nucleus, double-strand break repair, manganese ion binding, endonuclease activity, Calcineurin-like phosphoesterase, Mre11 DNA-binding presumed domain	0	0	1	0	1	0	DNA
Contig6051.0.g68	MRE11b	OG002139:	Contig6051.0.g68, Contig6051, Contig6051.0:228-2798, 18685, Calcineurin-like phosphoesterase, hydrolase activity, nucleus, double-strand break repair, manganese ion binding, endonuclease activity, Calcineurin-like phosphoesterase, Mre11 DNA-binding presumed domain	0	0	1	0	1	0	DNA
Contig9879.0.0.g14	NTG1	OG002261:	Contig9879.0.0.g14, Contig9879, Contig9879.0.0:97-1216, 4218, HhH-GPD superfamily base excision DNA repair protein, base-excision repair, DNA binding, HhH-GPD superfamily base excision DNA repair protein, Helix-hairpin-helix motif, YebG protein	0	0	1	0	0	0	DNA
Contig18848.0.g106	TOP3c	OG002285:	Contig18848.0.g106, Contig18848, Contig18848.0:87-4200, 2609, DNA topoisomerase, chromosome, DNA topological change, DNA topoisomerase activity, DNA binding, DNA topoisomerase, Toprim domain	0	0	1	0	0	0	DNA
Contig11896.0.g103	TOP1	OG002352:	Contig11896.0.g103, Contig11896, Contig11896.0:108-2026, 2063, Eukaryotic DNA topoisomerase I, catalytic core, DNA topoisomerase type II (ATP-hydrolyzing) activity, chromosome, DNA topological change, DNA topoisomerase type I activity, DNA binding, Eukaryotic DNA topoisomerase I, catalytic core, Eukaryotic DNA topoisomerase I, DNA binding fragment, C-terminal topoisomerase domain, Domain of unkno…	0	0	1	0	0	0	DNA
Contig14685.0.g28	NADK2a	OG002372:	Contig14685.0.g28, Contig14685, Contig14685.0:233-1550, 7397, ATP-NAD kinase, metabolic process, NAD+ kinase activity, ATP-NAD kinase, Plant protein 1589 of unknown function (A thal 3526)	0	0	1	0	0	0	DNA
Contig22852.0.g19	NADK2b	OG002372:	Contig22852.0.g19, Contig22852, Contig22852.0:85-1184, 10536, ATP-NAD kinase, metabolic process, NAD+ kinase activity, DNA protection, double-stranded DNA binding, ATP-NAD kinase, Bacteriophage Mu Gam like protein	0	0	1	0	0	0	DNA
Contig15448.0.g93	NADK2c	OG002372:	Contig15448.0.g93, Contig15448, Contig15448.0:148-1132, 21511, ATP-NAD kinase, metabolic process, NAD+ kinase activity, ATP-NAD kinase	0	0	1	0	0	0	DNA
Contig15880.0.g54	RTFDC1	OG002385:	Contig15880.0.g54, Contig15880, Contig15880.0:85-880, 4970, Replication termination factor 2, integral component of membrane, cellular calcium ion homeostasis, ryanodine-sensitive calcium-release channel activity, DNA replication initiation, Replication termination factor 2, RING-type zinc-finger, LisH dimerisation motif, Zinc-finger of the MIZ type in Nse subunit, Ryanodine Receptor TM 4-6, CDC4…	0	0	1	0	0	0	DNA
Contig12596.0.g13	RAD2	OG002442:	Contig12596.0.g13, Contig12596, Contig12596.0:117-3366, 5800, XPG I-region, DNA repair, nuclease activity, XPG I-region, XPG N-terminal domain	0	0	1	0	0	0	DNA
Contig5959.0.g7	NABP1	OG002450:	Contig5959.0.g7, Contig5959, Contig5959.0:4119-4602, 2745, hypothetical protein, ,	0	0	1	0	0	0	DNA
Contig13363.0.g11	RVB1b	OG002462:	Contig13363.0.g11, Contig13363, Contig13363.0:1735-3103, 20884, TIP49 C-terminus, DNA helicase activity, DNA recombination, DNA repair, four-way junction helicase activity, ATPase activity, chlorophyll biosynthetic process, photosynthesis, magnesium chelatase activity, regulation of transcription, DNA-templated, transcription factor binding, kinase activity, hydrolase activity, ATP binding, DNA b…	0	0	1	1	0	0	DNA
Contig17155.0.g65	YKU70	OG002465:	Contig17155.0.g65, Contig17155, Contig17155.0:96-2550, 6764, Ku70/Ku80 beta-barrel domain, double-strand break repair via nonhomologous end joining, ATP-dependent DNA helicase activity, nucleus, positive regulation of transcription, DNA-templated, DNA binding, nucleic acid binding, Ku70/Ku80 beta-barrel domain, Ku70/Ku80 N-terminal alpha/beta domain, Ku70/Ku80 C-terminal arm, Transcription initia…	0	0	1	0	0	0	DNA
Contig17485.0.g101	LIG4	OG002474:	Contig17485.0.g101, Contig17485, Contig17485.0:86-3800, 5017, ATP dependent DNA ligase domain, ATP binding, DNA binding, intracellular, DNA recombination, DNA repair, DNA ligase (ATP) activity, ATP dependent DNA ligase domain, DNA ligase N terminus, BRCA1 C Terminus (BRCT) domain, ATP dependent DNA ligase C terminal region, twin BRCT domain	0	0	1	0	0	0	DNA
Contig13625.0.g30	MCM2a	OG002477:	Contig13625.0.g30, Contig13625, Contig13625.0:183-3157, 11511, MCM2/3/5 family, DNA replication, nucleus, DNA replication initiation, DNA binding, chlorophyll biosynthetic process, photosynthesis, magnesium chelatase activity, ATPase activity, regulation of transcription, DNA-templated, transcription factor binding, ATP binding, MCM2/3/5 family, Mini-chromosome maintenance protein 2, Magnesium ch…	0	0	1	0	1	0	DNA
Contig14702.0.g41	MCM2b	OG002477:	Contig14702.0.g41, Contig14702, Contig14702.0:93-2997, 23320, MCM2/3/5 family, DNA replication, nucleus, DNA replication initiation, DNA binding, chlorophyll biosynthetic process, photosynthesis, magnesium chelatase activity, ATPase activity, regulation of transcription, DNA-templated, transcription factor binding, ATP binding, MCM2/3/5 family, Mini-chromosome maintenance protein 2, Magnesium che…	0	0	1	0	1	0	DNA
Contig17022.0.g2	NFRKB1a	OG002489:	Contig17022.0.g2, Contig17022, Contig17022.0:136-2255, 8440, hypothetical protein, ,	0	0	1	0	1	0	DNA
Contig14025.0.g57	NFRKB1b	OG002489:	Contig14025.0.g57, Contig14025, Contig14025.0:1964-4252, 7426, hypothetical protein, ,	0	0	1	0	1	0	DNA
Contig387.1.g65	NFRKB1c	OG002489:	Contig387.1.g65, Contig387, Contig387.1:199-2212, 14162, hypothetical protein, ,	0	0	1	0	1	0	DNA
Contig18916.0.g48	REV3	OG002612:	Contig18916.0.g48, Contig18916, Contig18916.0:102-6603, 23127, DNA polymerase family B, DNA binding, nucleotide binding, DNA replication, DNA-directed DNA polymerase activity, DNA polymerase family B, DNA polymerase family B, exonuclease domain, C4-type zinc-finger of DNA polymerase delta	0	0	1	0	0	0	DNA
Contig1027.0.g88	POL2	OG002615:	Contig1027.0.g88, Contig1027, Contig1027.0:181-7147, 1403, Domain of unknown function (DUF1744), nucleus, zinc ion binding, DNA replication, DNA-directed DNA polymerase activity, DNA binding, nucleotide binding, Domain of unknown function (DUF1744), DNA polymerase family B, exonuclease domain, DNA polymerase family B	0	0	1	0	0	0	DNA
Contig22064.0.g10	RFC4	OG002617:	Contig22064.0.g10, Contig22064, Contig22064.0:2251-3451, 4091, ATPase family associated with various cellular activities (AAA), microtubule-based movement, microtubule motor activity, DNA recombination, DNA repair, four-way junction helicase activity, hydrolase activity, DNA binding, DNA helicase activity, chlorophyll biosynthetic process, photosynthesis, magnesium chelatase activity, RNA helicas…	0	0	1	0	0	0	DNA
Contig3653.0.g111	MCM9a	OG002637:	Contig3653.0.g111, Contig3653, Contig3653.0:749-4147, 20773, MCM2/3/5 family, DNA replication, chlorophyll biosynthetic process, photosynthesis, magnesium chelatase activity, ATPase activity, regulation of transcription, DNA-templated, transcription factor binding, integral component of membrane, cell division, chromosome segregation, cell cycle, ATP binding, DNA binding, nucleotide binding, MCM2…	0	0	1	0	1	0	DNA
Contig3310.0.0.g75	MCM9b	OG002637:	Contig3310.0.0.g75, Contig3310, Contig3310.0.0:98-3037, 11237, MCM2/3/5 family, DNA replication, DNA binding, chlorophyll biosynthetic process, photosynthesis, magnesium chelatase activity, ATPase activity, ATP binding, MCM2/3/5 family, Magnesium chelatase, subunit ChlI, AAA domain (dynein-related subfamily), ATPase family associated with various cellular activities (AAA), RNA polymerase II-bindi…	0	0	1	0	1	0	DNA
Contig21509.0.g68	CTF4	OG002650:	Contig21509.0.g68, Contig21509, Contig21509.0:127-3487, 22366, WD domain, G-beta repeat, protein binding, WD domain, G-beta repeat, Protein of unknown function (DUF3639)	0	0	1	1	0	0	DNA
Contig14240.0.g63	PRI1	OG002669:	Contig14240.0.g63, Contig14240, Contig14240.0:122-1597, 16861, Eukaryotic and archaeal DNA primase small subunit, DNA replication, synthesis of RNA primer, DNA primase activity, Eukaryotic and archaeal DNA primase small subunit	0	0	1	0	0	0	DNA
Contig21040.0.g23	MCM6	OG002673:	Contig21040.0.g23, Contig21040, Contig21040.0:159-2774, 15936, MCM2/3/5 family, DNA replication, DNA binding, chlorophyll biosynthetic process, photosynthesis, magnesium chelatase activity, ATPase activity, regulation of transcription, DNA-templated, transcription factor binding, ATP binding, MCM2/3/5 family, Magnesium chelatase, subunit ChlI, ATPase family associated with various cellular activi…	0	0	1	0	0	0	DNA
Contig1884.0.g10	MCM5	OG002704:	Contig1884.0.g10, Contig1884, Contig1884.0:3648-6025, 13112, MCM2/3/5 family, DNA replication, DNA binding, chlorophyll biosynthetic process, photosynthesis, magnesium chelatase activity, ATPase activity, regulation of transcription, DNA-templated, transcription factor binding, ATP binding, MCM2/3/5 family, Magnesium chelatase, subunit ChlI, ATPase family associated with various cellular activiti…	0	0	1	0	0	0	DNA
Contig3796.0.g33	MCM7	OG002713:	Contig3796.0.g33, Contig3796, Contig3796.0:115-2579, 9763, MCM2/3/5 family, DNA replication, DNA binding, chlorophyll biosynthetic process, photosynthesis, magnesium chelatase activity, ATPase activity, ATP binding, MCM2/3/5 family, AAA domain (dynein-related subfamily), Magnesium chelatase, subunit ChlI, ATPase family associated with various cellular activities (AAA), CRISPR-associated protein (…	0	0	1	0	0	0	DNA
Contig21940.0.g54	MCM4	OG002728:	Contig21940.0.g54, Contig21940, Contig21940.0:3337-6110, 11654, MCM2/3/5 family, DNA replication, DNA binding, chlorophyll biosynthetic process, photosynthesis, magnesium chelatase activity, ATPase activity, ATP binding, MCM2/3/5 family, Magnesium chelatase, subunit ChlI, AAA domain (dynein-related subfamily), ATPase family associated with various cellular activities (AAA)	0	0	1	0	0	0	DNA
Contig18105.0.g52	SMC1	OG002752:	Contig18105.0.g52, Contig18105, Contig18105.0:132-3941, 21254, RecF/RecN/SMC N terminal domain, chromosome, chromosome organization, ATP binding, protein binding, RNA helicase activity, RNA binding, RecF/RecN/SMC N terminal domain, SMC proteins Flexible Hinge Domain, AAA domain, P-loop containing region of AAA domain, Putative exonuclease SbcCD, C subunit, RNA helicase, AAA ATPase domain	0	0	1	0	1	0	DNA
Contig10909.0.g24	CSM3	OG002766:	Contig10909.0.g24, Contig10909, Contig10909.0:159-1404, 21667, Replication Fork Protection Component Swi3, nucleus, replication fork protection, cell cycle, cellular response to DNA damage stimulus, Replication Fork Protection Component Swi3, Protein of unknown function (DUF3042)	0	0	1	0	0	0	DNA
Contig21995.0.g123	MND1a	OG002771:	Contig21995.0.g123, Contig21995, Contig21995.0:3868-4516, 6358, Mnd1 family, DNA packaging, myosin complex, motor activity, membrane, signal transduction, chemotaxis, transmembrane signaling receptor activity, cytoplasm, seryl-tRNA aminoacylation, ATP binding, serine-tRNA ligase activity, nucleotide binding, Mnd1 family, Herpesvirus UL6 like, Myosin tail, Protein of unknown function (DUF2730), Ta…	0	0	1	0	1	0	DNA
Contig15105.0.g32	MND1b	OG002771:	Contig15105.0.g32, Contig15105, Contig15105.0:125-936, 19405, Mnd1 family, positive regulation of autophagy, GTP binding, transferase activity, transferring amino-acyl groups, integral component of membrane, mitochondrial outer membrane, mitochondrial fusion, GTP catabolic process, GTPase activity, nuclear pore, protein import into nucleus, membrane, autophagy, Mnd1 family, Protein of unknown fun…	0	0	1	0	1	0	DNA
Contig15291.0.g9	RAD4	OG002796:	Contig15291.0.g9, Contig15291, Contig15291.0:107-2696, 116, Rad4 beta-hairpin domain 3, DNA binding, Rad4 beta-hairpin domain 3, Rad4 beta-hairpin domain 1, Rad4 beta-hairpin domain 2	0	0	1	0	0	0	DNA
Contig13581.0.0.g58	RAD3	OG002801:	Contig13581.0.0.g58, Contig13581, Contig13581.0.0:198-2591, 11220, Helicase C-terminal domain, nucleobase-containing compound metabolic process, hydrolase activity, acting on acid anhydrides, in phosphorus-containing anhydrides, nucleus, ATP-dependent DNA helicase activity, hydrolase activity, ATP-dependent helicase activity, nucleic acid binding, DNA binding, ATP binding, Helicase C-terminal dom…	0	0	1	0	0	0	DNA
Contig10055.0.g99	PSF2	OG002825:	Contig10055.0.g99, Contig10055, Contig10055.0:81-687, 5658, GINS complex protein, , GINS complex protein	0	0	1	0	0	0	DNA
Contig21432.0.g8	RFC3	OG002832:	Contig21432.0.g8, Contig21432, Contig21432.0:93-1198, 8446, ATPase family associated with various cellular activities (AAA), DNA polymerase III complex, DNA replication, DNA-directed DNA polymerase activity, DNA recombination, DNA repair, four-way junction helicase activity, ATP-dependent helicase activity, nucleic acid binding, ATPase activity, DNA helicase activity, integral component of membra…	0	0	1	0	0	0	DNA
Contig9580.0.g31	AAA1	OG002840:	Contig9580.0.g31, Contig9580, Contig9580.0:5400-6890, 19833, ATPase family associated with various cellular activities (AAA), ATPase activity, DNA recombination, DNA repair, four-way junction helicase activity, DNA helicase activity, chlorophyll biosynthetic process, photosynthesis, magnesium chelatase activity, kinase activity, ATP binding, ATPase family associated with various cellular activiti…	0	0	1	0	0	0	DNA
Contig15858.0.g53	RAD51a	OG002847:	Contig15858.0.g53, Contig15858, Contig15858.0:136-1277, 7860, Rad51, ATP-dependent helicase activity, nucleic acid binding, hydrolase activity, DNA binding, cofactor biosynthetic process, adenosylcobinamide kinase activity, nucleotide binding, SOS response, DNA repair, ATP binding, single-stranded DNA binding, Rad51, KaiC, AAA domain, DEAD/DEAH box helicase, Archaeal ATPase, Uncharacterized conse…	0	0	1	0	1	0	DNA
Contig17851.0.g20	TOF1	OG002852:	Contig17851.0.g20, Contig17851, Contig17851.0:100-3609, 8458, Timeless protein, , Timeless protein	0	0	1	0	0	0	DNA
Contig14821.0.g10	HOP2a	OG002862:	Contig14821.0.g10, Contig14821, Contig14821.0:111-1766, 659, Tat binding protein 1(TBP-1)-interacting protein (TBPIP), negative regulation of transcription, DNA-templated, DNA binding, Tat binding protein 1(TBP-1)-interacting protein (TBPIP), Penicillinase repressor	0	0	1	0	1	0	DNA
Contig9892.0.g55	HOP2b	OG002862:	Contig9892.0.g55, Contig9892, Contig9892.0:7298-8657, 9785, Tat binding protein 1(TBP-1)-interacting protein (TBPIP), , Tat binding protein 1(TBP-1)-interacting protein (TBPIP), Putative redox-active protein (C GCAxxG C C)	0	0	1	0	1	0	DNA
Contig5159.0.g3	SPO11	OG002891:	Contig5159.0.g3, Contig5159, Contig5159.0:96-1412, 19268, Uncharacterized protein conserved in bacteria C-term(DUF2220), , Uncharacterized protein conserved in bacteria C-term(DUF2220)	0	0	1	0	0	0	DNA
Contig1358.0.g71	RAD24	OG002905:	Contig1358.0.g71, Contig1358, Contig1358.0:164-2637, 24427, Rad17 cell cycle checkpoint protein, , Rad17 cell cycle checkpoint protein, Protein of unknown function, DUF258, AAA domain, P-loop containing region of AAA domain	0	0	1	0	0	0	DNA
Contig8643.0.g10	MLH1	OG002933:	Contig8643.0.g10, Contig8643, Contig8643.0:172-2527, 10211, DNA mismatch repair protein, C-terminal domain, mismatch repair, mismatched DNA binding, ATP binding, DNA mismatch repair protein, C-terminal domain, Histidine kinase-, DNA gyrase B-, and HSP90-like ATPase	0	0	1	0	1	0	DNA
Contig13066.0.g26	DGB1	OG003000:	Contig13066.0.g26, Contig13066, Contig13066.0:148-3676, 1767, Histidine kinase-, DNA gyrase B-, and HSP90-like ATPase, ATP binding, Histidine kinase-, DNA gyrase B-, and HSP90-like ATPase	0	0	1	0	0	0	DNA
Contig11781.0.0.g16	POL12	OG003089:	Contig11781.0.0.g16, Contig11781, Contig11781.0.0:1534-3407, 18849, DNA polymerase alpha/epsilon subunit B, DNA replication, DNA-directed DNA polymerase activity, DNA binding, DNA polymerase alpha/epsilon subunit B	0	0	1	0	0	0	DNA
Contig22029.0.g67	MSH2	OG003169:	Contig22029.0.g67, Contig22029, Contig22029.0:152-2474, 15760, MutS domain V, mismatch repair, mismatched DNA binding, ATP binding, mediator complex, regulation of transcription from RNA polymerase II promoter, RNA polymerase II transcription cofactor activity, MutS domain V, MutS domain III, MutS family domain IV, MutS domain II, Protein of unknown function (DUF1351), RNA polymerase II transcrip…	0	0	1	0	0	0	DNA
Contig13216.0.g100	POLE2	OG003211:	Contig13216.0.g100, Contig13216, Contig13216.0:104-2099, 10931, DNA polymerase alpha/epsilon subunit B, DNA replication, DNA-directed DNA polymerase activity, DNA binding, DNA polymerase alpha/epsilon subunit B	0	0	1	0	0	0	DNA
Contig17078.0.g58	SMC3	OG003214:	Contig17078.0.g58, Contig17078, Contig17078.0:109-3891, 12092, RecF/RecN/SMC N terminal domain, chromosome, chromosome organization, protein binding, integral component of membrane, cell division, chromosome segregation, cell cycle, ATP binding, DNA binding, nucleotide binding, myosin complex, motor activity, RecF/RecN/SMC N terminal domain, SMC proteins Flexible Hinge Domain, AAA domain, Tropomy…	0	0	1	0	1	0	DNA
Contig13202.0.g53	PSF3	OG003222:	Contig13202.0.g53, Contig13202, Contig13202.0:150-915, 19752, GINS complex protein, , GINS complex protein, Base plate wedge protein 53, ThiS family	0	0	1	0	0	0	DNA
Contig15489.0.0.g18	PRI2	OG003235:	Contig15489.0.0.g18, Contig15489, Contig15489.0.0:1547-2912, 9084, Eukaryotic and archaeal DNA primase, large subunit, DNA replication, synthesis of RNA primer, DNA primase activity, Eukaryotic and archaeal DNA primase, large subunit	0	0	1	0	0	0	DNA
Contig18594.0.g7	PSY4	OG003266:	Contig18594.0.g7, Contig18594, Contig18594.0:134-1191, 24697, PPP4R2, , PPP4R2, DNA methylase	0	0	1	0	0	0	DNA
Contig3514.0.g13	RFC2	OG003300:	Contig3514.0.g13, Contig3514, Contig3514.0:147-1201, 18411, Replication factor C C-terminal domain, DNA recombination, DNA repair, four-way junction helicase activity, DNA helicase activity, ATPase activity, DNA polymerase III complex, DNA replication, DNA-directed DNA polymerase activity, chlorophyll biosynthetic process, photosynthesis, magnesium chelatase activity, ATP-dependent helicase activ…	0	0	1	0	0	0	DNA
Contig22794.0.g89	POL1	OG003306:	Contig22794.0.g89, Contig22794, Contig22794.0:139-4822, 9277, DNA polymerase family B, DNA binding, nucleotide binding, nucleoside binding, DNA replication, DNA-directed DNA polymerase activity, DNA polymerase family B, DNA Polymerase alpha zinc finger, DNA polymerase family B, exonuclease domain, DNA polymerase alpha subunit p180 N terminal	0	0	1	0	0	0	DNA
Contig2625.0.g80	OGG1a	OG003311:	Contig2625.0.g80, Contig2625, Contig2625.0:106-1064, 18271, 8-oxoguanine DNA glycosylase, N-terminal domain, nucleotide-excision repair, oxidized purine nucleobase lesion DNA N-glycosylase activity, damaged DNA binding, base-excision repair, 8-oxoguanine DNA glycosylase, N-terminal domain, HhH-GPD superfamily base excision DNA repair protein, Bacterial protein of unknown function (DUF896)	0	0	1	0	0	0	DNA
Contig9033.0.g113	OGG1b	OG003311:	Contig9033.0.g113, Contig9033, Contig9033.0:106-1448, 9179, 8-oxoguanine DNA glycosylase, N-terminal domain, nucleotide-excision repair, oxidized purine nucleobase lesion DNA N-glycosylase activity, damaged DNA binding, base-excision repair, DNA binding, 8-oxoguanine DNA glycosylase, N-terminal domain, HhH-GPD superfamily base excision DNA repair protein, Helix-hairpin-helix motif	0	0	1	0	0	0	DNA
Contig829.1.g135	RAD1	OG003323:	Contig829.1.g135, Contig829, Contig829.1:89-3408, 14782, hypothetical protein, ,	0	0	1	0	0	0	DNA
Contig7673.0.g5	MCM8a	OG003344:	Contig7673.0.g5, Contig7673, Contig7673.0:91-3345, 5261, MCM2/3/5 family, DNA replication, chlorophyll biosynthetic process, photosynthesis, magnesium chelatase activity, ATPase activity, integral component of membrane, cell division, chromosome segregation, cell cycle, ATP binding, DNA binding, nucleotide binding, GTP binding, MCM2/3/5 family, AAA domain (dynein-related subfamily), Magnesium che…	0	0	1	0	1	0	DNA
Contig8140.0.g57	MCM8b	OG003344:	Contig8140.0.g57, Contig8140, Contig8140.0:136-3383, 8188, MCM2/3/5 family, DNA replication, ATPase activity, integral component of membrane, cell division, chromosome segregation, cell cycle, ATP binding, DNA binding, nucleotide binding, GTP binding, chlorophyll biosynthetic process, photosynthesis, magnesium chelatase activity, MCM2/3/5 family, AAA domain (dynein-related subfamily), ATPase fami…	0	0	1	0	1	0	DNA
Contig19212.0.g9	MCM8c	OG003344:	Contig19212.0.g9, Contig19212, Contig19212.0:331-3147, 2966, MCM2/3/5 family, DNA replication, DNA binding, chlorophyll biosynthetic process, photosynthesis, magnesium chelatase activity, ATPase activity, regulation of transcription, DNA-templated, transcription factor binding, ATP binding, MCM2/3/5 family, AAA domain (dynein-related subfamily), Magnesium chelatase, subunit ChlI, ATPase family as…	0	0	1	0	1	0	DNA
Contig17805.0.g2	RAD50	OG003348:	Contig17805.0.g2, Contig17805, Contig17805.0:177-4411, 4724, AAA domain, , AAA domain, Putative exonuclease SbcCD, C subunit, AAA ATPase domain, P-loop containing region of AAA domain	0	0	1	0	1	0	DNA
Contig21740.0.g8	POLN1	OG003580:	Contig21740.0.g8, Contig21740, Contig21740.0:102-3005, 1204, DNA polymerase family A, DNA replication, DNA-directed DNA polymerase activity, DNA binding, intracellular, nucleobase-containing compound metabolic process, 3'-5' exonuclease activity, nucleic acid binding, DNA polymerase family A, 3'-5' exonuclease	0	0	1	0	0	0	DNA
Contig2665.0.g98	ORC4	OG003585:	Contig2665.0.g98, Contig2665, Contig2665.0:1780-3440, 5775, AAA domain, , AAA domain, Protein of unknown function (DUF3069), Poxvirus D5 protein-like	0	0	1	0	0	0	DNA
Contig18632.0.g13	BRCA2a	OG003606:	Contig18632.0.g13, Contig18632, Contig18632.0:82-4629, 21763, BRCA2, oligonucleotide/oligosaccharide-binding, domain 1, double-strand break repair via homologous recombination, BRCA2, oligonucleotide/oligosaccharide-binding, domain 1	0	0	1	0	1	0	DNA
Contig15050.0.g22	RECQL4a	OG003657:	Contig15050.0.g22, Contig15050, Contig15050.0:171-4573, 13587, Helicase conserved C-terminal domain, ATP binding, helicase activity, nucleic acid binding, Helicase conserved C-terminal domain	0	0	1	0	0	0	DNA
Contig13888.0.g67	RECQL4b	OG003657:	Contig13888.0.g67, Contig13888, Contig13888.0:172-4572, 12320, Helicase conserved C-terminal domain, ATP binding, helicase activity, nucleic acid binding, Helicase conserved C-terminal domain	0	0	1	0	0	0	DNA
Contig19620.0.g100	FAN1a	OG003669:	Contig19620.0.g100, Contig19620, Contig19620.0:597-4158, 24001, VRR-NUC domain, hydrolase activity, acting on ester bonds, hydrolase activity, acting on acid anhydrides, in phosphorus-containing anhydrides, zinc ion binding, nucleic acid binding, VRR-NUC domain, HIRAN domain	0	0	1	0	0	0	DNA
Contig12035.0.g89	FAN1b	OG003669:	Contig12035.0.g89, Contig12035, Contig12035.0:99-3876, 21732, VRR-NUC domain, hydrolase activity, acting on ester bonds, VRR-NUC domain	0	0	1	0	0	0	DNA
Contig713.1.g94	RPA3	OG003673:	Contig713.1.g94, Contig713, Contig713.1:552-1176, 14606, Replication factor A protein 3, , Replication factor A protein 3, EF hand	0	0	1	0	0	0	DNA
Contig2584.0.g90	SLD5	OG003675:	Contig2584.0.g90, Contig2584, Contig2584.0:124-1009, 7682, GINS complex protein, , GINS complex protein	0	0	1	0	0	0	DNA
Contig132.1.g130	CDT1	OG003765:	Contig132.1.g130, Contig132, Contig132.1:91-4431, 13810, DNA replication factor CDT1 like, , DNA replication factor CDT1 like	0	0	1	0	0	0	DNA
Contig1119.1.g104	RAD10	OG003767:	Contig1119.1.g104, Contig1119, Contig1119.1:132-1149, 15270, Binding domain of DNA repair protein Ercc1 (rad10/Swi10), nucleus, DNA repair, endonuclease activity, damaged DNA binding, Binding domain of DNA repair protein Ercc1 (rad10/Swi10), Helix-hairpin-helix motif, Bacterial membrane-spanning protein N-terminus	0	0	1	0	0	0	DNA
Contig15737.0.g3	KELCH1	OG003953:	Contig15737.0.g3, Contig15737, Contig15737.0:267-4788, 4919, Kelch motif, protein binding, ATP binding, Kelch motif, Galactose oxidase, central domain, Histidine kinase-, DNA gyrase B-, and HSP90-like ATPase	0	0	1	0	0	0	DNA
Contig14382.0.g94	POL5	OG004255:	Contig14382.0.g94, Contig14382, Contig14382.0:668-3194, 21844, DNA polymerase phi, transcription, DNA-templated, DNA-directed DNA polymerase activity, DNA binding, DNA polymerase phi, Formate hydrogenlyase maturation protein HycH	0	0	1	0	0	0	DNA
Contig1230.1.g115	CEP44a	OG004532:	Contig1230.1.g115, Contig1230, Contig1230.1:245-2979, 15413, MutS domain V, mismatch repair, mismatched DNA binding, ATP binding, MutS domain V	0	0	1	0	0	0	DNA
Contig8878.0.0.g57	CEPP4b	OG004532:	Contig8878.0.0.g57, Contig8878, Contig8878.0.0:2606-5865, 15867, hypothetical protein, ,	0	0	1	0	0	0	DNA
Contig9774.0.g97	CEPP4c	OG004545:	Contig9774.0.g97, Contig9774, Contig9774.0:149-3256, 18930, Phage integrase, N-terminal SAM-like domain, DNA integration, DNA binding, Phage integrase, N-terminal SAM-like domain	0	0	1	0	0	0	DNA
Contig240.1.g138	SPRTN1	OG004989:	Contig240.1.g138, Contig240, Contig240.1:1906-3497, 13957, SprT-like family, , SprT-like family, YejG-like protein	0	0	1	0	0	0	DNA
Contig22262.0.g6	ADDL1a	OG005095:	Contig22262.0.g6, Contig22262, Contig22262.0:209-1700, 5683, ATP dependent DNA ligase domain, DNA recombination, DNA repair, ATP binding, DNA ligase (ATP) activity, integral component of membrane, ATP dependent DNA ligase domain, Nucleoporin protein Ndc1-Nup, Transmembrane protein, Phosphatidylinositol-glycan biosynthesis class S protein	0	0	1	0	0	0	DNA
Contig17016.0.g67	ADDL1b	OG005095:	Contig17016.0.g67, Contig17016, Contig17016.0:69-1071, 18900, ATP dependent DNA ligase domain, DNA recombination, DNA repair, ATP binding, DNA ligase (ATP) activity, ATP dependent DNA ligase domain, HindIII restriction endonuclease, Replication protein C C-terminal region	0	0	1	0	0	0	DNA
Contig23127.0.g34	POLD4	OG005470:	Contig23127.0.g34, Contig23127, Contig23127.0:154-478, 3880, DNA polymerase delta, subunit 4, nucleus, DNA replication, DNA polymerase delta, subunit 4	0	0	1	0	0	0	DNA
Contig16421.0.g92	ZFRF1a	OG005476:	Contig16421.0.g92, Contig16421, Contig16421.0:94-1249, 13301, Zinc finger, C3HC4 type (RING finger), DNA-directed DNA polymerase activity, Zinc finger, C3HC4 type (RING finger), Predicted membrane protein (DUF2318), DNA polymerase II large subunit DP2	0	0	1	0	0	0	DNA
Contig18.1.g89	ZFRF1b	OG005476:	Contig18.1.g89, Contig18, Contig18.1:484-1456, 13526, Zinc finger, C3HC4 type (RING finger), , Zinc finger, C3HC4 type (RING finger)	0	0	1	0	0	0	DNA
Contig20622.0.g13	RAD51L	OG005507:	Contig20622.0.g13, Contig20622, Contig20622.0:120-1619, 8886, Rad51, , Rad51, AAA domain, Fibronectin-binding protein A N-terminus (FbpA)	0	0	1	0	0	0	DNA
Contig36.1.g124	ENDOV1	OG005524:	Contig36.1.g124, Contig36, Contig36.1:4766-5843, 13561, Endonuclease V, DNA repair, endonuclease activity, porphyrin-containing compound biosynthetic process, uroporphyrinogen decarboxylase activity, cullin-RING ubiquitin ligase complex, ubiquitin-dependent protein catabolic process, ubiquitin protein ligase binding, Endonuclease V, Protein of unknown function DUF99, Uroporphyrinogen decarboxylas…	0	0	1	0	0	0	DNA
Contig9812.0.g19	SAE3a	OG005786:	Contig9812.0.g19, Contig9812, Contig9812.0:134-1897, 10759, Swi5, intracellular, regulation of transcription, DNA-templated, sequence-specific DNA binding transcription factor activity, Swi5, DeoR-like helix-turn-helix domain, Protein of unknown function (DUF1443)	0	0	1	0	0	0	DNA
Contig585.1.g65	SAE3b	OG005786:	Contig585.1.g65, Contig585, Contig585.1:110-1901, 14436, Swi5, intracellular, regulation of transcription, DNA-templated, sequence-specific DNA binding transcription factor activity, Swi5, DeoR-like helix-turn-helix domain, Protein of unknown function (DUF1443)	0	0	1	0	0	0	DNA
Contig2949.0.g36	EFH1a	OG005860:	Contig2949.0.g36, Contig2949, Contig2949.0:68-757, 11198, EF hand, proteinaceous extracellular matrix, signal transduction, calcium ion binding, transcription, DNA-templated, DNA-directed RNA polymerase activity, DNA binding, EF hand, EF-hand domain pair, EF-hand domain, Protein of unknown function (DUF3991), Secreted protein acidic and rich in cysteine Ca binding region, Phosphoinositide-specifi…	0	0	1	0	0	0	DNA
Contig4717.0.g106	EFH1b	OG005860:	Contig4717.0.g106, Contig4717, Contig4717.0:96-2175, 1522, EF hand, DNA replication, DNA binding, EF hand, EF-hand domain pair, EF-hand domain, DNA polymerase processivity factor (UL42)	0	0	1	0	0	0	DNA
Contig21006.0.0.g94	ARFL1	OG005917:	Contig21006.0.0.g94, Contig21006, Contig21006.0.0:1291-2731, 3381, The ARF-like 2 binding protein BART, DNA packaging, integral component of membrane, The ARF-like 2 binding protein BART, EF-hand domain pair, EF hand, EF-hand domain, Probable DNA packing protein, N-terminus, Hemocyanin, all-alpha domain, CemA family	0	0	1	0	0	0	DNA
Contig13512.0.g60	WDD1	OG006190:	Contig13512.0.g60, Contig13512, Contig13512.0:114-2086, 19115, WD domain, G-beta repeat, protein binding, nucleus, nucleic acid binding, chromosome, DNA topological change, ATP binding, DNA topoisomerase activity, DNA binding, WD domain, G-beta repeat, CPSF A subunit region, DNA gyrase C-terminal domain, beta-propeller, Cytochrome D1 heme domain, Ricin-type beta-trefoil lectin domain	0	0	1	0	0	0	DNA
Contig10901.0.1.g33	DDSB1a	OG006194:	Contig10901.0.1.g33, Contig10901, Contig10901.0.1:314-1344, 21676, DNA double-strand break repair and V(D)J recombination protein XRCC4, nucleus, DNA recombination, double-strand break repair, DNA binding, DNA double-strand break repair and V(D)J recombination protein XRCC4, Nitrogen fixation protein of unknown function, Learning-associated protein	0	0	1	0	0	0	DNA
Contig21186.0.0.g65	DDSB1b	OG006194:	Contig21186.0.0.g65, Contig21186, Contig21186.0.0:156-1209, 19438, DNA double-strand break repair and V(D)J recombination protein XRCC4, nucleus, DNA recombination, double-strand break repair, DNA binding, endoplasmic reticulum, oxidation-reduction process, oxidoreductase activity, acting on single donors with incorporation of molecular oxygen, incorporation of two atoms of oxygen, procollagen-pr…	0	0	1	0	0	0	DNA
Contig21910.0.g38	NUC1	OG006220:	Contig21910.0.g38, Contig21910, Contig21910.0:165-13460, 22440, NUC194 domain, nucleus, double-strand break repair via nonhomologous end joining, ATP binding, DNA-dependent protein kinase activity, DNA binding, phosphotransferase activity, alcohol group as acceptor, protein binding, NUC194 domain, Phosphatidylinositol 3- and 4-kinase, FATC domain, HEAT repeat	0	0	1	0	0	0	DNA
Contig18914.0.g46	SRP40	OG006226:	Contig18914.0.g46, Contig18914, Contig18914.0:147-1131, 23125, SRP40, C-terminal domain, nucleus, DNA replication, DNA-directed DNA polymerase activity, DNA binding, SRP40, C-terminal domain, Microtubule-binding protein MIP-T3, High-temperature-induced dauer-formation protein, Menin, DNA polymerase (viral) N-terminal domain, Nucleoporin protein Ndc1-Nup	0	0	1	0	0	0	DNA
Contig10223.0.1.g27	ADDL2	OG007316:	Contig10223.0.1.g27, Contig10223, Contig10223.0.1:57-2216, 6142, ATP dependent DNA ligase domain, ATP binding, DNA recombination, DNA repair, DNA ligase (ATP) activity, DNA binding, ATP dependent DNA ligase domain, ATP dependent DNA ligase C terminal region, DNA ligase N terminus	0	0	1	0	0	0	DNA
Contig17553.0.g91	BRCA2b	OG007368:	Contig17553.0.g91, Contig17553, Contig17553.0:1669-3085, 8222, BRCA2, helical, nucleus, regulation of S phase of mitotic cell cycle, DNA recombination, double-strand break repair via homologous recombination, single-stranded DNA binding, BRCA2, helical	0	0	1	0	0	0	DNA
Contig848.0.g75	MSH4	OG007371:	Contig848.0.g75, Contig848, Contig848.0:166-3109, 9692, MutS domain V, mismatch repair, mismatched DNA binding, ATP binding, MutS domain V, MutS domain III, MutS family domain IV, P-loop containing region of AAA domain, AAA domain, NACHT domain, Part of AAA domain	0	0	1	0	0	0	DNA
Contig2757.0.g24	SNF1	OG007463:	Contig2757.0.g24, Contig2757, Contig2757.0:210-3322, 15834, SNF2 family N-terminal domain, ATP binding, DNA binding, SNF2 family N-terminal domain	0	0	1	0	0	0	DNA
Contig5714.0.g9	DUF1	OG007463:	Contig5714.0.g9, Contig5714, Contig5714.0:168-1527, 22515, hypothetical protein, ,	0	0	1	0	0	0	DNA
Contig83.0.g2	SNF2	OG007463:	Contig83.0.g2, Contig83, Contig83.0:113-3497, 11715, SNF2 family N-terminal domain, ATP binding, DNA binding, SNF2 family N-terminal domain	0	0	1	0	0	0	DNA
Contig20532.0.g99	MMS4	OG007542:	Contig20532.0.g99, Contig20532, Contig20532.0:137-1138, 15155, PP-loop family, DNA metabolic process, nuclease activity, DNA binding, PP-loop family, ERCC4 domain	0	0	1	0	1	0	DNA
Contig12134.0.1.g26	FEZ1	OG008725:	Contig12134.0.1.g26, Contig12134, Contig12134.0.1:115-1418, 675, FEZ-like protein, , FEZ-like protein	0	0	1	0	0	0	DNA
Contig9238.0.0.g6	EDT1	OG008725:	Contig9238.0.0.g6, Contig9238, Contig9238.0.0:420-1764, 19808, Eukaryotic DNA topoisomerase I, catalytic core, chromosome, DNA topological change, DNA topoisomerase type II (ATP-hydrolyzing) activity, DNA binding, Eukaryotic DNA topoisomerase I, catalytic core	0	0	1	0	0	0	DNA
Contig14911.0.g37	EFH2	OG008885:	Contig14911.0.g37, Contig14911, Contig14911.0:67-2367, 4847, EF hand, DNA replication, 3'-5' exonuclease activity, DNA-directed DNA polymerase activity, EF hand, EF-hand domain pair, EF-hand domain, DNA polymerase III psi subunit	0	0	1	0	0	0	DNA
Contig4385.0.g54	DPS1	OG008885:	Contig4385.0.g54, Contig4385, Contig4385.0:679-2018, 2345, DNA polymerase III psi subunit, DNA replication, 3'-5' exonuclease activity, DNA-directed DNA polymerase activity, DNA polymerase III psi subunit, Protein of unknown function (DUF1878)	0	0	1	0	0	0	DNA
Contig14154.0.g51	MULE1	OG009161:	Contig14154.0.g51, Contig14154, Contig14154.0:94-2179, 10016, MULE transposase domain, zinc ion binding, MULE transposase domain, FAR1 DNA-binding domain, SWIM zinc finger	0	0	1	0	0	0	DNA
Contig16809.0.g65	CDC27a	OG009317:	Contig16809.0.g65, Contig16809, Contig16809.0:1627-3468, 23756, DNA polymerase subunit Cdc27, nucleus, DNA replication, DNA polymerase subunit Cdc27	0	0	1	0	0	0	DNA
Contig12197.0.g66	CDC27b	OG009317:	Contig12197.0.g66, Contig12197, Contig12197.0:1627-3461, 8080, DNA polymerase subunit Cdc27, nucleus, DNA replication, DNA polymerase subunit Cdc27	0	0	1	0	0	0	DNA
Contig11029.0.1.g31	SNF3a	OG009506:	Contig11029.0.1.g31, Contig11029, Contig11029.0.1:866-8276, 12065, SNF2 family N-terminal domain, ATP binding, DNA binding, SNF2 family N-terminal domain	0	0	1	0	0	0	DNA
Contig1696.0.1.g84	SNF3b	OG009506:	Contig1696.0.1.g84, Contig1696, Contig1696.0.1:40-7494, 10824, SNF2 family N-terminal domain, ATP binding, DNA binding, SNF2 family N-terminal domain	0	0	1	0	0	0	DNA
Contig3972.0.g94	CDT2	OG009545:	Contig3972.0.g94, Contig3972, Contig3972.0:2319-4851, 11472, DNA replication factor CDT1 like, , DNA replication factor CDT1 like	0	0	1	0	0	0	DNA
Contig1303.1.g87	FOK1	OG009744:	Contig1303.1.g87, Contig1303, Contig1303.1:52-772, 15517, Restriction endonuclease FokI, recognition domain, DNA restriction-modification system, Type II site-specific deoxyribonuclease activity, DNA binding, Restriction endonuclease FokI, recognition domain	0	0	1	0	0	0	DNA
Contig18491.0.g68	KELCH2	OG011451:	Contig18491.0.g68, Contig18491, Contig18491.0:177-2370, 1264, Kelch motif, protein binding, zinc ion binding, nucleus, DNA repair, Kelch motif, IBR domain, TFIIH C1-like domain	0	0	1	0	0	0	DNA
Contig9806.0.g44	ATHM1	OG011471:	Contig9806.0.g44, Contig9806, Contig9806.0:184-3113, 1359, AT hook motif, DNA binding, AT hook motif	0	0	1	0	0	0	DNA
Contig13022.0.g35	DGB2	OG011492:	Contig13022.0.g35, Contig13022, Contig13022.0:206-4002, 1451, Histidine kinase-, DNA gyrase B-, and HSP90-like ATPase, ATP binding, Histidine kinase-, DNA gyrase B-, and HSP90-like ATPase	0	0	1	0	0	0	DNA
Contig4890.0.g108	CDC45	OG011814:	Contig4890.0.g108, Contig4890, Contig4890.0:2318-3723, 3065, CDC45-like protein, DNA replication initiation, proteolysis, zinc ion binding, metalloendopeptidase activity, membrane, CDC45-like protein, Reprolysin family propeptide, Peroxisomal membrane anchor protein (Pex14p) conserved region, Serine incorporator (Serinc)	0	0	1	0	0	0	DNA
Contig2792.0.g100	MUTS1a	OG011861:	Contig2792.0.g100, Contig2792, Contig2792.0:229-3515, 3277, MutS domain I, mismatch repair, mismatched DNA binding, ATP binding, MutS domain I, MutS domain III	0	0	1	0	0	0	DNA
Contig2792.0.g101	MUTS1b	OG011862:	Contig2792.0.g101, Contig2792, Contig2792.0:3782-5120, 3278, MutS domain V, mismatch repair, mismatched DNA binding, nucleotide phosphatase activity, transferase activity, ATP binding, MutS domain V, P-loop containing region of AAA domain, MutS domain III, AAA domain, NTPase	0	0	1	0	0	0	DNA
Contig2237.0.g95	DPA1	OG011920:	Contig2237.0.g95, Contig2237, Contig2237.0:111-2276, 3601, DNA primase DnaG DnaB-binding, DNA replication, synthesis of RNA primer, DNA primase activity, plasma membrane, serine-type endopeptidase activity, DNA primase DnaG DnaB-binding, Peptidase family S49 N-terminal	0	0	1	0	0	0	DNA
Contig17873.0.g71	EFH3	OG011979:	Contig17873.0.g71, Contig17873, Contig17873.0:128-440, 3917, EF hand, DNA recombination, DNA repair, DNA ligase (ATP) activity, DNA binding, proteinaceous extracellular matrix, signal transduction, calcium ion binding, extracellular region, lipid transport, lipid binding, EF hand, EF-hand domain, EF-hand domain pair, Cytoskeletal-regulatory complex EF hand, Domain of unknown function (DUF3502), D…	0	0	1	0	0	0	DNA
Contig9.0.g67	SAML1	OG012052:	Contig9.0.g67, Contig9, Contig9.0:75-2493, 4271, Phage integrase, N-terminal SAM-like domain, DNA integration, DNA binding, cytoplasm, chemotaxis, phosphorelay signal transduction system, protein histidine kinase activity, phosphorelay sensor kinase activity, Phage integrase, N-terminal SAM-like domain, Signal transducing histidine kinase, homodimeric domain	0	0	1	0	0	0	DNA
Contig10809.0.g76	ATHM2	OG012160:	Contig10809.0.g76, Contig10809, Contig10809.0:135-1506, 4798, AT hook motif, DNA binding, intracellular, zinc ion binding, AT hook motif, C2H2-type zinc finger, CpXC protein, Zinc-binding, Zinc finger, C2H2 type, C2H2 type zinc-finger (2 copies)	0	0	1	0	0	0	DNA
Contig16058.0.g23	KELCH3	OG012218:	Contig16058.0.g23, Contig16058, Contig16058.0:133-1818, 5054, Kelch motif, protein binding, nucleus, DNA recombination, DNA binding, Kelch motif, Galactose oxidase, central domain, Recombination activating protein 2	0	0	1	0	0	0	DNA
Contig20650.0.g45	VGR1	OG012415:	Contig20650.0.g45, Contig20650, Contig20650.0:133-358, 5942, Herpesvirus polymerase accessory protein, viral genome replication, DNA polymerase processivity factor activity, cell communication, phosphatidylinositol binding, protein binding, Herpesvirus polymerase accessory protein, PX domain	0	0	1	0	0	0	DNA
Contig1574.0.0.g59	CDT3	OG012552:	Contig1574.0.0.g59, Contig1574, Contig1574.0.0:182-1625, 6537, Sperm-tail PG-rich repeat, , Sperm-tail PG-rich repeat, DNA replication factor CDT1 like	0	0	1	0	0	0	DNA
Contig22513.0.g12	DPV1	OG012757:	Contig22513.0.g12, Contig22513, Contig22513.0:92-455, 7381, dsDNA Poxvirus, , dsDNA Poxvirus, DNA polymerase III polC-type N-terminus	0	0	1	0	0	0	DNA
Contig19698.0.g49	EXO2	OG012853:	Contig19698.0.g49, Contig19698, Contig19698.0:118-757, 7856, Exonuclease, nucleus, regulation of transcription, DNA-templated, transcription, DNA-templated, DNA binding, Exonuclease, Uncharacterized conserved protein (DUF2280), F420H2 dehydrogenase subunit FpoO, G-box binding protein MFMR	0	0	1	0	0	0	DNA
Contig3754.0.g71	SPF1	OG013005:	Contig3754.0.g71, Contig3754, Contig3754.0:257-2957, 8509, Spermatozal protamine family, nuclear chromosome, sperm chromatin condensation, DNA binding, Spermatozal protamine family	0	0	1	0	0	0	DNA
Contig6001.0.g84	BRCA2c	OG013043:	Contig6001.0.g84, Contig6001, Contig6001.0:1717-2917, 8730, BRCA2, helical, nucleus, regulation of S phase of mitotic cell cycle, DNA recombination, double-strand break repair via homologous recombination, single-stranded DNA binding, RNA binding, BRCA2, helical, Bluetongue virus non-structural protein NS2	0	0	1	0	0	0	DNA
Contig14533.0.g16	TPR1	OG013142:	Contig14533.0.g16, Contig14533, Contig14533.0:92-2885, 9204, Tetratricopeptide repeat, protein binding, Tetratricopeptide repeat, TPR repeat, DNA repair protein endonuclease SAE2/CtIP C-terminus	0	0	1	0	0	0	DNA
Contig18586.0.g106	KELCH4	OG013188:	Contig18586.0.g106, Contig18586, Contig18586.0:94-2437, 9404, Kelch motif, protein binding, nucleus, DNA recombination, DNA binding, Kelch motif, Galactose oxidase, central domain, Recombination activating protein 2	0	0	1	0	0	0	DNA
Contig1796.0.g89	DBLH1	OG013229:	Contig1796.0.g89, Contig1796, Contig1796.0:81-1635, 9600, DnaB-like helicase C terminal domain, DNA replication, ATP binding, DNA helicase activity, DnaB-like helicase C terminal domain	0	0	1	0	0	0	DNA
Contig19712.0.g78	EXO3	OG013325:	Contig19712.0.g78, Contig19712, Contig19712.0:156-4180, 10043, Exonuclease VII small subunit, exodeoxyribonuclease VII complex, DNA catabolic process, exodeoxyribonuclease VII activity, Exonuclease VII small subunit	0	0	1	0	0	0	DNA
Contig11389.0.g111	ARFF1	OG013334:	Contig11389.0.g111, Contig11389, Contig11389.0:1522-2513, 10076, ADP-ribosylation factor family, nucleotide phosphatase activity, transferase activity, cytoplasm, nucleus, transport, intracellular, small GTPase mediated signal transduction, GTP binding, kinase activity, cellular biogenic amine metabolic process, hydrolase activity, DNA binding, ATPase activity, ATP binding, ADP-ribosylation facto…	0	0	1	0	0	0	DNA
Contig12879.0.g6	IMPB1	OG013338:	Contig12879.0.g6, Contig12879, Contig12879.0:95-725, 10093, impB/mucB/samB family, DNA repair, DNA-directed DNA polymerase activity, damaged DNA binding, impB/mucB/samB family	0	0	1	0	0	0	DNA
Contig18676.0.g12	CDC45c	OG013375:	Contig18676.0.g12, Contig18676, Contig18676.0:89-1733, 10303, CDC45-like protein, DNA replication initiation, CDC45-like protein	0	0	1	0	0	0	DNA
Contig17613.0.g83	EDT2	OG013404:	Contig17613.0.g83, Contig17613, Contig17613.0:96-2035, 10374, Eukaryotic DNA topoisomerase I, DNA binding fragment, chromosome, DNA topological change, DNA topoisomerase type I activity, DNA binding, Eukaryotic DNA topoisomerase I, DNA binding fragment	0	0	1	0	0	0	DNA
Contig9571.0.g58	EDT3	OG013557:	Contig9571.0.g58, Contig9571, Contig9571.0:66-3204, 11123, DNA topoisomerase, chromosome, DNA topological change, DNA topoisomerase activity, DNA binding, DNA topoisomerase, Toprim domain, Topoisomerase DNA binding C4 zinc finger, Ftsk gamma domain	0	0	1	0	0	0	DNA
Contig6535.0.g98	MTD1	OG013672:	Contig6535.0.g98, Contig6535, Contig6535.0:1438-2369, 11698, Methyltransferase domain, metabolic process, DNA methylation, N-methyltransferase activity, DNA binding, methyltransferase activity, Methyltransferase domain, ubiE/COQ5 methyltransferase family, Methyltransferase small domain, DNA methylase, Hypothetical methyltransferase	0	0	1	0	0	0	DNA
Contig19748.0.g48	RUSA1	OG013913:	Contig19748.0.g48, Contig19748, Contig19748.0:810-2385, 12936, Endodeoxyribonuclease RusA, DNA recombination, DNA repair, magnesium ion binding, Endodeoxyribonuclease RusA, SurA N-terminal domain	0	0	1	0	0	0	DNA
Contig19.1.g90	DUF2	OG014037:	Contig19.1.g90, Contig19, Contig19.1:141-1372, 13527, Protein of unknown function (DUF3816), DNA-directed DNA polymerase activity, Protein of unknown function (DUF3816), PMP-22/EMP/MP20/Claudin tight junction, GTP-binding protein LepA C-terminus, DNA polymerase family B viral insert, Virulence factor BrkB, Protein of unknown function (DUF2721), Ca2+ regulator and membrane fusion protein Fig1, End…	0	0	1	0	0	0	DNA
Contig474.1.g54	ODM1	OG014250:	Contig474.1.g54, Contig474, Contig474.1:7236-8763, 14286, 6-O-methylguanine DNA methyltransferase, ribonuclease-like domain, DNA repair, methylated-DNA-[protein]-cysteine S-methyltransferase activity, phage shock, regulation of transcription, DNA-templated, 6-O-methylguanine DNA methyltransferase, ribonuclease-like domain, Phage shock protein B	0	0	1	0	0	0	DNA
Contig11086.0.g6	RIP1	OG015036:	Contig11086.0.g6, Contig11086, Contig11086.0:71-968, 17675, Replication initiator protein A (RepA) N-terminus, zinc ion binding, DNA binding, Replication initiator protein A (RepA) N-terminus, Poly(ADP-ribose) polymerase and DNA-Ligase Zn-finger region, Protein of unknown function (DUF2869), Protein of unknown function (DUF2962), Domain of unknown function (DUF3362)	0	0	1	0	0	0	DNA
Contig18052.0.g2	DP2	OG015072:	Contig18052.0.g2, Contig18052, Contig18052.0:151-1782, 17877, DNA polymerase II large subunit DP2, DNA-directed DNA polymerase activity, DNA polymerase II large subunit DP2	0	0	1	0	0	0	DNA
Contig11768.0.g72	DPTB	OG015135:	Contig11768.0.g72, Contig11768, Contig11768.0:209-959, 18158, DNA polymerase type B, organellar and viral, DNA replication, 3'-5' exonuclease activity, DNA-directed DNA polymerase activity, DNA binding, nucleotide binding, DNA polymerase type B, organellar and viral	0	0	1	0	0	0	DNA
Contig678.0.g97	PPC1	OG015198:	Contig678.0.g97, Contig678, Contig678.0:1853-2420, 18396, Phage protein C, viral DNA genome packaging, Phage protein C, Cyclic nucleotide-binding domain	0	0	1	0	0	0	DNA
Contig16559.0.g18	NUC2	OG015355:	Contig16559.0.g18, Contig16559, Contig16559.0:88-631, 19176, BDHCT (NUC031) domain, nucleus, DNA replication, hydrolase activity, acting on acid anhydrides, in phosphorus-containing anhydrides, ATP binding, DNA binding, BDHCT (NUC031) domain	0	0	1	0	0	0	DNA
Contig5584.0.g33	CCDB1	OG015439:	Contig5584.0.g33, Contig5584, Contig5584.0:99-2607, 19624, CcdB protein, plasmid maintenance, DNA topoisomerase (ATP-hydrolyzing) inhibitor activity, CcdB protein	0	0	1	0	0	0	DNA
Contig13901.0.g4	TRP1	OG015541:	Contig13901.0.g4, Contig13901, Contig13901.0:1524-2950, 20119, Repair protein, transposition, DNA-mediated, transposase activity, DNA binding, Repair protein, Protein of unknown function (DUF4256), Putative transposase	0	0	1	0	0	0	DNA
Contig21668.0.g27	GO1	OG015567:	Contig21668.0.g27, Contig21668, Contig21668.0:1248-3374, 20248, Galactose oxidase, central domain, protein binding, nucleus, DNA recombination, DNA binding, Galactose oxidase, central domain, Kelch motif, Recombination activating protein 2, AsnC-type helix-turn-helix domain	0	0	1	0	0	0	DNA
Contig3262.0.g84	NUC3	OG015723:	Contig3262.0.g84, Contig3262, Contig3262.0:1542-3942, 21064, DTHCT (NUC029) region, nucleus, ATP binding, DNA topoisomerase type II (ATP-hydrolyzing) activity, DNA binding, DTHCT (NUC029) region	0	0	1	0	0	0	DNA
Contig18103.0.g54	DLTD1	OG015768:	Contig18103.0.g54, Contig18103, Contig18103.0:84-1641, 21256, DltD N-terminal region, , DltD N-terminal region, C4-type zinc-finger of DNA polymerase delta	0	0	1	0	0	0	DNA
Contig21026.0.g70	MUTS3	OG015808:	Contig21026.0.g70, Contig21026, Contig21026.0:3449-3827, 21488, MutS domain II, mismatch repair, mismatched DNA binding, cell cycle, transferase activity, transferring amino-acyl groups, regulation of transcription, DNA-templated, protein dimerization activity, sequence-specific DNA binding, sequence-specific DNA binding transcription factor activity, membrane, Golgi vesicle transport, hormone ac…	0	0	1	0	0	0	DNA
Contig17383.0.g46	EFH4	OG015867:	Contig17383.0.g46, Contig17383, Contig17383.0:216-744, 21796, EF-hand domain pair, proteinaceous extracellular matrix, signal transduction, calcium ion binding, DNA repair, ATP binding, helicase activity, damaged DNA binding, EF-hand domain pair, EF hand, EF-hand domain, Phosphoinositide-specific phospholipase C, efhand-like, Cytoskeletal-regulatory complex EF hand, Secreted protein acidic and ri…	0	0	1	0	0	0	DNA
Contig11109.0.g62	SNF4	OG015921:	Contig11109.0.g62, Contig11109, Contig11109.0:133-3982, 22030, SNF2 family N-terminal domain, DNA binding, ATP binding, helicase activity, nucleic acid binding, SNF2 family N-terminal domain, Helicase conserved C-terminal domain	0	0	1	0	0	0	DNA
Contig21915.0.g51	DUF3	OG016009:	Contig21915.0.g51, Contig21915, Contig21915.0:4571-5583, 22453, Protein of unknown function (DUF3464), DNA integration, transposition, DNA-mediated, transposase activity, DNA binding, Protein of unknown function (DUF3464), Transposase	0	0	1	0	0	0	DNA
Contig4927.0.g99	EDT4	OG016019:	Contig4927.0.g99, Contig4927, Contig4927.0:60-612, 22501, Eukaryotic DNA topoisomerase I, DNA binding fragment, chromosome, DNA topological change, DNA topoisomerase type I activity, DNA binding, regulation of transcription, DNA-templated, zinc ion binding, Eukaryotic DNA topoisomerase I, DNA binding fragment, TFIIB zinc-binding, L71 family	0	0	1	0	0	0	DNA
Contig6347.0.g28	MUTS4	OG016117:	Contig6347.0.g28, Contig6347, Contig6347.0:416-2384, 22886, MutS domain III, mismatch repair, mismatched DNA binding, ATP binding, MutS domain III	0	0	1	0	0	0	DNA
Contig3110.0.g49	DP2b	OG016308:	Contig3110.0.g49, Contig3110, Contig3110.0:87-1690, 23851, DNA polymerase II large subunit DP2, DNA-directed DNA polymerase activity, DNA polymerase II large subunit DP2, Protein of unknown function (DUF3791)	0	0	1	0	0	0	DNA
Contig10509.0.g96	KELCH5	OG016331:	Contig10509.0.g96, Contig10509, Contig10509.0:644-2383, 23997, Kelch motif, protein binding, nucleus, DNA recombination, DNA binding, Kelch motif, Galactose oxidase, central domain, Recombination activating protein 2	0	0	1	0	0	0	DNA
Contig14463.0.g78	EDT5	OG016505:	Contig14463.0.g78, Contig14463, Contig14463.0:1199-3251, 24768, Eukaryotic DNA topoisomerase I, DNA binding fragment, , Eukaryotic DNA topoisomerase I, DNA binding fragment	0	0	1	0	0	0	DNA
Contig13254.0.g75	PTLS1	OG033640:	Contig13254.0.g75, Contig13254, Contig13254.0:184-442, 839, Phage terminase large subunit, DNA packaging, transmembrane transport, integral component of membrane, peroxisome, protein import into peroxisome matrix, docking, viral process, bacterial-type flagellum, flagellum assembly, Phage terminase large subunit, Protein of unknown function (DUF342), Low affinity iron permease, Peroxin 13, N-term…	0	0	1	0	0	0	DNA
Contig18961.0.g33	CENPB1	OG033719:	Contig18961.0.g33, Contig18961, Contig18961.0:289-1603, 1348, CENP-B N-terminal DNA-binding domain, chromosome, centromeric region, DNA binding, CENP-B N-terminal DNA-binding domain	0	0	1	0	0	0	DNA
Contig13029.0.g41	MUTL1	OG033734:	Contig13029.0.g41, Contig13029, Contig13029.0:86-2936, 1457, MutL C terminal dimerisation domain, mismatch repair, mismatched DNA binding, ATP binding, MutL C terminal dimerisation domain, DNA mismatch repair protein, C-terminal domain, Histidine kinase-, DNA gyrase B-, and HSP90-like ATPase	0	0	1	0	0	0	DNA
Contig8461.0.g61	CDC45d	OG033819:	Contig8461.0.g61, Contig8461, Contig8461.0:4551-5199, 2021, CDC45-like protein, DNA replication initiation, transferase activity, transferring acyl groups other than amino-acyl groups, CDC45-like protein, Acyltransferase family, Sporozoite P67 surface antigen	0	0	1	0	0	0	DNA
Contig10553.0.g32	DFF1	OG033990:	Contig10553.0.g32, Contig10553, Contig10553.0:194-1817, 3099, DNA fragmentation factor 40 kDa, cytoplasm, nucleus, apoptotic DNA fragmentation, hydrolase activity, cell cycle, DNA fragmentation factor 40 kDa, Protein of unknown function (DUF2869), Septum formation initiator	0	0	1	0	0	0	DNA
Contig21792.0.g104	DPE1	OG033999:	Contig21792.0.g104, Contig21792, Contig21792.0:1045-2296, 3171, DNA polymerases epsilon N terminal, , DNA polymerases epsilon N terminal, Leucine Rich repeats (2 copies)	0	0	1	0	0	0	DNA
Contig198.0.g16	DPCP1	OG034153:	Contig198.0.g16, Contig198, Contig198.0:163-670, 3978, DNA replication and checkpoint protein, , DNA replication and checkpoint protein, Domain of unknown function (DUF4407)	0	0	1	0	0	0	DNA
[truncated: 994 more rows]
