# Supplementary material for: Preferential expression of scores of functionally and evolutionarily diverse DNA and RNA-binding proteins during Oxytricha trifallax macronuclear development
Source: PLoS One. 2017 Feb 16;12(2):e0170870. doi: 10.1371/journal.pone.0170870 (PMC5312943; doi:10.1371/journal.pone.0170870)
Supplement: S4 Dataset — Organized by membership in modules 1–6 as noted in column 3. (TXT) [file pone.0170870.s022.txt]

gene_id	description	module	ZN13_0	ZN14_0	ZN01_6	ZN06_6	ZN02_12	ZN07_12	ZN03_24	ZN08_24	ZN04_48	ZN09_48	ZN05_72	ZN10_72	ZN11_Veg	ZN12_Veg
Contig1816.0.g49	, Contig1816.0.g49, Contig1816, Contig1816.0:374-587, 20824, hypothetical protein, ,	1	2.6	-2.6	1.41	1.3	2.38	1.84	0.7	-0.62	-0.96	-1.16	0.35	-2.6	-2.6	-2.6
Contig18724.0.g47	, Contig18724.0.g47, Contig18724, Contig18724.0:260-1913, 17062, Bacterial protein of unknown function (DUF948), viral capsid, Bacterial protein of unknown function (DUF948), Nucleopolyhedrovirus P10 protein	1	0.135	-0.135	1.205	1.975	0.255	0.955	-0.425	-0.555	-1.075	-1.915	-1.165	-1.875	-1.755	0.055
Contig10521.0.g76	, Contig10521.0.g76, Contig10521, Contig10521.0:138-405, 5863, Zn-finger in Ran binding protein and others, intracellular, zinc ion binding, Zn-finger in Ran binding protein and others, Double zinc ribbon, Microtubule-associated protein CRIPT, GCC2 and GCC3, zinc-ribbon domain	1	0.46	-0.46	1.22	2.04	1.01	1.47	0.13	0.37	0.32	0.28	0.39	-0.02	-3.75	2.66
Contig10836.0.g28	, Contig10836.0.g28, Contig10836, Contig10836.0:178-626, 7728, Microtubule-binding stalk of dynein motor, extracellular region, immune response, growth factor activity, interleukin-2 receptor binding, Microtubule-binding stalk of dynein motor, Borna disease virus P40 protein, Interleukin 2, MraZ protein	1	1.2	-1.2	2.42	2.05	2.13	1.35	1.03	0.03	-0.13	0.13	1.96	0.52	-3.21	3.18
Contig11906.0.g31	, Contig11906.0.g31, Contig11906, Contig11906.0:164-2735, 17802, hypothetical protein, ,	1	1	-1	1.79	2.29	1.12	1.76	-0.35	0.17	-1.15	-0.81	0.17	0.35	-1.43	1.74
Contig2849.0.g53	, Contig2849.0.g53, Contig2849, Contig2849.0:133-712, 16409, Secretin N-terminal domain, outer membrane, pilus assembly, Secretin N-terminal domain, Protocadherin	1	0.775	-0.775	1.635	2.195	0.215	1.885	-0.325	0.745	-0.135	-0.035	0.175	0.125	-0.875	1.065
Contig11428.0.g42	SIRT5b, Contig11428.0.g42, Contig11428, Contig11428.0:136-1093, 18341, Sir2 family, protein deacetylation, NAD+ binding, zinc ion binding, Sir2 family	1	0.325	-0.325	2.625	0.565	2.745	0.595	1.185	-0.295	0.595	0.795	2.025	0.395	-1.425	1.415
Contig3071.0.g98	, Contig3071.0.g98, Contig3071, Contig3071.0:1360-1582, 5995, hypothetical protein, ,	1	1.705	-1.705	2.685	2.255	1.615	1.945	1.135	1.685	1.845	-0.435	1.005	1.845	-1.705	1.775
Contig488.0.g88	, Contig488.0.g88, Contig488, Contig488.0:669-984, 8006, hypothetical protein, ,	1	1.145	-1.145	2.355	1.915	1.125	-0.165	1.025	1.195	1.185	1.255	2.115	1.255	-1.145	0.625
Contig13301.0.g99	, Contig13301.0.g99, Contig13301, Contig13301.0:450-720, 2837, Growth-arrest specific micro-tubule binding, microtubule-based flagellum, cell motility, Growth-arrest specific micro-tubule binding, Protein of unknown function (DUF972), IBV 3A protein	1	-1.48	1.48	1.28	2.75	3.77	2.34	0.52	1.08	-0.93	-0.74	-1.48	-0.81	-1.48	0.2
Contig13386.0.g46	, Contig13386.0.g46, Contig13386, Contig13386.0:83-1214, 3670, Adenomatous polyposis coli tumour suppressor protein, , Adenomatous polyposis coli tumour suppressor protein, Dfp1/Him1, central region	1	-0.51	0.51	1.71	2.33	0.56	1.31	0.38	-0.22	0.17	0.19	0.88	0.75	0.52	-0.2
Contig20279.0.g48	, Contig20279.0.g48, Contig20279, Contig20279.0:302-1448, 16956, Homeobox domain, regulation of transcription, DNA-templated, sequence-specific DNA binding transcription factor activity, sequence-specific DNA binding, Homeobox domain, PHB/PHA accumulation regulator DNA-binding domain, Helix-turn-helix, Helix-turn-helix of insertion element transposase	1	-0.645	0.645	1.575	2.145	0.895	0.925	-0.015	-0.015	-0.075	0.245	-0.545	0.395	0.125	0.005
Contig14925.0.g53	PRDX1c, Contig14925.0.g53, Contig14925, Contig14925.0:447-1728, 20274, AhpC/TSA family, antioxidant activity, oxidoreductase activity, oxidation-reduction process, peroxiredoxin activity, AhpC/TSA family, Redoxin, C-terminal domain of 1-Cys peroxiredoxin	1	-0.2	0.2	1.14	1	1.3	2.25	-0.05	1.48	0.41	-0.3	-0.06	0.84	0.22	-0.89
Contig16980.0.g75	, Contig16980.0.g75, Contig16980, Contig16980.0:322-1528, 16983, N-terminal TM domain of oligopeptide transport permease C, , N-terminal TM domain of oligopeptide transport permease C	1	0	0	2.84	2.84	1.65	3.81	1.04	2.11	0.25	0.47	0.66	0.49	2.1	0
Contig12972.0.g55	, Contig12972.0.g55, Contig12972, Contig12972.0:238-832, 21145, hypothetical protein, ,	1	-0.125	0.125	1.805	1.765	1.035	1.325	0.675	0.815	-0.245	0.065	0.595	0.325	-0.105	-1.185
Contig16473.0.g59	, Contig16473.0.g59, Contig16473, Contig16473.0:187-1315, 1255, Alpha-L-arabinofuranosidase B (ABFB), L-arabinose metabolic process, alpha-L-arabinofuranosidase activity, Alpha-L-arabinofuranosidase B (ABFB), Seadornavirus VP6 protein	1	-0.095	0.095	3.025	2.745	1.355	2.305	0.695	1.075	0.105	-0.165	1.455	0.045	1.205	-1.605
Contig13199.0.g22	, Contig13199.0.g22, Contig13199, Contig13199.0:199-799, 23923, hypothetical protein, ,	1	0.445	-0.445	3.485	2.925	2.105	2.995	1.955	1.805	0.155	-0.495	0.175	0.355	0.935	-0.815
Contig4628.0.g42	, Contig4628.0.g42, Contig4628, Contig4628.0:192-825, 15955, hypothetical protein, ,	1	0.46	-0.46	3.27	3.81	2.15	3.23	1.88	1.33	-0.4	0.24	0.72	0.57	0.25	-1.08
Contig1307.0.g18	, Contig1307.0.g18, Contig1307, Contig1307.0:84-4647, 21548, Beta-propeller repeat, , Beta-propeller repeat, Protein of unknown function (DUF1426)	1	-0.08	0.08	2.09	1.91	1.32	1.45	1.13	1.21	0	0.55	0.75	0.89	0.22	-0.4
Contig86.0.g108	, Contig86.0.g108, Contig86, Contig86.0:80-4607, 11708, Transient receptor potential (TRP) ion channel, , Transient receptor potential (TRP) ion channel	1	0.195	-0.195	1.915	2.265	1.225	1.715	1.175	1.125	0.145	0.635	0.675	0.925	0.485	-0.265
Contig14516.0.g120	, Contig14516.0.g120, Contig14516, Contig14516.0:1000-1840, 2623, hypothetical protein, ,	1	0.83	-0.83	3.08	2.37	1.9	1.93	1.56	1.6	0.63	1.07	1.08	0.27	-0.52	0.24
Contig17762.0.g103	, Contig17762.0.g103, Contig17762, Contig17762.0:183-1198, 20425, TACI, cysteine-rich domain, , TACI, cysteine-rich domain	1	0.445	-0.445	1.955	1.385	0.995	0.655	0.605	0.235	0.065	0.355	0.275	0.475	-0.225	-0.505
Contig8970.0.g25	, Contig8970.0.g25, Contig8970, Contig8970.0:188-3028, 4551, hypothetical protein, ,	1	0.715	-0.715	1.735	1.525	1.375	1.185	0.075	0.445	-0.545	-0.035	0.625	0.815	-0.865	-0.095
Contig16243.0.g100	, Contig16243.0.g100, Contig16243, Contig16243.0:171-509, 20762, ZIP Zinc transporter, membrane, transmembrane transport, metal ion transport, metal ion transmembrane transporter activity, ZIP Zinc transporter	1	-0.185	0.185	1.265	2.585	0.495	1.855	0.425	1.025	0.035	0.145	0.165	1.585	-0.515	-1.065
Contig7674.0.g114	, Contig7674.0.g114, Contig7674, Contig7674.0:775-3124, 5255, Ring finger domain, , Ring finger domain, Zinc finger, C3HC4 type (RING finger), RING-H2 zinc finger, PHD-zinc-finger like domain, PHD-like zinc-binding domain, Serpentine type 7TM GPCR chemoreceptor Srh, Domain of unknown function (DUF1972), Prokaryotic RING finger family 4	1	-0.125	0.125	1.525	1.805	0.885	1.165	0.755	0.475	0.425	0.365	0.125	0.875	-0.835	-0.905
Contig16885.0.g71	OTIWI7, Contig16885.0.g71, Contig16885, Contig16885.0:263-3005, 22814, Piwi domain, protein binding, ribosome, intracellular, translation, structural constituent of ribosome, Piwi domain, PAZ domain, Ribosomal protein L22p/L17e	1	0.915	-0.915	2.595	3.035	3.635	3.475	1.725	1.345	-1.435	-1.345	0.245	-0.075	0.975	1.935
Contig11130.0.g31	, Contig11130.0.g31, Contig11130, Contig11130.0:103-865, 31, Wnt and FGF inhibitory regulator, membrane, Wnt and FGF inhibitory regulator, IncA protein, Herpesvirus glycoprotein M, Protein of unknown function (DUF3573)	1	-0.18	0.18	1.69	2.04	1.24	1.22	1.18	0.63	0.42	0.9	0.81	0.46	-0.63	-0.28
Contig13659.0.g79	, Contig13659.0.g79, Contig13659, Contig13659.0:126-1991, 20300, hypothetical protein, ,	1	-0.025	0.025	1.635	1.675	0.935	1.055	0.815	0.595	0.405	0.655	0.315	0.975	-0.285	0.035
Contig2006.0.g75	, Contig2006.0.g75, Contig2006, Contig2006.0:1649-2282, 18908, Transmembrane amino acid transporter protein, , Transmembrane amino acid transporter protein, Domain of unknown function (DUF373), Domain of unknown function (DUF313), Protein of unknown function (DUF2628)	1	0	0	1.16	2.49	0.93	1.79	1.09	0.62	0.53	0.93	0.54	1.25	0	0.35
Contig23069.0.g40	, Contig23069.0.g40, Contig23069, Contig23069.0:176-686, 23008, Protein of unknown function (DUF1474), , Protein of unknown function (DUF1474), Domain of unknown function (DUF3447)	1	-0.545	0.545	3.125	3.645	4.335	2.895	0.905	0.805	2.695	1.895	1.005	1.595	-0.545	-0.545
Contig14841.0.g18	, Contig14841.0.g18, Contig14841, Contig14841.0:262-2431, 9983, hypothetical protein, ,	1	-0.3	0.3	2.62	2.16	1.84	1.58	0.64	0.87	0.94	0.62	1.71	0.98	-0.01	0.24
Contig3597.0.g88	PITR1b, Contig3597.0.g88, Contig3597, Contig3597.0:95-1938, 19028, Phosphate transporter family, membrane, phosphate ion transport, inorganic phosphate transmembrane transporter activity, Phosphate transporter family	1	0	0	2.86	2.04	2.13	2.1	1.38	0.77	0.75	0.59	2.7	0.29	0.51	0.58
Contig20448.0.g83	, Contig20448.0.g83, Contig20448, Contig20448.0:226-1261, 4705, Homeobox domain, regulation of transcription, DNA-templated, sequence-specific DNA binding, sequence-specific DNA binding transcription factor activity, Homeobox domain	1	0.235	-0.235	3.755	1.755	3.705	1.945	1.465	1.335	1.105	1.005	3.465	1.755	0.065	0.985
Contig14821.0.g10	HOP2a, Contig14821.0.g10, Contig14821, Contig14821.0:111-1766, 659, Tat binding protein 1(TBP-1)-interacting protein (TBPIP), negative regulation of transcription, DNA-templated, DNA binding, Tat binding protein 1(TBP-1)-interacting protein (TBPIP), Penicillinase repressor	1	0.305	-0.305	3.345	4.105	5.305	2.775	3.475	1.775	2.135	2.015	1.335	1.775	1.615	1.625
Contig18788.0.g30	SPRY1e, Contig18788.0.g30, Contig18788, Contig18788.0:217-832, 24386, SPRY domain, , SPRY domain	1	0.05	-0.05	2.44	3.18	3.61	2.39	1.31	1.66	1.48	1.82	1.84	1.59	1.18	1.53
Contig19659.0.1.g58	, Contig19659.0.1.g58, Contig19659, Contig19659.0.1:56-980, 20380, Lipocalin-like, , Lipocalin-like	1	-0.2	0.2	1.6	2.55	2.62	1.38	1.66	0.82	0.65	0.54	1.47	0.71	0.84	0.11
Contig481.0.g81	, Contig481.0.g81, Contig481, Contig481.0:74-791, 7999, Uncharacterised protein from bacillus cereus group, , Uncharacterised protein from bacillus cereus group	1	0	0	2.93	3.09	2.84	2.51	1.35	1.7	2.09	1.76	2.35	1.81	0	2.04
Contig982.1.g54	, Contig982.1.g54, Contig982, Contig982.1:750-1734, 14988, TPR/MLP1/MLP2-like protein, nuclear pore, protein import into nucleus, membrane, Golgi vesicle transport, TPR/MLP1/MLP2-like protein, Clostripain family, Syntaxin 6, N-terminal	1	-0.315	0.315	2.725	2.035	1.905	0.865	1.185	1.155	1.035	1.265	1.105	1.125	0.925	0.665
Contig1658.0.g103	, Contig1658.0.g103, Contig1658, Contig1658.0:155-1562, 24244, CotJB protein, , CotJB protein	1	0	0	1.32	1.66	3.04	0.22	0.5	0.3	0.7	1.12	1.22	0.64	0	0
Contig22200.0.g71	CDK1m, Contig22200.0.g71, Contig22200, Contig22200.0:1158-2139, 24640, Protein kinase domain, , Protein kinase domain, Protein tyrosine kinase, Lipopolysaccharide kinase (Kdo/WaaP) family, RIO1 family, Phosphotransferase enzyme family	1	0	0	2.57	2.72	3.8	0.61	0.66	0.12	1.33	0.65	0.36	0.9	0.29	0
Contig12723.0.g86	, Contig12723.0.g86, Contig12723, Contig12723.0:118-3505, 5342, hypothetical protein, ,	1	0.085	-0.085	1.095	1.425	3.055	0.255	0.705	0.265	0.375	0.395	0.235	0.085	-0.085	0.095
Contig5138.0.g108	MARCAL1d, Contig5138.0.g108, Contig5138, Contig5138.0:143-3604, 1078, SNF2 family N-terminal domain, DNA binding, ATP binding, helicase activity, nucleic acid binding, SNF2 family N-terminal domain, Helicase conserved C-terminal domain	1	0	0	0.92	1.64	3.31	0.34	0.68	0.35	0.3	0.22	0.45	0.12	0	0
Contig20330.0.g90	, Contig20330.0.g90, Contig20330, Contig20330.0:160-979, 18077, hypothetical protein, ,	1	0.265	-0.265	1.495	2.025	3.185	-0.015	0.015	0.455	0.435	-0.055	0.705	-0.165	-0.265	-0.015
Contig12310.0.g112	, Contig12310.0.g112, Contig12310, Contig12310.0:1366-2506, 19914, hypothetical protein, ,	1	0.635	-0.635	1.505	3.055	3.755	1.615	-0.075	0.015	-0.415	-0.555	0.745	0.225	0.225	1.535
Contig2358.0.g74	RRMX6, Contig2358.0.g74, Contig2358, Contig2358.0:592-3077, 11452, RNA recognition motif (a.k.a. RRM, RBD, or RNP domain), nucleic acid binding, cytoplasm, nucleus, mRNA catabolic process, metal ion binding, poly(A)-specific ribonuclease activity, RNA binding, RNA recognition motif (a k a RRM, RBD, or RNP domain), RNA recognition motif (a k a RRM, RBD, or RNP domain), RNA binding domain	1	0.35	-0.35	2.16	3.25	4.29	1.38	0.01	-0.28	-0.71	-0.13	0.2	-0.09	-0.98	0.88
Contig17839.0.g1	, Contig17839.0.g1, Contig17839, Contig17839.0:145-1462, 1961, hypothetical protein, ,	1	0.52	-0.52	1.78	2.02	2.79	0.98	0.09	-0.17	0.26	0.14	0.96	-0.03	-0.47	0.13
Contig17880.0.g115	, Contig17880.0.g115, Contig17880, Contig17880.0:429-936, 5674, hypothetical protein, ,	1	0.275	-0.275	1.885	3.515	3.565	1.275	0.095	0.395	0.045	-0.065	1.275	0.255	-0.275	-0.275
Contig21026.0.g68	, Contig21026.0.g68, Contig21026, Contig21026.0:160-1936, 21486, Cyclin, N-terminal domain, , Cyclin, N-terminal domain	1	0.015	-0.015	2.755	2.195	3.165	0.395	-0.225	-0.005	0.125	0.365	1.005	0.325	-0.295	-0.155
Contig9645.0.g37	, Contig9645.0.g37, Contig9645, Contig9645.0:800-1136, 24178, hypothetical protein, ,	1	0	0	2.84	3.35	3.64	0.87	1	0.97	0	0	1.97	0.41	0	0.5
Contig18129.0.g3	, Contig18129.0.g3, Contig18129, Contig18129.0:263-1813, 20325, Uncharacterized conserved protein (DUF2235), , Uncharacterized conserved protein (DUF2235)	1	0.465	-0.465	3.715	3.205	4.445	0.935	-0.275	0.275	-0.425	-0.205	0.045	-0.365	0.615	0.435
Contig22087.0.g100	, Contig22087.0.g100, Contig22087, Contig22087.0:274-3182, 10617, hypothetical protein, ,	1	0.22	-0.22	3.81	2.4	4.02	0.97	-0.51	0.35	-0.38	0.02	0.49	0.44	0.83	0.73
Contig20928.0.g67	RDR1, Contig20928.0.g67, Contig20928, Contig20928.0:186-4699, 6182, RNA dependent RNA polymerase, RNA-directed RNA polymerase activity, RNA dependent RNA polymerase	1	0.385	-0.385	3.745	3.505	4.885	2.055	0.515	0.965	-0.115	-0.055	0.975	0.565	1.655	1.815
Contig15494.0.1.g86	, Contig15494.0.1.g86, Contig15494, Contig15494.0.1:120-2822, 6677, hypothetical protein, ,	1	-0.04	0.04	2.95	3.35	4.91	1.3	1.17	0.47	-0.17	0.05	0.67	0	0.71	0.58
Contig6994.0.g52	, Contig6994.0.g52, Contig6994, Contig6994.0:76-2617, 23643, BAH domain, DNA binding, BAH domain, Intercellular adhesion molecule (ICAM), N-terminal domain	1	0.04	-0.04	2.71	3.13	3.88	1.42	0.32	0.37	0.06	0.35	0.74	0.38	0.84	0.69
Contig19909.0.g41	, Contig19909.0.g41, Contig19909, Contig19909.0:121-2165, 3776, N terminus of Rad21 / Rec8 like protein, protein binding, N terminus of Rad21 / Rec8 like protein, Cpl-7 lysozyme C-terminal domain	1	0.325	-0.325	3.435	3.205	4.615	0.925	0.975	0.295	0.365	-0.055	0.345	0.305	0.115	0.425
Contig9500.0.g54	, Contig9500.0.g54, Contig9500, Contig9500.0:125-1589, 18994, hypothetical protein, ,	1	0.045	-0.045	2.485	2.265	3.105	0.925	0.235	0.095	0.185	0.225	0.405	0.285	-0.145	0.245
Contig16966.0.g82	, Contig16966.0.g82, Contig16966, Contig16966.0:170-2132, 21612, PASTA domain, penicillin binding, PASTA domain	1	0	0	2.23	2.67	2.24	1.47	1.07	0.75	0.19	0.47	0.44	0.39	0.94	0
Contig17491.0.g122	, Contig17491.0.g122, Contig17491, Contig17491.0:2613-3909, 20444, YfhD-like protein, , YfhD-like protein	1	0.16	-0.16	2.82	2.81	3.24	2.38	0.78	1.24	0.03	0.61	0.76	0.81	0.91	0.41
Contig20407.0.g72	, Contig20407.0.g72, Contig20407, Contig20407.0:141-2853, 17299, C2H2-type zinc finger, , C2H2-type zinc finger	1	-0.14	0.14	2.44	2.48	2.9	1.83	1.09	0.6	-0.29	0.52	0.49	1.25	0.68	0.85
Contig2366.0.g5	CKS1d, Contig2366.0.g5, Contig2366, Contig2366.0:912-1182, 20226, Cyclin-dependent kinase regulatory subunit, cell cycle, cyclin-dependent protein serine/threonine kinase regulator activity, Cyclin-dependent kinase regulatory subunit	1	0	0	3.38	4.34	5.64	3.82	2.68	0.99	0	1.59	0	1.76	3.21	1.68
Contig3183.0.g55	CKS1e, Contig3183.0.g55, Contig3183, Contig3183.0:911-1181, 7647, Cyclin-dependent kinase regulatory subunit, cell cycle, cyclin-dependent protein serine/threonine kinase regulator activity, Cyclin-dependent kinase regulatory subunit	1	0	0	3.92	4.79	5.48	3.67	3.14	2.78	1.26	1.88	0	0.67	2.7	1.68
Contig3320.0.g49	DSRBD3, Contig3320.0.g49, Contig3320, Contig3320.0:207-1665, 17718, Double-stranded RNA binding motif, intracellular, double-stranded RNA binding, Double-stranded RNA binding motif	1	0.785	-0.785	2.305	3.095	3.625	3.345	2.175	1.515	0.605	1.005	0.735	0.975	0.245	1.515
Contig20625.0.g7	, Contig20625.0.g7, Contig20625, Contig20625.0:1300-1645, 8880, RhoGAP domain, intracellular, signal transduction, RhoGAP domain	1	0	0	1.25	3.02	5.16	3.27	1.67	1.7	1	0.42	1.25	0.7	0	0
Contig10404.0.g83	, Contig10404.0.g83, Contig10404, Contig10404.0:109-1162, 7115, 60S ribosomal protein L4 C-terminal domain, virion, 60S ribosomal protein L4 C-terminal domain, Picornaviridae P3A protein	1	-0.425	0.425	1.365	2.315	3.555	1.005	1.335	0.055	0.785	0.815	0.515	0.245	0.495	-0.325
Contig16566.0.g22	, Contig16566.0.g22, Contig16566, Contig16566.0:124-1291, 21772, hypothetical protein, ,	1	-0.04	0.04	1.68	2.9	3.95	1.4	1.57	0.15	0.91	0.8	1.2	0.33	0.15	-0.16
Contig17061.0.g74	, Contig17061.0.g74, Contig17061, Contig17061.0:98-937, 20849, Leucine-zipper of ternary complex factor MIP1, , Leucine-zipper of ternary complex factor MIP1, Fungal protein of unknown function (DUF2015)	1	0	0	1.95	3	3.59	1.34	0.95	0.55	0.84	1.1	0.6	0.56	0.5	0
Contig17432.0.g19	, Contig17432.0.g19, Contig17432, Contig17432.0:203-1235, 1334, hypothetical protein, ,	1	0.27	-0.27	2.78	3.94	4.74	1.6	1.57	0.46	1.01	0.73	1.29	0.72	0.94	0.37
Contig7822.0.g32	, Contig7822.0.g32, Contig7822, Contig7822.0:95-1248, 19950, Cyclin, N-terminal domain, nucleus, Cyclin, N-terminal domain, Cyclin, C-terminal domain	1	0	0	1.49	3.23	3.5	1.25	1.21	0.13	0.71	0.71	0.72	0.29	0.81	0
Contig206.1.g89	, Contig206.1.g89, Contig206, Contig206.1:110-1938, 13908, hypothetical protein, ,	1	0.065	-0.065	2.185	3.475	5.075	2.225	0.945	0.775	0.795	0.875	1.615	0.645	0.545	0.105
Contig4600.0.g4	, Contig4600.0.g4, Contig4600, Contig4600.0:359-2761, 22196, hypothetical protein, ,	1	0.045	-0.045	2.825	4.095	5.715	3.045	1.195	1.135	0.505	1.185	1.265	0.265	1.775	0.405
Contig15171.0.g96	DCR2, Contig15171.0.g96, Contig15171, Contig15171.0:104-3561, 21962, Ribonuclease III domain, RNA processing, ribonuclease III activity, RNA binding, intracellular, double-stranded RNA binding, Ribonuclease III domain, Double-stranded RNA binding motif	1	0.19	-0.19	2.22	2.71	4.43	1.54	2	0.92	1.08	1.13	0.36	0.62	0.14	0.32
Contig11371.0.g39	, Contig11371.0.g39, Contig11371, Contig11371.0:438-1942, 1564, hypothetical protein, ,	1	0	0	1.62	2.7	4.05	2.02	1.9	0.56	1.38	0.54	0.64	0.43	0	0.15
Contig19012.0.g62	ALBA6, Contig19012.0.g62, Contig19012, Contig19012.0:120-1932, 17937, Alba, nucleic acid binding, Alba	1	0.31	-0.31	3.34	4.46	5.66	2.81	2.33	0.83	1.46	0.81	1.09	0.6	-0.32	0.03
Contig1211.1.g94	DDX21c, Contig1211.1.g94, Contig1211, Contig1211.1:474-4379, 15392, DEAD/DEAH box helicase, ATP-dependent helicase activity, ATP binding, helicase activity, nucleic acid binding, DEAD/DEAH box helicase, Helicase conserved C-terminal domain, RNA recognition motif (a k a RRM, RBD, or RNP domain), RNA recognition motif (a k a RRM, RBD, or RNP domain)	1	0.24	-0.24	4.55	6.05	7.24	4.75	4.59	3.09	1.86	2.19	2.67	1.54	0.1	-0.03
Contig2940.0.g29	, Contig2940.0.g29, Contig2940, Contig2940.0:90-2100, 11191, hypothetical protein, ,	1	0.19	-0.19	3.99	4.94	6.82	3.85	4.1	1.71	1.49	1.8	2.13	1.11	0.04	0.4
Contig5427.0.g22	OTIWI4, Contig5427.0.g22, Contig5427, Contig5427.0:82-2521, 8036, Piwi domain, protein binding, Piwi domain, PAZ domain	1	-0.09	0.09	3.21	4.48	6.11	3.53	3.21	1.51	0.8	1.53	1.59	0.31	-0.46	0.07
Contig22056.0.g50	PAPL1, Contig22056.0.g50, Contig22056, Contig22056.0:1705-3703, 13487, Poly(A) polymerase central domain, transcription, DNA-templated, nucleus, RNA polyadenylation, polynucleotide adenylyltransferase activity, RNA binding, Poly(A) polymerase central domain, Poly(A) polymerase predicted RNA binding domain	1	-0.27	0.27	2.94	3.08	4.62	1.79	2.55	1	1.54	1.74	1.51	1.28	0.3	0.27
Contig4600.0.g5	, Contig4600.0.g5, Contig4600, Contig4600.0:2983-3799, 22197, SPX domain, , SPX domain	1	-0.355	0.355	1.745	3.465	3.935	2.475	2.155	1.555	1.315	0.865	0.935	0.235	0.535	0.765
Contig12737.0.g68	, Contig12737.0.g68, Contig12737, Contig12737.0:1113-2223, 20616, HlyD family secretion protein, membrane, transmembrane transport, positive regulation of autophagy, HlyD family secretion protein, UV radiation resistance protein and autophagy-related subunit 14, IncA protein, Protein of unknown function (DUF724)	1	-0.24	0.24	2.1	3.02	3.36	1.52	1.06	0.9	0.66	0.36	1.01	0.54	-0.49	-0.46
Contig22282.0.g12	ALBA4, Contig22282.0.g12, Contig22282, Contig22282.0:277-1684, 870, Alba, nucleic acid binding, Alba, Rpp20 subunit of nuclear RNase MRP and P	1	-0.13	0.13	4.32	4.57	5.49	2.98	1.55	0.89	0.83	0.79	2.12	1.88	-0.18	-0.28
Contig710.1.g92	, Contig710.1.g92, Contig710, Contig710.1:149-2400, 14604, hypothetical protein, ,	1	0	0	2.13	1.86	2.68	1.3	0.62	0.29	0.39	0.26	0.61	0.57	0.26	0.21
Contig1722.0.0.g34	RRMX11, Contig1722.0.0.g34, Contig1722, Contig1722.0.0:490-2778, 1118, RNA recognition motif. (a.k.a. RRM, RBD, or RNP domain), nucleic acid binding, RNA binding, RNA recognition motif (a k a RRM, RBD, or RNP domain), RNA recognition motif (a k a RRM, RBD, or RNP domain), Poly-adenylate binding protein, unique domain	1	-0.08	0.08	4.13	5.03	6.5	3.73	1.79	1.24	-0.08	0.8	2.3	0.1	-0.08	-0.36
Contig21833.0.g89	RRMX7, Contig21833.0.g89, Contig21833, Contig21833.0:592-3077, 9155, RNA recognition motif (a.k.a. RRM, RBD, or RNP domain), nucleic acid binding, cytoplasm, nucleus, mRNA catabolic process, metal ion binding, poly(A)-specific ribonuclease activity, RNA binding, RNA recognition motif (a k a RRM, RBD, or RNP domain), RNA recognition motif (a k a RRM, RBD, or RNP domain), RNA binding domain	1	0.07	-0.07	3.85	5.04	6.16	2.94	1.15	0.87	0.1	0.42	1.76	0.43	0.36	0.21
Contig891.1.g71	, Contig891.1.g71, Contig891, Contig891.1:137-3181, 14866, hypothetical protein, ,	1	0.18	-0.18	4.06	5.33	7.06	4.75	2.34	2.07	0.06	1.07	2.83	0.26	1.23	0.64
Contig20920.0.g65	, Contig20920.0.g65, Contig20920, Contig20920.0:205-1822, 6180, hypothetical protein, ,	1	0.565	-0.565	4.285	4.395	5.815	3.105	2.245	1.395	0.075	0.715	0.765	0.565	0.035	-0.555
Contig4225.0.0.g49	RAD51a, Contig4225.0.0.g49, Contig4225, Contig4225.0.0:174-1154, 20075, Rad51, SOS response, DNA repair, ATP binding, single-stranded DNA binding, Rad51, AAA domain, recA bacterial DNA recombination protein, KaiC, Helix-turn-helix domain	1	0.22	-0.22	4.34	5.43	6.48	2.86	1.84	0.9	0.16	0.76	0.78	-0.55	-0.28	0.93
Contig17664.0.g105	, Contig17664.0.g105, Contig17664, Contig17664.0:143-1247, 963, Cyclin, N-terminal domain, nucleus, Cyclin, N-terminal domain, Cyclin, C-terminal domain	1	0.06	-0.06	1.61	2.08	3.43	1.15	1.67	0.45	0.88	0.48	-0.35	0.02	0.01	0.59
Contig17879.0.g66	, Contig17879.0.g66, Contig17879, Contig17879.0:1338-2578, 3912, Phenylphosphate carboxylase gamma subunit (Phenyl_P_gamma), , Phenylphosphate carboxylase gamma subunit (Phenyl P gamma), Heat induced stress protein YflT	1	-0.48	0.48	1.5	2.24	3.46	1.13	1.64	0.07	0.13	0.49	-0.1	-0.07	-0.45	0.06
Contig14916.0.g43	, Contig14916.0.g43, Contig14916, Contig14916.0:119-3038, 4853, hypothetical protein, ,	1	0	0	0.92	1.51	2.57	0.91	1.11	0.25	0.1	0.47	0.38	0.05	0	0.18
Contig8140.0.g57	MCM8b, Contig8140.0.g57, Contig8140, Contig8140.0:136-3383, 8188, MCM2/3/5 family, DNA replication, ATPase activity, integral component of membrane, cell division, chromosome segregation, cell cycle, ATP binding, DNA binding, nucleotide binding, GTP binding, chlorophyll biosynthetic process, photosynthesis, magnesium chelatase activity, MCM2/3/5 family, AAA domain (dynein-related subfamily), ATPa…	1	-0.34	0.34	1.57	2.14	3.36	1.4	1.23	0.48	0.09	0.01	0.12	0	-0.06	0.05
Contig9762.0.g8	, Contig9762.0.g8, Contig9762, Contig9762.0:105-2238, 22866, hypothetical protein, ,	1	-0.375	0.375	2.625	3.545	5.025	2.205	2.415	0.935	0.505	0.465	1.125	0.235	0.155	0.205
Contig7673.0.g5	MCM8a, Contig7673.0.g5, Contig7673, Contig7673.0:91-3345, 5261, MCM2/3/5 family, DNA replication, chlorophyll biosynthetic process, photosynthesis, magnesium chelatase activity, ATPase activity, integral component of membrane, cell division, chromosome segregation, cell cycle, ATP binding, DNA binding, nucleotide binding, GTP binding, MCM2/3/5 family, AAA domain (dynein-related subfamily), Magnes…	1	-0.25	0.25	1.89	2.63	3.73	1.99	0.6	0.22	0.31	0.01	0.37	0.14	-0.02	-0.28
Contig9293.0.g4	, Contig9293.0.g4, Contig9293, Contig9293.0:206-4172, 768, hypothetical protein, ,	1	-0.04	0.04	1.6	3.21	4.82	1.81	0.62	0.28	-0.38	0.13	0.54	-0.24	-0.18	-0.36
Contig664.0.g57	TFIIFBetaLb, Contig664.0.g57, Contig664, Contig664.0:272-1232, 3124, Transcription initiation factor IIF, beta subunit, transcription factor TFIIF complex, transcription initiation from RNA polymerase II promoter, ATP binding, Transcription initiation factor IIF, beta subunit, Transcriptional repressor, ovate	1	-0.105	0.105	2.815	3.015	3.645	2.765	2.195	0.675	0.005	0.125	0.445	-0.625	-0.455	0.735
Contig13316.0.g84	, Contig13316.0.g84, Contig13316, Contig13316.0:141-651, 12118, Protein of unknown function (DUF1474), , Protein of unknown function (DUF1474), Domain of unknown function (DUF3447)	1	0	0	3.2	3.41	4.36	1.33	1.11	0.98	2.19	1.94	1.55	0.53	0.61	1.43
Contig8881.0.g21	, Contig8881.0.g21, Contig8881, Contig8881.0:73-682, 7939, MORN repeat, , MORN repeat	1	0	0	1.2	2.49	2.97	1.29	0.41	0.36	1.09	0.97	1.29	0.92	0	0.78
Contig20923.0.g64	, Contig20923.0.g64, Contig20923, Contig20923.0:114-1359, 6179, hypothetical protein, ,	1	0	0	1.32	2.7	3.75	1.18	0.37	0.52	0.42	0.72	0.25	0.94	0.19	1.16
Contig9273.0.g6	, Contig9273.0.g6, Contig9273, Contig9273.0:1148-2245, 7270, Virulence determinant, , Virulence determinant, Zinc-binding domain, Vacuolar sorting protein 39 domain 2	1	-0.355	0.355	1.285	2.235	3.105	1.165	-0.105	0.955	0.355	0.595	1.395	-0.015	0.405	-0.065
Contig12070.0.g47	, Contig12070.0.g47, Contig12070, Contig12070.0:122-944, 1896, Coronavirus NSP13, exoribonuclease activity, producing 5'-phosphomonoesters, hydrolase activity, acting on acid anhydrides, peptidase activity, methyltransferase activity, cysteine-type endopeptidase activity, RNA-directed RNA polymerase activity, Coronavirus NSP13	1	0.635	-0.635	1.405	1.745	2.425	0.985	-0.485	-0.385	-0.825	0.015	0.295	-0.535	-0.085	-0.455
Contig14805.0.g35	, Contig14805.0.g35, Contig14805, Contig14805.0:159-1167, 21453, hypothetical protein, ,	1	0.565	-0.565	0.615	1.765	2.205	1.475	0.535	0.425	0.255	0.215	0.415	-0.085	0.085	-0.565
Contig5940.0.g65	, Contig5940.0.g65, Contig5940, Contig5940.0:125-2012, 12003, hypothetical protein, ,	1	0.215	-0.215	2.065	2.085	3.005	0.785	0.515	0.125	0.105	-0.135	0.265	-0.385	0.315	-1.585
Contig21349.0.g47	, Contig21349.0.g47, Contig21349, Contig21349.0:2470-3555, 22666, hypothetical protein, ,	1	0.375	-0.375	1.755	2.105	2.885	0.005	0.405	-0.185	-0.185	0.255	-0.375	-0.215	-0.375	-0.375
Contig8990.0.g10	, Contig8990.0.g10, Contig8990, Contig8990.0:120-549, 24474, hypothetical protein, ,	1	0.35	-0.35	0.93	2.88	2.48	-0.35	0.64	-0.01	-0.35	0.98	-0.35	-0.09	-0.35	-0.02
Contig6336.0.g106	, Contig6336.0.g106, Contig6336, Contig6336.0:143-569, 18939, Der1-like family, , Der1-like family	1	0	0	0	2.91	3.93	0	0	0	0	0	0	0	0	0
Contig3216.0.g74	, Contig3216.0.g74, Contig3216, Contig3216.0:147-474, 12536, hypothetical protein, ,	1	0	0	1.79	2.16	2.16	0	1.43	2.2	0.52	0	0	1.42	0	0.75
Contig13285.0.g25	LPXB1a, Contig13285.0.g25, Contig13285, Contig13285.0:201-968, 20573, IncA protein, myosin complex, motor activity, positive regulation of autophagy, regulation of transcription, DNA-templated, sequence-specific DNA binding transcription factor activity, nuclear pore, protein import into nucleus, ribosome, intracellular, translation, structural constituent of ribosome, proton-transporting two-sec…	1	-0.35	0.35	1.41	1.97	0.76	1.29	0.86	0.78	-1.25	0.27	-0.04	-0.23	2.18	-2.18
Contig21864.0.g8	, Contig21864.0.g8, Contig21864, Contig21864.0:2389-2851, 13008, Protein of unknown function (DUF3990), glycine cleavage complex, glycine catabolic process, Protein of unknown function (DUF3990), Glycine cleavage H-protein	1	0.665	-0.665	1.365	2.325	1.295	1.655	1.625	1.105	0.265	-0.035	-0.185	-0.035	1.795	-1.895
Contig8959.0.g5	, Contig8959.0.g5, Contig8959, Contig8959.0:191-569, 11167, EF hand, proteinaceous extracellular matrix, signal transduction, calcium ion binding, EF hand, EF-hand domain pair, EF-hand domain, Secreted protein acidic and rich in cysteine Ca binding region, Protein of unknown function (DUF2789)	1	0.305	-0.305	1.595	1.685	0.805	1.385	0.005	0.195	-0.715	-0.125	1.005	0.545	1.095	-1.415
Contig6577.0.g55	, Contig6577.0.g55, Contig6577, Contig6577.0:203-902, 24196, hypothetical protein, ,	1	0.27	-0.27	1.87	2.11	0.83	1.72	-0.01	0.59	-1.49	-0.9	-0.03	-0.17	-0.35	-2.21
Contig6896.0.g99	, Contig6896.0.g99, Contig6896, Contig6896.0:262-2430, 13426, hypothetical protein, ,	1	-0.66	0.66	1.86	1.95	1.43	1.65	-0.11	0.88	-0.27	-0.76	0.25	0.38	-0.38	-1.38
blank	NA		NA	NA	NA	NA	NA	NA	NA	NA	NA	NA	NA	NA	NA	NA
blank	NA		NA	NA	NA	NA	NA	NA	NA	NA	NA	NA	NA	NA	NA	NA
blank	NA		NA	NA	NA	NA	NA	NA	NA	NA	NA	NA	NA	NA	NA	NA
Contig17991.0.g9	, Contig17991.0.g9, Contig17991, Contig17991.0:3929-4148, 21977, hypothetical protein, ,	2	0	0	0	0	1.37	0	1.85	1.83	0	3.09	0	0	0	0
Contig14118.0.g72	, Contig14118.0.g72, Contig14118, Contig14118.0:91-834, 21490, Pentapeptide repeats (9 copies), , Pentapeptide repeats (9 copies)	2	0.845	-0.845	0.785	1.955	1.525	0.585	1.495	1.315	1.575	1.785	1.145	1.585	-0.845	0.975
Contig17278.0.g50	, Contig17278.0.g50, Contig17278, Contig17278.0:425-834, 12303, ResB-like family, , ResB-like family	2	0.59	-0.59	1.15	2.05	1.34	-0.59	1.78	2.01	1.42	0.58	0.83	0.51	-0.59	0.94
Contig18511.0.g26	, Contig18511.0.g26, Contig18511, Contig18511.0:376-724, 23828, hypothetical protein, ,	2	0.79	-0.79	0.6	3.96	0.3	0.94	3.95	2.74	3.03	2.02	2.39	1.53	-0.79	-0.32
Contig6995.0.g53	, Contig6995.0.g53, Contig6995, Contig6995.0:91-451, 23644, hypothetical protein, ,	2	0	0	0	3.76	2.11	0	2.69	2.82	1.51	0	0	3.81	0	0
Contig15236.0.g1	, Contig15236.0.g1, Contig15236, Contig15236.0:244-868, 18516, hypothetical protein, ,	2	0.32	-0.32	1.82	0.74	2.15	0.75	1.9	2.15	2.2	1.63	-0.12	0.59	-0.67	-0.67
Contig4184.0.0.g11	DPE2, Contig4184.0.0.g11, Contig4184, Contig4184.0.0:258-435, 17680, DNA polymerases epsilon N terminal, , DNA polymerases epsilon N terminal	2	0	0	3.5	0	4.38	0	2.35	3.38	1.88	2.57	0	0	0	0
Contig11121.0.g60	, Contig11121.0.g60, Contig11121, Contig11121.0:155-848, 4141, PPPDE putative peptidase domain, , PPPDE putative peptidase domain	2	0.785	-0.785	2.545	2.825	3.255	3.215	2.335	1.275	0.655	1.235	2.105	1.025	-0.385	-0.005
Contig19229.0.g46	, Contig19229.0.g46, Contig19229, Contig19229.0:302-1016, 18237, hypothetical protein, ,	2	0.785	-0.785	2.255	2.495	1.785	2.005	1.485	1.165	1.505	1.175	1.375	1.565	-1.125	-0.655
Contig17082.0.g12	, Contig17082.0.g12, Contig17082, Contig17082.0:75-360, 982, EamA-like transporter family, membrane, EamA-like transporter family	2	1.085	-1.085	1.685	0.735	1.895	2.005	1.265	1.805	1.445	1.055	1.375	0.925	-1.085	0.445
Contig17696.0.g30	, Contig17696.0.g30, Contig17696, Contig17696.0:117-1271, 9439, Penicillin-binding Protein dimerisation domain, penicillin binding, Penicillin-binding Protein dimerisation domain, Udp N-acetylglucosamine O-acyltransferase; Domain 2, Bacterial transcriptional repressor	2	0.58	-0.58	1.22	2.85	4.07	1.53	2.59	0.36	0.87	1.31	1.39	0.06	-1.09	-0.31
Contig21406.0.g79	ZFDSRBD1, Contig21406.0.g79, Contig21406, Contig21406.0:94-1264, 5638, Domain of unknown function DUF59, , Domain of unknown function DUF59, Protein of unknown function (DUF1447), Zinc-finger double-stranded RNA-binding, Zinc-finger of C2H2 type	2	0.325	-0.325	1.105	1.985	2.695	0.955	1.375	0.365	1.235	0.725	0.955	1.045	-0.845	-0.745
Contig6489.0.g22	, Contig6489.0.g22, Contig6489, Contig6489.0:376-874, 20048, Mitochondrial K+-H+ exchange-related, , Mitochondrial K+-H+ exchange-related	2	-0.105	0.105	1.935	1.625	1.835	0.415	1.945	0.795	0.905	1.395	0.855	0.765	-1.015	-0.185
Contig22230.0.g52	HMG10, Contig22230.0.g52, Contig22230, Contig22230.0:223-2030, 9350, HMG (high mobility group) box, protein binding, HMG (high mobility group) box, Domain of unknown function (DUF1898)	2	0.05	-0.05	1.32	1.28	1.28	1.33	1.04	0.4	0.85	1.03	1.82	1.83	-0.23	-1.09
Contig16191.0.g79	, Contig16191.0.g79, Contig16191, Contig16191.0:159-3512, 3473, Protein kinase domain, ATP binding, protein phosphorylation, protein kinase activity, protein binding, Protein kinase domain, Protein tyrosine kinase, POLO box duplicated region	2	-0.685	0.685	0.995	0.435	3.255	1.555	3.355	1.205	0.105	1.115	0.205	0.365	0.665	0.435
Contig20709.0.g68	BUB1, Contig20709.0.g68, Contig20709, Contig20709.0:210-1881, 10155, Mad3/BUB1 homology region 1, , Mad3/BUB1 homology region 1	2	-0.09	0.09	0.86	0.07	2.22	0.95	2.07	0.44	0.28	0.68	0.61	0.22	-0.16	-0.18
Contig3698.0.g13	, Contig3698.0.g13, Contig3698, Contig3698.0:139-349, 9201, hypothetical protein, ,	2	0	0	3.38	0	5.67	2.23	5.16	3.41	1.09	0	0	2.48	0	0
Contig14377.0.g36	, Contig14377.0.g36, Contig14377, Contig14377.0:146-781, 17490, Cenp-O kinetochore centromere component, nucleus, chromosome, centromeric region, cell division, chromosome segregation, mitochondrion, glycine N-acyltransferase activity, intracellular, nucleobase-containing compound metabolic process, 3'-5' exonuclease activity, nucleic acid binding, Cenp-O kinetochore centromere component, Aralkyl…	2	0.545	-0.545	1.415	2.345	2.405	0.965	2.065	0.705	1.625	1.735	1.085	1.125	1.005	-0.715
Contig21546.0.g86	CKS1c, Contig21546.0.g86, Contig21546, Contig21546.0:3073-3560, 10173, Cyclin-dependent kinase regulatory subunit, cell cycle, cyclin-dependent protein serine/threonine kinase regulator activity, Cyclin-dependent kinase regulatory subunit, RPEL repeat	2	0.52	-0.52	1.44	3.46	3.18	2.67	3.81	3.61	2.54	2.93	0.76	1.45	2.98	-0.52
Contig17568.0.g77	, Contig17568.0.g77, Contig17568, Contig17568.0:2169-2526, 17092, hypothetical protein, ,	2	0	0	2.03	3.18	3.75	2.43	1.45	1.79	2.38	2.35	1.18	1.6	1.7	1.06
Contig21692.0.g24	, Contig21692.0.g24, Contig21692, Contig21692.0:88-2862, 4444, hypothetical protein, ,	2	0.58	-0.58	2.25	2.69	3.27	3.32	2.46	1.83	3.3	2.73	0.69	1.57	1.82	1.19
Contig10899.0.g36	, Contig10899.0.g36, Contig10899, Contig10899.0:2167-2338, 13363, TATA element modulatory factor 1 DNA binding, , TATA element modulatory factor 1 DNA binding	2	0	0	4.2	5.37	5.02	5.19	4.75	0	2.12	4.7	0	3.44	0	2.81
Contig1403.0.g10	, Contig1403.0.g10, Contig1403, Contig1403.0:116-311, 22412, hypothetical protein, ,	2	0	0	2.77	2.65	3.9	3.54	1.72	0	2.06	4.12	0	1.68	0	1.88
Contig17652.0.g20	, Contig17652.0.g20, Contig17652, Contig17652.0:107-485, 22763, Iron-binding zinc finger CDGSH type, intracellular membrane-bounded organelle, 2 iron, 2 sulfur cluster binding, Iron-binding zinc finger CDGSH type	2	0	0	2.64	2.39	3.25	1.84	2.34	2.5	1.52	2.02	0	1.72	0	1.19
Contig194.0.g28	, Contig194.0.g28, Contig194, Contig194.0:151-463, 3990, PrgU-like protein, , PrgU-like protein	2	0	0	1.46	2	2.15	1.58	1.76	0.68	1.37	1.86	0	1.13	0	0
Contig22181.0.g94	, Contig22181.0.g94, Contig22181, Contig22181.0:2115-2382, 17865, Mediator complex protein, mediator complex, regulation of transcription from RNA polymerase II promoter, RNA polymerase II transcription cofactor activity, Mediator complex protein	2	0	0	2.26	2.02	2.83	2.01	3.82	1.61	2.27	2.37	0	2.03	0	0.81
Contig9367.0.g57	, Contig9367.0.g57, Contig9367, Contig9367.0:1089-1385, 3234, Protein of unknown function (DUF2681), , Protein of unknown function (DUF2681)	2	0	0	1.58	3.42	4.17	2.7	4.67	2.93	2.39	2.66	0	2.13	0	0
Contig18997.0.g72	, Contig18997.0.g72, Contig18997, Contig18997.0:287-637, 24098, hypothetical protein, ,	2	0	0	0	1.79	3.44	2.09	2.12	1.7	0.6	0	0	1.58	0	0
Contig10061.0.g54	, Contig10061.0.g54, Contig10061, Contig10061.0:2779-5356, 3900, hypothetical protein, ,	2	0.35	-0.35	0.54	1.04	2.37	0.88	1.66	0.45	0.16	0.43	0.39	0.28	-0.54	0.54
Contig12693.0.g69	, Contig12693.0.g69, Contig12693, Contig12693.0:151-3944, 16213, hypothetical protein, ,	2	0.195	-0.195	1.215	2.735	4.865	3.135	3.285	1.345	-0.115	1.115	1.455	0.265	-0.925	-0.055
Contig11473.0.0.g81	, Contig11473.0.0.g81, Contig11473, Contig11473.0.0:106-1227, 17535, TLD, intracellular, zinc ion binding, metal ion binding, TLD, B-box zinc finger, Zinc finger, C3HC4 type (RING finger), FYVE zinc finger, Predicted membrane protein (DUF2318)	2	0.175	-0.175	0.935	1.545	2.385	1.485	1.545	0.975	0.485	0.395	0.145	0.415	-0.775	0.675
Contig21995.0.g123	MND1a, Contig21995.0.g123, Contig21995, Contig21995.0:3868-4516, 6358, Mnd1 family, DNA packaging, myosin complex, motor activity, membrane, signal transduction, chemotaxis, transmembrane signaling receptor activity, cytoplasm, seryl-tRNA aminoacylation, ATP binding, serine-tRNA ligase activity, nucleotide binding, Mnd1 family, Herpesvirus UL6 like, Myosin tail, Protein of unknown function (DUF27…	2	-0.41	0.41	2.2	3.3	4.55	2.1	3.31	1.54	0.88	1.74	0.72	0.81	-1.45	0.87
Contig1305.1.g89	H3.8, Contig1305.1.g89, Contig1305, Contig1305.1:242-785, 15519, Core histone H2A/H2B/H3/H4, DNA binding, Core histone H2A/H2B/H3/H4, Kinesin-associated protein (KAP)	2	-0.67	0.67	1.92	2.42	3.16	2.23	2.82	0.94	0.01	0.9	1.03	1.3	0.55	0.47
Contig11260.0.g15	RRMX9, Contig11260.0.g15, Contig11260, Contig11260.0:231-3172, 21881, RNA recognition motif. (a.k.a. RRM, RBD, or RNP domain), , RNA recognition motif (a k a RRM, RBD, or RNP domain), Prokaryotic RING finger family 1	2	0.18	-0.18	1.47	2.34	3.84	2.57	3.12	1.1	0.53	0.8	0.74	0.2	0.32	0.36
Contig12713.0.g71	RRMX10, Contig12713.0.g71, Contig12713, Contig12713.0:148-2850, 23662, RNA recognition motif. (a.k.a. RRM, RBD, or RNP domain), , RNA recognition motif (a k a RRM, RBD, or RNP domain)	2	0.23	-0.23	1.76	2.66	4.31	2.43	3.66	1.46	0.58	1.45	0.87	0.36	0.75	0.9
Contig17739.0.g106	MRE11a, Contig17739.0.g106, Contig17739, Contig17739.0:133-3521, 17560, Calcineurin-like phosphoesterase, hydrolase activity, nucleus, double-strand break repair, manganese ion binding, endonuclease activity, Calcineurin-like phosphoesterase, Mre11 DNA-binding presumed domain	2	-0.005	0.005	1.065	1.325	2.825	1.455	2.355	0.475	0.785	0.705	0.355	0.485	0.485	0.565
Contig14938.0.g40	TFIIFBetaLc, Contig14938.0.g40, Contig14938, Contig14938.0:272-1232, 11521, Transcription initiation factor IIF, beta subunit, transcription factor TFIIF complex, transcription initiation from RNA polymerase II promoter, ATP binding, Transcription initiation factor IIF, beta subunit, Winged helix-turn-helix DNA-binding	2	0	0	2.48	3.59	4.69	3.22	3.71	2.34	0.64	1.51	1.49	0.62	1	0
Contig17078.0.g58	SMC3, Contig17078.0.g58, Contig17078, Contig17078.0:109-3891, 12092, RecF/RecN/SMC N terminal domain, chromosome, chromosome organization, protein binding, integral component of membrane, cell division, chromosome segregation, cell cycle, ATP binding, DNA binding, nucleotide binding, myosin complex, motor activity, RecF/RecN/SMC N terminal domain, SMC proteins Flexible Hinge Domain, AAA domain, T…	2	-0.13	0.13	1.58	1.47	3.11	1.48	2.36	0.87	0.52	0.75	0.15	0.83	0.41	-0.35
Contig868.0.g5	, Contig868.0.g5, Contig868, Contig868.0:150-2724, 10957, hypothetical protein, ,	2	-0.37	0.37	1.31	2.06	3.36	1.67	2.46	0.88	0.63	0.94	0.79	0.83	0.8	-0.33
Contig6841.0.g10	, Contig6841.0.g10, Contig6841, Contig6841.0:319-3336, 11491, Regulator of chromosome condensation (RCC1) repeat, protein binding, nucleic acid binding, Regulator of chromosome condensation (RCC1) repeat, Fibronectin type III domain, R3H domain	2	0.585	-0.585	1.735	1.835	3.645	2.215	2.325	1.125	-0.025	0.555	0.035	0.245	0.505	0.665
Contig15762.0.g2	, Contig15762.0.g2, Contig15762, Contig15762.0:115-1636, 8761, TPR repeat, protein binding, bacterial-type flagellum, flagellum assembly, TPR repeat, Tetratricopeptide repeat, Anaphase-promoting complex, cyclosome, subunit 3, Seven times multi-haem cytochrome CxxCH, COMPASS (Complex proteins associated with Set1p) component shg1, Flagellar protein FliS	2	-0.235	0.235	1.595	1.915	3.435	2.675	2.965	0.945	-0.355	0.965	0.525	0.685	1.305	1.565
Contig18065.0.g80	, Contig18065.0.g80, Contig18065, Contig18065.0:100-1222, 22823, hypothetical protein, ,	2	0	0	1.35	1.55	4.31	3.14	4.03	2	0.63	1.61	1.05	0.67	0.73	1.38
Contig22554.0.g46	, Contig22554.0.g46, Contig22554, Contig22554.0:123-1515, 19101, hypothetical protein, ,	2	-0.2	0.2	0.82	1.52	3.84	2.18	3.49	1.34	0.43	1.14	0.69	0.29	0.63	1.51
Contig22298.0.g22	, Contig22298.0.g22, Contig22298, Contig22298.0:112-1519, 16269, Eukaryotic initiation factor 4E, cytoplasm, translational initiation, translation initiation factor activity, RNA binding, Eukaryotic initiation factor 4E	2	-0.03	0.03	0.68	1.13	2.47	1.84	2.58	0.78	-0.16	0.65	0.53	0.09	0.99	0.14
Contig18281.0.g80	MSH5, Contig18281.0.g80, Contig18281, Contig18281.0:115-2764, 844, MutS domain V, mismatch repair, mismatched DNA binding, ATP binding, oxidation-reduction process, oxidoreductase activity, MutS domain V, MutS domain III, AAA domain, RecF/RecN/SMC N terminal domain, P-loop containing region of AAA domain, Ferric reductase NAD binding domain	2	0	0	0.36	1.34	3.37	1.02	1.37	0.65	0.4	0.35	0.71	0.1	0	0
Contig10990.0.g25	, Contig10990.0.g25, Contig10990, Contig10990.0:155-2306, 12059, SET domain, protein binding, SET domain	2	0.055	-0.055	0.245	1.115	2.575	1.145	1.015	0.475	0.305	0.815	0.365	0.475	-0.055	0.035
Contig3519.0.g29	, Contig3519.0.g29, Contig3519, Contig3519.0:116-2680, 18016, Tetratricopeptide repeat, protein binding, Tetratricopeptide repeat, Protein of unknown function (DUF3886)	2	0	0	0.45	1.63	3.2	0.83	1.82	0.63	0.43	1	0.57	0.37	0.37	0.04
Contig848.0.g75	MSH4, Contig848.0.g75, Contig848, Contig848.0:166-3109, 9692, MutS domain V, mismatch repair, mismatched DNA binding, ATP binding, MutS domain V, MutS domain III, MutS family domain IV, P-loop containing region of AAA domain, AAA domain, NACHT domain, Part of AAA domain	2	0	0	0.6	1.27	2.84	0.83	1.37	0.47	0.75	0.88	0.4	0.29	0.16	0.07
Contig23133.0.0.g72	, Contig23133.0.0.g72, Contig23133, Contig23133.0.0:171-1840, 5631, Uncharacterised protein family (UPF0262), , Uncharacterised protein family (UPF0262)	2	0	0	0	0.36	2.87	0.47	1.46	0.62	0.55	0.51	0.21	0.33	0	0
Contig13066.0.g26	DGB1, Contig13066.0.g26, Contig13066, Contig13066.0:148-3676, 1767, Histidine kinase-, DNA gyrase B-, and HSP90-like ATPase, ATP binding, Histidine kinase-, DNA gyrase B-, and HSP90-like ATPase	2	0.485	-0.485	0.795	0.505	2.315	0.975	2.175	0.355	0.345	1.075	0.735	0.905	-0.775	0.245
Contig5106.0.g88	RPDL1, Contig5106.0.g88, Contig5106, Contig5106.0:260-809, 22490, DNA-directed RNA polymerase delta subunit, transcription, DNA-templated, DNA binding, protein homotetramerization, cAMP response element binding protein binding, DNA-directed RNA polymerase delta subunit, Transducer of regulated CREB activity, N terminus	2	0.965	-0.965	0.875	1.635	3.335	2.325	3.525	1.645	1.455	2.415	1.175	1.215	-0.965	-0.965
Contig1731.0.g32	, Contig1731.0.g32, Contig1731, Contig1731.0:181-617, 16618, Vault protein inter-alpha-trypsin domain, , Vault protein inter-alpha-trypsin domain, Nmi/IFP 35 domain (NID)	2	0	0	1.61	1.68	4.26	1.3	3.31	1.16	2.73	3.05	0	0.66	0	0.45
Contig14503.0.g57	, Contig14503.0.g57, Contig14503, Contig14503.0:144-2199, 11995, hypothetical protein, ,	2	-0.235	0.235	-0.165	0.385	3.035	1.535	1.685	0.635	2.405	2.285	0.595	0.825	-0.235	-0.145
Contig15633.0.g65	, Contig15633.0.g65, Contig15633, Contig15633.0:120-2167, 16312, hypothetical protein, ,	2	-0.05	0.05	0.16	0.89	2.18	1.26	1.73	0.65	1.67	1.75	0.42	0.72	-0.05	-0.05
Contig20895.0.g88	, Contig20895.0.g88, Contig20895, Contig20895.0:103-1897, 6891, hypothetical protein, ,	2	0.115	-0.115	0.125	1.105	3.405	1.415	2.235	0.685	1.735	1.405	0.955	0.845	-0.115	-0.115
Contig3653.0.g111	MCM9a, Contig3653.0.g111, Contig3653, Contig3653.0:749-4147, 20773, MCM2/3/5 family, DNA replication, chlorophyll biosynthetic process, photosynthesis, magnesium chelatase activity, ATPase activity, regulation of transcription, DNA-templated, transcription factor binding, integral component of membrane, cell division, chromosome segregation, cell cycle, ATP binding, DNA binding, nucleotide bindin…	2	-0.165	0.165	0.555	0.915	3.185	1.075	2.745	0.945	1.575	1.575	1.155	0.945	-0.095	0.315
Contig5141.0.g2	, Contig5141.0.g2, Contig5141, Contig5141.0:171-1862, 3964, hypothetical protein, ,	2	0	0	0.12	1.06	3.47	1.43	2.49	0.63	1.12	2.26	0.19	0.47	0	0
Contig11259.0.g51	AOS1, Contig11259.0.g51, Contig11259, Contig11259.0:189-1654, 6750, ThiF family, catalytic activity, ThiF family, Phage major tail protein	2	0.095	-0.095	0.595	2.215	3.435	2.455	2.205	0.935	1.345	1.485	1.155	0.505	0.795	0.775
Contig15322.0.g76	, Contig15322.0.g76, Contig15322, Contig15322.0:134-2120, 22374, Ring finger domain, , Ring finger domain, Zinc finger, C3HC4 type (RING finger)	2	-0.16	0.16	1.11	1.7	2.82	1.74	1.88	0.5	0.54	0.91	1.12	0.49	0.13	0.02
Contig13583.0.g57	PHD28, Contig13583.0.g57, Contig13583, Contig13583.0:160-2426, 11219, PHD-finger, protein binding, PHD-finger	2	0.16	-0.16	1.38	2.32	4.97	2.81	3.99	1.5	0.69	1.5	1.56	0.59	0.27	0.3
Contig15553.0.g5	EMA1, Contig15553.0.g5, Contig15553, Contig15553.0:226-4972, 11383, Helicase conserved C-terminal domain, ATP-dependent helicase activity, nucleic acid binding, helicase activity, intracellular, transport, ATP binding, SRP-dependent cotranslational protein targeting to membrane, GTP binding, Helicase conserved C-terminal domain, DEAD/DEAH box helicase, Helicase associated domain (HA2), AAA domain…	2	0	0	0.7	1.77	4.4	2.68	3.22	1.4	0.61	1.33	1.26	0.82	0.18	0.32
Contig13429.0.g76	, Contig13429.0.g76, Contig13429, Contig13429.0:134-2249, 9045, hypothetical protein, ,	2	0	0	0.77	2.13	3.95	2.42	3.2	1.36	0.95	1.69	0.86	0.89	0	0
Contig2964.0.1.g17	, Contig2964.0.1.g17, Contig2964, Contig2964.0.1:3-2693, 17140, Protein of unknown function (DUF789), , Protein of unknown function (DUF789)	2	-0.15	0.15	1.19	3.13	6.18	4.01	4.64	2.45	0.63	2.71	1.95	1.15	-0.23	0.36
Contig13817.0.g99	, Contig13817.0.g99, Contig13817, Contig13817.0:98-1398, 3493, hypothetical protein, ,	2	0.405	-0.405	1.595	3.535	5.285	3.955	4.765	2.425	0.705	2.285	2.115	0.995	0.465	-0.005
Contig17731.0.g98	, Contig17731.0.g98, Contig17731, Contig17731.0:83-1445, 17552, hypothetical protein, ,	2	0.06	-0.06	1.54	3.39	5.67	3.63	5.07	2.76	1.1	2.44	2.45	0.89	0.9	0.26
Contig22167.0.g95	, Contig22167.0.g95, Contig22167, Contig22167.0:116-2452, 1179, hypothetical protein, ,	2	-0.065	0.065	1.905	2.985	4.995	3.275	4.515	1.785	0.775	1.885	2.025	1.075	0.165	0.595
Contig12414.0.g69	, Contig12414.0.g69, Contig12414, Contig12414.0:96-1497, 6078, hypothetical protein, ,	2	-0.18	0.18	1.38	2.6	4.72	3.44	4.45	1.88	1.42	1.92	1.48	1.19	0.28	-0.83
Contig3233.0.g21	PHD3, Contig3233.0.g21, Contig3233, Contig3233.0:196-1570, 18320, Ring finger domain, anaphase-promoting complex, ubiquitin-protein transferase activity, zinc ion binding, ATP binding, nuclease activity, protein binding, oxidation-reduction process, thiol oxidase activity, nucleus, DNA repair, Ring finger domain, Zinc finger, C3HC4 type (RING finger), RING-H2 zinc finger, zinc-finger, Anaphase-pr…	2	-0.185	0.185	0.605	0.955	2.475	1.765	2.065	0.885	0.635	0.835	0.555	0.475	0.145	-0.045
Contig12875.0.1.g118	, Contig12875.0.1.g118, Contig12875, Contig12875.0.1:159-3111, 10083, hypothetical protein, ,	2	-0.19	0.19	0.87	1.69	3.73	2.47	4.05	2.07	1.63	1.67	1.13	1.68	0.18	0.63
Contig19580.0.g98	, Contig19580.0.g98, Contig19580, Contig19580.0:420-2346, 22604, hypothetical protein, ,	2	-0.085	0.085	0.855	1.685	2.925	2.285	3.385	1.845	1.265	1.795	1.555	1.895	0.695	0.445
Contig13490.0.g44	, Contig13490.0.g44, Contig13490, Contig13490.0:108-1577, 18661, hypothetical protein, ,	2	-0.29	0.29	1.83	2.92	4.31	3.14	3.99	2.47	1.08	2.11	1.4	0.99	0.64	1.62
Contig12570.0.g36	SMARCA1c, Contig12570.0.g36, Contig12570, Contig12570.0:124-3175, 10553, SNF2 family N-terminal domain, ATP binding, helicase activity, nucleic acid binding, DNA binding, SNF2 family N-terminal domain, Helicase conserved C-terminal domain, Myb-like DNA-binding domain	2	-0.225	0.225	1.545	2.385	5.055	2.945	4.835	2.665	1.655	2.485	1.445	1.715	1.175	1.155
Contig20875.0.g73	, Contig20875.0.g73, Contig20875, Contig20875.0:164-2651, 21275, DBF zinc finger, zinc ion binding, nucleic acid binding, DBF zinc finger	2	-0.07	0.07	1.35	2	4.27	2.44	3.83	1.73	1.05	2.11	1.18	1.14	0.42	1.26
Contig21924.0.g7	, Contig21924.0.g7, Contig21924, Contig21924.0:182-3133, 5148, Mad3/BUB1 homology region 1, , Mad3/BUB1 homology region 1	2	0.04	-0.04	1.53	2.42	4.62	2.77	3.48	1.74	0.98	1.93	1.55	1.29	1.08	1.26
Contig10274.0.g1	, Contig10274.0.g1, Contig10274, Contig10274.0:166-3415, 2504, hypothetical protein, ,	2	-0.105	0.105	0.985	1.635	3.305	2.055	3.365	1.705	0.775	1.405	1.125	1.165	0.765	0.065
Contig12979.0.g49	, Contig12979.0.g49, Contig12979, Contig12979.0:185-2252, 21139, N terminus of Rad21 / Rec8 like protein, protein binding, N terminus of Rad21 / Rec8 like protein, ScpA/B protein	2	0.21	-0.21	1.08	1.96	3.35	2.84	4.04	1.82	1.15	2	1.15	1.39	0.22	0.68
Contig5978.0.1.g18	, Contig5978.0.1.g18, Contig5978, Contig5978.0.1:104-1789, 20793, hypothetical protein, ,	2	0.235	-0.235	1.215	2.075	4.775	3.755	4.985	2.835	1.065	2.415	1.785	1.395	0.875	0.825
Contig18288.0.g84	, Contig18288.0.g84, Contig18288, Contig18288.0:2677-4034, 23270, Ubiquitin-conjugating enzyme, acid-amino acid ligase activity, Ubiquitin-conjugating enzyme	2	0.07	-0.07	1.28	2.01	3.18	2.7	3.22	1.68	1.12	1.29	1.21	0.93	0.34	0.22
Contig6635.0.g29	BMI1b, Contig6635.0.g29, Contig6635, Contig6635.0:132-1065, 19620, Zinc finger, C3HC4 type (RING finger), , Zinc finger, C3HC4 type (RING finger), Calcium-activated chloride channel, Domain of unknown function (DUF4187)	2	0	0	1.52	3.45	5.58	4.35	5.1	2.94	1.47	2.95	1.63	1.53	0.55	0.62
Contig9584.0.g35	, Contig9584.0.g35, Contig9584, Contig9584.0:164-1661, 19837, Domain of unknown function (DUF3475), , Domain of unknown function (DUF3475)	2	0	0	0.79	2.66	4.49	3.32	4	2.52	1.21	2.01	1.33	1.06	0.66	0.59
Contig11277.0.g48	, Contig11277.0.g48, Contig11277, Contig11277.0:116-2885, 13375, Zinc finger, C3HC4 type (RING finger), , Zinc finger, C3HC4 type (RING finger), Ring finger domain, Prokaryotic RING finger family 4	2	0.4	-0.4	0.36	2.77	6.32	4.58	6.4	3.71	1.93	3.55	2.71	2.28	0.09	1.93
Contig19519.0.g2	, Contig19519.0.g2, Contig19519, Contig19519.0:1879-4757, 10954, Kinesin motor domain, microtubule-based movement, ATP binding, microtubule motor activity, Kinesin motor domain, Domain of unknown function (DUF365)	2	0.01	-0.01	1.12	1.49	5.46	3.3	4.61	2.27	1.01	2.67	2.08	1.62	0.65	1.33
Contig834.1.g139	KELCH53, Contig834.1.g139, Contig834, Contig834.1:105-3440, 14786, Galactose oxidase, central domain, protein binding, Galactose oxidase, central domain, Kelch motif, BTB/POZ domain, BTB And C-terminal Kelch	2	-0.27	0.27	0.85	1.95	5	3.78	4.99	2.32	1.11	3.46	1.88	1.67	0.23	1.25
Contig3603.0.1.g83	, Contig3603.0.1.g83, Contig3603, Contig3603.0.1:92-1067, 20109, hypothetical protein, ,	2	0	0	0.97	2.73	3.06	2.57	3.23	2.13	0.75	1.92	0.66	0.85	0	1.03
Contig12508.0.g82	RPP25d, Contig12508.0.g82, Contig12508, Contig12508.0:238-1508, 20108, hypothetical protein, ,	2	0.175	-0.175	1.835	4.695	7.025	5.615	5.325	2.865	1.045	3.595	3.055	2.175	0.035	-0.015
Contig20822.0.g90	ALBA5, Contig20822.0.g90, Contig20822, Contig20822.0:238-1993, 10607, Alba, nucleic acid binding, Alba	2	0.64	-0.64	2.54	6.33	10.11	8.65	6.13	5.13	2.57	5.34	6.14	3.44	-0.74	-0.03
Contig10627.0.g109	, Contig10627.0.g109, Contig10627, Contig10627.0:164-1397, 424, Cid1 family poly A polymerase, nucleotidyltransferase activity, Cid1 family poly A polymerase, Nucleotidyltransferase domain	2	0.83	-0.83	1.68	2.56	4.74	3.69	4.34	2.44	1.54	2.43	2.62	1.57	1.22	0.11
Contig12265.0.g106	, Contig12265.0.g106, Contig12265, Contig12265.0:419-2168, 17447, Stage II sporulation protein R (spore_II_R), , Stage II sporulation protein R (spore II R)	2	0.485	-0.485	2.665	4.395	6.785	5.485	6.015	3.985	3.095	3.875	3.535	2.905	0.775	0.185
Contig15169.0.g18	ALBA7, Contig15169.0.g18, Contig15169, Contig15169.0:181-1822, 21436, Alba, nucleic acid binding, Alba	2	0.495	-0.495	3.715	6.335	8.345	6.655	6.525	4.545	4.275	4.405	4.235	3.225	-0.415	0.215
Contig600.1.g87	, Contig600.1.g87, Contig600, Contig600.1:190-3893, 14458, BolA-like protein, , BolA-like protein	2	0.13	-0.13	2.11	4.04	6.43	4.18	4.64	2.94	3.34	3.73	2.53	2.46	0.33	0.4
Contig1956.0.g14	TRA2a, Contig1956.0.g14, Contig1956, Contig1956.0:162-1614, 8028, RNA recognition motif. (a.k.a. RRM, RBD, or RNP domain), nucleic acid binding, RNA recognition motif (a k a RRM, RBD, or RNP domain), RNA recognition motif (a k a RRM, RBD, or RNP domain)	2	0.255	-0.255	2.795	4.535	6.275	4.905	5.975	3.665	3.295	4.075	3.465	3.595	-0.115	0.705
Contig22722.0.g27	H3.7, Contig22722.0.g27, Contig22722, Contig22722.0:330-879, 5586, Core histone H2A/H2B/H3/H4, DNA binding, intracellular, sequence-specific DNA binding, nucleus, DNA-templated transcription, initiation, Core histone H2A/H2B/H3/H4, Histone-like transcription factor (CBF/NF-Y) and archaeal histone, Invertebrate innate immunity transcript family, TATA box binding protein associated factor (TAF)	2	0.595	-0.595	5.955	9.295	10.275	8.505	9.615	7.965	6.705	7.455	6.195	6.485	-0.795	1.705
Contig19580.0.g99	RIM11Lb, Contig19580.0.g99, Contig19580, Contig19580.0:3174-4290, 22605, Protein kinase domain, protein phosphorylation, protein kinase activity, membrane, lipopolysaccharide biosynthetic process, ATP binding, phosphotransferase activity, alcohol group as acceptor, DNA-templated transcription, initiation, DNA binding, Protein kinase domain, Protein tyrosine kinase, Lipopolysaccharide kinase (Kdo/…	2	0.615	-0.615	3.065	5.325	6.765	5.565	6.355	4.155	2.655	4.025	3.495	2.435	-0.175	1.455
Contig14080.0.1.g76	H2A.6, Contig14080.0.1.g76, Contig14080, Contig14080.0.1:108-516, 1492, Core histone H2A/H2B/H3/H4, DNA binding, intracellular, sequence-specific DNA binding, Core histone H2A/H2B/H3/H4, Histone-like transcription factor (CBF/NF-Y) and archaeal histone	2	1.61	-1.61	0.43	6.34	8.91	8.04	9.09	7.11	4.04	6.05	5.2	4.15	-0.21	0.83
Contig16116.0.g20	OTIWI1, Contig16116.0.g20, Contig16116, Contig16116.0:187-2632, 4333, Piwi domain, protein binding, Piwi domain, PAZ domain, Herpes virus U44 protein	2	0.865	-0.865	2.435	6.275	9.045	8.255	8.985	6.405	4.025	5.975	5.765	4.695	-0.905	0.495
Contig21248.0.g24	KELCH78, Contig21248.0.g24, Contig21248, Contig21248.0:129-1788, 3201, Kelch motif, protein binding, Kelch motif, Galactose oxidase, central domain	2	0.4	-0.4	1.96	5.64	7.86	6.86	8.06	5.86	4.16	5.46	4.22	3.87	-0.26	1.81
Contig18408.0.0.g92	SPT4b, Contig18408.0.0.g92, Contig18408, Contig18408.0.0:1550-2062, 15785, Spt4/RpoE2 zinc finger, serine-type exopeptidase activity, nucleoside-triphosphatase activity, hydrolase activity, acting on acid anhydrides, serine-type endopeptidase activity, cysteine-type endopeptidase activity, RNA-directed RNA polymerase activity, Spt4/RpoE2 zinc finger, Pestivirus NS2 peptidase, RNHCP domain, Spt5 t…	2	0.58	-0.58	2.32	5.34	7.76	6.75	7.84	5.78	3.53	5.37	4.06	3.19	0.71	0.74
Contig9801.0.1.g45	, Contig9801.0.1.g45, Contig9801, Contig9801.0.1:11-2678, 1360, hypothetical protein, ,	2	0.085	-0.085	1.515	4.095	6.695	5.335	6.665	4.265	2.555	4.085	3.695	2.965	0.125	0.385
Contig18251.0.g4	, Contig18251.0.g4, Contig18251, Contig18251.0:130-1724, 18944, Flagellar basal body rod FlgEFG protein C-terminal, flagellum, Flagellar basal body rod FlgEFG protein C-terminal	2	0.07	-0.07	1.8	3.84	5.97	3.75	3.51	1.93	2.49	2.97	3.03	2.73	-0.07	0.33
Contig4378.0.g77	PARP1g, Contig4378.0.g77, Contig4378, Contig4378.0:837-1691, 7006, Poly(ADP-ribose) polymerase catalytic domain, NAD+ ADP-ribosyltransferase activity, Poly(ADP-ribose) polymerase catalytic domain, Protein of unknown function (DUF3613)	2	0.185	-0.185	0.565	1.845	2.535	1.395	1.845	0.885	1.155	1.645	1.615	0.705	-0.185	0.135
Contig9350.0.g44	, Contig9350.0.g44, Contig9350, Contig9350.0:321-1546, 12723, hypothetical protein, ,	2	0.28	-0.28	0.78	2.34	3.22	2.06	1.92	1.28	1.6	1.97	1.36	1.14	-0.64	0.21
Contig21608.0.g83	, Contig21608.0.g83, Contig21608, Contig21608.0:120-1386, 20631, hypothetical protein, ,	2	0.06	-0.06	1.75	2.57	3.95	2.01	3.72	1.71	0.97	1.23	1.42	0.53	-0.35	0.36
Contig2509.0.g30	, Contig2509.0.g30, Contig2509, Contig2509.0:219-1800, 6729, Armadillo/beta-catenin-like repeat, vacuolar proton-transporting V-type ATPase, V1 domain, ATP hydrolysis coupled proton transport, hydrolase activity, acting on acid anhydrides, catalyzing transmembrane movement of substances, protein binding, Armadillo/beta-catenin-like repeat, V-ATPase subunit H, HEAT repeat	2	0.63	-0.63	1.06	1.96	3.47	1.92	2.97	1.62	0.88	1.18	1.94	0.4	-0.29	-0.17
Contig8151.0.g72	, Contig8151.0.g72, Contig8151, Contig8151.0:112-1002, 17087, RING-variant domain, metal ion binding, RING-variant domain, Ring finger domain, Zinc finger, C3HC4 type (RING finger), FYVE zinc finger	2	0	0	1.05	1.55	3.08	0.66	2.18	1.21	0.65	0.96	1.55	0.46	0	0.13
Contig12531.0.g31	SAMHD1e, Contig12531.0.g31, Contig12531, Contig12531.0:153-2196, 22999, Protein of unknown function (DUF3895), , Protein of unknown function (DUF3895)	2	0.275	-0.275	1.345	2.155	3.905	2.415	2.745	1.795	1.575	2.165	1.975	1.935	0.945	0.135
Contig15583.0.g76	, Contig15583.0.g76, Contig15583, Contig15583.0:192-1773, 3922, Transcription factor IIA, alpha/beta subunit, transcription factor TFIIA complex, transcription initiation from RNA polymerase II promoter, Transcription factor IIA, alpha/beta subunit	2	-0.135	0.135	1.205	2.915	4.925	3.245	4.025	2.015	2.805	3.185	2.865	2.865	0.735	0.205
Contig911.0.0.g58	, Contig911.0.0.g58, Contig911, Contig911.0.0:240-2595, 9356, hypothetical protein, ,	2	0.17	-0.17	1.82	2.22	4.09	2.5	3.23	1.33	1.89	3.11	2.01	2.07	0.35	0.96
Contig11436.0.g96	, Contig11436.0.g96, Contig11436, Contig11436.0:95-1796, 20014, hypothetical protein, ,	2	0	0	0.82	1.63	3.47	1.73	2.74	1.46	1.86	1.77	1.2	1.24	0	0.26
Contig1332.1.g124	FANCM, Contig1332.1.g124, Contig1332, Contig1332.1:99-2833, 15554, Type III restriction enzyme, res subunit, hydrolase activity, DNA binding, helicase activity, ATP-dependent helicase activity, ATP binding, nucleic acid binding, Type III restriction enzyme, res subunit, Helicase conserved C-terminal domain, DEAD/DEAH box helicase	2	0.05	-0.05	1.19	1.69	3.23	1.52	2.89	1.09	1.69	1.8	0.9	1.34	0.27	0.5
Contig12276.0.g6	, Contig12276.0.g6, Contig12276, Contig12276.0:174-2611, 2077, Importin beta binding domain, cytoplasm, nucleus, protein import into nucleus, protein transporter activity, protein binding, Importin beta binding domain, Armadillo/beta-catenin-like repeat, HEAT repeats, HEAT repeat	2	0.09	-0.09	1.23	2.58	4.02	3.13	3.3	1.77	1.78	2.08	1.05	1.04	0.55	0.79
Contig22215.0.g97	, Contig22215.0.g97, Contig22215, Contig22215.0:173-2066, 12452, Cell division protein FtsL, integral component of membrane, cell cycle, bacterial-type flagellum, flagellum assembly, Cell division protein FtsL, Flagellar hook-associated protein 2 C-terminus	2	-0.12	0.12	1.07	2.42	3.96	2.53	3.55	1.73	2.16	1.99	1.01	1.23	0.43	0.49
Contig4817.0.g11	, Contig4817.0.g11, Contig4817, Contig4817.0:229-1921, 3973, hypothetical protein, ,	2	0.285	-0.285	1.225	1.665	3.055	1.945	2.715	1.255	1.845	1.535	0.705	0.925	0.375	0.205
Contig8945.0.g101	, Contig8945.0.g101, Contig8945, Contig8945.0:98-2981, 1732, hypothetical protein, ,	2	0.035	-0.035	0.745	1.715	2.675	1.775	2.295	1.045	1.835	1.595	0.415	1.415	0.315	0.325
Contig1490.0.g9	, Contig1490.0.g9, Contig1490, Contig1490.0:2091-5043, 24035, Kinesin motor domain, microtubule-based movement, ATP binding, microtubule motor activity, protein ubiquitination, protein tag, acid-amino acid ligase activity, Kinesin motor domain, Reovirus sigma C capsid protein, Protein of unknown function (DUF2730), USP8 interacting	2	-0.07	0.07	1.08	2.07	3.92	2.47	3.62	1.86	1.83	2.28	1.72	1.78	1.17	1.12
Contig14442.0.g108	TOP2b, Contig14442.0.g108, Contig14442, Contig14442.0:165-4707, 6699, DNA gyrase/topoisomerase IV, subunit A, chromosome, DNA topological change, DNA topoisomerase type II (ATP-hydrolyzing) activity, DNA binding, ATP binding, DNA gyrase/topoisomerase IV, subunit A, DNA gyrase B, Toprim domain, Histidine kinase-, DNA gyrase B-, and HSP90-like ATPase	2	-0.265	0.265	2.095	3.405	4.465	3.385	4.715	2.565	2.565	2.395	1.595	2.455	1.235	1.375
Contig4854.0.g110	, Contig4854.0.g110, Contig4854, Contig4854.0:223-1426, 16466, hypothetical protein, ,	2	-0.06	0.06	2.39	3.4	4.79	3.44	4.52	2.4	2.68	2.78	1.74	1.93	0.99	1.63
Contig208.1.g91	, Contig208.1.g91, Contig208, Contig208.1:366-1786, 13910, hypothetical protein, ,	2	0.14	-0.14	1.31	2.41	3.78	2.57	3.82	2.03	2.27	2.16	1.34	1.77	0.68	1.22
Contig17786.0.g87	, Contig17786.0.g87, Contig17786, Contig17786.0:1655-3581, 1283, Kinesin motor domain, microtubule-based movement, ATP binding, microtubule motor activity, Kinesin motor domain	2	-0.455	0.455	1.315	2.295	4.055	2.335	3.395	1.975	2.195	2.255	1.235	1.315	0.475	1.095
Contig760.1.g40	, Contig760.1.g40, Contig760, Contig760.1:658-5806, 14687, hypothetical protein, ,	2	-0.275	0.275	0.935	1.715	3.165	1.665	2.755	1.285	1.995	2.275	0.885	1.605	0.515	0.975
Contig11138.0.g27	, Contig11138.0.g27, Contig11138, Contig11138.0:111-4889, 27, Chromatin assembly factor 1 subunit A, , Chromatin assembly factor 1 subunit A	2	-0.075	0.075	1.345	1.785	3.025	1.545	2.255	0.855	1.645	1.545	0.955	1.755	0.735	0.545
Contig18105.0.g52	SMC1, Contig18105.0.g52, Contig18105, Contig18105.0:132-3941, 21254, RecF/RecN/SMC N terminal domain, chromosome, chromosome organization, ATP binding, protein binding, RNA helicase activity, RNA binding, RecF/RecN/SMC N terminal domain, SMC proteins Flexible Hinge Domain, AAA domain, P-loop containing region of AAA domain, Putative exonuclease SbcCD, C subunit, RNA helicase, AAA ATPase domain	2	-0.195	0.195	1.985	2.165	3.765	2.105	3.215	1.455	2.005	2.105	0.575	1.345	1.025	0.035
Contig6860.0.g24	HMG9, Contig6860.0.g24, Contig6860, Contig6860.0:195-1332, 4834, HMG (high mobility group) box, protein binding, HMG (high mobility group) box, Domain of unknown function (DUF1898), YABBY protein	2	-0.46	0.46	1.42	2.32	3.55	2.27	3.34	1.38	1.77	1.64	1.13	1.18	0.76	0.34
Contig18214.0.g63	, Contig18214.0.g63, Contig18214, Contig18214.0:98-3170, 7211, hypothetical protein, ,	2	-0.12	0.12	2.98	3.83	5.29	3.63	4.01	2.22	3.46	3	1.86	2.44	0.59	0.47
Contig687.1.g64	, Contig687.1.g64, Contig687, Contig687.1:87-3348, 14576, hypothetical protein, ,	2	-0.08	0.08	2.1	2.89	4.9	3.01	3.39	1.83	2.21	2.4	1.9	1.43	1.06	0.24
Contig11312.0.g75	, Contig11312.0.g75, Contig11312, Contig11312.0:111-2229, 19666, Kinesin motor domain, microtubule-based movement, ATP binding, microtubule motor activity, Kinesin motor domain, ESCRT-II complex subunit	2	-0.06	0.06	1.04	1.87	2.32	1.31	1.88	1.05	1.91	1.76	1.03	1.35	0.22	0.24
Contig22860.0.0.g53	, Contig22860.0.0.g53, Contig22860, Contig22860.0.0:4297-6160, 1137, hypothetical protein, ,	2	-0.175	0.175	0.665	1.645	2.345	0.885	2.315	0.945	1.835	1.885	0.595	1.295	0.265	0.265
Contig21186.0.0.g65	DDSB1b, Contig21186.0.0.g65, Contig21186, Contig21186.0.0:156-1209, 19438, DNA double-strand break repair and V(D)J recombination protein XRCC4, nucleus, DNA recombination, double-strand break repair, DNA binding, endoplasmic reticulum, oxidation-reduction process, oxidoreductase activity, acting on single donors with incorporation of molecular oxygen, incorporation of two atoms of oxygen, procol…	2	-0.415	0.415	1.625	2.635	3.015	1.735	2.575	1.195	1.975	2.365	1.705	2.065	1.215	0.265
Contig21187.0.g64	PTCD1b, Contig21187.0.g64, Contig21187, Contig21187.0:100-4400, 19437, PPR repeat family, , PPR repeat family, PPR repeat, Pentatricopeptide repeat domain, Evolutionarily conserved signalling intermediate in Toll pathway, Tetratricopeptide repeat	2	-0.415	0.415	1.865	2.915	4.515	3.385	4.065	2.365	2.945	3.325	1.755	2.575	2.005	0.145
Contig9922.0.1.g1	, Contig9922.0.1.g1, Contig9922, Contig9922.0.1:11-1715, 12463, hypothetical protein, ,	2	-0.24	0.24	1.75	1.9	2.66	1.99	2.76	1.26	2.5	2.19	1.2	1.64	1.25	-0.33
Contig586.0.g32	HMG8, Contig586.0.g32, Contig586, Contig586.0:726-1838, 12387, HMG (high mobility group) box, protein binding, HMG (high mobility group) box, Domain of unknown function (DUF1898), YABBY protein	2	-0.82	0.82	1.93	2.87	3.94	2.66	3.52	1.72	1.71	1.94	1.23	1.34	0.95	1.67
Contig10261.0.g7	, Contig10261.0.g7, Contig10261, Contig10261.0:965-2062, 17882, Protein kinase domain, ATP binding, protein phosphorylation, protein kinase activity, Protein kinase domain, Protein tyrosine kinase	2	0	0	1.9	2.84	4.11	1.5	2.17	0.48	2.75	1.96	1.1	1.28	0	0.63
Contig22672.0.g96	, Contig22672.0.g96, Contig22672, Contig22672.0:412-772, 12349, hypothetical protein, ,	2	0.75	-0.75	3.47	3.58	4.66	3.38	4.45	2.06	3.35	3.29	2.33	2.27	0.32	1.2
Contig4501.0.g97	RRMX18, Contig4501.0.g97, Contig4501, Contig4501.0:177-2891, 18288, RNA recognition motif. (a.k.a. RRM, RBD, or RNP domain), nucleic acid binding, RNA recognition motif (a k a RRM, RBD, or RNP domain), RNA recognition motif (a k a RRM, RBD, or RNP domain)	2	0.515	-0.515	2.335	3.025	4.675	2.465	3.065	1.415	2.765	2.485	1.595	1.565	-0.395	0.885
Contig6371.0.g69	CALR, Contig6371.0.g69, Contig6371, Contig6371.0:217-818, 1039, Calreticulin family, calcium ion binding, Calreticulin family	2	0	0	1.96	2.17	3.26	2.02	2.55	1.37	2.27	0.94	1.31	1.02	0	1.2
Contig19717.0.g81	, Contig19717.0.g81, Contig19717, Contig19717.0:163-1432, 10046, Phagosome trafficking protein DotA, , Phagosome trafficking protein DotA	2	0.745	-0.745	1.005	1.825	2.875	2.055	2.975	1.285	1.795	1.725	0.685	0.495	0.045	-0.115
Contig17572.0.g74	, Contig17572.0.g74, Contig17572, Contig17572.0:79-1513, 1705, hypothetical protein, ,	2	0.355	-0.355	1.215	2.065	2.805	1.745	1.925	0.715	1.605	1.315	0.235	0.925	0.275	-0.155
Contig5026.0.g22	, Contig5026.0.g22, Contig5026, Contig5026.0:1413-3105, 6031, hypothetical protein, ,	2	0.365	-0.365	0.935	1.505	2.175	1.505	1.605	0.465	1.155	1.385	0.695	0.885	0.025	-0.095
Contig21820.0.g101	, Contig21820.0.g101, Contig21820, Contig21820.0:132-2673, 24457, Nucleoporin FG repeat region, , Nucleoporin FG repeat region	2	0.355	-0.355	1.655	2.225	3.075	2.535	2.835	1.325	2.395	2.005	1.305	1.365	0.555	-0.825
Contig18300.0.g6	, Contig18300.0.g6, Contig18300, Contig18300.0:81-1382, 7484, hypothetical protein, ,	2	-0.145	0.145	1.615	3.535	4.155	2.745	2.485	1.035	2.075	1.975	1.195	1.375	0.525	-0.145
Contig7284.0.g45	SF3B4b, Contig7284.0.g45, Contig7284, Contig7284.0:138-885, 21911, Zinc-binding domain, , Zinc-binding domain	2	-0.41	0.41	1.69	3.29	4.59	2.7	2.97	1.65	1.76	2.03	1.09	1.08	0.92	-0.6
Contig21674.0.g22	, Contig21674.0.g22, Contig21674, Contig21674.0:507-2105, 23301, Ring finger domain, , Ring finger domain, Zinc finger, C3HC4 type (RING finger)	2	0.075	-0.075	1.685	2.405	3.425	1.895	2.585	1.315	1.325	1.315	0.135	0.755	-0.075	0.795
Contig8804.0.g81	, Contig8804.0.g81, Contig8804, Contig8804.0:106-1108, 7010, RING-variant domain, , RING-variant domain, Ring finger domain, Baculovirus U-box/Ring-like domain, FANCL C-terminal domain, Zinc finger, C3HC4 type (RING finger)	2	0	0	1.91	3.16	4.16	2.1	3.08	1.58	2.01	2.05	0.58	1.02	0	0
Contig13669.0.g43	UBE2QL1, Contig13669.0.g43, Contig13669, Contig13669.0:9757-13156, 23011, Poly(ADP-ribose) polymerase catalytic domain, NAD+ ADP-ribosyltransferase activity, acid-amino acid ligase activity, protein binding, Poly(ADP-ribose) polymerase catalytic domain, Ubiquitin-conjugating enzyme, UBA/TS-N domain, Prokaryotic E2 family B	2	0.075	-0.075	1.145	1.445	2.495	1.825	3.005	1.215	1.775	2.035	0.995	1.545	0.155	0.595
Contig10296.0.g10	, Contig10296.0.g10, Contig10296, Contig10296.0:152-2664, 6709, hypothetical protein, ,	2	-0.23	0.23	0.44	1.92	4.27	3.48	4.67	2.38	3.23	3.18	1.74	2.06	0.03	1.42
Contig5554.0.g99	CHL1, Contig5554.0.g99, Contig5554, Contig5554.0:39-2627, 22188, Helicase C-terminal domain, nucleobase-containing compound metabolic process, hydrolase activity, acting on acid anhydrides, in phosphorus-containing anhydrides, ATP-dependent helicase activity, nucleic acid binding, ATP-dependent DNA helicase activity, ATP binding, DNA binding, Helicase C-terminal domain, DEAD 2, SNF2 family N-term…	2	0	0	0.69	1.47	2.81	2.26	2.8	1.57	1.99	2.13	1.4	1.59	0.27	0.47
Contig808.1.g104	, Contig808.1.g104, Contig808, Contig808.1:318-2976, 14751, Cyclin, N-terminal domain, , Cyclin, N-terminal domain	2	0.08	-0.08	0.27	1.02	2.85	2.02	2.99	2.14	1.75	1.92	0.64	1.29	0.75	0.72
Contig13874.0.g61	MES6, Contig13874.0.g61, Contig13874, Contig13874.0:421-1853, 21591, WD domain, G-beta repeat, protein binding, ubiquitin-dependent protein catabolic process, DNA binding, WD domain, G-beta repeat, Skp1 family, tetramerisation domain, Caulimovirus DNA-binding protein	2	0.435	-0.435	0.095	2.055	4.105	2.765	4.025	1.685	2.265	2.495	2.405	2.175	0.015	-0.335
Contig18518.0.g25	RTEL1c, Contig18518.0.g25, Contig18518, Contig18518.0:87-3275, 23827, Helicase C-terminal domain, nucleobase-containing compound metabolic process, hydrolase activity, acting on acid anhydrides, in phosphorus-containing anhydrides, ATP-dependent DNA helicase activity, DNA binding, ATP-dependent helicase activity, ATP binding, nucleic acid binding, Helicase C-terminal domain, DEAD 2, DEAD/DEAH box…	2	0.245	-0.245	-0.225	1.195	3.325	2.045	3.405	1.375	2.095	2.365	1.745	2.095	-0.245	-0.245
Contig14971.0.g38	LPIN1b, Contig14971.0.g38, Contig14971, Contig14971.0:131-5482, 23939, LNS2 (Lipin/Ned1/Smp2), protein binding, LNS2 (Lipin/Ned1/Smp2), lipin, N-terminal conserved region, SET domain, Uncharacterized conserved protein (DUF2183)	2	0.04	-0.04	0.12	0.96	3.19	2.04	2.9	1.21	1.1	1.76	1.08	1.69	-0.04	-0.04
Contig20338.0.g79	PHD31, Contig20338.0.g79, Contig20338, Contig20338.0:229-3664, 18066, MIZ/SP-RING zinc finger, zinc ion binding, protein binding, MIZ/SP-RING zinc finger, PHD-finger, Zinc-finger of the MIZ type in Nse subunit	2	-0.095	0.095	0.025	1.975	4.665	3.225	4.795	2.745	1.765	2.745	2.305	2.995	-0.035	0.075
Contig13381.0.g49	DDX43b, Contig13381.0.g49, Contig13381, Contig13381.0:91-2360, 3673, DEAD/DEAH box helicase, ATP-dependent helicase activity, helicase activity, nucleic acid binding, hydrolase activity, ATP binding, DNA binding, DEAD/DEAH box helicase, Helicase conserved C-terminal domain, Type III restriction enzyme, res subunit	2	-0.13	0.13	0.23	2.56	5.05	4.03	5.2	2.9	3.98	3.82	1.97	2.01	-0.93	-1.06
Contig12009.0.g20	CHROMO3a, Contig12009.0.g20, Contig12009, Contig12009.0:341-2483, 23711, Chromo (CHRromatin Organisation MOdifier) domain, , Chromo (CHRromatin Organisation MOdifier) domain	2	0	0	0.14	1.89	3.61	2.69	4.05	1.88	2.72	2.84	1.08	1.55	0	0
Contig16390.0.g40	PABPN1b, Contig16390.0.g40, Contig16390, Contig16390.0:226-1393, 13249, RNA recognition motif. (a.k.a. RRM, RBD, or RNP domain), nucleic acid binding, RNA recognition motif (a k a RRM, RBD, or RNP domain), RNA recognition motif (a k a RRM, RBD, or RNP domain)	2	0.1	-0.1	-0.1	2.08	4.05	2.68	4.39	2.29	3.47	2.91	1.22	2.09	-0.1	0.37
Contig13763.0.g93	, Contig13763.0.g93, Contig13763, Contig13763.0:117-2164, 19571, Plus-3 domain, nucleus, histone modification, DNA-templated transcription, initiation, DNA binding, Plus-3 domain	2	-0.09	0.09	0.35	2.27	4.65	3.48	4.7	2.64	3.46	3.7	2.19	2.66	-0.09	0.18
Contig6916.0.g45	, Contig6916.0.g45, Contig6916, Contig6916.0:166-3103, 8691, hypothetical protein, ,	2	0	0	0.06	2.28	4.05	3.08	4.2	2.06	3.41	3.4	1.55	2.35	0	0.15
Contig898.1.g79	AURKB1c, Contig898.1.g79, Contig898, Contig898.1:3146-4805, 14874, Protein kinase domain, protein phosphorylation, protein kinase activity, membrane, lipopolysaccharide biosynthetic process, phosphotransferase activity, alcohol group as acceptor, ATP binding, Protein kinase domain, Protein tyrosine kinase, Lipopolysaccharide kinase (Kdo/WaaP) family, Phosphotransferase enzyme family	2	-0.17	0.17	-0.38	1.83	4.33	3.24	4.44	2.3	2.94	2.77	1.14	1.91	-0.29	0.2
Contig13109.0.g87	, Contig13109.0.g87, Contig13109, Contig13109.0:258-2991, 13652, hypothetical protein, ,	2	0	0	0	0.99	3.24	1.87	2.93	1.24	1.81	1.74	1.08	1.14	0	0
Contig20101.0.g96	UBA2, Contig20101.0.g96, Contig20101, Contig20101.0:212-2809, 16343, ThiF family, catalytic activity, cellular protein modification process, small protein activating enzyme activity, ATP binding, oxidation-reduction process, flavin adenine dinucleotide binding, oxidoreductase activity, potassium ion transport, ThiF family, Repeat in ubiquitin-activating (UBA) protein, Ubiquitin-activating enzyme …	2	0.09	-0.09	0.23	1.23	3.9	2.25	4.18	2.13	2.67	2.68	1.03	1.71	0.25	0.15
Contig3005.0.g108	CHROMO3b, Contig3005.0.g108, Contig3005, Contig3005.0:341-2483, 15801, Chromo (CHRromatin Organisation MOdifier) domain, , Chromo (CHRromatin Organisation MOdifier) domain	2	-0.08	0.08	0.06	1.01	3.61	2.25	3.98	1.83	2.9	2.35	1.13	1.25	-0.08	-0.08
Contig17970.0.g37	, Contig17970.0.g37, Contig17970, Contig17970.0:279-2414, 3214, hypothetical protein, ,	2	0.3	-0.3	-0.3	1.57	3.88	2.63	4.23	1.83	2.75	2.96	1.57	1.6	-0.08	-0.3
Contig7781.0.g30	, Contig7781.0.g30, Contig7781, Contig7781.0:98-2755, 18428, hypothetical protein, ,	2	0.255	-0.255	-0.205	1.715	4.375	2.825	4.415	2.235	2.805	2.745	1.415	1.385	-0.165	-0.105
Contig308.0.g67	, Contig308.0.g67, Contig308, Contig308.0:142-2515, 7436, hypothetical protein, ,	2	0.575	-0.575	-0.465	1.935	5.205	3.775	5.265	2.925	3.865	3.745	2.585	2.315	-0.575	-0.535
Contig18218.0.g6	DSRBD1, Contig18218.0.g6, Contig18218, Contig18218.0:217-2288, 1202, Double-stranded RNA binding motif, intracellular, double-stranded RNA binding, nucleus, zinc ion binding, Double-stranded RNA binding motif, NOA36 protein	2	0.2	-0.2	0.34	3.33	5.24	4.05	4.6	2.49	3.91	3.34	2.45	2.66	0.14	-0.01
Contig14521.0.g4	, Contig14521.0.g4, Contig14521, Contig14521.0:93-3422, 17991, Phage antitermination protein Q, negative regulation of DNA-templated transcription, termination, DNA binding, Phage antitermination protein Q	2	0	0	0.21	2.02	4.36	3.19	4.14	2.12	2.4	2.72	1.26	1.91	0.07	0.03
Contig3624.0.g28	, Contig3624.0.g28, Contig3624, Contig3624.0:158-1685, 7292, B-box zinc finger, intracellular, zinc ion binding, transcription factor TFIIA complex, transcription initiation from RNA polymerase II promoter, B-box zinc finger, Transcription factor IIA, alpha/beta subunit	2	0	0	0.17	1.95	3.94	2.89	3.34	1.92	2.39	2.6	1.02	1.71	0	0
Contig329.0.g84	, Contig329.0.g84, Contig329, Contig329.0:226-2086, 17753, B-box zinc finger, intracellular, zinc ion binding, metal ion binding, B-box zinc finger, RING-type zinc-finger, LisH dimerisation motif, FYVE zinc finger, Zinc finger, C3HC4 type (RING finger)	2	-0.195	0.195	0.455	2.685	4.805	3.185	3.785	2.215	2.635	2.405	1.405	1.915	0.195	-0.195
Contig19200.0.g86	RPB2b, Contig19200.0.g86, Contig19200, Contig19200.0:217-4318, 12232, RNA polymerase Rpb2, domain 6, transcription, DNA-templated, DNA-directed RNA polymerase activity, DNA binding, RNA polymerase Rpb2, domain 6, RNA polymerase beta subunit, RNA polymerase Rpb2, domain 2, RNA polymerase Rpb2, domain 7, RNA polymerase Rpb2, domain 3, RNA polymerase Rpb2, domain 4, RNA polymerase Rpb2, domain 5	2	-0.175	0.175	-0.095	2.475	5.095	3.995	4.795	2.615	3.195	2.915	1.965	2.425	0.045	-0.795
Contig21197.0.g32	, Contig21197.0.g32, Contig21197, Contig21197.0:124-1825, 10666, hypothetical protein, ,	2	0.17	-0.17	-0.28	2.18	4.45	3.82	4.52	2.42	3.11	2.59	1.98	2.05	-0.46	-0.25
Contig17848.0.g2	RTT103b, Contig17848.0.g2, Contig17848, Contig17848.0:94-1381, 17343, RNA polymerase II-binding domain., , RNA polymerase II-binding domain	2	0.455	-0.455	0.225	3.265	4.835	3.625	4.715	2.795	2.355	3.125	2.305	1.995	-0.455	-0.305
Contig20723.0.g17	H1.2, Contig20723.0.g17, Contig20723, Contig20723.0:238-1778, 3523, hypothetical protein, ,	2	0.13	-0.13	-0.28	3.83	7.07	5.76	7.14	4.87	3.7	4.17	3.61	3.65	-1.12	-0.57
Contig17419.0.g36	MT1b, Contig17419.0.g36, Contig17419, Contig17419.0:165-2233, 19514, MT-A70, nucleobase-containing compound metabolic process, methyltransferase activity, MT-A70	2	0.355	-0.355	-0.015	2.965	5.835	4.775	6.165	3.985	2.645	3.595	2.545	2.205	-0.415	0.325
Contig14791.0.g1	HMG6, Contig14791.0.g1, Contig14791, Contig14791.0:109-1543, 9850, HMG (high mobility group) box, protein binding, regulation of transcription, DNA-templated, sequence-specific DNA binding transcription factor activity, HMG (high mobility group) box, Domain of unknown function (DUF1898), Protein of unknown function (DUF1014), TSC-22/dip/bun family	2	0.265	-0.265	-0.175	2.225	5.445	3.785	5.505	3.155	2.845	2.885	2.095	1.795	-0.265	0.045
Contig4299.0.g23	ML1b, Contig4299.0.g23, Contig4299, Contig4299.0:2981-4919, 12485, RNA recognition motif 2, , RNA recognition motif 2	2	0.215	-0.215	0.085	2.265	4.745	3.615	4.815	2.745	2.485	2.705	2.095	1.605	-0.215	-0.015
Contig1994.0.g8	MYB29, Contig1994.0.g8, Contig1994, Contig1994.0:236-1702, 20556, Myb-like DNA-binding domain, DNA binding, Myb-like DNA-binding domain, Stannin unstructured linker	2	0.23	-0.23	-0.12	2.61	5.47	4.24	5.63	3.26	3.28	3.33	2.14	2.2	-0.23	0.18
Contig14702.0.g41	MCM2b, Contig14702.0.g41, Contig14702, Contig14702.0:93-2997, 23320, MCM2/3/5 family, DNA replication, nucleus, DNA replication initiation, DNA binding, chlorophyll biosynthetic process, photosynthesis, magnesium chelatase activity, ATPase activity, regulation of transcription, DNA-templated, transcription factor binding, ATP binding, MCM2/3/5 family, Mini-chromosome maintenance protein 2, Magnes…	2	0.085	-0.085	-0.045	2.815	5.545	3.895	5.735	3.445	2.835	3.595	2.165	2.905	-0.285	0.265
Contig770.1.g51	, Contig770.1.g51, Contig770, Contig770.1:135-1711, 14698, hypothetical protein, ,	2	0.295	-0.295	0.495	3.395	5.605	4.585	5.835	3.585	3.305	3.785	2.705	2.755	-0.295	0.435
Contig9259.0.g61	, Contig9259.0.g61, Contig9259, Contig9259.0:151-1547, 16527, NLI interacting factor-like phosphatase, protein binding, intracellular, NLI interacting factor-like phosphatase, BRCA1 C Terminus (BRCT) domain	2	0	0	0.47	3.21	5.53	4.3	5.48	3.52	3.16	3.88	2.99	2.58	0	0.29
Contig9435.0.g21	, Contig9435.0.g21, Contig9435, Contig9435.0:277-2170, 17362, hypothetical protein, ,	2	0.055	-0.055	0.205	3.795	6.375	4.865	6.185	4.095	3.055	4.035	2.685	2.615	0.175	0.415
Contig2793.0.g102	, Contig2793.0.g102, Contig2793, Contig2793.0:167-1221, 3279, Nitronate monooxygenase, oxidation-reduction process, nitronate monooxygenase activity, viral envelope, structural molecule activity, Nitronate monooxygenase, Guanylylate cyclase, Virulence promoting factor, Tyrosine phosphatase family, Retroviral envelope protein	2	0.095	-0.095	0.235	1.425	2.335	2.575	2.665	1.265	1.325	1.395	1.125	0.895	0.335	-0.065
Contig13685.0.g12	, Contig13685.0.g12, Contig13685, Contig13685.0:214-1579, 18311, 4'-phosphopantetheinyl transferase superfamily, macromolecule biosynthetic process, holo-[acyl-carrier-protein] synthase activity, magnesium ion binding, penicillin binding, 4'-phosphopantetheinyl transferase superfamily, Penicillin-binding Protein dimerisation domain	2	0.33	-0.33	0.92	1.45	2.03	1.67	2.5	1.52	2.38	2.16	2.31	1.66	0.69	0.21
Contig15287.0.g89	, Contig15287.0.g89, Contig15287, Contig15287.0:196-1392, 18604, hypothetical protein, ,	2	0.335	-0.335	0.515	2.015	3.295	2.825	3.535	2.035	2.885	3.225	3.235	2.925	0.875	-0.245
Contig19869.0.g71	, Contig19869.0.g71, Contig19869, Contig19869.0:117-1944, 5327, Pneumovirus M2 protein, zinc ion binding, nucleic acid binding, Pneumovirus M2 protein, DBF zinc finger	2	-0.05	0.05	0.63	1.05	2.32	1.76	2.09	1.3	1.88	1.87	1.83	1.78	0.12	0.51
Contig10590.0.1.g83	EXO1b, Contig10590.0.1.g83, Contig10590, Contig10590.0.1:97-2834, 21285, XPG I-region, DNA repair, nuclease activity, XPG I-region, XPG N-terminal domain, XPG domain containing	2	0.11	-0.11	0.2	1.36	3.18	2.01	2.76	0.89	2.89	2.8	1.81	2.03	-0.41	0.83
Contig14662.0.g52	, Contig14662.0.g52, Contig14662, Contig14662.0:257-2933, 24621, Nucleotidyltransferase domain, , Nucleotidyltransferase domain, Cid1 family poly A polymerase	2	-0.175	0.175	0.495	1.255	2.655	1.795	2.065	0.855	1.805	1.915	1.375	1.225	-0.255	0.105
Contig9814.0.g17	SIG70a, Contig9814.0.g17, Contig9814, Contig9814.0:162-1161, 10757, Sigma-70, non-essential region, regulation of transcription, DNA-templated, DNA-templated transcription, initiation, sigma factor activity, sequence-specific DNA binding transcription factor activity, DNA binding, host cell nucleus, viral process, Sigma-70, non-essential region, Epstein-Barr virus nuclear antigen 3 (EBNA-3)	2	0.115	-0.115	0.095	2.445	3.655	3.225	3.295	1.655	2.695	3.365	2.615	2.065	-0.115	-0.015
Contig16184.0.g98	PUB1b, Contig16184.0.g98, Contig16184, Contig16184.0:268-2187, 12986, RNA recognition motif. (a.k.a. RRM, RBD, or RNP domain), nucleic acid binding, RNA recognition motif (a k a RRM, RBD, or RNP domain), RNA recognition motif (a k a RRM, RBD, or RNP domain)	2	0	0	0.04	2.42	3.17	2.94	3.15	1.3	3.49	2.69	0.91	2.05	0	0
Contig4749.0.g68	EFH6, Contig4749.0.g68, Contig4749, Contig4749.0:175-754, 17191, Ca2+ insensitive EF hand, DNA replication initiation, Ca2+ insensitive EF hand, Stage II sporulation protein R (spore II R), CDC45-like protein	2	-0.195	0.195	0.935	3.595	4.495	3.935	3.445	2.005	4.335	3.785	1.655	2.565	0.305	0.355
Contig20855.0.g27	UBC9b, Contig20855.0.g27, Contig20855, Contig20855.0:144-889, 20349, Ubiquitin-conjugating enzyme, acid-amino acid ligase activity, protein binding, Ubiquitin-conjugating enzyme, RWD domain	2	0	0	0.37	5.26	5.6	5.84	5.18	3.54	5.87	5.47	3.25	5.18	0	1.03
Contig19592.0.g15	ELF1b, Contig19592.0.g15, Contig19592, Contig19592.0:174-640, 11833, Transcription elongation factor Elf1 like, nucleus, DNA repair, zinc ion binding, ribosome, intracellular, translation, structural constituent of ribosome, oxidation-reduction process, thiol oxidase activity, protein binding, Transcription elongation factor Elf1 like, Cysteine-rich CPXCG, MIZ/SP-RING zinc finger, Zinc-finger of …	2	0	0	0.96	6.92	8.39	7.97	8.88	6.37	7.48	7.63	5.82	6.55	0	1.22
Contig17475.0.g71	HMG12, Contig17475.0.g71, Contig17475, Contig17475.0:101-2360, 71, Domain of unknown function (DUF1898), protein binding, intracellular, zinc ion binding, proteasome-mediated ubiquitin-dependent protein catabolic process, nucleotide-excision repair, damaged DNA binding, Domain of unknown function (DUF1898), HMG (high mobility group) box, B-box zinc finger, XPC-binding domain	2	0.005	-0.005	0.495	4.785	5.845	5.635	6.015	3.825	5.815	5.525	3.215	5.025	0.355	0.035
Contig7166.0.g71	PABPN1c, Contig7166.0.g71, Contig7166, Contig7166.0:228-1395, 21051, RNA recognition motif. (a.k.a. RRM, RBD, or RNP domain), nucleic acid binding, RNA recognition motif (a k a RRM, RBD, or RNP domain), RNA recognition motif (a k a RRM, RBD, or RNP domain)	2	0	0	0.06	3.26	4.28	3.72	4.47	2.26	3.85	3.82	2.28	2.94	0	0.09
Contig517.1.g109	TFIIFBetaLd, Contig517.1.g109, Contig517, Contig517.1:178-1587, 14341, Transcription initiation factor IIF, beta subunit, transcription factor TFIIF complex, transcription initiation from RNA polymerase II promoter, ATP binding, Transcription initiation factor IIF, beta subunit	2	-0.07	0.07	0.08	3.28	5.32	4.75	5.73	3.57	5.13	4.23	3.74	3.99	0.41	0.14
Contig18953.0.g8	, Contig18953.0.g8, Contig18953, Contig18953.0:168-2222, 10748, hypothetical protein, ,	2	-0.215	0.215	-0.055	1.745	2.865	2.005	2.915	1.115	3.515	2.885	1.325	2.535	-0.265	0.035
Contig19458.0.g84	, Contig19458.0.g84, Contig19458, Contig19458.0:222-2915, 21950, hypothetical protein, ,	2	0.04	-0.04	0.03	2.25	3.54	2.39	3.76	1.62	4.01	3.62	1.68	2.74	-0.04	0.17
Contig7556.0.g34	PUB1c, Contig7556.0.g34, Contig7556, Contig7556.0:128-2047, 7182, RNA recognition motif. (a.k.a. RRM, RBD, or RNP domain), nucleic acid binding, RNA recognition motif (a k a RRM, RBD, or RNP domain), RNA recognition motif (a k a RRM, RBD, or RNP domain)	2	0	0	0.04	1.98	3.39	2.69	3.04	1.48	3.62	2.54	1.52	2.1	0	0
Contig9023.0.g5	CNOT7d, Contig9023.0.g5, Contig9023, Contig9023.0:242-2636, 24469, CAF1 family ribonuclease, , CAF1 family ribonuclease	2	0	0	0.11	2.61	4.04	3.15	4.07	1.86	4.31	3.35	2.48	3.49	0	0.08
Contig17290.0.g12	KOT1, Contig17290.0.g12, Contig17290, Contig17290.0:297-4166, 7160, Glycosyl transferase family 41, protein binding, Glycosyl transferase family 41, TPR repeat, Tetratricopeptide repeat, Anaphase-promoting complex, cyclosome, subunit 3, Domain of Unknown Function (DUF3856), MIT (microtubule interacting and transport) domain	2	-0.11	0.11	0.3	0.9	2.31	1.18	2.18	0.94	1.66	1.64	0.98	1.25	-0.83	-0.51
Contig3972.0.g94	CDT2, Contig3972.0.g94, Contig3972, Contig3972.0:2319-4851, 11472, DNA replication factor CDT1 like, , DNA replication factor CDT1 like	2	0.095	-0.095	0.135	1.655	2.335	1.865	2.715	0.885	2.315	2.285	0.405	1.675	-0.555	0.215
Contig656.1.g21	, Contig656.1.g21, Contig656, Contig656.1:73-2512, 14533, hypothetical protein, ,	2	-0.29	0.29	0.11	0.96	2.02	1.4	2.13	0.54	1.53	1.24	0.36	0.78	-0.46	-0.16
Contig22169.0.g81	ZFRN1, Contig22169.0.g81, Contig22169, Contig22169.0:304-2320, 23360, Zn-finger in Ran binding protein and others, intracellular, zinc ion binding, helicase activity, DNA primase activity, Zn-finger in Ran binding protein and others, Zinc-binding domain of primase-helicase	2	-0.355	0.355	0.765	2.065	2.225	2.255	3.405	1.845	2.855	2.465	1.585	1.935	0.295	1.305
Contig22267.0.g9	, Contig22267.0.g9, Contig22267, Contig22267.0:159-1740, 5686, hypothetical protein, ,	2	-0.37	0.37	1.06	1.54	1.8	1.32	2.25	1.39	2.11	2	1.26	1.31	-0.15	0.78
Contig22667.0.g1	, Contig22667.0.g1, Contig22667, Contig22667.0:289-1696, 22299, hypothetical protein, ,	2	0	0	0.78	1.72	2.32	2.2	2.82	0.98	2.86	2.32	0.57	1.47	0	0.95
Contig9185.0.g61	, Contig9185.0.g61, Contig9185, Contig9185.0:1115-3440, 11661, Type 5 capsule protein repressor C-terminal domain, , Type 5 capsule protein repressor C-terminal domain	2	0.085	-0.085	0.835	1.675	2.325	1.565	1.905	0.595	2.035	1.645	1.005	1.155	-0.155	0.735
Contig1105.1.g90	, Contig1105.1.g90, Contig1105, Contig1105.1:75-1039, 15256, Tubulin binding cofactor A, microtubule, tubulin complex assembly, unfolded protein binding, Tubulin binding cofactor A	2	-0.495	0.495	0.955	2.185	3.045	1.535	2.445	1.415	1.885	1.445	1.215	0.855	-0.255	0.135
Contig17539.0.g101	, Contig17539.0.g101, Contig17539, Contig17539.0:126-1830, 311, hypothetical protein, ,	2	-0.475	0.475	0.715	1.295	2.095	1.215	2.135	1.165	1.745	1.665	0.645	0.715	-0.335	-0.085
Contig21606.0.g87	, Contig21606.0.g87, Contig21606, Contig21606.0:349-1066, 20635, Protein of unknown function (DUF737), , Protein of unknown function (DUF737)	2	-0.18	0.18	0.8	2.59	3.58	2.49	2.61	1.64	1.53	1.26	1.44	1.38	-0.94	-0.33
Contig22416.0.g98	REX4b, Contig22416.0.g98, Contig22416, Contig22416.0:83-1572, 6107, Exonuclease, , Exonuclease	2	-0.185	0.185	0.625	2.995	4.905	3.465	3.915	2.015	1.365	1.965	1.435	0.825	-1.125	-0.565
Contig6906.0.g61	, Contig6906.0.g61, Contig6906, Contig6906.0:359-1627, 6070, Exonuclease, microtubule binding, Exonuclease, Deoxyribodipyrimidine photo-lyase-related protein, Orthopoxvirus A49R protein, U1 small nuclear ribonucleoprotein of 70kDa MW N terminal, Centrosome microtubule-binding domain of Cep57	2	-0.125	0.125	1.245	3.335	5.555	3.955	4.725	2.475	2.035	2.685	2.435	1.815	-1.285	-1.035
Contig20646.0.g11	, Contig20646.0.g11, Contig20646, Contig20646.0:141-1954, 7489, V-ATPase subunit H, vacuolar proton-transporting V-type ATPase, V1 domain, ATP hydrolysis coupled proton transport, hydrolase activity, acting on acid anhydrides, catalyzing transmembrane movement of substances, protein binding, V-ATPase subunit H, Armadillo/beta-catenin-like repeat, HEAT repeat	2	0.03	-0.03	0.65	1.94	3.06	1.54	2.26	0.78	1.58	1.22	0.73	0.84	-0.9	0.06
Contig738.1.g133	, Contig738.1.g133, Contig738, Contig738.1:1338-4513, 14645, Ring finger domain, , Ring finger domain, Zinc finger, C3HC4 type (RING finger), RING-H2 zinc finger, FANCL C-terminal domain	2	-0.02	0.02	0.82	1.85	3.56	1.87	3.11	1.36	1.84	1.83	0.64	1.18	-0.59	-0.27
Contig3393.0.g45	, Contig3393.0.g45, Contig3393, Contig3393.0:189-2304, 11983, Ubiquitin family, protein binding, Ubiquitin family, von Willebrand factor type A domain, Ubiquitin-2 like Rad60 SUMO-like, Cobalamin biosynthesis protein CobT VWA domain, VWA domain containing CoxE-like protein, GLUT4 regulating protein TUG	2	-0.655	0.655	0.775	1.335	2.905	1.055	1.935	0.655	1.645	1.795	0.795	0.925	-0.265	-0.655
Contig5223.0.g49	, Contig5223.0.g49, Contig5223, Contig5223.0:77-1874, 2787, ABC transporter transmembrane region, , ABC transporter transmembrane region	2	-0.29	0.29	0.44	1.02	2.52	0.96	1.69	0.76	0.91	1.12	0.55	0.6	-0.6	-0.71
Contig5756.0.g13	, Contig5756.0.g13, Contig5756, Contig5756.0:162-1774, 10214, hypothetical protein, ,	2	-0.42	0.42	0.64	0.87	2.08	1.52	2.26	0.94	0.9	1.26	0.99	0.82	-0.39	-0.32
Contig9325.0.1.g55	, Contig9325.0.1.g55, Contig9325, Contig9325.0.1:2-2487, 15748, hypothetical protein, ,	2	-0.485	0.485	0.755	1.065	1.435	1.275	2.415	0.815	0.625	0.865	1.315	1.295	-0.495	-0.315
Contig17212.0.g6	, Contig17212.0.g6, Contig17212, Contig17212.0:971-2001, 8020, hypothetical protein, ,	2	0.7	-0.7	-0.5	0.45	4	2.24	3.37	1.59	0.9	1.52	0.5	-0.11	0.77	0.45
Contig13134.0.g2	, Contig13134.0.g2, Contig13134, Contig13134.0:103-1912, 18301, hypothetical protein, ,	2	0.335	-0.335	-0.065	1.365	3.225	1.865	1.925	0.675	1.225	0.915	0.815	0.115	-0.335	-0.335
Contig684.0.g89	, Contig684.0.g89, Contig684, Contig684.0:65-689, 22947, Importin beta binding domain, cytoplasm, nucleus, protein import into nucleus, protein transporter activity, Importin beta binding domain	2	0.44	-0.44	0.45	2.07	3.51	2.43	2.93	0.47	1.41	0.67	1.3	0.52	0.12	-0.01
Contig1100.1.g83	, Contig1100.1.g83, Contig1100, Contig1100.1:465-2283, 15249, hypothetical protein, ,	2	0	0	0.14	0.81	4.28	2.08	3.52	1.48	0.26	1.48	1.53	0.64	0	0.16
Contig21875.0.g65	, Contig21875.0.g65, Contig21875, Contig21875.0:353-1766, 21595, hypothetical protein, ,	2	0.085	-0.085	-0.085	0.675	3.355	1.305	2.255	0.855	0.525	0.525	0.955	0.135	-0.085	0.195
Contig17967.0.g103	, Contig17967.0.g103, Contig17967, Contig17967.0:116-1550, 18501, WD domain, G-beta repeat, protein binding, WD domain, G-beta repeat	2	0	0	0.22	1.23	3.37	1.61	2.17	0.83	0.56	0.93	0.97	0.45	0.31	0.42
Contig5631.0.g63	, Contig5631.0.g63, Contig5631, Contig5631.0:125-632, 17404, Peptidase family M3, proteolysis, metalloendopeptidase activity, transcription, DNA-templated, zinc ion binding, nucleic acid binding, Peptidase family M3, Transcription factor S-II (TFIIS)	2	0	0	0	1.63	3.91	1.72	3.2	0.83	1.38	0.97	1.2	0.53	0	0
Contig11170.0.g31	, Contig11170.0.g31, Contig11170, Contig11170.0:105-1335, 15841, hypothetical protein, ,	2	-0.315	0.315	-0.105	0.445	2.525	1.565	2.185	0.315	-0.025	0.865	0.645	0.075	-0.315	-0.235
Contig1476.1.g55	, Contig1476.1.g55, Contig1476, Contig1476.1:152-1393, 24865, hypothetical protein, ,	2	-0.015	0.015	-0.365	1.195	4.325	2.475	4.355	2.145	-0.105	1.515	1.295	0.495	0.065	-0.425
Contig3912.0.g99	, Contig3912.0.g99, Contig3912, Contig3912.0:235-2360, 17440, Zinc finger, C3HC4 type (RING finger), anaphase-promoting complex, ubiquitin-protein transferase activity, Zinc finger, C3HC4 type (RING finger), Ring finger domain, RING-H2 zinc finger, Anaphase-promoting complex subunit 11 RING-H2 finger	2	-0.235	0.235	-0.345	0.635	3.805	2.145	3.785	1.245	0.145	1.095	0.655	0.505	-0.445	-0.305
Contig14259.0.g62	, Contig14259.0.g62, Contig14259, Contig14259.0:2267-4662, 1377, hypothetical protein, ,	2	-0.3	0.3	0.33	2.1	4.52	3.16	4.16	1.64	0.25	1.55	1.38	0.46	-0.37	-0.4
Contig17165.0.g70	, Contig17165.0.g70, Contig17165, Contig17165.0:90-2004, 15126, hypothetical protein, ,	2	-0.18	0.18	-0.24	1.56	4.72	3.13	4.05	1.67	0.44	1.93	1.54	0.54	-0.16	-0.49
Contig3208.0.g78	, Contig3208.0.g78, Contig3208, Contig3208.0:120-2384, 3035, hypothetical protein, ,	2	-0.175	0.175	-0.115	0.925	3.475	2.135	2.915	1.155	-0.015	1.315	0.935	0.295	-0.175	0.055
Contig11005.0.g62	, Contig11005.0.g62, Contig11005, Contig11005.0:105-1335, 18049, hypothetical protein, ,	2	0	0	0.06	0.8	3.03	2.13	2.78	0.78	0.46	0.85	0.65	0.12	0	0
Contig6522.0.g12	, Contig6522.0.g12, Contig6522, Contig6522.0:107-1046, 2303, hypothetical protein, ,	2	0	0	0	0.97	3.86	3.21	3.47	1.35	0.21	1.25	1.22	0.45	0	0
Contig5996.0.g65	, Contig5996.0.g65, Contig5996, Contig5996.0:15-765, 1481, hypothetical protein, ,	2	0	0	0.46	1.32	3.71	2.53	2.99	1.73	0.27	0.98	1.05	0.5	0	0
Contig9076.0.g85	, Contig9076.0.g85, Contig9076, Contig9076.0:78-2482, 20747, hypothetical protein, ,	2	0.44	-0.44	0.3	1.81	4.28	3.07	3.97	1.65	0.18	1.45	1.09	0.4	-0.34	0.23
Contig2035.0.1.g5	, Contig2035.0.1.g5, Contig2035, Contig2035.0.1:206-4676, 6014, hypothetical protein, ,	2	0.345	-0.345	-0.115	1.325	4.935	2.835	3.265	1.185	0.595	1.485	1.455	0.465	-0.575	0.315
Contig3091.0.g46	, Contig3091.0.g46, Contig3091, Contig3091.0:74-1061, 24187, TLD, , TLD	2	0.235	-0.235	-0.235	1.175	3.485	2.395	2.765	0.855	0.745	1.195	1.175	0.475	-0.235	-0.235
Contig13492.0.0.g46	H3.9, Contig13492.0.0.g46, Contig13492, Contig13492.0.0:246-2079, 18663, Core histone H2A/H2B/H3/H4, DNA binding, intracellular, sequence-specific DNA binding, Core histone H2A/H2B/H3/H4, Histone-like transcription factor (CBF/NF-Y) and archaeal histone	2	-0.285	0.285	0.725	1.975	4.295	2.965	4.015	1.605	0.715	1.805	1.015	1.265	-0.245	0.905
Contig20412.0.g89	, Contig20412.0.g89, Contig20412, Contig20412.0:136-1957, 8417, hypothetical protein, ,	2	-0.2	0.2	0.41	1.3	3.39	2.28	3.5	1.61	1.08	1.38	0.7	0.83	-0.23	0.59
Contig18594.0.g8	, Contig18594.0.g8, Contig18594, Contig18594.0:1431-3360, 24698, Ribosomal protein S18, , Ribosomal protein S18	2	-0.51	0.51	0.96	2.2	4.51	2.81	4.34	2.15	1.98	2.02	1.24	1.12	-0.92	0.33
Contig14821.0.g11	H2B.4, Contig14821.0.g11, Contig14821, Contig14821.0:2180-3028, 660, Core histone H2A/H2B/H3/H4, DNA binding, Core histone H2A/H2B/H3/H4, DENN (AEX-3) domain	2	-0.115	0.115	-0.255	4.065	5.865	5.415	6.245	4.345	1.615	3.965	2.635	2.125	0.285	-0.085
Contig11798.0.g106	RPB11c, Contig11798.0.g106, Contig11798, Contig11798.0:396-836, 22725, RNA polymerase Rpb3/Rpb11 dimerisation domain, transcription, DNA-templated, protein dimerization activity, DNA-directed RNA polymerase activity, RNA polymerase Rpb3/Rpb11 dimerisation domain	2	0.705	-0.705	1.435	4.285	6.335	4.975	6.015	3.925	1.205	3.215	2.555	2.005	0.105	-0.565
Contig1019.1.g96	, Contig1019.1.g96, Contig1019, Contig1019.1:79-1737, 15030, Protein of unknown function (DUF3319), , Protein of unknown function (DUF3319)	2	0.325	-0.325	1.165	3.605	6.685	5.235	6.395	3.585	1.445	3.715	3.205	1.935	-0.595	-0.515
Contig18331.0.g97	, Contig18331.0.g97, Contig18331, Contig18331.0:175-3651, 24123, hypothetical protein, ,	2	0.04	-0.04	0.87	2.52	5.67	3.9	5	2.62	1.2	2.57	2.03	1.28	-0.35	-0.19
Contig10631.0.g80	SPAT3c, Contig10631.0.g80, Contig10631, Contig10631.0:162-1974, 9697, Zinc finger, C3HC4 type (RING finger), anaphase-promoting complex, ubiquitin ligase complex, protein ubiquitination, ubiquitin-protein transferase activity, zinc ion binding, Zinc finger, C3HC4 type (RING finger), Ring finger domain, Anaphase-promoting complex subunit 11 RING-H2 finger, RING-type zinc-finger, LisH dimerisation …	2	0	0	0.61	2.08	4.74	3.58	4.38	2.32	1.31	2.19	1.98	1.65	0	0.16
Contig1476.1.g56	, Contig1476.1.g56, Contig1476, Contig1476.1:1709-2772, 24866, Glutaredoxin, , Glutaredoxin	2	0.13	-0.13	0.42	2.2	4.99	3.74	4.6	2.34	1.92	2.09	2.17	1.22	-0.13	0.19
Contig17391.0.g63	, Contig17391.0.g63, Contig17391, Contig17391.0:218-2304, 6654, hypothetical protein, ,	2	0.11	-0.11	0.74	2.96	5.78	4.44	5.35	3.09	2.85	3.01	2.53	2.04	-0.2	0.34
Contig18682.0.g26	PPIGf, Contig18682.0.g26, Contig18682, Contig18682.0:150-1146, 5703, Cyclophilin type peptidyl-prolyl cis-trans isomerase/CLD, protein folding, peptidyl-prolyl cis-trans isomerase activity, Cyclophilin type peptidyl-prolyl cis-trans isomerase/CLD	2	0.625	-0.625	0.065	3.845	6.945	6.045	7.085	4.565	2.075	4.305	3.525	2.315	-0.625	-0.625
Contig1457.0.g13	, Contig1457.0.g13, Contig1457, Contig1457.0:205-2776, 11613, hypothetical protein, ,	2	0.355	-0.355	0.095	2.805	5.905	4.935	5.935	3.415	1.535	3.465	2.445	1.745	0.515	0.305
Contig19613.0.g12	SPT5b, Contig19613.0.g12, Contig19613, Contig19613.0:232-3917, 8771, Early transcription elongation factor of RNA pol II, NGN section, , Early transcription elongation factor of RNA pol II, NGN section, KOW motif	2	0.2	-0.2	0.09	2.52	7.06	5.19	6.84	4.04	2.01	3.78	3.37	2.78	-0.3	0.2
Contig18090.0.g102	, Contig18090.0.g102, Contig18090, Contig18090.0:200-1586, 5133, TRAF-type zinc finger, , TRAF-type zinc finger	2	0	0	0.84	2.72	6.39	5.27	6.51	3.84	2.16	3.72	3.51	2.03	0.17	0.38
Contig17786.0.g86	IWS1b, Contig17786.0.g86, Contig17786, Contig17786.0:152-1429, 1282, TFIIS helical bundle-like domain, nucleus, transcription, DNA-templated, DNA binding, TFIIS helical bundle-like domain	2	0.04	-0.04	0.82	3.89	7.66	6.22	7.86	5.19	2.4	4.72	4.34	3.17	-0.08	0.04
Contig9417.0.g16	DDXH13, Contig9417.0.g16, Contig9417, Contig9417.0:243-3804, 11394, AAA domain, ATP-dependent helicase activity, nucleic acid binding, intracellular, transport, ATP binding, AAA domain, DEAD/DEAH box helicase, NACHT domain, PhoH-like protein, Type II/IV secretion system protein	2	0	0	0.5	3.03	7.17	5.42	7.2	4.39	2.04	4.32	3.52	2.72	0	0.41
Contig11775.0.g82	IMA1b, Contig11775.0.g82, Contig11775, Contig11775.0:1047-2952, 2922, Armadillo/beta-catenin-like repeat, protein binding, Armadillo/beta-catenin-like repeat, HEAT-like repeat, HEAT repeat, HEAT repeats, Spinocerebellar ataxia type 10 protein domain	2	0.165	-0.165	-0.155	2.425	6.145	4.565	6.025	3.765	1.335	3.445	2.785	1.515	-0.015	0.115
Contig14512.0.g122	, Contig14512.0.g122, Contig14512, Contig14512.0:162-2160, 2625, Protein of unknown function (DUF1117), , Protein of unknown function (DUF1117)	2	0.2	-0.2	0	2.39	5.65	4.45	5.82	3.53	1.38	3.16	2.17	1.4	-0.08	-0.2
Contig17923.0.g79	CHROMO5, Contig17923.0.g79, Contig17923, Contig17923.0:206-1742, 5976, Chromo (CHRromatin Organisation MOdifier) domain, , Chromo (CHRromatin Organisation MOdifier) domain	2	0	0	0.21	2.44	5.22	3.82	5.44	3.02	1.33	2.93	2.22	1.2	0	0.06
Contig18183.0.g37	RECX1, Contig18183.0.g37, Contig18183, Contig18183.0:168-1668, 13474, RecX family, regulation of DNA repair, RecX family	2	0	0	0.17	2.03	5.05	3.96	5.6	3.15	1.35	2.83	2.3	1.26	0	0.06
Contig15888.0.g61	, Contig15888.0.g61, Contig15888, Contig15888.0:165-1574, 4977, hypothetical protein, ,	2	0.085	-0.085	-0.085	1.545	3.875	3.125	4.255	2.455	0.545	2.005	1.545	0.675	-0.085	-0.085
Contig18103.0.g54	DLTD1, Contig18103.0.g54, Contig18103, Contig18103.0:84-1641, 21256, DltD N-terminal region, , DltD N-terminal region, C4-type zinc-finger of DNA polymerase delta	2	0.13	-0.13	0.41	1.67	5.13	3.81	5	2.6	1.25	2.27	1.66	0.69	-0.13	0.05
Contig2032.0.g13	, Contig2032.0.g13, Contig2032, Contig2032.0:169-2451, 6022, WD domain, G-beta repeat, protein binding, WD domain, G-beta repeat	2	0.09	-0.09	0.02	2.16	5.83	4.64	5.83	3.37	1.41	2.71	1.98	1.64	-0.09	0.11
Contig17886.0.g116	, Contig17886.0.g116, Contig17886, Contig17886.0:110-1352, 5675, ELM2 domain, , ELM2 domain, Domain of unknown function (DUF1869)	2	-0.075	0.075	0.085	2.135	6.025	4.295	5.775	3.015	1.365	2.655	2.235	1.455	-0.075	0.515
Contig20263.0.g77	PARP1f, Contig20263.0.g77, Contig20263, Contig20263.0:237-2442, 1602, Poly(ADP-ribose) polymerase catalytic domain, NAD+ ADP-ribosyltransferase activity, Poly(ADP-ribose) polymerase catalytic domain	2	-0.08	0.08	0.17	1.62	4.44	3.14	4.2	2.31	1.22	2.15	1.45	1.01	-0.08	0.08
Contig4953.0.g72	KELCH57, Contig4953.0.g72, Contig4953, Contig4953.0:341-3653, 17635, Kelch motif, intracellular, protein binding, protein dimerization activity, zinc ion binding, Kelch motif, Ring finger domain, Zinc finger, C3HC4 type (RING finger), RING-type zinc-finger, LisH dimerisation motif, B-box zinc finger, ClpX C4-type zinc finger	2	0.12	-0.12	0.1	1.69	4.84	3.3	4.58	2.22	1.33	2.33	1.65	1.34	-0.12	0.02
Contig14486.0.g34	TFIISb, Contig14486.0.g34, Contig14486, Contig14486.0:134-1751, 18333, Transcription factor S-II (TFIIS), central domain, transcription, DNA-templated, zinc ion binding, nucleic acid binding, membrane, ion transport, Transcription factor S-II (TFIIS), central domain, Transcription factor S-II (TFIIS), Neurotransmitter-gated ion-channel transmembrane region	2	0.125	-0.125	0.035	1.485	4.205	2.885	4.375	2.425	0.805	1.865	1.495	0.725	0.155	0.335
Contig8790.0.g76	RSP1, Contig8790.0.g76, Contig8790, Contig8790.0:123-1080, 17303, Nuclear RNA-splicing-associated protein, , Nuclear RNA-splicing-associated protein	2	0	0	0	1.96	4.61	3.43	4.87	2.72	0.78	2.05	1.2	0.83	0	0.39
Contig14715.0.g82	, Contig14715.0.g82, Contig14715, Contig14715.0:115-1441, 23673, Acetyltransferase (GNAT) domain, N-acetyltransferase activity, transferase activity, transferring acyl groups other than amino-acyl groups, Acetyltransferase (GNAT) domain, Acetyltransferase (GNAT) family, FR47-like protein, Mitochondrial K+-H+ exchange-related, Borrelia burgdorferi BBR25 lipoprotein	2	0.09	-0.09	0.4	1.87	5.3	3.4	4.92	2.53	1.13	2.15	2.54	0.96	-0.09	0.07
Contig4067.0.g98	, Contig4067.0.g98, Contig4067, Contig4067.0:79-1740, 24239, hypothetical protein, ,	2	0.135	-0.135	0.445	1.945	5.335	3.615	4.985	2.185	0.775	1.985	2.215	0.955	-0.135	0.105
Contig9372.0.1.g13	SEN1b, Contig9372.0.1.g13, Contig9372, Contig9372.0.1:191-3932, 18528, AAA domain, helicase activity, hydrolase activity, DNA binding, RNA helicase activity, RNA binding, ATP binding, AAA domain, Part of AAA domain, Viral (Superfamily 1) RNA helicase, Helicase, Type III restriction enzyme, res subunit, RNA helicase, IstB-like ATP binding protein, ATPase family associated with various cellular act…	2	0.13	-0.13	0.04	1.99	5.76	3.86	5.18	2.28	1	2.51	2.15	1.54	0	-0.01
Contig19556.0.g56	, Contig19556.0.g56, Contig19556, Contig19556.0:87-2232, 22354, hypothetical protein, ,	2	-0.145	0.145	-0.165	0.865	4.375	3.225	4.545	2.225	0.575	1.855	1.445	0.585	-0.585	-0.105
Contig16314.0.g25	IME4c, Contig16314.0.g25, Contig16314, Contig16314.0:98-2195, 18858, MT-A70, nucleobase-containing compound metabolic process, methyltransferase activity, MT-A70	2	0.18	-0.18	-0.03	1.33	5.01	3.8	4.48	2.21	0.63	2.09	1.53	1.06	-0.18	-0.09
Contig9348.0.g27	, Contig9348.0.g27, Contig9348, Contig9348.0:189-1698, 21344, hypothetical protein, ,	2	0.195	-0.195	0.265	1.625	5.055	3.675	4.725	2.365	0.555	2.355	1.435	1.145	-0.195	-0.195
Contig9520.0.g48	, Contig9520.0.g48, Contig9520, Contig9520.0:131-1217, 13048, hypothetical protein, ,	2	-0.165	0.165	-0.005	1.515	4.925	3.675	4.605	2.365	0.705	2.035	1.695	0.935	-0.555	-0.465
Contig14078.0.g12	, Contig14078.0.g12, Contig14078, Contig14078.0:161-1530, 4634, Domain of unknown function (DUF4279), , Domain of unknown function (DUF4279), Domain of unknown function (DUF3960)	2	0.545	-0.545	-0.135	2.165	4.805	3.315	4.715	2.845	1.925	2.315	1.465	1.025	-0.365	-0.485
Contig12535.0.g26	MYB28, Contig12535.0.g26, Contig12535, Contig12535.0:253-1240, 22994, Myb-like DNA-binding domain, DNA binding, Myb-like DNA-binding domain	2	0	0	0	2.78	5.49	4.12	5.56	3.58	2.51	2.94	1.32	1.85	0	0.29
Contig9225.0.g25	, Contig9225.0.g25, Contig9225, Contig9225.0:139-1042, 10977, Ataxin-2 C-terminal region, , Ataxin-2 C-terminal region	2	0	0	0	1.95	4.67	3.11	4.52	2.57	1.7	1.99	1.08	1.16	0	0.32
Contig19335.0.g102	, Contig19335.0.g102, Contig19335, Contig19335.0:67-1903, 22070, B-box zinc finger, intracellular, zinc ion binding, B-box zinc finger, Zinc finger, C3HC4 type (RING finger), CRISPR-associated protein (Cas Cas5), HIT zinc finger	2	0.055	-0.055	0.455	1.765	4.145	2.495	4.025	1.795	1.095	1.705	1.365	0.825	-0.055	-0.005
Contig19468.0.g77	, Contig19468.0.g77, Contig19468, Contig19468.0:407-2786, 392, Hinge domain of cleavage stimulation factor subunit 2, , Hinge domain of cleavage stimulation factor subunit 2, Phage GP30 8 protein	2	0.25	-0.25	0.38	2.01	4.83	2.81	4.27	2.19	1.45	2.2	1.18	0.86	-0.11	-0.28
Contig4366.0.g28	, Contig4366.0.g28, Contig4366, Contig4366.0:154-1843, 22117, B-box zinc finger, intracellular, zinc ion binding, metal ion binding, B-box zinc finger, FYVE zinc finger, Senescence regulator	2	0.175	-0.175	-0.025	2.265	4.665	3.335	4.495	2.315	1.375	2.275	1.335	0.975	-0.035	-0.115
Contig9688.0.g56	, Contig9688.0.g56, Contig9688, Contig9688.0:227-1889, 12735, B-box zinc finger, intracellular, zinc ion binding, B-box zinc finger	2	0	0	0.12	1.09	2.51	1.79	2.58	1	0.43	1.21	0.74	0.46	0	0
Contig4428.0.g101	, Contig4428.0.g101, Contig4428, Contig4428.0:103-1221, 17116, TLD, , TLD, ESCRT-II complex subunit	2	0	0	0.22	1.67	3.41	2.63	3.66	1.45	1.15	1.72	0.6	0.73	0	0
Contig8834.0.g20	, Contig8834.0.g20, Contig8834, Contig8834.0:165-1576, 4224, hypothetical protein, ,	2	0	0	0.1	1.82	3.81	2.85	4.15	2.21	1	1.6	0.61	0.79	0	0
Contig12396.0.g18	, Contig12396.0.g18, Contig12396, Contig12396.0:261-1923, 19073, B-box zinc finger, intracellular, zinc ion binding, B-box zinc finger	2	0	0	0.04	1.17	4	2.49	3.94	1.85	0.93	1.48	1.31	0.61	0.39	0
Contig2595.0.g90	, Contig2595.0.g90, Contig2595, Contig2595.0:24-1264, 16446, Acetyltransferase (GNAT) domain, N-acetyltransferase activity, transferase activity, transferring acyl groups other than amino-acyl groups, Acetyltransferase (GNAT) domain, Acetyltransferase (GNAT) family, FR47-like protein	2	0	0	0.19	1.49	4.31	2.27	4.08	2.14	0.86	1.61	1.73	0.72	0.62	0
Contig9388.0.g31	KELCH79, Contig9388.0.g31, Contig9388, Contig9388.0:143-1814, 8904, Kelch motif, protein binding, Kelch motif, Galactose oxidase, central domain	2	0	0	0.26	1.43	3.59	2.37	3.91	1.81	1.2	0.94	1.22	0.72	0.14	0.21
Contig4641.0.g77	, Contig4641.0.g77, Contig4641, Contig4641.0:62-2564, 10817, WD domain, G-beta repeat, protein binding, WD domain, G-beta repeat	2	-0.395	0.395	0.125	0.975	3.855	2.395	3.945	1.525	1.095	1.735	1.135	0.735	0.185	0.375
Contig15479.0.g76	, Contig15479.0.g76, Contig15479, Contig15479.0:311-1463, 6191, Nucleic-acid-binding protein containing Zn-ribbon domain (DUF2082), , Nucleic-acid-binding protein containing Zn-ribbon domain (DUF2082)	2	0.18	-0.18	0.54	1.31	4.19	2.85	3.97	2.01	1.5	1.99	0.98	0.75	0.22	0.34
Contig13011.0.g92	, Contig13011.0.g92, Contig13011, Contig13011.0:182-1949, 23482, B-box zinc finger, intracellular, zinc ion binding, metal ion binding, transcription factor TFIIA complex, transcription initiation from RNA polymerase II promoter, B-box zinc finger, TLD, FYVE zinc finger, Transcription factor IIA, alpha/beta subunit, Zinc finger, C3HC4 type (RING finger)	2	-0.14	0.14	0.65	2	4.5	3.2	4.04	1.83	1.74	2.07	1.61	1.14	0.42	0.11
Contig6156.0.g40	, Contig6156.0.g40, Contig6156, Contig6156.0:136-1816, 19095, Reovirus minor core protein Mu-2, viral capsid, structural molecule activity, Reovirus minor core protein Mu-2	2	0	0	0.85	1.68	4.22	2.9	3.68	1.58	1.5	2.12	1.1	1.46	0.52	0.38
Contig14839.0.g44	, Contig14839.0.g44, Contig14839, Contig14839.0:670-2017, 24290, Pox virus Ag35 surface protein, viral envelope, Pox virus Ag35 surface protein	2	0	0	0.19	1.16	3.25	1.94	2.93	1.52	1.68	1.65	1.34	0.48	0	0.07
Contig184.0.g17	, Contig184.0.g17, Contig184, Contig184.0:3744-6108, 19282, Ring finger domain, anaphase-promoting complex, ubiquitin-protein transferase activity, Ring finger domain, Zinc finger, C3HC4 type (RING finger), RING-H2 zinc finger, Anaphase-promoting complex subunit 11 RING-H2 finger	2	-0.035	0.035	0.015	1.655	4.985	3.195	4.955	2.765	2.355	2.495	2.305	1.485	-0.035	0.005
Contig5516.0.g37	, Contig5516.0.g37, Contig5516, Contig5516.0:150-2400, 10002, Protein of unknown function (DUF2874), , Protein of unknown function (DUF2874)	2	0.09	-0.09	0.12	1.45	4.42	3.28	4.58	2.34	1.88	2.22	1.63	1.32	0.36	0.03
Contig17695.0.g33	PHD35, Contig17695.0.g33, Contig17695, Contig17695.0:80-1980, 9442, PHD-like zinc-binding domain, protein binding, lipid metabolic process, hydrolase activity, acting on ester bonds, intracellular signal transduction, PHD-like zinc-binding domain, PHD-finger, PHD-zinc-finger like domain, Prokaryotic RING finger family 1, GDSL-like Lipase/Acylhydrolase, Phorbol esters/diacylglycerol binding domain…	2	-0.1	0.1	0.04	1.15	3.76	2.09	3.47	1.56	1.37	1.99	1.23	0.79	0.03	-0.1
Contig8612.0.g54	, Contig8612.0.g54, Contig8612, Contig8612.0:62-1898, 11119, WD domain, G-beta repeat, protein binding, WD domain, G-beta repeat, Protein of unknown function (DUF3104), Roadblock/LC7 domain	2	-0.12	0.12	0.15	1.3	4.12	2.53	3.95	2.03	1.26	1.94	1.35	0.87	0.17	0.17
Contig2847.0.g99	, Contig2847.0.g99, Contig2847, Contig2847.0:274-703, 9397, Inhibitor of growth proteins N-terminal histone-binding, , Inhibitor of growth proteins N-terminal histone-binding	2	0.35	-0.35	0.42	2.48	4.29	2.92	4.57	2.06	2.05	1.66	1.81	0.79	0.44	-0.02
Contig7115.0.g112	, Contig7115.0.g112, Contig7115, Contig7115.0:121-1063, 17453, Phosphoserine phosphatase RsbU, N-terminal domain, , Phosphoserine phosphatase RsbU, N-terminal domain, Inhibitor of growth proteins N-terminal histone-binding, Bacterial protein of unknown function (DUF948)	2	0	0	0.35	1.86	3.39	2.19	3.8	1.72	1.55	1.8	1.76	0.74	0	0
Contig19336.0.g101	, Contig19336.0.g101, Contig19336, Contig19336.0:127-1813, 22069, hypothetical protein, ,	2	-0.17	0.17	-0.5	1.64	4.64	3.3	4.67	2.08	0.81	2.03	1.13	0.64	-0.88	-0.67
Contig8974.0.0.g28	, Contig8974.0.0.g28, Contig8974, Contig8974.0.0:154-1496, 4554, hypothetical protein, ,	2	-0.05	0.05	-0.18	2.36	5.52	3.95	5.58	3.01	0.91	2.76	1.77	0.84	-0.69	-0.97
Contig7987.0.g101	, Contig7987.0.g101, Contig7987, Contig7987.0:138-921, 19579, hypothetical protein, ,	2	-0.055	0.055	-0.185	1.285	2.465	1.795	2.785	1.375	0.645	1.295	1.515	0.085	-0.615	-0.475
Contig15286.0.g90	KELCH58, Contig15286.0.g90, Contig15286, Contig15286.0:341-3636, 18605, Kelch motif, intracellular, protein binding, protein dimerization activity, zinc ion binding, Kelch motif, Ring finger domain, Zinc finger, C3HC4 type (RING finger), B-box zinc finger, RING-type zinc-finger, LisH dimerisation motif, ClpX C4-type zinc finger	2	0	0	0.02	0.19	4.22	2.38	3.96	1.56	1.24	1.05	1.29	0.75	0	0.03
Contig18997.0.g73	ZNF1ag, Contig18997.0.g73, Contig18997, Contig18997.0:1043-2372, 24099, Zinc finger, C2H2 type, intracellular, zinc ion binding, Zinc finger, C2H2 type, Zinc-finger double domain, C2H2-type zinc finger, Zinc-finger double-stranded RNA-binding, Zinc-finger of C2H2 type, C2H2 type zinc-finger (2 copies)	2	0	0	0.2	0.46	2.89	2.03	2.88	0.95	1.16	0.91	1.17	0.54	0.19	0
Contig7164.0.g70	ZFDSRBD2, Contig7164.0.g70, Contig7164, Contig7164.0:1196-2391, 21050, Zinc-finger double domain, intracellular, zinc ion binding, nucleus, regulation of transcription, DNA-templated, Zinc-finger double domain, Zinc finger, C2H2 type, Protein of unknown function DUF99, Zinc-finger of C2H2 type, Zinc-finger double-stranded RNA-binding, C2H2-type zinc finger, CITED	2	0	0	0	0.65	2.27	1.91	2.91	0.92	1.21	1.08	0.78	0.58	0	0
Contig2253.0.0.g23	, Contig2253.0.0.g23, Contig2253, Contig2253.0.0:105-1256, 10224, hypothetical protein, ,	2	0.02	-0.02	0	0.29	2.23	0.95	2.13	1.03	0.53	0.91	0.1	0.25	0.04	-0.19
Contig294.0.g72	, Contig294.0.g72, Contig294, Contig294.0:141-2247, 15985, Peptidase family S49 N-terminal, plasma membrane, serine-type endopeptidase activity, Peptidase family S49 N-terminal	2	0	0	0.03	0.84	3.75	1.86	3.04	1.41	0.65	1.33	0.41	0.52	0.12	0
Contig354.0.g100	PARP1i, Contig354.0.g100, Contig354, Contig354.0:436-2653, 3724, Poly(ADP-ribose) polymerase catalytic domain, NAD+ ADP-ribosyltransferase activity, Poly(ADP-ribose) polymerase catalytic domain, O-Antigen ligase	2	0	0	0.06	0.5	3.15	1.66	2.75	1.2	0.6	1.27	0.75	0.42	0	0
Contig3649.0.g73	, Contig3649.0.g73, Contig3649, Contig3649.0:145-1795, 16539, Protein kinase domain, protein phosphorylation, protein kinase activity, membrane, lipopolysaccharide biosynthetic process, phosphotransferase activity, alcohol group as acceptor, ATP binding, Protein kinase domain, Protein tyrosine kinase, Phosphotransferase enzyme family, Lipopolysaccharide kinase (Kdo/WaaP) family	2	-0.27	0.27	-0.13	0.73	2.76	1.58	2.77	1.19	0.86	1.5	0.43	0.49	-0.27	-0.2
Contig5688.0.g9	, Contig5688.0.g9, Contig5688, Contig5688.0:220-3012, 20035, CHY zinc finger, zinc ion binding, CHY zinc finger	2	0	0	0.05	0.44	2.6	1.31	2.55	1.08	0.97	1.21	0.32	0.66	0	0.07
Contig8805.0.g82	, Contig8805.0.g82, Contig8805, Contig8805.0:148-1831, 7011, Leucine Rich repeat, protein binding, Leucine Rich repeat, Leucine Rich Repeat, Leucine rich repeat, Leucine Rich repeats (2 copies)	2	0.155	-0.155	-0.765	0.665	4.425	3.155	4.095	1.815	1.555	2.015	0.725	0.735	-0.915	-0.705
Contig21234.0.g66	, Contig21234.0.g66, Contig21234, Contig21234.0:133-1750, 5963, Rtr1/RPAP2 family, hydrolase activity, Rtr1/RPAP2 family, Survival protein SurE	2	-0.38	0.38	0.34	0.66	2.07	1.16	2.45	0.94	0.95	0.75	-0.01	0.51	-0.31	0.05
Contig12919.0.g104	, Contig12919.0.g104, Contig12919, Contig12919.0:156-2172, 6339, hypothetical protein, ,	2	-0.23	0.23	0.26	1.27	2.62	1.28	2.11	0.92	1.1	1.16	0.3	0.43	0.29	-0.1
Contig16028.0.g42	, Contig16028.0.g42, Contig16028, Contig16028.0:155-2522, 23844, hypothetical protein, ,	2	-0.225	0.225	0.565	1.905	3.575	2.465	3.985	1.845	2.065	2.025	1.025	1.205	0.125	-0.585
Contig7613.0.0.g64	, Contig7613.0.0.g64, Contig7613, Contig7613.0.0:5507-6109, 11777, hypothetical protein, ,	2	0	0	0.92	1.7	3.05	2.28	3.2	1.39	1.47	1.52	0	0.46	0	0
Contig9616.0.1.g37	, Contig9616.0.1.g37, Contig9616, Contig9616.0.1:50-1176, 20481, hypothetical protein, ,	2	0	0	0.43	1.12	2.33	1.83	2.48	1.25	0.91	0.63	0	0.09	0.28	0.22
Contig4068.0.g87	, Contig4068.0.g87, Contig4068, Contig4068.0:138-738, 24228, RCD1-SRO-TAF4 (RST) plant domain, , RCD1-SRO-TAF4 (RST) plant domain	2	-0.07	0.07	-0.44	0.71	2.93	1.05	3.06	1.25	0.4	1.1	1.16	0.48	0.01	-0.83
Contig18632.0.g13	BRCA2a, Contig18632.0.g13, Contig18632, Contig18632.0:82-4629, 21763, BRCA2, oligonucleotide/oligosaccharide-binding, domain 1, double-strand break repair via homologous recombination, BRCA2, oligonucleotide/oligosaccharide-binding, domain 1	2	-0.085	0.085	0.475	0.955	2.815	0.825	2.185	0.285	0.255	0.615	0.005	0.275	-0.535	-0.405
Contig11279.0.g56	, Contig11279.0.g56, Contig11279, Contig11279.0:85-3751, 13383, hypothetical protein, ,	2	-0.295	0.295	0.535	0.745	3.525	2.315	2.565	1.095	0.395	0.935	0.445	0.805	-0.255	-0.135
Contig5221.0.g48	, Contig5221.0.g48, Contig5221, Contig5221.0:118-2232, 2786, hypothetical protein, ,	2	0	0	0.53	1.21	3.37	1.98	2.46	0.57	0.61	0.77	0	0.37	0	0
Contig21238.0.g64	, Contig21238.0.g64, Contig21238, Contig21238.0:172-1420, 5961, hypothetical protein, ,	2	-0.41	0.41	0.93	1.44	2.76	1.31	2.31	0.4	0.79	0.82	0.4	0.35	-0.22	0.43
Contig5525.0.g101	PARP4b, Contig5525.0.g101, Contig5525, Contig5525.0:179-1748, 12887, Poly(ADP-ribose) polymerase catalytic domain, NAD+ ADP-ribosyltransferase activity, Poly(ADP-ribose) polymerase catalytic domain	2	-0.485	0.485	0.475	1.135	2.535	1.575	2.255	0.585	0.505	1.035	0.375	0.465	-0.215	-0.195
Contig5552.0.g101	, Contig5552.0.g101, Contig5552, Contig5552.0:133-1825, 22190, Zinc finger, C3HC4 type (RING finger), , Zinc finger, C3HC4 type (RING finger)	2	0.1	-0.1	0.01	0.93	2.19	1.52	2	0.24	0.07	0.35	0.06	0.22	-0.53	0.16
Contig21301.0.g98	RPB4a, Contig21301.0.g98, Contig21301, Contig21301.0:232-897, 11260, RNA polymerase Rpb4, transcription, DNA-templated, DNA-directed RNA polymerase activity, viral envelope, viral life cycle, host cell surface receptor binding, exo-alpha-sialidase activity, RNA polymerase Rpb4, Haemagglutinin-neuraminidase	2	-0.605	0.605	0.345	1.405	1.975	1.655	2.185	0.575	0.735	1.095	0.495	0.215	0.435	-0.215
Contig21260.0.g59	RAD26b, Contig21260.0.g59, Contig21260, Contig21260.0:81-2794, 9676, SNF2 family N-terminal domain, DNA binding, helicase activity, ATP-dependent helicase activity, ATP binding, nucleic acid binding, SNF2 family N-terminal domain, Helicase conserved C-terminal domain, DEAD/DEAH box helicase	2	-0.855	0.855	1.205	1.455	2.935	1.005	1.885	0.435	0.955	0.835	1.045	1.255	0.065	-0.005
Contig6735.0.g79	NTO1e, Contig6735.0.g79, Contig6735, Contig6735.0:15-3183, 8312, PHD-zinc-finger like domain, protein binding, PHD-zinc-finger like domain, PHD-like zinc-binding domain, PHD-finger	2	0	0	0.04	0.24	2.13	1.16	1.9	0.51	0.25	0.24	1.27	1.72	0	0
Contig9803.0.g46	NTO1f, Contig9803.0.g46, Contig9803, Contig9803.0:203-3374, 1361, PHD-zinc-finger like domain, protein binding, PHD-zinc-finger like domain, PHD-like zinc-binding domain, PHD-finger	2	-0.08	0.08	-0.06	1.14	3.21	1.88	3.2	1.47	0.57	1.8	1.89	2.88	-0.08	-0.08
Contig12197.0.g66	CDC27b, Contig12197.0.g66, Contig12197, Contig12197.0:1627-3461, 8080, DNA polymerase subunit Cdc27, nucleus, DNA replication, DNA polymerase subunit Cdc27	2	-0.425	0.425	0.845	2.065	2.235	1.925	2.605	0.965	2.315	2.205	1.275	1.695	1.305	-1.255
Contig6897.0.g98	, Contig6897.0.g98, Contig6897, Contig6897.0:133-2626, 13425, Importin beta binding domain, cytoplasm, nucleus, protein import into nucleus, protein transporter activity, Importin beta binding domain	2	-0.1	0.1	0.34	1.14	1.62	1.83	1.85	0.84	1.56	1.5	0.96	1.16	0.34	-1.28
Contig1836.0.g82	SPAS1j, Contig1836.0.g82, Contig1836, Contig1836.0:188-3151, 2820, ATPase family associated with various cellular activities (AAA), DNA recombination, DNA repair, four-way junction helicase activity, ATPase activity, DNA helicase activity, ATP binding, RNA helicase activity, RNA binding, ATPase family associated with various cellular activities (AAA), Vps4 C terminal oligomerisation domain, Holli…	2	-0.355	0.355	1.215	1.995	3.325	1.565	2.745	1.155	2.185	2.825	2.215	2.865	-0.135	-0.425
Contig471.1.g47	SMC4b, Contig471.1.g47, Contig471, Contig471.1:174-4746, 14279, RecF/RecN/SMC N terminal domain, chromosome, chromosome organization, ATP binding, protein binding, RecF/RecN/SMC N terminal domain, SMC proteins Flexible Hinge Domain, AAA domain, P-loop containing region of AAA domain	2	-0.44	0.44	1.08	2.26	2.99	1.72	3.03	1.18	2.75	3.03	1.67	3.33	0.82	0.88
Contig9437.0.g23	, Contig9437.0.g23, Contig9437, Contig9437.0:150-2320, 17364, Protein kinase domain, protein phosphorylation, protein kinase activity, catalytic activity, membrane, lipopolysaccharide biosynthetic process, phosphotransferase activity, alcohol group as acceptor, ATP binding, Protein kinase domain, Protein tyrosine kinase, RIO1 family, Lipopolysaccharide kinase (Kdo/WaaP) family, Phosphotransferase…	2	-0.095	0.095	1.045	0.795	1.295	0.695	1.605	0.635	1.615	1.645	0.835	0.995	0.125	-0.225
Contig8612.0.g55	, Contig8612.0.g55, Contig8612, Contig8612.0:2181-2565, 11120, WD domain, G-beta repeat, protein binding, WD domain, G-beta repeat, Nucleoporin Nup120/160	2	0	0	0.73	0.96	3.43	2.59	3.44	0.43	0.27	2.25	0	0.32	0	1.67
Contig2484.0.1.g72	, Contig2484.0.1.g72, Contig2484, Contig2484.0.1:46-2076, 24536, hypothetical protein, ,	2	-0.435	0.435	0.565	0.595	1.085	0.605	2.265	1.825	1.645	1.465	0.065	1.075	0.385	0.125
Contig962.0.g18	, Contig962.0.g18, Contig962, Contig962.0:101-3619, 2400, MIT (microtubule interacting and transport) domain, , MIT (microtubule interacting and transport) domain	2	0.04	-0.04	-0.41	0.4	2.07	1.08	2.84	1.17	1.35	1.47	0.06	0.94	0.4	-0.31
Contig17306.0.g26	, Contig17306.0.g26, Contig17306, Contig17306.0:462-675, 21006, hypothetical protein, ,	2	0	0	2.59	3.52	3.56	3.89	3.07	1.98	3.07	0	2.95	2.75	0	2.63
Contig2291.0.g30	, Contig2291.0.g30, Contig2291, Contig2291.0:358-916, 22536, hypothetical protein, ,	2	0	0	1.02	2.56	1.76	2.28	1.9	1.45	0.39	1.44	1.44	1.73	0	0.57
Contig5162.0.g1	MYB30, Contig5162.0.g1, Contig5162, Contig5162.0:191-1688, 21867, Myb-like DNA-binding domain, DNA binding, Myb-like DNA-binding domain, Stannin unstructured linker	2	0	0	0.15	1.98	1.06	2.43	1.18	0.68	0.23	1.51	0.91	0.69	0	0.21
Contig1015.0.g5	TFIISc, Contig1015.0.g5, Contig1015, Contig1015.0:250-1867, 4318, Transcription factor S-II (TFIIS), central domain, transcription, DNA-templated, zinc ion binding, nucleic acid binding, Transcription factor S-II (TFIIS), central domain, Transcription factor S-II (TFIIS)	2	-0.135	0.135	-0.985	0.315	3.485	1.705	3.815	1.465	-0.235	1.185	-0.125	-0.305	-1.105	-0.605
Contig792.0.g23	, Contig792.0.g23, Contig792, Contig792.0:79-775, 12276, hypothetical protein, ,	2	0.35	-0.35	-0.73	0.65	2.62	1.35	2.37	0.92	0.24	-0.27	0.12	0.26	-0.5	-0.79
Contig16469.0.g71	, Contig16469.0.g71, Contig16469, Contig16469.0:5041-5839, 10588, hypothetical protein, ,	2	0.31	-0.31	0.65	1.41	2.18	1.55	2.91	1.19	0.23	0.63	0.97	0.27	-0.19	-0.77
Contig460.1.g30	, Contig460.1.g30, Contig460, Contig460.1:189-1758, 14262, DSS1/SEM1 family, extracellular region, pathogenesis, proton-transporting two-sector ATPase complex, catalytic domain, ATP hydrolysis coupled proton transport, proton-transporting ATPase activity, rotational mechanism, proton-transporting ATP synthase activity, rotational mechanism, DSS1/SEM1 family, Heat-labile enterotoxin beta chain, AT…	2	0.355	-0.355	0.195	0.965	2.435	1.695	2.615	0.755	0.165	0.665	-0.025	0.095	-0.085	-0.515
Contig859.1.g21	, Contig859.1.g21, Contig859, Contig859.1:106-3715, 14816, hypothetical protein, ,	2	0.3	-0.3	0.23	0.64	2.71	1.86	2.2	0.68	0.18	0.34	0.53	0.22	-0.15	-1
Contig4731.0.g41	, Contig4731.0.g41, Contig4731, Contig4731.0:2465-3545, 20816, Domain of unknown function (DUF1938), cytoplasm, response to aluminum ion, Domain of unknown function (DUF1938), Protein of unknown function (DUF3251), Spc7 kinetochore protein, Aluminium activated malate transporter	2	-0.225	0.225	0.435	1.095	2.645	1.315	2.095	0.825	-0.075	0.785	0.065	0.245	0.095	-1.195
Contig508.1.g99	, Contig508.1.g99, Contig508, Contig508.1:138-1924, 14331, hypothetical protein, ,	2	-0.065	0.065	1.035	1.815	2.475	1.185	1.805	0.085	-0.225	0.335	-0.035	0.235	0.495	-0.955
Contig20141.0.g11	, Contig20141.0.g11, Contig20141, Contig20141.0:174-1239, 5908, Fatty acid hydroxylase superfamily, oxidation-reduction process, fatty acid biosynthetic process, oxidoreductase activity, iron ion binding, Fatty acid hydroxylase superfamily	2	-0.335	0.335	0.605	0.515	1.145	2.205	1.335	1.815	1.785	1.165	0.995	1.175	-0.975	-0.285
Contig22521.0.g96	, Contig22521.0.g96, Contig22521, Contig22521.0:127-701, 16240, Endoplasmic reticulum protein ERp29, C-terminal domain, endoplasmic reticulum, signal recognition particle, SRP-dependent cotranslational protein targeting to membrane, 7S RNA binding, mitochondrion, negative regulation of nucleotide metabolic process, enzyme inhibitor activity, cytoplasm, phosphoenolpyruvate-dependent sugar phosphot…	2	0	0	1.25	0.84	1.73	2.7	4.1	3.85	4.22	3.15	2.7	2.86	0	0
Contig16463.0.g94	, Contig16463.0.g94, Contig16463, Contig16463.0:430-1729, 16769, BA14K-like protein, , BA14K-like protein	2	-0.205	0.205	-0.165	1.355	0.575	1.975	2.495	1.655	1.775	1.765	0.115	0.955	-0.315	0.055
Contig6551.0.g63	, Contig6551.0.g63, Contig6551, Contig6551.0:160-624, 17626, Ankyrin repeats (many copies), protein binding, Ankyrin repeats (many copies), Ankyrin repeat, Ankyrin repeats (3 copies)	2	0	0	0	1.63	1.35	3.05	1.81	2.44	1	1.26	0	1.17	0	1.03
Contig10315.0.g23	, Contig10315.0.g23, Contig10315, Contig10315.0:492-1828, 7830, ELMO/CED-12 family, cytoskeleton, phagocytosis, ELMO/CED-12 family	2	0	0	0.06	0.99	2.98	1.59	0.2	0.09	0.99	1.91	0	0.69	0	0
Contig21085.0.g67	, Contig21085.0.g67, Contig21085, Contig21085.0:125-1723, 22925, hypothetical protein, ,	2	0	0	0.09	1.35	3.37	1.54	0.45	0.33	2.32	2.2	0.67	1.53	0	0.18
Contig14730.0.g94	, Contig14730.0.g94, Contig14730, Contig14730.0:492-1821, 6685, ELMO/CED-12 family, cytoskeleton, phagocytosis, ELMO/CED-12 family	2	0	0	0.07	0.72	2.58	1.67	0	0.5	0.73	1.12	0.78	0.29	0	0
Contig7281.0.g40	, Contig7281.0.g40, Contig7281, Contig7281.0:138-546, 21906, hypothetical protein, ,	2	0	0	0	0.88	2.79	1.42	0.52	0	1.57	0.78	0.97	0.73	0	0
Contig19068.0.g72	, Contig19068.0.g72, Contig19068, Contig19068.0:105-1322, 8203, hypothetical protein, ,	2	0.19	-0.19	-0.19	0.79	2.42	1.38	0.12	0.06	0.66	1.59	1.14	1.19	-0.19	-0.1
Contig15848.0.g105	RRMX26, Contig15848.0.g105, Contig15848, Contig15848.0:1136-4711, 16780, RNA recognition motif. (a.k.a. RRM, RBD, or RNP domain), nucleic acid binding, cytoplasm, nucleus, mRNA catabolic process, metal ion binding, poly(A)-specific ribonuclease activity, RNA binding, RNA recognition motif (a k a RRM, RBD, or RNP domain), RNA recognition motif (a k a RRM, RBD, or RNP domain), Poly-adenylate bindin…	2	0	0	0	0.24	3.15	1.34	0.27	0.2	0.04	0.07	0.62	0.15	0	0.31
Contig2833.0.g92	KELCH60, Contig2833.0.g92, Contig2833, Contig2833.0:322-3633, 18925, Kelch motif, protein binding, intracellular, zinc ion binding, Kelch motif, B-box zinc finger	2	0	0	0.02	0.96	2.9	1.08	0.41	0.29	0.11	0.44	0.09	0.15	0	0.22
Contig2627.0.g82	RRMX25, Contig2627.0.g82, Contig2627, Contig2627.0:442-4018, 18273, RNA recognition motif. (a.k.a. RRM, RBD, or RNP domain), nucleic acid binding, cytoplasm, nucleus, mRNA catabolic process, metal ion binding, poly(A)-specific ribonuclease activity, RNA binding, RNA recognition motif (a k a RRM, RBD, or RNP domain), RNA recognition motif (a k a RRM, RBD, or RNP domain), Poly-adenylate binding pro…	2	0.095	-0.095	-0.015	1.905	7.165	5.475	2.765	2.025	0.665	2.155	3.465	1.195	0.235	0.145
Contig9152.0.g61	, Contig9152.0.g61, Contig9152, Contig9152.0:86-3423, 22463, hypothetical protein, ,	2	0.21	-0.21	0.24	0.81	4.17	2.16	1.09	0.53	0.06	0.83	1.23	0.11	0.43	-0.03
Contig481.1.g63	, Contig481.1.g63, Contig481, Contig481.1:123-1627, 14295, hypothetical protein, ,	2	0.105	-0.105	0.015	0.445	2.545	0.715	2.045	0.835	1.335	0.805	-0.055	0.435	-0.965	-2.095
Contig19545.0.g19	, Contig19545.0.g19, Contig19545, Contig19545.0:201-818, 16485, Helix-turn-helix domain, , Helix-turn-helix domain	2	-0.825	0.825	2.295	1.905	0.985	2.625	2.365	3.025	-0.115	1.125	0.735	1.505	0.565	1.235
Contig15635.0.g71	, Contig15635.0.g71, Contig15635, Contig15635.0:97-433, 16318, hypothetical protein, ,	2	0	0	2.35	1.4	1.8	3.19	1.88	3.47	0	0.81	1.99	0	0	0
Contig5832.0.0.g7	, Contig5832.0.0.g7, Contig5832, Contig5832.0.0:105-309, 19380, hypothetical protein, ,	2	0	0	4.17	1.64	2.44	3.24	3.33	4.78	0	1.65	3.22	1.46	0	0
Contig8674.0.0.g68	, Contig8674.0.0.g68, Contig8674, Contig8674.0.0:421-2209, 19008, hypothetical protein, ,	2	0.48	-0.48	0.81	1.16	0.78	2.42	0.59	2.12	0.01	0.3	0.85	1.08	-0.03	-1.87
Contig22329.0.g38	, Contig22329.0.g38, Contig22329, Contig22329.0:1171-1534, 21240, Protein kinase domain, ATP binding, protein phosphorylation, protein kinase activity, Protein kinase domain, Protein tyrosine kinase	2	-1.535	1.535	1.255	1.035	1.675	1.995	1.345	1.485	2.285	1.155	2.045	1.245	0.545	-0.275
Contig22724.0.g25	, Contig22724.0.g25, Contig22724, Contig22724.0:147-1383, 5584, Seed dormancy control, , Seed dormancy control	2	-1.2	1.2	1.79	1.47	1.4	0.13	0.61	0.56	1.14	1.29	0.51	1.2	-0.68	-0.66
Contig675.1.g47	, Contig675.1.g47, Contig675, Contig675.1:116-613, 14559, Regulator of G protein signaling domain, , Regulator of G protein signaling domain	2	-2.955	2.955	2.145	1.525	2.945	1.735	1.915	1.755	1.205	1.455	2.995	2.025	-2.955	1.425
Contig5206.0.g45	, Contig5206.0.g45, Contig5206, Contig5206.0:175-346, 9233, hypothetical protein, ,	2	0	0	0	3.65	4.31	0	0	3.7	2.12	2.86	0	0	0	0
Contig6329.0.g27	, Contig6329.0.g27, Contig6329, Contig6329.0:816-1017, 4749, hypothetical protein, ,	2	0	0	0	2.97	3.02	2.47	0	4.44	1.24	0	0	0	0	0
blank	NA		NA	NA	NA	NA	NA	NA	NA	NA	NA	NA	NA	NA	NA	NA
blank	NA		NA	NA	NA	NA	NA	NA	NA	NA	NA	NA	NA	NA	NA	NA
blank	NA		NA	NA	NA	NA	NA	NA	NA	NA	NA	NA	NA	NA	NA	NA
Contig16425.0.g27	, Contig16425.0.g27, Contig16425, Contig16425.0:3353-3600, 4943, hypothetical protein, ,	3	0	0	0	0	0	0	0	4.15	1.78	0	0	0	0	0
Contig15978.0.g73	, Contig15978.0.g73, Contig15978, Contig15978.0:238-1618, 283, YHYH protein, , YHYH protein	3	-0.3	0.3	-1.19	0.52	-0.53	1.59	2.61	2.82	3.08	2.62	-0.21	1.37	0.26	-0.39
Contig14270.0.0.g32	, Contig14270.0.0.g32, Contig14270, Contig14270.0.0:123-1002, 7950, hypothetical protein, ,	3	0	0	0.16	1.26	0.11	0.77	1.5	2.54	1.24	1.68	0.37	0.91	0	0.23
Contig12949.0.g49	, Contig12949.0.g49, Contig12949, Contig12949.0:244-634, 12612, SecD export protein N-terminal TM region, , SecD export protein N-terminal TM region	3	2.265	-2.265	-0.945	3.295	2.845	4.975	7.485	8.745	6.495	6.075	2.125	3.855	3.015	2.185
Contig16177.0.g63	, Contig16177.0.g63, Contig16177, Contig16177.0:726-933, 17290, Bacterial protein of unknown function (DUF883), extracellular region, lipoprotein metabolic process, lipid transport, lipid binding, Bacterial protein of unknown function (DUF883), Apolipoprotein A1/A4/E domain, YtxH-like protein, Bacteriophage protein of unknown function (DUF646)	3	1.495	-1.495	-1.495	5.085	0.855	4.675	5.825	5.835	5.815	4.045	2.545	3.645	1.935	1.295
Contig17891.0.g60	, Contig17891.0.g60, Contig17891, Contig17891.0:136-1007, 20933, DOMON domain, , DOMON domain	3	0.615	-0.615	-0.435	1.305	0.375	2.635	2.955	3.475	2.165	2.535	-0.615	0.735	0.965	-0.365
Contig10953.0.g61	, Contig10953.0.g61, Contig10953, Contig10953.0:142-1465, 7979, Tsp45I type II restriction enzyme, viral DNA genome packaging, Tsp45I type II restriction enzyme, Herpesvirus UL33-like protein	3	0.09	-0.09	-0.03	-0.22	-0.16	0.53	1.63	2.02	1.31	0.43	0.07	0.09	0.26	-0.02
Contig13213.0.g97	FAM120C, Contig13213.0.g97, Contig13213, Contig13213.0:430-1573, 10928, Reovirus sigma C capsid protein, , Reovirus sigma C capsid protein, Hydrophobic surface binding protein A, Vps5 C terminal like	3	0.26	-0.26	-0.03	0.65	-0.18	0.33	2.79	2.38	1.62	0.48	0.44	0.44	-0.26	-0.26
Contig2857.0.g70	, Contig2857.0.g70, Contig2857, Contig2857.0:1816-2143, 7662, Spondin_N, , Spondin N	3	0	0	0	1.23	0	2.18	4.45	4.48	3.33	1.74	0	1.94	0	0
Contig161.0.g5	, Contig161.0.g5, Contig161, Contig161.0:212-1883, 1089, Glycosyl transferase family 2, , Glycosyl transferase family 2, Glycosyltransferase like family 2	3	-0.26	0.26	0.89	0.72	1.04	1.07	3.21	3.73	2.11	0.9	0.55	0.62	0.09	-0.5
Contig14108.0.0.g45	, Contig14108.0.0.g45, Contig14108, Contig14108.0.0:324-1080, 6160, hypothetical protein, ,	3	0	0	0.2	0.51	1	0.72	2.39	3.61	1.91	1.75	0	1.31	0	0.28
Contig12287.0.g60	MG2D1d, Contig12287.0.g60, Contig12287, Contig12287.0:245-5166, 1375, MG2 domain, endopeptidase inhibitor activity, MG2 domain, Alpha-2-macroglobulin family, Prenyltransferase-like	3	0.15	-0.15	0.04	0.09	0.74	0.93	4.01	4.74	2.74	1.89	0.12	0.8	0.34	-0.1
Contig676.0.1.g3	, Contig676.0.1.g3, Contig676, Contig676.0.1:86-903, 18401, hypothetical protein, ,	3	0.03	-0.03	0.24	-0.02	0.09	0.43	2.32	3.31	1.29	1.7	0.15	0.77	0.36	-0.31
Contig4995.0.g93	, Contig4995.0.g93, Contig4995, Contig4995.0:378-774, 4297, Neurohypophysial hormones, C-terminal Domain, neurohypophyseal hormone activity, extracellular region, negative regulation of Wnt signaling pathway, multicellular organismal development, Neurohypophysial hormones, C-terminal Domain, EB module, Dickkopf N-terminal cysteine-rich region	3	-0.89	0.89	-0.89	0.73	-0.53	1.3	2.18	1.07	2.05	1.37	0.12	-0.59	-0.89	-0.89
Contig14419.0.g66	, Contig14419.0.g66, Contig14419, Contig14419.0:1537-3247, 3801, Acyltransferase family, transferase activity, transferring acyl groups other than amino-acyl groups, Acyltransferase family	3	0.715	-0.715	-2.245	0.385	-0.965	3.465	0.805	3.185	0.685	0.405	-0.635	1.225	-0.945	-1.965
Contig18500.0.g46	, Contig18500.0.g46, Contig18500, Contig18500.0:449-2771, 8484, Biopterin-dependent aromatic amino acid hydroxylase, oxidation-reduction process, oxidoreductase activity, acting on paired donors, with incorporation or reduction of molecular oxygen, reduced pteridine as one donor, and incorporation of one atom of oxygen, carboxylic acid metabolic process, pyridoxal phosphate binding, carboxy-lyase…	3	0.075	-0.075	-0.785	-0.215	-0.385	1.455	1.045	2.195	0.365	0.615	-0.145	0.605	-0.225	-1.005
Contig9853.0.g8	UGGT1d, Contig9853.0.g8, Contig9853, Contig9853.0:116-4367, 22097, hypothetical protein, ,	3	0.39	-0.39	-0.57	0.35	0.03	2.6	1.2	2.27	0.14	0.04	-0.93	-0.19	-0.27	-1.98
Contig22297.0.g14	, Contig22297.0.g14, Contig22297, Contig22297.0:96-1755, 16261, UDP-glucoronosyl and UDP-glucosyl transferase, metabolic process, phosphorelay signal transduction system, ATP binding, DNA binding, phosphorelay response regulator activity, positive regulation of cell proliferation, defense response, lipid glycosylation, carbohydrate metabolic process, carbohydrate binding, transferase activity, tr…	3	0.4	-0.4	-0.18	1.16	0.28	3.57	1.57	3.26	0.72	0.62	0.09	0.58	0.46	0.13
Contig22516.0.g17	, Contig22516.0.g17, Contig22516, Contig22516.0:153-846, 7386, ZIP Zinc transporter, membrane, transmembrane transport, metal ion transport, metal ion transmembrane transporter activity, endoplasmic reticulum, ZIP Zinc transporter, Translocon-associated protein (TRAP), alpha subunit	3	1.345	-1.345	-0.145	2.495	1.075	4.895	2.245	3.945	1.395	1.485	1.105	1.835	-0.245	-0.405
Contig12829.0.g44	, Contig12829.0.g44, Contig12829, Contig12829.0:186-996, 1460, hypothetical protein, ,	3	1.265	-1.265	-0.705	0.225	0.055	0.725	1.575	1.495	2.425	1.595	0.065	0.565	-1.265	-0.845
Contig16324.0.g52	, Contig16324.0.g52, Contig16324, Contig16324.0:139-409, 4674, hypothetical protein, ,	3	1.62	-1.62	-1.01	-0.31	0.07	1.16	1.06	2.52	1.8	0.89	-1.62	0.14	-1.62	-1.62
Contig17279.0.g51	, Contig17279.0.g51, Contig17279, Contig17279.0:170-1211, 12304, Patatin-like phospholipase, lipid metabolic process, Patatin-like phospholipase	3	0.54	-0.54	-0.85	0.1	-0.21	0.3	1.37	1.87	1.77	1.56	-1.38	0.61	-1.15	-1.22
Contig21181.0.g62	, Contig21181.0.g62, Contig21181, Contig21181.0:177-2184, 19435, hypothetical protein, ,	3	0.25	-0.25	-0.81	-0.39	0.22	0.79	1.31	2.35	2	0.98	-1.11	0.73	-2.45	-2.99
Contig13347.0.g7	, Contig13347.0.g7, Contig13347, Contig13347.0:221-1304, 3853, Ras family, intracellular, small GTPase mediated signal transduction, cytoplasm, nucleus, GTPase activity, cellular biogenic amine metabolic process, ATP binding, integral component of membrane, ferrous iron transport, ferrous iron transmembrane transporter activity, GTP binding, Ras family, Miro-like protein, ADP-ribosylation factor …	3	0.435	-0.435	-0.445	-0.305	0.505	0.495	1.535	2.345	1.365	0.645	-0.675	-0.225	-1.665	0.045
Contig12551.0.g74	, Contig12551.0.g74, Contig12551, Contig12551.0:307-781, 16660, Thioredoxin, cell redox homeostasis, oxidation-reduction process, oxidoreductase activity, antioxidant activity, vacuole, serine-type carboxypeptidase activity, Thioredoxin, Thioredoxin-like, Redoxin, AhpC/TSA family, Thioredoxin-like domain, Eukaryotic protein of unknown function (DUF953), Carboxypeptidase Y pro-peptide	3	0.23	-0.23	-1.9	-1.21	-0.86	0.49	2.25	3.43	2.06	1.11	0.27	-0.44	-2.53	-1.57
Contig19194.0.g32	, Contig19194.0.g32, Contig19194, Contig19194.0:165-888, 18223, hypothetical protein, ,	3	0.345	-0.345	-1.885	-0.325	-0.945	0.535	1.245	2.415	1.265	0.165	-0.085	-0.175	-1.275	-1.355
Contig18334.0.g100	, Contig18334.0.g100, Contig18334, Contig18334.0:147-1593, 24126, hypothetical protein, ,	3	0.75	-0.75	-0.82	-0.8	-0.47	-0.39	1.7	2.69	1.9	1	-0.72	0.01	-0.93	-1.22
Contig650.1.g13	, Contig650.1.g13, Contig650, Contig650.1:202-1714, 14525, hypothetical protein, ,	3	0.135	-0.135	-1.495	-0.595	-0.645	0.415	2.865	3.075	2.715	0.965	-0.495	-0.155	-0.975	-1.085
Contig6383.0.g23	UBP1c, Contig6383.0.g23, Contig6383, Contig6383.0:462-1197, 10428, U-box domain, ubiquitin ligase complex, protein ubiquitination, ubiquitin-protein transferase activity, cell cycle, U-box domain, Replication termination factor 2, RING-type zinc-finger, LisH dimerisation motif, Zinc-finger of the MIZ type in Nse subunit, Septum formation initiator	3	0.495	-0.495	-1.415	0.105	-0.725	1.155	1.465	2.375	1.505	0.265	-0.795	-0.275	-0.285	-0.085
Contig11095.0.g23	, Contig11095.0.g23, Contig11095, Contig11095.0:521-860, 8351, hypothetical protein, ,	3	0.1	-0.1	-4.12	-1.74	-1.67	0.73	3.58	3.61	2.16	-0.97	-5.23	-1.99	-1.73	-4.74
Contig14731.0.g95	, Contig14731.0.g95, Contig14731, Contig14731.0:155-1679, 6686, CDC45-like protein, DNA replication initiation, CDC45-like protein	3	-0.07	0.07	-2.12	-1.71	-1.4	-0.06	2.97	2.37	1.87	-0.31	-1.64	-0.3	-2.51	-1.2
Contig9944.0.g77	, Contig9944.0.g77, Contig9944, Contig9944.0:274-1877, 6668, Herpesvirus UL33-like protein, viral DNA genome packaging, Herpesvirus UL33-like protein	3	0.29	-0.29	-2.66	-1.78	-1.02	0.39	3.34	3.27	2.48	-0.72	-2.5	-1.22	-2.14	-1.47
Contig10012.0.g99	, Contig10012.0.g99, Contig10012, Contig10012.0:214-615, 19472, hypothetical protein, ,	3	1.415	-1.415	-2.195	-1.175	-2.195	1.005	1.145	2.325	1.925	1.375	-2.195	-0.205	-2.195	-2.195
Contig18416.0.g28	, Contig18416.0.g28, Contig18416, Contig18416.0:207-1821, 457, Eukaryotic aspartyl protease, proteolysis, aspartic-type endopeptidase activity, Eukaryotic aspartyl protease, Aspartyl protease	3	0.565	-0.565	-3.195	-1.225	-1.745	1.095	0.995	2.305	1.675	1.075	-1.535	0.445	-3.185	-2.875
Contig22842.0.g55	, Contig22842.0.g55, Contig22842, Contig22842.0:129-1626, 19320, Peptidase C13 family, proteolysis, cysteine-type endopeptidase activity, Peptidase C13 family	3	0.455	-0.455	-2.695	-1.455	-1.535	0.785	1.215	2.565	1.455	0.785	-1.685	-0.445	-2.945	-2.825
Contig1573.0.g55	, Contig1573.0.g55, Contig1573, Contig1573.0:508-1123, 6533, hypothetical protein, ,	3	0.63	-0.63	-2.43	-1.74	-1.7	-0.2	2.21	3.15	2.16	0.64	-0.74	0.06	-1.68	-2.65
Contig16897.0.g44	, Contig16897.0.g44, Contig16897, Contig16897.0:491-1751, 7636, Arrestin (or S-antigen), N-terminal domain, , Arrestin (or S-antigen), N-terminal domain	3	0.7	-0.7	-1.89	-1.41	-1.56	-0.13	1.64	2.69	1.9	1.39	-0.95	0.14	-1	-1.74
Contig2850.0.g68	, Contig2850.0.g68, Contig2850, Contig2850.0:217-2521, 7660, Cytochrome b5-like Heme/Steroid binding domain, heme binding, Cytochrome b5-like Heme/Steroid binding domain, Oxidoreductase FAD-binding domain	3	0.385	-0.385	-1.805	-1.125	-1.415	0.285	1.305	2.125	1.635	1.175	-1.405	-0.015	-1.205	-1.945
Contig518.1.g110	, Contig518.1.g110, Contig518, Contig518.1:96-522, 14342, Chagasin family peptidase inhibitor I42, , Chagasin family peptidase inhibitor I42	3	2.02	-2.02	-2.63	-1.01	-2.63	-0.27	1.91	3.21	2.16	0.86	-0.45	-0.13	-2.63	-2.3
Contig15506.0.g84	, Contig15506.0.g84, Contig15506, Contig15506.0:121-868, 18917, hypothetical protein, ,	3	0.14	-0.14	-2.09	-1.67	-1.6	-0.02	1.67	1.76	0.82	-0.12	-1.13	-0.87	-2.19	-2.19
Contig17305.0.g25	, Contig17305.0.g25, Contig17305, Contig17305.0:247-1684, 21005, Spore coat associated protein JA (CotJA), , Spore coat associated protein JA (CotJA)	3	0.25	-0.25	-2.65	-1.99	-2.1	-0.2	1.25	1.92	1.32	0.02	-1.62	-1.11	-2.68	-2.47
Contig10380.0.g26	, Contig10380.0.g26, Contig10380, Contig10380.0:146-554, 15719, Conotoxin O-superfamily, , Conotoxin O-superfamily	3	1.08	-1.08	-4.65	-3.22	-3.02	0	1.43	1.9	1.45	-0.12	-2.64	-0.61	-4.05	-4.27
Contig7749.0.g62	, Contig7749.0.g62, Contig7749, Contig7749.0:314-971, 7762, Syndecan domain, membrane, cytoskeletal protein binding, Syndecan domain, Vta1 like	3	0.64	-0.64	-4.85	-3.03	-3.15	-0.7	1.83	2.58	1.49	-0.73	-3.05	-1.31	-4.74	-4.84
Contig17867.0.g1	, Contig17867.0.g1, Contig17867, Contig17867.0:224-2086, 23803, Cell division protein FtsL, integral component of membrane, cell cycle, tetrahydrodipicolinate N-acetyltransferase activity, Cell division protein FtsL, Tetrahydrodipicolinate succinyltransferase N-terminal	3	0.495	-0.495	-3.915	-2.415	-2.705	-0.175	1.225	2.435	1.875	0.995	-1.715	-0.045	-2.885	-4.385
Contig10038.0.g32	, Contig10038.0.g32, Contig10038, Contig10038.0:252-1116, 12178, hypothetical protein, ,	3	0.62	-0.62	-6.81	-2.94	-3.41	0.04	1.6	2.68	1.7	0.37	-3.39	-1.15	-3.23	-4.35
Contig19738.0.g20	, Contig19738.0.g20, Contig19738, Contig19738.0:410-935, 3414, hypothetical protein, ,	3	0.72	-0.72	-7.47	-2.87	-3.29	-0.15	1.54	2.66	1.63	0.57	-3.27	-1.11	-3.32	-4.46
Contig7757.0.g6	, Contig7757.0.g6, Contig7757, Contig7757.0:276-1135, 22974, hypothetical protein, ,	3	0.665	-0.665	-7.485	-2.455	-3.085	0.135	1.915	2.755	2.065	0.685	-3.065	-0.895	-3.315	-4.645
Contig18539.0.g62	, Contig18539.0.g62, Contig18539, Contig18539.0:243-1320, 5739, Collagen triple helix repeat (20 copies), , Collagen triple helix repeat (20 copies)	3	0.585	-0.585	-6.875	-3.425	-3.555	-0.535	1.395	2.605	1.525	-0.195	-2.895	-1.065	-3.675	-4.645
Contig4220.0.g51	, Contig4220.0.g51, Contig4220, Contig4220.0:308-1170, 20077, hypothetical protein, ,	3	0.78	-0.78	-5.68	-2.85	-3.47	0.18	1.77	2.82	1.56	0.27	-3.52	-0.8	-3.82	-4.59
Contig20964.0.g33	, Contig20964.0.g33, Contig20964, Contig20964.0:160-2770, 17908, hypothetical protein, ,	3	0.575	-0.575	-2.185	-1.645	-1.645	-0.745	1.215	2.105	1.495	0.325	-1.715	-0.185	-2.155	-1.695
Contig16090.0.g103	, Contig16090.0.g103, Contig16090, Contig16090.0:278-809, 2943, hypothetical protein, ,	3	0.605	-0.605	-7.885	-1.375	-2.515	1.835	0.745	2.605	2.075	0.915	-2.545	-0.075	-2.545	-3.455
Contig22441.0.g68	, Contig22441.0.g68, Contig22441, Contig22441.0:212-809, 2450, Putative zinc-finger domain, , Putative zinc-finger domain	3	0.315	-0.315	-7.875	-0.835	-2.385	2.185	0.985	2.965	2.225	1.275	-1.775	0.745	-2.295	-3.495
Contig20092.0.g94	, Contig20092.0.g94, Contig20092, Contig20092.0:203-1166, 635, hypothetical protein, ,	3	0.29	-0.29	-6.03	-0.69	-1.89	2.47	1.39	3.13	2.58	1.53	-1.36	0.61	-1.7	-2.51
Contig20969.0.g24	OCR1, Contig20969.0.g24, Contig20969, Contig20969.0:5631-6177, 17899, DNA mimic ocr, , DNA mimic ocr	3	0.455	-0.455	-5.125	-0.475	-1.765	2.175	1.565	3.155	2.015	1.665	-1.365	0.515	-1.775	-2.805
Contig18400.0.g81	CAT1c, Contig18400.0.g81, Contig18400, Contig18400.0:91-1713, 15774, Catalase, oxidation-reduction process, heme binding, catalase activity, Catalase, Catalase-related immune-responsive	3	0.46	-0.46	-3.38	-0.63	-0.51	1.84	0.93	2.58	1.67	1.19	-1.09	0.75	-2.58	-2.56
Contig17173.0.g36	, Contig17173.0.g36, Contig17173, Contig17173.0:109-1030, 351, Acetyltransferase (GNAT) domain, N-acetyltransferase activity, transferase activity, transferring acyl groups other than amino-acyl groups, Acetyltransferase (GNAT) domain, Acetyltransferase (GNAT) family, FR47-like protein	3	0.73	-0.73	-3.59	-1.28	-2.24	2.55	1.06	3.15	1.93	1.36	-1.49	1.25	-2.24	-2.41
Contig45.0.g78	, Contig45.0.g78, Contig45, Contig45.0:588-1704, 22167, Thioredoxin, cell redox homeostasis, integral component of membrane, Thioredoxin, AAA domain, Uncharacterized protein conserved in bacteria (DUF2130), Glycophorin A, Prominin, Bacterial protein of unknown function (DUF883), Autophagy protein 16 (ATG16), Predicted permease YjgP/YjgQ family, TMPIT-like protein, Protein of unknown function (DUF…	3	0.455	-0.455	-2.995	-0.555	-1.695	2.235	0.945	2.745	1.425	1.135	-1.615	0.615	-1.565	-1.965
Contig21099.0.g76	, Contig21099.0.g76, Contig21099, Contig21099.0:416-1595, 11894, Glutamine synthetase, catalytic domain, nitrogen compound metabolic process, glutamate-ammonia ligase activity, Glutamine synthetase, catalytic domain, SNARE-complex protein Syntaxin-18 N-terminus	3	0.305	-0.305	-1.765	-0.135	-0.745	2.235	0.995	2.685	0.925	0.545	-1.495	0.455	-1.435	-1.905
Contig22815.0.g36	, Contig22815.0.g36, Contig22815, Contig22815.0:1404-2778, 21902, Domain of unknown function (DUF202), , Domain of unknown function (DUF202)	3	0.405	-0.405	-1.635	-0.795	-0.935	1.675	0.925	2.535	1.135	0.525	-0.365	-0.135	-1.545	-1.225
Contig18426.0.g7	, Contig18426.0.g7, Contig18426, Contig18426.0:179-2110, 9737, ZIP Zinc transporter, membrane, transmembrane transport, metal ion transport, metal ion transmembrane transporter activity, ZIP Zinc transporter	3	0.59	-0.59	-2.19	-0.52	-1.13	1.82	1.13	2.62	2.02	1.51	-0.9	1.01	-1.38	-1.76
Contig20874.0.g72	, Contig20874.0.g72, Contig20874, Contig20874.0:71-1109, 21274, hypothetical protein, ,	3	0.285	-0.285	-3.165	-0.525	-1.345	1.445	1.775	2.855	2.825	2.175	-1.005	0.985	-0.965	-2.235
Contig5743.0.g73	AIMP1d, Contig5743.0.g73, Contig5743, Contig5743.0:201-885, 19013, Putative tRNA binding domain, tRNA binding, Putative tRNA binding domain	3	-0.26	0.26	-2.07	-0.14	-0.99	1.69	1.53	2.8	2.52	2.28	-0.16	0.74	-1.26	-2.36
blank	NA		NA	NA	NA	NA	NA	NA	NA	NA	NA	NA	NA	NA	NA	NA
blank	NA		NA	NA	NA	NA	NA	NA	NA	NA	NA	NA	NA	NA	NA	NA
blank	NA		NA	NA	NA	NA	NA	NA	NA	NA	NA	NA	NA	NA	NA	NA
Contig12717.0.g75	BTU7, Contig12717.0.g75, Contig12717, Contig12717.0:270-1803, 23666, Tubulin/FtsZ family, GTPase domain, protein complex, protein polymerization, GTP catabolic process, GTP binding, GTPase activity, Tubulin/FtsZ family, GTPase domain, Tubulin C-terminal domain, Misato Segment II myosin-like domain	4	-0.41	0.41	1.4	-0.33	0.45	0.07	0.72	1.11	3.14	1.11	0.26	0.27	-1.09	0.14
Contig18311.0.g32	, Contig18311.0.g32, Contig18311, Contig18311.0:2308-2503, 5929, KIX domain, regulation of transcription, DNA-templated, transcription cofactor activity, KIX domain	4	0	0	1.56	0	0	0	1.72	3.99	2.52	2.69	0	4.03	0	1.88
Contig18134.0.g69	, Contig18134.0.g69, Contig18134, Contig18134.0:156-336, 11550, hypothetical protein, ,	4	0	0	0	0	0	0	0	0	3.05	2.44	4.19	2.17	0	2.39
Contig15062.0.g68	, Contig15062.0.g68, Contig15062, Contig15062.0:108-1449, 18154, Nuclear transport factor 2 (NTF2) domain, intracellular, transport, Nuclear transport factor 2 (NTF2) domain	4	-0.65	0.65	0.52	0.55	0.09	1.08	1.22	1.18	1.84	1.41	1.13	0.69	-0.3	0.02
Contig17157.0.g68	GGH1m, Contig17157.0.g68, Contig17157, Contig17157.0:188-1295, 6767, Peptidase C26, glutamine metabolic process, hydrolase activity, Peptidase C26, Glutamine amidotransferase class-I	4	-0.13	0.13	0.74	0.8	1.76	1.73	1.09	2.42	2.76	2.37	2.15	1.68	0.95	0.7
Contig2384.0.g64	, Contig2384.0.g64, Contig2384, Contig2384.0:137-1265, 5095, SAM dependent carboxyl methyltransferase, methyltransferase activity, membrane, protein secretion, SAM dependent carboxyl methyltransferase, FliP family, Domain of unknown function (DUF4296)	4	0	0	0.44	0.65	0.44	1.35	0.82	2.16	2.25	2.01	1.04	0.84	0.57	0.47
Contig3864.0.g28	, Contig3864.0.g28, Contig3864, Contig3864.0:296-905, 8674, Dr family adhesin, , Dr family adhesin	4	-0.18	0.18	0.2	4.97	2.95	7.81	6	8.04	7.01	6.17	4.2	5.34	4.67	3.1
Contig12677.0.g69	, Contig12677.0.g69, Contig12677, Contig12677.0:149-347, 21712, hypothetical protein, ,	4	0	0	2.2	3.06	1.84	2.56	3.53	4.56	4.43	4.7	0	3.19	0	3.07
Contig18576.0.g86	, Contig18576.0.g86, Contig18576, Contig18576.0:1219-1515, 18172, hypothetical protein, ,	4	0	0	1.77	0.89	0	1.42	1.26	1.12	1.64	1.74	0	2.54	0	0
Contig789.1.g74	, Contig789.1.g74, Contig789, Contig789.1:2261-2582, 14721, HD domain, metal ion binding, phosphoric diester hydrolase activity, HD domain	4	0	0	1.86	1.92	0	2.23	1.69	2.1	2.19	3.13	0	2.11	0	0
Contig14564.0.g1	, Contig14564.0.g1, Contig14564, Contig14564.0:193-712, 5471, Transcription initiation factor IIA, gamma subunit, helical domain, transcription factor TFIIA complex, transcription initiation from RNA polymerase II promoter, Transcription initiation factor IIA, gamma subunit, helical domain	4	0.315	-0.315	-0.465	1.205	0.125	0.905	-0.115	-0.195	2.765	1.965	0.485	0.955	-0.225	-2.465
Contig19538.0.g98	, Contig19538.0.g98, Contig19538, Contig19538.0:134-1113, 17006, Protein of unknown function (DUF3113), , Protein of unknown function (DUF3113)	4	-0.195	0.195	0.625	1.005	1.275	1.435	1.205	0.415	2.255	1.755	1.035	0.865	-0.295	-2.715
Contig20367.0.g6	, Contig20367.0.g6, Contig20367, Contig20367.0:137-1007, 20879, Ribosomal protein S5, N-terminal domain, ribosome, intracellular, translation, structural constituent of ribosome, RNA binding, Ribosomal protein S5, N-terminal domain	4	-0.405	0.405	-0.255	0.985	1.265	1.035	0.705	0.665	2.485	3.115	2.025	1.795	-0.295	-2.005
Contig22085.0.g104	, Contig22085.0.g104, Contig22085, Contig22085.0:2138-3170, 10621, Protein of unknown function (DUF972), , Protein of unknown function (DUF972)	4	0.395	-0.395	0.475	0.675	0.415	0.885	0.715	0.665	1.805	1.485	0.665	0.895	-0.145	-0.825
Contig3163.0.g47	WDR82, Contig3163.0.g47, Contig3163, Contig3163.0:125-1448, 2007, WD domain, G-beta repeat, protein binding, WD domain, G-beta repeat, Cytochrome D1 heme domain, VID27 cytoplasmic protein, PQQ-like domain, Protein of unknown function (DUF3312), 6-pyruvoyl-tetrahydropterin synthase related domain; membrane protein	4	0.365	-0.365	0.075	0.925	1.375	1.175	0.725	0.515	2.085	1.855	0.625	0.745	0.205	-0.905
Contig17352.0.g69	, Contig17352.0.g69, Contig17352, Contig17352.0:163-1861, 18260, IBR domain, zinc ion binding, IBR domain, Zinc finger, C3HC4 type (RING finger), Domain of unknown function (DUF4131)	4	-0.23	0.23	0.77	0.58	0.48	0.8	0.19	-0.19	2.07	1.49	0.66	1.09	-0.15	0.37
Contig368.0.1.g53	, Contig368.0.1.g53, Contig368, Contig368.0.1:4189-7015, 911, Regulator of chromosome condensation (RCC1) repeat, , Regulator of chromosome condensation (RCC1) repeat, Galactose oxidase, central domain	4	-0.615	0.615	0.995	0.745	-0.015	0.585	1.075	0.195	1.985	1.625	0.135	1.105	0.055	0.145
Contig17442.0.g14	, Contig17442.0.g14, Contig17442, Contig17442.0:94-842, 15824, hypothetical protein, ,	4	0	0	0	2.11	0	2.31	0.25	0.16	1.89	1.33	0	1.03	0	0
Contig18512.0.g27	, Contig18512.0.g27, Contig18512, Contig18512.0:79-2038, 23829, hypothetical protein, ,	4	-0.185	0.185	-0.025	1.825	1.375	1.675	-0.165	-0.155	2.255	1.745	0.165	1.975	-0.695	-0.015
Contig19015.0.g61	, Contig19015.0.g61, Contig19015, Contig19015.0:61-1585, 17936, hypothetical protein, ,	4	0.3	-0.3	-0.05	3.07	2.15	3.16	0	0.29	3.92	3.19	0.37	2.77	-0.3	-0.12
Contig1381.1.g51	, Contig1381.1.g51, Contig1381, Contig1381.1:218-2258, 15613, Histone methylation protein DOT1, histone-lysine N-methyltransferase activity, Histone methylation protein DOT1, Methyltransferase domain	4	-0.08	0.08	0.03	0.48	-0.11	0.6	1.65	0.44	2.74	2.83	1.3	1.44	0.93	1.08
Contig10261.0.g6	ER, Contig10261.0.g6, Contig10261, Contig10261.0:136-819, 17881, Enhancer of rudimentary, cell cycle, Enhancer of rudimentary	4	0.255	-0.255	0.485	1.935	0.965	1.715	0.745	0.105	3.255	2.845	0.365	1.485	1.335	0.975
Contig1796.0.g89	DBLH1, Contig1796.0.g89, Contig1796, Contig1796.0:81-1635, 9600, DnaB-like helicase C terminal domain, DNA replication, ATP binding, DNA helicase activity, DnaB-like helicase C terminal domain	4	-0.12	0.12	1.29	3.55	2.28	3.8	1.83	1.28	4.82	4.11	1.96	3.77	1.9	1.79
Contig18195.0.g14	CDC7, Contig18195.0.g14, Contig18195, Contig18195.0:141-1527, 4095, Protein kinase domain, ATP binding, protein phosphorylation, protein kinase activity, phosphotransferase activity, alcohol group as acceptor, Protein kinase domain, Protein tyrosine kinase, Phosphotransferase enzyme family, Choline/ethanolamine kinase	4	0.625	-0.625	0.355	2.095	1.575	1.805	1.515	0.735	3.855	3.095	1.435	2.345	0.975	1.685
Contig19027.0.g49	, Contig19027.0.g49, Contig19027, Contig19027.0:207-4134, 20711, hypothetical protein, ,	4	0.51	-0.51	0.64	1.52	1.74	1.33	1.28	0.46	3.53	2.66	0.56	2.33	1.41	1.53
Contig19156.0.g85	ATR, Contig19156.0.g85, Contig19156, Contig19156.0:132-6141, 7454, Phosphatidylinositol 3- and 4-kinase, phosphotransferase activity, alcohol group as acceptor, protein binding, Phosphatidylinositol 3- and 4-kinase, FATC domain	4	0.055	-0.055	0.935	2.235	2.515	1.925	1.715	0.695	4.125	3.685	1.035	3.525	1.375	1.565
Contig20701.0.g60	aTEBP2, Contig20701.0.g60, Contig20701, Contig20701.0:213-1927, 10147, Telomeric single stranded DNA binding POT1/CDC13, nuclear chromosome, telomeric region, telomere maintenance, DNA binding, Telomeric single stranded DNA binding POT1/CDC13	4	0.015	-0.015	1.195	2.505	0.575	3.035	2.105	1.695	4.995	5.385	2.975	3.105	3.095	3.345
Contig979.0.g41	aTEBP4, Contig979.0.g41, Contig979, Contig979.0:219-1986, 3887, Telomeric single stranded DNA binding POT1/CDC13, nuclear chromosome, telomeric region, telomere maintenance, DNA binding, oxidation-reduction process, oxidoreductase activity, Telomeric single stranded DNA binding POT1/CDC13, FAD binding domain	4	0.115	-0.115	0.995	2.565	2.415	2.555	2.085	1.315	4.995	4.995	2.215	2.715	2.615	2.895
Contig18790.0.g37	GPATCH11, Contig18790.0.g37, Contig18790, Contig18790.0:286-1330, 9886, G-patch domain, nucleic acid binding, G-patch domain, DExH-box splicing factor binding site, Domain of unknown function (DUF4187), Protein gp23 (Bacteriophage A118)	4	-0.225	0.225	0.515	1.195	0.895	0.625	1.505	0.855	2.485	1.875	2.095	1.155	0.895	0.255
Contig1457.1.g24	, Contig1457.1.g24, Contig1457, Contig1457.1:30-2619, 24834, SprA-related family, , SprA-related family	4	-0.375	0.375	1.065	0.915	0.035	0.615	1.125	0.645	2.315	2.615	1.045	1.145	0.455	0.445
Contig19146.0.g90	, Contig19146.0.g90, Contig19146, Contig19146.0:168-2412, 22709, VPS28 protein, , VPS28 protein	4	-0.065	0.065	1.075	1.545	0.585	0.825	1.755	0.855	2.095	2.165	1.245	1.465	0.335	0.585
Contig21980.0.g55	FEN1b, Contig21980.0.g55, Contig21980, Contig21980.0:1451-4972, 24081, XPG I-region, DNA repair, nuclease activity, plasma membrane, transport, XPG I-region, XPG N-terminal domain, Fusaric acid resistance protein family	4	-0.06	0.06	0.92	1.54	0.64	1.36	1.65	0.62	2.57	3.29	1.41	1.71	0.92	0.07
Contig21191.0.1.g25	, Contig21191.0.1.g25, Contig21191, Contig21191.0.1:494-2951, 10659, hypothetical protein, ,	4	-0.345	0.345	0.185	0.795	0.545	0.655	1.485	0.295	1.855	1.715	0.645	1.115	-0.025	0.055
Contig16879.0.g14	, Contig16879.0.g14, Contig16879, Contig16879.0:106-586, 2854, Protein of unknown function (DUF3563), fatty acid biosynthetic process, [acyl-carrier-protein] phosphodiesterase activity, Protein of unknown function (DUF3563), Protein of unknown function, DUF479, Domain of unknown function (DUF4175), SIT4 phosphatase-associated protein	4	0	0	1.53	1.81	2	2.38	2.23	0.52	3.44	2.65	1.65	1.85	0.66	1.3
Contig18847.0.g102	, Contig18847.0.g102, Contig18847, Contig18847.0:1637-2441, 2605, hypothetical protein, ,	4	0	0	0.49	0.67	1.25	1.67	1.89	0.82	2.13	1.7	0.98	1.6	0.33	0.26
Contig5877.0.g101	, Contig5877.0.g101, Contig5877, Contig5877.0:265-1416, 7801, Protein kinase domain, ATP binding, protein phosphorylation, protein kinase activity, Protein kinase domain, Protein tyrosine kinase	4	-0.03	0.03	0.75	1.2	0.96	1.67	1.41	1.4	2.53	2.46	1.35	1.29	0.07	0.36
Contig375.1.g50	, Contig375.1.g50, Contig375, Contig375.1:188-1445, 14147, Spectrin repeat, protein binding, Spectrin repeat	4	-0.035	0.035	0.295	2.255	1.235	2.265	1.815	0.735	2.705	2.045	1.055	1.735	0.025	0.755
Contig17023.0.g1	, Contig17023.0.g1, Contig17023, Contig17023.0:143-3203, 8439, hypothetical protein, ,	4	0.155	-0.155	0.375	1.415	1.895	1.685	0.435	0.295	1.755	2.835	0.405	0.815	0.235	0.065
Contig13519.0.g91	ZGRF1, Contig13519.0.g91, Contig13519, Contig13519.0:144-4420, 24555, AAA domain, , AAA domain, Protein of unknown function (DUF2439), Viral (Superfamily 1) RNA helicase, Family description, Part of AAA domain, AAA ATPase domain	4	0.04	-0.04	1.15	1.82	3.11	1.52	1.72	0.9	3.14	4.33	1.47	2.29	0.31	0.13
Contig783.1.g67	MSH6c, Contig783.1.g67, Contig783, Contig783.1:205-4928, 14714, MutS domain V, mismatch repair, mismatched DNA binding, ATP binding, integral component of membrane, methanogenesis, tetrahydromethanopterin S-methyltransferase activity, MutS domain V, MutS domain III, MutS domain I, MutS family domain IV, MutS domain II, Tetrahydromethanopterin S-methyltransferase, subunit G, AAA ATPase domain	4	-0.04	0.04	0.47	1.96	3.36	1.78	1.19	0.87	4.17	4.63	2.02	2.73	-0.07	0.11
Contig8643.0.g10	MLH1, Contig8643.0.g10, Contig8643, Contig8643.0:172-2527, 10211, DNA mismatch repair protein, C-terminal domain, mismatch repair, mismatched DNA binding, ATP binding, DNA mismatch repair protein, C-terminal domain, Histidine kinase-, DNA gyrase B-, and HSP90-like ATPase	4	-0.33	0.33	0.8	2.33	2.14	2.41	1.6	1.21	3.09	4.59	2.15	2.09	1.2	0.57
Contig9173.0.0.g8	, Contig9173.0.0.g8, Contig9173, Contig9173.0.0:140-3010, 7926, hypothetical protein, ,	4	0	0	0.76	1.82	1.65	1.41	1.03	0.84	2.39	2.97	1.31	1.76	0.1	0.45
Contig17942.0.g99	, Contig17942.0.g99, Contig17942, Contig17942.0:6520-6673, 414, hypothetical protein, ,	4	0	0	0	0	0	0	0	4.88	5.26	7.98	5.9	4.63	0	0
Contig14165.0.g66	JADE1a, Contig14165.0.g66, Contig14165, Contig14165.0:118-3235, 607, PHD-zinc-finger like domain, protein binding, peptidase activity, PHD-zinc-finger like domain, PHD-like zinc-binding domain, PHD-finger, Archaeal Peptidase A24 C-terminus Type II	4	-0.03	0.03	0.04	0.58	0.06	0.78	-0.01	0.63	2.54	3.19	3.16	3.44	-0.03	-0.03
Contig1696.0.1.g84	SNF3b, Contig1696.0.1.g84, Contig1696, Contig1696.0.1:40-7494, 10824, SNF2 family N-terminal domain, ATP binding, DNA binding, SNF2 family N-terminal domain	4	0	0	0	0.62	0.01	0.73	0.02	0.51	2.39	3.42	2.45	3.13	0	0.01
Contig11029.0.1.g31	SNF3a, Contig11029.0.1.g31, Contig11029, Contig11029.0.1:866-8276, 12065, SNF2 family N-terminal domain, ATP binding, DNA binding, SNF2 family N-terminal domain	4	0	0	0.02	1.02	0	1.04	0.01	0.76	2.37	3.74	2.12	3.19	0	0
Contig13029.0.g41	MUTL1, Contig13029.0.g41, Contig13029, Contig13029.0:86-2936, 1457, MutL C terminal dimerisation domain, mismatch repair, mismatched DNA binding, ATP binding, MutL C terminal dimerisation domain, DNA mismatch repair protein, C-terminal domain, Histidine kinase-, DNA gyrase B-, and HSP90-like ATPase	4	0	0	0	1.01	0.04	1.19	0.03	0.95	2.87	4.5	2.73	2.99	0	0.04
Contig16703.0.g35	, Contig16703.0.g35, Contig16703, Contig16703.0:121-1615, 464, TATA element modulatory factor 1 DNA binding, , TATA element modulatory factor 1 DNA binding	4	0	0	0	0.82	0	0.7	0.08	0.6	2.18	2.88	2.35	1.87	0	0.11
Contig6801.0.g19	RIM13h, Contig6801.0.g19, Contig6801, Contig6801.0:600-1841, 22987, Calpain family cysteine protease, intracellular, proteolysis, calcium-dependent cysteine-type endopeptidase activity, Calpain family cysteine protease	4	0	0	0	0.39	0.3	0.59	0.13	0.44	1.49	2.54	1.8	1.55	0	0
Contig7410.0.g89	, Contig7410.0.g89, Contig7410, Contig7410.0:142-2656, 20864, Cdc14 phosphatase binding protein N-terminus, , Cdc14 phosphatase binding protein N-terminus	4	-0.075	0.075	-0.075	0.355	0.645	0.485	0.015	0.395	1.185	2.705	1.765	1.795	-0.075	-0.035
Contig18814.0.g95	, Contig18814.0.g95, Contig18814, Contig18814.0:142-1739, 24451, FAR1 DNA-binding domain, , FAR1 DNA-binding domain	4	0	0	0	0.99	0.42	1.11	0.25	0.71	2.49	2.41	2.62	2.93	0	0.14
Contig203.1.g86	ATH4, Contig203.1.g86, Contig203, Contig203.1:160-1414, 13905, AT hook motif, DNA binding, AT hook motif	4	-0.075	0.075	-0.075	0.935	1.065	1.535	0.475	0.495	2.535	3.475	3.465	3.235	-0.075	-0.075
Contig9932.0.g39	, Contig9932.0.g39, Contig9932, Contig9932.0:161-1506, 2996, hypothetical protein, ,	4	-0.51	0.51	-0.06	1.31	-0.19	0.81	-0.08	0.72	2.12	3.05	2.82	2.08	-0.28	-0.17
Contig9091.0.g11	GAR1c, Contig9091.0.g11, Contig9091, Contig9091.0:184-1267, 3517, Gar1/Naf1 RNA binding region, ribosome biogenesis, snRNA pseudouridine synthesis, snoRNA binding, Gar1/Naf1 RNA binding region	4	0	0	0	0	0	0	0	0.09	2.72	2.66	1.87	1.9	0	0
Contig261.0.g68	MULE7, Contig261.0.g68, Contig261, Contig261.0:144-3612, 6546, MULE transposase domain, zinc ion binding, MULE transposase domain, SWIM zinc finger, Virulence promoting factor	4	0.005	-0.005	-0.735	-0.045	-0.745	0.555	-0.565	0.185	2.085	3.075	2.485	3.325	-0.645	-0.635
Contig13190.0.g25	, Contig13190.0.g25, Contig13190, Contig13190.0:224-1306, 23926, hypothetical protein, ,	4	-0.19	0.19	-0.57	1.72	-0.56	1.6	-0.48	-0.62	3.8	2.73	0.79	2.39	-1.04	-1.04
Contig16074.0.g107	DNA2b, Contig16074.0.g107, Contig16074, Contig16074.0:103-3840, 20980, DNA replication factor Dna2, DNA replication, ATP binding, ATP-dependent DNA helicase activity, DNA binding, DNA replication factor Dna2, AAA domain, PD-(D/E)XK nuclease superfamily	4	-0.275	0.275	-0.985	1.105	0.145	1.055	-0.265	-0.385	3.735	3.165	-0.035	2.715	-1.255	-1.015
Contig17769.0.g102	NTO1a, Contig17769.0.g102, Contig17769, Contig17769.0:143-3569, 20424, PHD-zinc-finger like domain, protein binding, intracellular signal transduction, PHD-zinc-finger like domain, PHD-like zinc-binding domain, PHD-finger, Phorbol esters/diacylglycerol binding domain (C1 domain)	4	-0.195	0.195	-0.655	1.215	0.075	0.685	-0.025	0.055	2.675	2.205	0.475	1.925	-0.155	-0.665
Contig19157.0.g84	, Contig19157.0.g84, Contig19157, Contig19157.0:66-639, 7453, Protein of unknown function (DUF2971), , Protein of unknown function (DUF2971), FAR1 DNA-binding domain	4	-0.585	0.585	-0.585	0.865	0.975	0.955	-0.145	-0.585	3.675	2.355	0.455	1.885	-0.585	-0.375
Contig5645.0.g74	, Contig5645.0.g74, Contig5645, Contig5645.0:155-1687, 2034, hypothetical protein, ,	4	0.19	-0.19	0.22	1.19	0.55	0.82	-0.55	-0.39	3.01	2.38	0.23	1.55	-0.32	-1.08
Contig14050.0.g12	, Contig14050.0.g12, Contig14050, Contig14050.0:236-2918, 11275, hypothetical protein, ,	4	0.075	-0.075	-0.075	0.555	-0.075	0.345	-0.075	-0.015	2.115	1.625	0.035	1.185	-0.075	-0.075
Contig17355.0.g66	, Contig17355.0.g66, Contig17355, Contig17355.0:20-1502, 18257, hypothetical protein, ,	4	0	0	0	0.5	0	0.64	0	0.06	2.29	1.79	0	1.53	0	0
Contig1149.0.g2	, Contig1149.0.g2, Contig1149, Contig1149.0:140-1741, 317, hypothetical protein, ,	4	0	0	0	0.18	0.17	0.24	0.09	0.12	2.1	1.47	0	1.02	0	0
Contig20494.0.g18	, Contig20494.0.g18, Contig20494, Contig20494.0:107-1744, 9316, hypothetical protein, ,	4	0	0	0.19	0.19	0.17	0	0	0	2.05	1.7	0	0.75	0	0
Contig7036.0.0.g59	ZNF1ah, Contig7036.0.0.g59, Contig7036, Contig7036.0.0:343-2695, 12845, Zinc-finger double domain, intracellular, zinc ion binding, nucleus, DNA repair, Zinc-finger double domain, C2H2-type zinc finger, Zinc finger, C2H2 type, TFIIH C1-like domain, Zinc-finger double-stranded RNA-binding, Zinc-finger of C2H2 type	4	-0.125	0.125	-0.315	0.365	0.105	0.385	0.245	-0.195	3.705	2.925	0.715	2.075	-0.235	-0.585
Contig16157.0.g84	, Contig16157.0.g84, Contig16157, Contig16157.0:198-1720, 15997, hypothetical protein, ,	4	0	0	0.26	0.7	0.78	0.83	0.68	0.06	3.37	2.39	0.56	1.68	0	0.19
Contig7332.0.g22	, Contig7332.0.g22, Contig7332, Contig7332.0:233-1038, 1763, Arabinofuranosyltransferase A C terminal, integral component of membrane, plasma membrane, cell wall macromolecule biosynthetic process, transferase activity, transferring glycosyl groups, Arabinofuranosyltransferase A C terminal	4	0	0	0.11	0.53	0.8	0.29	1.18	0.15	3.11	2.39	0.8	1.4	0	0
Contig6768.0.g76	, Contig6768.0.g76, Contig6768, Contig6768.0:264-893, 12014, Endoplasmic Reticulum Oxidoreductin 1 (ERO1), endoplasmic reticulum membrane, oxidation-reduction process, protein thiol-disulfide exchange, flavin adenine dinucleotide binding, oxidoreductase activity, acting on a sulfur group of donors, disulfide as acceptor, phosphatase activity, Endoplasmic Reticulum Oxidoreductin 1 (ERO1), Mu-like …	4	0	0	0.16	1.22	1.54	0.42	0.92	0	3.45	2.71	0	2.54	0	0
Contig17564.0.g86	DGB3, Contig17564.0.g86, Contig17564, Contig17564.0:6729-7944, 17101, Histidine kinase-, DNA gyrase B-, and HSP90-like ATPase, mismatch repair, mismatched DNA binding, ATP binding, Histidine kinase-, DNA gyrase B-, and HSP90-like ATPase, DNA mismatch repair protein, C-terminal domain, YABBY protein	4	0	0	0.27	0.14	0.96	0	0.38	0	1.91	2.82	0	1.4	0	0
Contig9812.0.g19	SAE3a, Contig9812.0.g19, Contig9812, Contig9812.0:134-1897, 10759, Swi5, intracellular, regulation of transcription, DNA-templated, sequence-specific DNA binding transcription factor activity, Swi5, DeoR-like helix-turn-helix domain, Protein of unknown function (DUF1443)	4	0.02	-0.02	0.37	0.5	0.87	1.04	0.13	0.23	2.46	3.17	0.08	1.78	-0.31	-0.23
Contig18025.0.g12	SUMO1b, Contig18025.0.g12, Contig18025, Contig18025.0:1982-2315, 9861, Ubiquitin-2 like Rad60 SUMO-like, protein binding, Ubiquitin-2 like Rad60 SUMO-like, Ubiquitin family	4	0	0	1.14	7.94	0	8.32	0.75	4.79	9.3	8.33	5.69	7.96	1.24	1.99
Contig20498.0.g24	, Contig20498.0.g24, Contig20498, Contig20498.0:94-769, 9322, Domain of unknown function (DUF1910), , Domain of unknown function (DUF1910), IncA protein	4	0	0	0.33	1.38	0	1.81	0.36	1.57	2.33	2.06	1.17	1.17	0	0.17
Contig12297.0.g10	H3.5, Contig12297.0.g10, Contig12297, Contig12297.0:282-944, 7042, Core histone H2A/H2B/H3/H4, DNA binding, intracellular, sequence-specific DNA binding, DNA-templated transcription, initiation, Core histone H2A/H2B/H3/H4, Histone-like transcription factor (CBF/NF-Y) and archaeal histone, Transcription initiation factor IID, 31kD subunit	4	0.71	-0.71	-0.48	7.31	-1.29	8.07	-0.73	5.87	8.78	9.11	8.69	8.76	-0.91	-0.87
Contig20005.0.g63	PCNA1c, Contig20005.0.g63, Contig20005, Contig20005.0:1299-2144, 9129, Proliferating cell nuclear antigen, N-terminal domain, PCNA complex, regulation of DNA replication, DNA polymerase processivity factor activity, DNA binding, nucleus, DNA repair, exodeoxyribonuclease III activity, damaged DNA binding, Proliferating cell nuclear antigen, N-terminal domain, Proliferating cell nuclear antigen, C-…	4	0	0	0.1	4.3	0.13	5.35	0	3.35	5.15	7.55	3.94	4.4	0	0.14
Contig4114.0.g36	, Contig4114.0.g36, Contig4114, Contig4114.0:53-743, 21679, HWE histidine kinase, protein histidine kinase activity, extracellular region, lipoprotein metabolic process, lipid transport, lipid binding, eukaryotic translation initiation factor 2 complex, translation initiation factor activity, RNA binding, cytoskeleton, HWE histidine kinase, Apolipoprotein A1/A4/E domain, Eukaryotic translation in…	4	-0.155	0.155	-0.155	2.195	-0.155	2.515	-0.155	1.955	2.185	4.035	3.025	3.105	-0.155	0.005
Contig6813.0.g71	, Contig6813.0.g71, Contig6813, Contig6813.0:76-277, 20097, Protein of unknown function (DUF4240), , Protein of unknown function (DUF4240)	4	0	0	0	1.71	0	5.67	0	5.26	7.02	7.77	5.78	6.51	0	0
Contig17805.0.g2	RAD50, Contig17805.0.g2, Contig17805, Contig17805.0:177-4411, 4724, AAA domain, , AAA domain, Putative exonuclease SbcCD, C subunit, AAA ATPase domain, P-loop containing region of AAA domain	4	-0.395	0.395	0.095	0.985	1.705	0.955	1.315	0.375	2.915	3.245	2.105	2.265	-0.245	-0.285
Contig18867.0.g81	, Contig18867.0.g81, Contig18867, Contig18867.0:227-734, 20743, Protein of unknown function (DUF1007), , Protein of unknown function (DUF1007)	4	0	0	0	0.65	0.93	1.55	0.2	0.98	3.63	2.92	2.29	2.24	0	0
Contig17050.0.g87	, Contig17050.0.g87, Contig17050, Contig17050.0:172-1400, 5557, C2H2-type zinc finger, , C2H2-type zinc finger, Zinc-binding	4	0	0	0.51	2.84	2.48	3.17	1.36	2.75	5.91	5.94	5.28	5.26	0	0.09
Contig17107.0.g2	EXO1d, Contig17107.0.g2, Contig17107, Contig17107.0:149-2150, 9619, XPG I-region, DNA repair, nuclease activity, oxidation-reduction process, thiol oxidase activity, catalytic activity, DNA binding, XPG I-region, XPG N-terminal domain, Erv1 / Alr family, Tetratricopeptide repeat, 5'-3' exonuclease, C-terminal SAM fold	4	0	0	0.06	2.35	2.22	2.27	1.29	1.16	4.62	4.33	3.66	3.9	0	0.05
Contig4709.0.g36	, Contig4709.0.g36, Contig4709, Contig4709.0:174-1802, 5506, hypothetical protein, ,	4	0.075	-0.075	-0.075	1.795	1.505	2.595	0.975	0.995	4.925	4.315	3.575	4.145	-0.075	-0.005
Contig1958.0.g12	, Contig1958.0.g12, Contig1958, Contig1958.0:97-1663, 8026, hypothetical protein, ,	4	0	0	0.05	1.45	1.04	0.89	0.57	0.49	2.68	2.25	1.35	1.7	0	0
Contig20532.0.g99	MMS4, Contig20532.0.g99, Contig20532, Contig20532.0:137-1138, 15155, PP-loop family, DNA metabolic process, nuclease activity, DNA binding, PP-loop family, ERCC4 domain	4	0.47	-0.47	0.96	2.35	1.83	2.56	1.37	0.99	3.78	3.54	2.23	2.83	0.54	0.01
Contig18999.0.g66	SUB2b, Contig18999.0.g66, Contig18999, Contig18999.0:124-1534, 24092, DEAD/DEAH box helicase, ATP-dependent helicase activity, helicase activity, nucleic acid binding, DNA binding, hydrolase activity, ATP binding, DEAD/DEAH box helicase, Helicase conserved C-terminal domain, Type III restriction enzyme, res subunit, UvrD/REP helicase N-terminal domain	4	0.09	-0.09	0.27	4.26	2.42	4.82	1.92	2.23	7.3	7.22	4.73	4.77	0.93	-0.01
Contig2725.0.g78	, Contig2725.0.g78, Contig2725, Contig2725.0:26-2004, 78, L71 family, , L71 family, zinc-binding in reverse transcriptase, Protein of unknown function (DUF1409)	4	0	0	0.95	3.18	1.74	3.51	2.06	1.53	5.66	5.3	2.97	4.06	0.71	0.56
Contig987.1.g60	, Contig987.1.g60, Contig987, Contig987.1:7323-9303, 14994, Replication factor-A C terminal domain, nucleic acid binding, Replication factor-A C terminal domain, OB-fold nucleic acid binding domain, Domain of unknown function DUF223	4	0.205	-0.205	0.475	1.485	1.225	1.685	1.935	1.365	2.895	3.425	2.385	2.835	0.895	0.135
Contig18136.0.g67	SSRP1b, Contig18136.0.g67, Contig18136, Contig18136.0:127-1913, 11548, Structure-specific recognition protein (SSRP1), , Structure-specific recognition protein (SSRP1), Histone chaperone Rttp106-like	4	-0.495	0.495	-0.405	1.625	0.485	1.785	0.425	0.455	3.235	2.425	0.255	1.985	-0.195	-0.325
Contig15575.0.g13	, Contig15575.0.g13, Contig15575, Contig15575.0:1906-2521, 17354, hypothetical protein, ,	4	0	0	0	1.5	0.21	1.42	0.59	0.22	3.76	2.68	0	2.5	0	0.73
Contig11243.0.g61	, Contig11243.0.g61, Contig11243, Contig11243.0:162-2012, 15117, hypothetical protein, ,	4	0	0	0	2.07	1.72	2.85	0.11	0.19	5.38	4.63	0.57	3.27	0	0
Contig11035.0.g68	PHD21, Contig11035.0.g68, Contig11035, Contig11035.0:139-3224, 2806, PHD-zinc-finger like domain, protein binding, intracellular signal transduction, PHD-zinc-finger like domain, PHD-like zinc-binding domain, PHD-finger, Phorbol esters/diacylglycerol binding domain (C1 domain)	4	0	0	0	1.25	0.37	1.66	0.04	0.23	3.54	2.6	0.27	1.97	0	0
Contig1423.0.g93	PHD22, Contig1423.0.g93, Contig1423, Contig1423.0:139-3122, 20415, PHD-zinc-finger like domain, protein binding, intracellular signal transduction, PHD-zinc-finger like domain, PHD-like zinc-binding domain, PHD-finger, Phorbol esters/diacylglycerol binding domain (C1 domain)	4	0	0	0.02	1.08	0.31	1.29	0	0.17	3.18	2.42	0.58	1.79	0	0
Contig775.0.g81	, Contig775.0.g81, Contig775, Contig775.0:261-2190, 8954, hypothetical protein, ,	4	0	0	0	1.4	0.23	2.02	0.27	0	3.55	2.72	0.38	1.99	0	0.06
Contig17931.0.g49	BDBP1, Contig17931.0.g49, Contig17931, Contig17931.0:1040-2293, 7527, Bacterial DNA-binding protein, DNA binding, Bacterial DNA-binding protein, GTP cyclohydrolase I	4	0	0	0.07	1.24	0.65	1.25	0.65	0.45	3.88	2.86	0.32	2.17	0	0
Contig2946.0.g27	TPR2, Contig2946.0.g27, Contig2946, Contig2946.0:66-801, 11189, TPR repeat, protein binding, transmission of virus, nucleus, DNA binding, TPR repeat, Tetratricopeptide repeat, Catalytic cysteine-containing C-terminus of GTPase, MnmE, Aphid transmission protein, Anaphase-promoting complex, cyclosome, subunit 3, KNOX2 domain, Uncharacterized conserved protein (DUF2203)	4	0	0	0	1.28	0.39	1.48	0.41	0.15	3.87	3.27	0	1.99	0	0
Contig15858.0.g53	DMC1, Contig15858.0.g53, Contig15858, Contig15858.0:136-1277, 7860, Rad51, ATP-dependent helicase activity, nucleic acid binding, hydrolase activity, DNA binding, cofactor biosynthetic process, adenosylcobinamide kinase activity, nucleotide binding, SOS response, DNA repair, ATP binding, single-stranded DNA binding, Rad51, KaiC, AAA domain, DEAD/DEAH box helicase, Archaeal ATPase, Uncharacterized…	4	0.105	-0.105	0.115	2.035	0.415	2.055	0.375	-0.125	3.485	2.845	0.775	2.065	0.315	0.195
Contig11717.0.g29	, Contig11717.0.g29, Contig11717, Contig11717.0:1606-2746, 21779, hypothetical protein, ,	4	0	0	0	2.5	0.82	2.42	0.25	0.08	4.16	3.05	0.27	2.38	0	0
Contig9848.0.g100	, Contig9848.0.g100, Contig9848, Contig9848.0:5100-6259, 100, Elongation factor 1 gamma, conserved domain, eukaryotic translation elongation factor 1 complex, translational elongation, translation elongation factor activity, Elongation factor 1 gamma, conserved domain	4	0	0	0	2.58	0.73	2.33	0.42	0.45	4.86	3.76	0.71	2.84	0	0
Contig3036.0.g45	, Contig3036.0.g45, Contig3036, Contig3036.0:302-861, 18560, Ethanolamine utilisation - propanediol utilisation, cellular biogenic amine metabolic process, ATP binding, Ethanolamine utilisation - propanediol utilisation, Protein of unknown function (DUF4089), Poxvirus A3L Protein	4	0	0	0	2.14	0	2.41	0	0	3.72	3.06	0	2.16	0	0
Contig12781.0.g50	, Contig12781.0.g50, Contig12781, Contig12781.0:854-1888, 24296, hypothetical protein, ,	4	0	0	0	1.3	0.15	0.75	0.23	0.15	2.03	1.2	0	0.97	0	0
Contig542.0.g62	, Contig542.0.g62, Contig542, Contig542.0:169-2445, 2800, Ring finger domain, anaphase-promoting complex, ubiquitin-protein transferase activity, Ring finger domain, RING-H2 zinc finger, Zinc finger, C3HC4 type (RING finger), Anaphase-promoting complex subunit 11 RING-H2 finger, Nitrogen fixation protein of unknown function, FANCL C-terminal domain, Prokaryotic RING finger family 1, Zinc-finger o…	4	0	0	0.16	0.96	0	1.47	0.2	0.25	2.49	1.42	0.41	1.38	0	0.05
Contig7119.0.g2	, Contig7119.0.g2, Contig7119, Contig7119.0:489-1556, 17456, hypothetical protein, ,	4	0	0	0	1.25	0.12	1.61	0.19	0.24	2.67	1.15	0	1.36	0	0
Contig12333.0.g2	, Contig12333.0.g2, Contig12333, Contig12333.0:195-1463, 1743, hypothetical protein, ,	4	0.82	-0.82	-0.68	4.65	-0.61	5.12	-0.42	1.19	6.79	6.09	2.51	5.77	-1.73	-1.73
Contig18635.0.g5	BMI1c, Contig18635.0.g5, Contig18635, Contig18635.0:132-2680, 21755, HMG (high mobility group) box, protein binding, HMG (high mobility group) box, Zinc finger, C3HC4 type (RING finger)	4	0.255	-0.255	-0.585	4.255	-0.465	4.735	-0.495	0.875	6.385	5.735	2.785	4.955	-0.635	-0.855
Contig5539.0.1.g69	, Contig5539.0.1.g69, Contig5539, Contig5539.0.1:80-971, 3356, hypothetical protein, ,	4	0.52	-0.52	0.22	3.73	0.32	3.52	0.43	0.64	5.82	4.94	2.07	4.11	-1.37	-1.7
Contig13592.0.g28	, Contig13592.0.g28, Contig13592, Contig13592.0:132-2574, 19946, hypothetical protein, ,	4	0	0	0.15	2.48	0.17	3.01	0.13	0.51	4.96	4.21	0.76	4.16	0	0.04
Contig1282.0.g41	, Contig1282.0.g41, Contig1282, Contig1282.0:119-5003, 5511, hypothetical protein, ,	4	0.165	-0.165	0.005	2.765	0.045	3.105	0.085	0.485	4.895	4.425	1.135	4.215	0.085	-0.115
Contig15857.0.1.g57	RPA1g, Contig15857.0.1.g57, Contig15857, Contig15857.0.1:103-2812, 7864, Replication factor-A protein 1, N-terminal domain, nucleus, DNA replication, DNA binding, nucleic acid binding, Replication factor-A protein 1, N-terminal domain, OB-fold nucleic acid binding domain	4	0.04	-0.04	-0.04	2.93	0.12	3.51	0.06	0.56	5.49	5.1	1.18	4.33	-0.04	-0.04
Contig11636.0.g72	, Contig11636.0.g72, Contig11636, Contig11636.0:1483-3631, 2575, hypothetical protein, ,	4	0	0	0	1.77	0.08	2.03	0.03	0.19	4.06	3.29	0.77	3.06	0	0
Contig414.1.g101	POL3b, Contig414.1.g101, Contig414, Contig414.1:103-4092, 14198, DNA polymerase family B, DNA binding, nucleotide binding, DNA replication, DNA-directed DNA polymerase activity, DNA polymerase family B, DNA polymerase family B, exonuclease domain, C4-type zinc-finger of DNA polymerase delta, RNase H superfamily	4	-0.08	0.08	-0.1	2.38	0.13	2.34	0.07	0.19	4.88	4.12	1.1	3.56	-0.13	0.13
Contig21977.0.g75	STK157, Contig21977.0.g75, Contig21977, Contig21977.0:382-5007, 8834, Protein kinase domain, ATP binding, protein phosphorylation, protein kinase activity, Protein kinase domain, Protein tyrosine kinase, MULE transposase domain, EF hand, EF-hand domain pair, EF-hand domain	4	-0.03	0.03	-0.01	2.56	0.22	2.86	-0.02	0.32	4.94	4.62	1.38	3.85	-0.08	-0.02
Contig243.0.g104	HEL1, Contig243.0.g104, Contig243, Contig243.0:66-3829, 9292, Helicase C-terminal domain, nucleobase-containing compound metabolic process, hydrolase activity, acting on acid anhydrides, in phosphorus-containing anhydrides, ATP-dependent DNA helicase activity, ATP-dependent helicase activity, nucleic acid binding, hydrolase activity, ATP binding, DNA binding, Helicase C-terminal domain, DEAD 2, D…	4	0.24	-0.24	-0.22	2.4	0.18	2.17	-0.04	0.4	4.19	3.57	1.13	3.47	-0.24	-0.14
Contig10304.0.0.g54	, Contig10304.0.0.g54, Contig10304, Contig10304.0.0:97-2813, 16729, hypothetical protein, ,	4	0	0	0.02	2.04	0.21	2.28	0.19	0.51	4.1	3.41	1.23	2.72	0	0.07
Contig11717.0.g28	, Contig11717.0.g28, Contig11717, Contig11717.0:177-1371, 21778, Leucine Rich repeats (2 copies), protein binding, Leucine Rich repeats (2 copies), Leucine Rich repeat, Leucine rich repeat, Leucine Rich Repeat	4	0	0	0.06	3.22	0.53	3.09	0.24	0.48	6	5.24	1.66	3.95	0	0
Contig16162.0.g58	HMG20, Contig16162.0.g58, Contig16162, Contig16162.0:2492-3641, 18778, HMG (high mobility group) box, protein binding, HMG (high mobility group) box, Domain of unknown function (DUF1898), Domain of unknown function (DUF1900)	4	0	0	0.12	2.78	0.61	2.74	0.07	0.38	4.81	3.79	1.52	3.07	0	0
Contig2838.0.g86	, Contig2838.0.g86, Contig2838, Contig2838.0:78-1370, 18919, hypothetical protein, ,	4	-0.15	0.15	-0.09	3.09	0.26	3.03	-0.09	0.27	5.51	4.44	1.6	4	-0.15	-0.15
Contig15040.0.g93	NTO1b, Contig15040.0.g93, Contig15040, Contig15040.0:151-3529, 24662, PHD-zinc-finger like domain, , PHD-zinc-finger like domain, PHD-like zinc-binding domain, PHD-finger	4	-0.18	0.18	-0.09	2.27	0.23	2.22	0.23	0.55	4.19	3.32	0.94	2.96	0.01	0.02
Contig9455.0.g18	, Contig9455.0.g18, Contig9455, Contig9455.0:131-1850, 23820, TPR repeat, Wnt signaling pathway, protein binding, TPR repeat, Protein of unknown function (DUF778), Tetratricopeptide repeat, APC cysteine-rich region, Predicted methyltransferase regulatory domain, MIT (microtubule interacting and transport) domain	4	0	0	0	2.58	0.24	2.71	0.08	0.45	5.06	3.79	0.83	3.54	0	0.11
Contig2295.0.g35	PHD33, Contig2295.0.g35, Contig2295, Contig2295.0:129-1239, 22541, PHD-finger, protein binding, intracellular, zinc ion binding, protein splicing, nucleus, PHD-finger, Zn-finger in Ran binding protein and others, Hom end-associated Hint, RED-like protein N-terminal region	4	0	0	0.18	3.31	0	3.9	0	0.17	5.46	4.77	1.06	4.21	0	0
Contig17948.0.g91	, Contig17948.0.g91, Contig17948, Contig17948.0:288-2319, 406, hypothetical protein, ,	4	-0.06	0.06	-0.17	2.26	0.02	2.84	-0.1	0.28	5.22	4.54	1.85	3.86	-0.26	-0.26
Contig1896.0.g55	, Contig1896.0.g55, Contig1896, Contig1896.0:2442-3492, 21698, hypothetical protein, ,	4	0	0	0	1.39	0.14	1.94	0	0	4.12	3.44	1.66	2.91	0	0
Contig15575.0.g12	PHD18, Contig15575.0.g12, Contig15575, Contig15575.0:107-1780, 17353, PHD-finger, protein binding, cellular metabolic process, catalytic activity, PHD-finger, Protein of unknown function, DUF594, Formiminotransferase-cyclodeaminase	4	0	0	0	1.27	0.11	1.5	0	0.57	3.19	2.44	0.65	2.1	0	0.06
Contig1555.0.g6	PHD17, Contig1555.0.g6, Contig1555, Contig1555.0:107-2520, 13108, PHD-finger, protein binding, cellular metabolic process, catalytic activity, PHD-finger, Formiminotransferase-cyclodeaminase	4	0	0	0	0.8	0.04	0.91	0.04	0.13	2.01	1.57	0.41	1.27	0	0
Contig16815.0.g100	, Contig16815.0.g100, Contig16815, Contig16815.0:119-1328, 8428, Protein of unknown function (DUF359), membrane, Protein of unknown function (DUF359), Menaquinone biosynthesis, Aspartyl beta-hydroxylase N-terminal region	4	0	0	0.06	1.79	0	1.95	0.06	0.48	4.46	3.38	0.98	2.62	0	0
Contig8060.0.g26	, Contig8060.0.g26, Contig8060, Contig8060.0:4-1275, 6955, hypothetical protein, ,	4	0	0	0	2.15	0.29	2.38	0.18	0.48	5	4.23	1.25	3.35	0	0
Contig18522.0.g12	ISXO2L4, Contig18522.0.g12, Contig18522, Contig18522.0:433-1933, 5043, ISXO2-like transposase domain, , ISXO2-like transposase domain, Influenza C non-structural protein (NS1)	4	0	0	0.09	2.19	0.17	2.58	0.05	0.56	5.27	4.2	1.71	3.5	0.16	0
Contig19058.0.g68	FRS3a, Contig19058.0.g68, Contig19058, Contig19058.0:107-3392, 5431, MULE transposase domain, transposition, DNA-mediated, transposase activity, DNA binding, zinc ion binding, MULE transposase domain, Transposase, Mutator family, SWIM zinc finger, Phage integrase, N-terminal SAM-like domain	4	0	0	0.08	2.34	0.13	2.86	0.12	0.68	5.75	5.48	1.84	4.09	0	0
Contig10977.0.g34	, Contig10977.0.g34, Contig10977, Contig10977.0:157-2158, 6512, hypothetical protein, ,	4	0	0	0.03	2.04	0.24	2.8	0.03	0.42	5.78	5.05	1.56	3.8	0	0
Contig8418.0.g37	, Contig8418.0.g37, Contig8418, Contig8418.0:157-2160, 22895, hypothetical protein, ,	4	0	0	0.1	2.5	0.18	2.89	0	0.41	6.06	5.28	1.92	3.97	0	0.05
Contig14905.0.g13	MARCAL1c, Contig14905.0.g13, Contig14905, Contig14905.0:556-3980, 21215, SNF2 family N-terminal domain, DNA binding, nucleus, chromatin modification, hydrolase activity, acting on acid anhydrides, in phosphorus-containing anhydrides, helicase activity, ATP-dependent helicase activity, ATP binding, nucleic acid binding, SNF2 family N-terminal domain, Helicase conserved C-terminal domain, HepA-rela…	4	0	0	0	1.41	0.32	1.67	0.08	0.23	4.39	3.86	1.08	3.47	0	0
Contig13920.0.g31	REV1b, Contig13920.0.g31, Contig13920, Contig13920.0:120-3759, 18864, impB/mucB/samB family, DNA repair, DNA-directed DNA polymerase activity, damaged DNA binding, impB/mucB/samB family, impB/mucB/samB family C-terminal, IMS family HHH motif	4	0.105	-0.105	-0.105	1.785	0.125	2.235	0.005	0.205	4.705	4.105	1.135	3.675	-0.105	-0.105
Contig8717.0.g44	MARCAL1e, Contig8717.0.g44, Contig8717, Contig8717.0:82-4569, 22342, SNF2 family N-terminal domain, DNA binding, ATP binding, helicase activity, nucleic acid binding, SNF2 family N-terminal domain, Helicase conserved C-terminal domain, AAA domain	4	0	0	0.04	2.29	0.53	2.32	0.26	0.34	5.19	4.5	1.23	4.05	0	0.02
Contig20019.0.g82	ISXO2L6, Contig20019.0.g82, Contig20019, Contig20019.0:97-1597, 24438, ISXO2-like transposase domain, , ISXO2-like transposase domain	4	0.135	-0.135	-0.165	2.065	0.495	2.375	-0.115	0.175	5.715	4.975	1.695	3.915	-0.095	-0.075
Contig12142.0.0.g74	, Contig12142.0.0.g74, Contig12142, Contig12142.0.0:170-1305, 4387, hypothetical protein, ,	4	0	0	0	1.53	0	1.58	0	0	3.63	2.58	1.26	2.14	0	0
Contig6309.0.g35	, Contig6309.0.g35, Contig6309, Contig6309.0:7-2569, 11413, hypothetical protein, ,	4	-0.155	0.155	-0.105	1.525	0.095	1.425	-0.155	0.205	3.395	2.445	0.895	2.175	-0.065	0.015
Contig18301.0.g5	, Contig18301.0.g5, Contig18301, Contig18301.0:410-2084, 7483, hypothetical protein, ,	4	-0.055	0.055	0.025	2.165	0.445	1.545	0.325	0.285	3.995	3.105	1.165	2.455	0.085	-0.055
Contig9271.0.0.g8	, Contig9271.0.0.g8, Contig9271, Contig9271.0.0:158-2280, 7272, Zinc-binding, , Zinc-binding	4	0	0	0	1.94	0.17	1.36	0.29	0.09	3.75	2.86	0.91	2.24	0	0
Contig11636.0.g71	, Contig11636.0.g71, Contig11636, Contig11636.0:133-1156, 2574, hypothetical protein, ,	4	0	0	0	1.41	0.34	1.21	0.28	0.35	3.42	2.57	0.56	2.55	0	0
Contig18486.0.g72	MEX1f, Contig18486.0.g72, Contig18486, Contig18486.0:183-1552, 16747, Zinc finger C-x8-C-x5-C-x3-H type (and similar), zinc ion binding, nucleic acid binding, RNA modification, 4 iron, 4 sulfur cluster binding, catalytic activity, Zinc finger C-x8-C-x5-C-x3-H type (and similar), Uncharacterized protein family UPF0004	4	0	0	0	1.45	0.38	1.72	0.11	0.69	3.8	3.12	0.62	2.63	0	0
Contig400.0.g115	ISXO2L10, Contig400.0.g115, Contig400, Contig400.0:21-1407, 7147, ISXO2-like transposase domain, , ISXO2-like transposase domain, Membrane protein of unknown function DUF63	4	0	0	0.23	1.92	0.36	2.37	0.33	0.61	4.89	4.1	0.73	3.38	0	0.14
Contig2082.0.g19	, Contig2082.0.g19, Contig2082, Contig2082.0:232-1034, 22108, Arabinofuranosyltransferase A C terminal, integral component of membrane, plasma membrane, cell wall macromolecule biosynthetic process, transferase activity, transferring glycosyl groups, Arabinofuranosyltransferase A C terminal	4	0	0	0	1.04	0.29	0.96	0.44	0.43	2.15	1.85	0.48	1.53	0	0
Contig14955.0.g19	, Contig14955.0.g19, Contig14955, Contig14955.0:311-1011, 17473, hypothetical protein, ,	4	0	0	0.14	2.35	1.14	2.75	1.13	0.77	6.33	5.59	1.28	4.53	0	0
Contig6353.0.g77	KELCH94, Contig6353.0.g77, Contig6353, Contig6353.0:2169-4365, 3701, Galactose oxidase, central domain, , Galactose oxidase, central domain, Kelch motif	4	0	0	0	1.29	0.73	1.72	0.53	0.5	4.04	3.44	1.12	3.07	0	0
Contig6396.0.g77	, Contig6396.0.g77, Contig6396, Contig6396.0:117-4438, 19235, hypothetical protein, ,	4	0	0	0.11	1.24	0.82	1.3	0.24	0.39	3.33	3.19	0.6	2.43	0	0.17
Contig14462.0.g77	, Contig14462.0.g77, Contig14462, Contig14462.0:241-2755, 24767, hypothetical protein, ,	4	-0.065	0.065	-0.015	2.055	1.185	2.385	0.605	0.655	5.385	4.975	2.755	3.295	-0.065	-0.065
Contig14229.0.g47	RRMX16, Contig14229.0.g47, Contig14229, Contig14229.0:161-1136, 10787, Zinc knuckle, zinc ion binding, nucleic acid binding, transferase activity, transferring phosphorus-containing groups, ATP binding, viral capsid assembly, exodeoxyribonuclease VII activity, Zinc knuckle, RNA recognition motif (a k a RRM, RBD, or RNP domain), RNA recognition motif (a k a RRM, RBD, or RNP domain), Kinase/pyropho…	4	0	0	0.08	2.96	1.3	3.24	1.03	1.12	6.3	6.09	3.59	4.11	0	0
Contig390.0.g93	ISXO2L9, Contig390.0.g93, Contig390, Contig390.0:107-1720, 17216, ISXO2-like transposase domain, spliceosomal complex, mRNA splicing, via spliceosome, ISXO2-like transposase domain, Cwf15/Cwc15 cell cycle control protein	4	0	0	0.04	2.48	1.2	3.44	0.88	0.86	5.94	5.43	3.32	4.16	0	0.12
Contig22659.0.g21	ODM2, Contig22659.0.g21, Contig22659, Contig22659.0:126-858, 19720, 6-O-methylguanine DNA methyltransferase, ribonuclease-like domain, DNA repair, methylated-DNA-[protein]-cysteine S-methyltransferase activity, extracellular region, 6-O-methylguanine DNA methyltransferase, ribonuclease-like domain, Rsbr N terminal, A-macroglobulin receptor	4	0	0	0	2.11	0.96	2.72	0.5	0.63	5.62	4.81	1.99	3.01	0.37	0
Contig4429.0.g102	, Contig4429.0.g102, Contig4429, Contig4429.0:519-1650, 17117, hypothetical protein, ,	4	0	0	0.12	2.66	0.62	3.04	0.73	0.45	6.17	5.36	2.6	3.71	0	0.09
Contig14955.0.g20	, Contig14955.0.g20, Contig14955, Contig14955.0:1427-3185, 17474, Protein of unknown function (DUF1515), , Protein of unknown function (DUF1515)	4	0	0	0.11	4.54	1.61	4.49	1.03	2.03	7.5	6.9	3.05	5.85	0.47	0.2
Contig10642.0.g77	YTHDF3L, Contig10642.0.g77, Contig10642, Contig10642.0:73-2729, 6880, YT521-B-like domain, , YT521-B-like domain	4	0	0	0.17	4.31	1.49	4.85	1	1.91	7.56	7.11	3.94	5.34	0	0.11
Contig18629.0.g90	HMG11, Contig18629.0.g90, Contig18629, Contig18629.0:126-2094, 13192, HMG (high mobility group) box, protein binding, nucleus, regulation of transcription, DNA-templated, hydrolase activity, acting on acid anhydrides, in phosphorus-containing anhydrides, zinc ion binding, ATP binding, DNA binding, HMG (high mobility group) box, Domain of unknown function (DUF1898), YABBY protein, CHDNT (NUC034) d…	4	0.055	-0.055	0.015	3.895	1.265	4.085	0.725	1.515	6.215	5.725	3.375	5.085	-0.055	-0.005
Contig8508.0.g90	HMGB1i, Contig8508.0.g90, Contig8508, Contig8508.0:149-628, 7568, HMG (high mobility group) box, protein binding, extrachromosomal circular DNA, DNA recombination, DNA binding, mitochondrial proton-transporting ATP synthase complex, coupling factor F(o), ATP synthesis coupled proton transport, hydrogen ion transmembrane transporter activity, HMG (high mobility group) box, Domain of unknown functi…	4	0	0	0	4.19	2.51	4.6	1.14	2.1	7.56	6.84	4	5.66	0	0
Contig11700.0.g95	, Contig11700.0.g95, Contig11700, Contig11700.0:115-1353, 11576, hypothetical protein, ,	4	0.1	-0.1	0.29	4.1	1.63	4.61	0.63	1.16	7.95	7.26	3.57	5.76	-0.1	-0.01
Contig1985.0.g7	, Contig1985.0.g7, Contig1985, Contig1985.0:64-1618, 5263, Protein of unknown function (DUF972), , Protein of unknown function (DUF972)	4	0	0	0.16	2.95	0.99	3.32	0.51	1.05	5.43	5.06	2.25	3.64	0	0
Contig2549.0.g57	, Contig2549.0.g57, Contig2549, Contig2549.0:149-1498, 18356, hypothetical protein, ,	4	0	0	0.23	3.77	0.96	3.84	0.19	1.32	6.75	5.97	3.15	4.65	0	0
Contig2419.0.g102	ISXO2L7, Contig2419.0.g102, Contig2419, Contig2419.0:215-1631, 1518, ISXO2-like transposase domain, , ISXO2-like transposase domain, Protein of unknown function (DUF2408)	4	0.075	-0.075	0.065	3.485	0.635	3.655	0.775	1.185	6.235	5.415	2.755	4.235	-0.075	-0.075
Contig20230.0.g37	, Contig20230.0.g37, Contig20230, Contig20230.0:59-1364, 5293, Coiled-coil domain-containing protein 56, , Coiled-coil domain-containing protein 56, Domain of unknown function (DUF4198)	4	0	0	0	2.55	1.2	2.95	0.68	0.78	5.3	4.55	2.29	3.35	0	0.15
Contig19130.0.g71	ISXO2L5, Contig19130.0.g71, Contig19130, Contig19130.0:74-1586, 929, ISXO2-like transposase domain, , ISXO2-like transposase domain	4	0.07	-0.07	0.93	3.23	1.21	3.76	0.73	1.69	6.52	6.08	3.2	4.71	0.23	0.42
Contig16302.0.g4	RPA1h, Contig16302.0.g4, Contig16302, Contig16302.0:84-2286, 22747, Replication factor-A C terminal domain, nucleic acid binding, nucleus, DNA replication, DNA binding, Replication factor-A C terminal domain, OB-fold nucleic acid binding domain, Replication factor-A protein 1, N-terminal domain, Domain of unknown function DUF223, LamB/YcsF family	4	0.09	-0.09	0.05	3.1	1.42	2.86	0.84	0.55	5.58	4.68	1.65	4.01	-0.09	-0.05
Contig13026.0.0.g39	NTO1d, Contig13026.0.0.g39, Contig13026, Contig13026.0.0:136-4921, 1455, PHD-finger, protein binding, intracellular signal transduction, PHD-finger, Prokaryotic RING finger family 1, Phorbol esters/diacylglycerol binding domain (C1 domain)	4	0	0	0.1	2.62	0.55	3.33	0.41	0.75	5.7	4.92	1.5	4.45	0	0.04
Contig314.0.g49	, Contig314.0.g49, Contig314, Contig314.0:178-2842, 16296, hypothetical protein, ,	4	0.005	-0.005	-0.055	2.495	0.905	2.865	0.415	0.455	5.325	4.625	1.135	3.965	-0.075	-0.035
Contig13044.0.g21	, Contig13044.0.g21, Contig13044, Contig13044.0:178-2779, 19939, DBF zinc finger, zinc ion binding, nucleic acid binding, DBF zinc finger	4	0	0	0.14	2.71	1.26	3.09	0.78	1.08	6.07	5.32	1.75	4.31	0	0.04
Contig18038.0.g1	, Contig18038.0.g1, Contig18038, Contig18038.0:116-3611, 24357, Allexivirus 40kDa protein, , Allexivirus 40kDa protein, Low affinity iron permease	4	0.085	-0.085	-0.045	2.445	1.025	2.835	0.455	0.385	5.095	4.505	1.665	3.735	0.095	-0.055
Contig9571.0.g58	EDT3, Contig9571.0.g58, Contig9571, Contig9571.0:66-3204, 11123, DNA topoisomerase, chromosome, DNA topological change, DNA topoisomerase activity, DNA binding, DNA topoisomerase, Toprim domain, Topoisomerase DNA binding C4 zinc finger, Ftsk gamma domain	4	-0.03	0.03	0.03	2.29	1.25	2.94	0.4	0.42	5.63	4.97	1.72	4.12	-0.03	-0.03
Contig11552.0.g62	MULE6, Contig11552.0.g62, Contig11552, Contig11552.0:675-3576, 24418, MULE transposase domain, , MULE transposase domain	4	-0.06	0.06	0.07	3.65	1.73	4.14	1.39	1.37	7.46	6.67	3.18	5.83	0.1	-0.03
Contig9081.0.g111	HMG18, Contig9081.0.g111, Contig9081, Contig9081.0:88-3664, 18831, HMG (high mobility group) box, protein binding, HMG (high mobility group) box, Domain of unknown function (DUF1898), Initiation factor eIF2 gamma, C terminal	4	0.005	-0.005	-0.055	2.715	1.605	3.245	1.125	0.825	5.865	4.985	2.455	4.755	-0.055	-0.005
Contig20496.0.0.g16	, Contig20496.0.0.g16, Contig20496, Contig20496.0.0:113-2375, 9314, Protein of unknown function (DUF1618), , Protein of unknown function (DUF1618)	4	0	0	0.03	1.8	0.73	1.96	0.53	0.45	3.84	3.59	1.86	3.15	0	0
Contig3027.0.g26	CBP20b, Contig3027.0.g26, Contig3027, Contig3027.0:120-1746, 9756, RNA recognition motif. (a.k.a. RRM, RBD, or RNP domain), nucleic acid binding, RNA recognition motif (a k a RRM, RBD, or RNP domain), RNA recognition motif (a k a RRM, RBD, or RNP domain)	4	0	0	0	2	0.73	2.45	0.42	0.31	4.47	4	1.96	3.57	0	0
Contig246.0.g102	RTEL1e, Contig246.0.g102, Contig246, Contig246.0:146-4923, 12665, Helicase C-terminal domain, nucleobase-containing compound metabolic process, hydrolase activity, acting on acid anhydrides, in phosphorus-containing anhydrides, ATP-dependent DNA helicase activity, DNA binding, ATP-dependent helicase activity, nucleic acid binding, ATP binding, Helicase C-terminal domain, DEAD 2, DEAD/DEAH box hel…	4	0.025	-0.025	0.005	2.705	1.115	2.745	0.585	1.045	5.375	5.195	2.275	4.305	-0.025	0.035
Contig2726.0.0.g82	REV1e, Contig2726.0.0.g82, Contig2726, Contig2726.0.0:166-2653, 82, impB/mucB/samB family, DNA repair, DNA-directed DNA polymerase activity, damaged DNA binding, impB/mucB/samB family, impB/mucB/samB family C-terminal, IMS family HHH motif	4	0	0	0.21	2.23	0.95	2.52	0.23	0.49	5.33	4.92	2.07	3.76	0	0.04
Contig9455.0.g19	, Contig9455.0.g19, Contig9455, Contig9455.0:2076-4326, 23821, Tetratricopeptide repeat, protein binding, Tetratricopeptide repeat, TPR repeat	4	0	0	0.03	1.76	0.85	1.84	0.43	0.63	4.39	3.71	1.59	3.21	0	0
Contig14076.0.g1	, Contig14076.0.g1, Contig14076, Contig14076.0:180-867, 4623, Domain of unknown function (DUF702), , Domain of unknown function (DUF702)	4	0	0	0.67	3.48	0.43	3.1	0	0.88	5.74	5.25	2.82	4.03	0	0.57
Contig10236.0.g26	, Contig10236.0.g26, Contig10236, Contig10236.0:628-1705, 9875, Zinc finger, C3HC4 type (RING finger), anaphase-promoting complex, ubiquitin-protein transferase activity, zinc ion binding, RNA binding, Zinc finger, C3HC4 type (RING finger), Ring finger domain, Prokaryotic RING finger family 4, RING-H2 zinc finger, Protein of unknown function (DUF3781), Protein of unknown function (DUF719), Anapha…	4	0.195	-0.195	-0.195	2.365	0.055	2.465	-0.125	0.685	5.185	4.665	2.475	3.615	-0.195	-0.195
Contig1118.1.g103	, Contig1118.1.g103, Contig1118, Contig1118.1:1664-2819, 15269, hypothetical protein, ,	4	0.1	-0.1	-0.14	3.26	-0.1	3.72	-0.19	0.87	6.88	5.86	3.18	4.38	-0.26	-0.26
Contig12361.0.g62	, Contig12361.0.g62, Contig12361, Contig12361.0:104-3695, 22568, Endonuclease/Exonuclease/phosphatase family, , Endonuclease/Exonuclease/phosphatase family	4	-0.025	0.025	0.105	3.275	-0.005	3.825	0.025	1.385	6.555	6.135	3.205	4.955	-0.025	-0.005
Contig20170.0.g42	APEX1c, Contig20170.0.g42, Contig20170, Contig20170.0:1716-3700, 19200, Endonuclease/Exonuclease/phosphatase family, , Endonuclease/Exonuclease/phosphatase family	4	0.055	-0.055	0.115	3.625	0.125	3.995	0.085	1.255	6.775	6.005	2.725	4.665	0.065	-0.005
Contig72.0.g4	IWS1c, Contig72.0.g4, Contig72, Contig72.0:384-2088, 19595, TFIIS helical bundle-like domain, nucleus, transcription, DNA-templated, DNA binding, TFIIS helical bundle-like domain	4	0	0	0.08	3.33	0.15	3.61	0.27	1.03	5.97	5.72	2.69	4.45	0	0
Contig7407.0.g61	, Contig7407.0.g61, Contig7407, Contig7407.0:174-1407, 12095, DBF zinc finger, zinc ion binding, nucleic acid binding, DBF zinc finger, Radical SAM N-terminal, Protein of unknown function (DUF1223)	4	0.09	-0.09	0.12	4.22	0.06	4.2	-0.09	1.25	7.07	6.23	2.84	4.56	0.11	-0.09
Contig9421.0.g38	, Contig9421.0.g38, Contig9421, Contig9421.0:143-1823, 8476, hypothetical protein, ,	4	0	0	0	3.58	0.1	3.04	0.04	0.81	5.81	5.31	2.88	4.08	0	0
Contig17549.0.g47	TDRD3b, Contig17549.0.g47, Contig17549, Contig17549.0:1543-2500, 23437, Domain of unknown function (DUF1767), , Domain of unknown function (DUF1767)	4	0.225	-0.225	-0.075	2.935	-0.025	3.315	-0.145	0.385	5.465	4.635	2.065	3.685	0.035	-0.115
Contig7335.0.g18	, Contig7335.0.g18, Contig7335, Contig7335.0:195-2763, 1759, Leucine Rich repeat, protein binding, Leucine Rich repeat, Leucine Rich repeats (2 copies), Leucine rich repeat, Leucine Rich Repeat	4	0.25	-0.25	-0.25	2.98	-0.08	3.22	-0.17	0.48	5.49	4.77	1.76	3.67	-0.25	-0.25
Contig2274.0.g27	, Contig2274.0.g27, Contig2274, Contig2274.0:273-628, 16171, hypothetical protein, ,	4	0	0	0	2.07	0.53	3.19	0.45	1.05	5.15	4.21	2.07	4.14	0	0
Contig18799.0.g41	EXO1e, Contig18799.0.g41, Contig18799, Contig18799.0:432-3531, 9890, XPG I-region, DNA repair, nuclease activity, XPG I-region, XPG N-terminal domain, TPR repeat, Tetratricopeptide repeat	4	-0.08	0.08	-0.08	2.63	0.38	3	0.38	1.28	5.68	5.05	2.7	4.48	-0.01	-0.02
Contig8764.0.1.g20	BROMO2, Contig8764.0.1.g20, Contig8764, Contig8764.0.1:60-2040, 24710, Bromodomain, , Bromodomain	4	0.11	-0.11	-0.07	2.68	0.54	3.1	0.35	0.93	5.46	5.01	2.58	4.27	-0.11	-0.11
Contig5780.0.g96	RPB1b, Contig5780.0.g96, Contig5780, Contig5780.0:161-5822, 6460, RNA polymerase Rpb1, domain 5, transcription, DNA-templated, DNA-directed RNA polymerase activity, DNA binding, RNA polymerase Rpb1, domain 5, RNA polymerase Rpb1, domain 1, RNA polymerase Rpb1, domain 2, RNA polymerase Rpb1, domain 3, RNA polymerase Rpb1, domain 6, RNA polymerase Rpb1, domain 7, RNA polymerase Rpb1, domain 4	4	0	0	0.05	2.56	0.32	2.92	0.13	0.83	5.67	4.83	2.52	4.74	0	0.02
Contig8335.0.g40	MARCAL1b, Contig8335.0.g40, Contig8335, Contig8335.0:242-4018, 13040, SNF2 family N-terminal domain, DNA binding, ATP binding, helicase activity, nucleic acid binding, nucleus, gene silencing, SNF2 family N-terminal domain, Helicase conserved C-terminal domain, Sas10 C-terminal domain	4	0.085	-0.085	-0.175	2.725	0.405	2.935	0.355	1.115	5.665	5.105	2.035	4.245	-0.185	-0.235
Contig8045.0.g48	ZFD2b, Contig8045.0.g48, Contig8045, Contig8045.0:103-2286, 477, Nuclear RNA-splicing-associated protein, , Nuclear RNA-splicing-associated protein	4	0	0	0.23	2.4	0.4	2.89	0.25	0.77	5.1	4.51	1.75	3.71	0.3	0.21
Contig3360.0.g45	MOS11c, Contig3360.0.g45, Contig3360, Contig3360.0:376-934, 1786, XdhC Rossmann domain, histone-lysine N-methyltransferase activity, XdhC Rossmann domain, Invertebrate innate immunity transcript family, Histone methylation protein DOT1	4	0	0	0	2.89	0	2.93	0	1.58	6.09	5.43	2.82	3.5	0	0
Contig6309.0.g36	, Contig6309.0.g36, Contig6309, Contig6309.0:3793-5266, 11414, Domain of unknown function (DUF1873), membrane, transport, transporter activity, Domain of unknown function (DUF1873), Protein of unknown function (DUF2796), Natural resistance-associated macrophage protein	4	-0.12	0.12	-0.12	1.89	0.16	1.5	-0.02	0.65	3.9	3.16	1.61	2.42	-0.12	0.01
Contig15121.0.g9	CHD1b, Contig15121.0.g9, Contig15121, Contig15121.0:134-5620, 15065, SNF2 family N-terminal domain, DNA binding, ATP binding, helicase activity, nucleic acid binding, protein binding, SNF2 family N-terminal domain, Helicase conserved C-terminal domain, Chromo (CHRromatin Organisation MOdifier) domain, PHD-finger	4	0.055	-0.055	-0.055	2.115	0.185	1.695	0.015	0.295	3.905	3.865	1.245	3.745	-0.015	-0.055
Contig7958.0.1.g71	ULP1b, Contig7958.0.1.g71, Contig7958, Contig7958.0.1:270-3283, 22160, Ulp1 protease family, C-terminal catalytic domain, proteolysis, cysteine-type peptidase activity, Ulp1 protease family, C-terminal catalytic domain	4	0	0	0	1.73	0.25	0.98	0.14	0.28	2.99	2.76	1.36	2.94	0	0
Contig11653.0.g48	, Contig11653.0.g48, Contig11653, Contig11653.0:101-1064, 8179, Uncharacterized protein conserved in bacteria (DUF2330), , Uncharacterized protein conserved in bacteria (DUF2330)	4	0.21	-0.21	0.44	6.48	2.49	6.55	1.24	2.99	7.88	7.21	3.24	6.68	-0.15	0.14
Contig17480.0.g106	, Contig17480.0.g106, Contig17480, Contig17480.0:122-1118, 5022, hypothetical protein, ,	4	-0.39	0.39	0	7.09	2.88	7.44	1.93	3.19	8.79	7.97	3.8	7.42	-0.39	0.14
Contig13298.0.g98	ANP32e, Contig13298.0.g98, Contig13298, Contig13298.0:322-1591, 11811, Leucine Rich repeats (2 copies), protein binding, Leucine Rich repeats (2 copies), BUD22, Leucine rich repeat, Leucine Rich repeat, Vta1 like, Leucine Rich Repeat, Mid-1-related chloride channel (MCLC)	4	0	0	0.25	3.29	1.54	3.25	1.08	0.61	4.63	3.99	1.76	3.59	0	0.08
Contig8752.0.g1	, Contig8752.0.g1, Contig8752, Contig8752.0:128-2360, 2958, JAB1/Mov34/MPN/PAD-1 ubiquitin protease, protein binding, JAB1/Mov34/MPN/PAD-1 ubiquitin protease, Prokaryotic homologs of the JAB domain	4	0	0	0.03	3.46	1.27	2.95	0.66	0.68	4.94	4.3	2.06	3.88	0	0
Contig17170.0.g39	YSF4, Contig17170.0.g39, Contig17170, Contig17170.0:182-4907, 354, non-SMC mitotic condensation complex subunit 1, protein binding, non-SMC mitotic condensation complex subunit 1, non-SMC mitotic condensation complex subunit 1, N-term, HEAT repeats, HEAT repeat, HEAT-like repeat, HEAT repeat associated with sister chromatid cohesion	4	0	0	0.06	3.37	0.9	2.91	0.8	1.05	4.76	4.37	3	4.58	0	0.07
Contig6339.0.g105	RRM14c, Contig6339.0.g105, Contig6339, Contig6339.0:213-1001, 18938, RNA recognition motif. (a.k.a. RRM, RBD, or RNP domain), zinc ion binding, nucleic acid binding, RNA recognition motif (a k a RRM, RBD, or RNP domain), Zinc knuckle, RNA recognition motif (a k a RRM, RBD, or RNP domain)	4	-0.315	0.315	-0.185	5.535	2.465	6.145	1.155	3.335	8.245	8.015	5.395	6.515	0.135	-0.315
Contig17016.0.g67	ADDL1b, Contig17016.0.g67, Contig17016, Contig17016.0:69-1071, 18900, ATP dependent DNA ligase domain, DNA recombination, DNA repair, ATP binding, DNA ligase (ATP) activity, ATP dependent DNA ligase domain, HindIII restriction endonuclease, Replication protein C C-terminal region	4	0.21	-0.21	-0.07	4.22	0.91	4.05	0.14	0.37	5.81	4.76	1.68	4.22	0.44	-0.21
Contig10809.0.g76	ATHM2, Contig10809.0.g76, Contig10809, Contig10809.0:135-1506, 4798, AT hook motif, DNA binding, intracellular, zinc ion binding, AT hook motif, C2H2-type zinc finger, CpXC protein, Zinc-binding, Zinc finger, C2H2 type, C2H2 type zinc-finger (2 copies)	4	0	0	0.61	3.61	1.11	3.97	0.75	1.02	5.6	5.18	1.73	4.58	0	0.15
Contig1029.0.g93	, Contig1029.0.g93, Contig1029, Contig1029.0:164-2376, 1408, Zinc finger found in FPG and IleRS, catalytic activity, proteolysis, cysteine-type endopeptidase activity, Zinc finger found in FPG and IleRS, 3C cysteine protease (picornain 3C)	4	0	0	0.6	3.85	0.56	4.02	0.41	0.94	5.96	5.12	1.59	4.31	0	0
Contig387.1.g65	NFRKB1c, Contig387.1.g65, Contig387, Contig387.1:199-2212, 14162, hypothetical protein, ,	4	0	0	0.58	3.57	0.7	3.6	0.5	0.93	5.65	4.94	1.29	4.24	0.26	0
Contig13983.0.g85	, Contig13983.0.g85, Contig13983, Contig13983.0:109-1403, 20860, hypothetical protein, ,	4	-0.36	0.36	-0.06	4.15	1.12	4.63	0.23	0.93	6.73	6.09	2.09	5.56	-0.36	-0.28
Contig12349.0.g51	, Contig12349.0.g51, Contig12349, Contig12349.0:93-4085, 16195, Cortexillin I, coiled coil, catalytic activity, Cortexillin I, coiled coil, Zinc finger found in FPG and IleRS	4	0	0	0.05	2.91	0.73	3.49	0.33	0.76	5.6	4.71	1.73	3.94	0.12	0.02
Contig12963.0.1.g3	HMGB1h, Contig12963.0.1.g3, Contig12963, Contig12963.0.1:77-1362, 5900, HMG (high mobility group) box, protein binding, nucleus, regulation of transcription, DNA-templated, hydrolase activity, acting on acid anhydrides, in phosphorus-containing anhydrides, zinc ion binding, ATP binding, DNA binding, HMG (high mobility group) box, Domain of unknown function (DUF1898), Protein of unknown function (…	4	0	0	0.26	3.1	1	3.4	0.27	0.72	5.54	4.79	1.85	4.12	0	0.08
Contig13129.0.g89	ATHM3, Contig13129.0.g89, Contig13129, Contig13129.0:34-1783, 9498, AT hook motif, DNA binding, AT hook motif	4	0.06	-0.06	0.01	3.53	1.22	3.93	0.67	1.12	6.35	5.49	2.38	4.83	-0.06	-0.06
Contig9061.0.g16	, Contig9061.0.g16, Contig9061, Contig9061.0:251-2246, 11954, Replication factor-A C terminal domain, nucleic acid binding, Replication factor-A C terminal domain, OB-fold nucleic acid binding domain, Domain of unknown function DUF223	4	-0.065	0.065	-0.105	1.785	0.675	2.205	0.385	0.495	3.565	3.095	1.195	2.555	-0.025	-0.075
Contig16339.0.g84	ANP32f, Contig16339.0.g84, Contig16339, Contig16339.0:94-1312, 20002, Leucine Rich repeats (2 copies), small-subunit processome, rRNA processing, integral component of membrane, protein binding, DNA replication, DNA-directed DNA polymerase activity, DNA binding, nucleus, membrane, ion transport, Leucine Rich repeats (2 copies), Leucine rich repeat, Utp14 protein, Transmembrane protein, Leucine Ri…	4	0	0	0.06	2.4	0.52	2.36	0.43	0.41	3.42	3.01	1.11	2.54	0	0
Contig17302.0.g22	, Contig17302.0.g22, Contig17302, Contig17302.0:80-2149, 21002, hypothetical protein, ,	4	0	0	0.03	3	0.69	2.84	0.71	0.72	5.02	4.36	1.56	3.81	0.12	0.05
Contig3049.0.1.g78	, Contig3049.0.1.g78, Contig3049, Contig3049.0.1:39-956, 3255, hypothetical protein, ,	4	0	0	0	3.23	0.41	3.09	0.48	0.68	5.18	4.42	1.61	3.64	0	0
Contig13235.0.g101	, Contig13235.0.g101, Contig13235, Contig13235.0:138-1688, 9510, Progesterone receptor, nucleus, steroid hormone mediated signaling pathway, regulation of transcription, DNA-templated, steroid binding, steroid hormone receptor activity, DNA binding, Progesterone receptor	4	0	0	0	2.4	0.51	2.97	0.38	0.52	4.25	3.42	1.24	2.93	0	0
Contig18249.0.g47	POL31c, Contig18249.0.g47, Contig18249, Contig18249.0:157-1915, 10134, DNA polymerase alpha/epsilon subunit B, DNA replication, DNA-directed DNA polymerase activity, DNA binding, DNA polymerase alpha/epsilon subunit B	4	0	0	0.04	2.55	0.28	2.83	0.23	0.43	4.48	3.97	1.24	3.15	0	0.19
Contig4632.0.g56	, Contig4632.0.g56, Contig4632, Contig4632.0:128-1547, 7088, Leucine Rich repeat, protein binding, Leucine Rich repeat, Leucine Rich repeats (2 copies), Leucine Rich Repeat, Leucine rich repeat	4	0.075	-0.075	-0.025	2.955	0.375	3.375	0.335	0.375	5.215	4.275	1.555	3.615	-0.075	0.055
Contig12079.0.g56	ISXO2L1, Contig12079.0.g56, Contig12079, Contig12079.0:222-1734, 19214, ISXO2-like transposase domain, , ISXO2-like transposase domain	4	-0.23	0.23	-0.24	3.68	0.67	4.19	0.19	1.14	5.94	5.15	2.3	4.59	0.38	-0.25
Contig11078.0.g38	, Contig11078.0.g38, Contig11078, Contig11078.0:217-1147, 2667, hypothetical protein, ,	4	0	0	0.15	5.17	0.11	5.19	0	1.36	7.21	6.37	2.61	5.56	0	0.11
Contig20130.0.g104	, Contig20130.0.g104, Contig20130, Contig20130.0:59-1566, 7473, Family 4 glycosyl hydrolase, carbohydrate metabolic process, hydrolase activity, hydrolyzing O-glycosyl compounds, Family 4 glycosyl hydrolase	4	0	0	0.13	3.83	0.29	3.8	0.1	0.92	5.58	4.69	2.25	3.94	0	0
Contig17585.0.g103	ISXO2L2, Contig17585.0.g103, Contig17585, Contig17585.0:55-1714, 12991, ISXO2-like transposase domain, , ISXO2-like transposase domain, Restriction alleviation protein Lar	4	0.065	-0.065	0.155	4.285	0.135	4.625	-0.025	1.015	6.635	5.765	2.885	5.175	0.075	-0.065
Contig18104.0.g53	, Contig18104.0.g53, Contig18104, Contig18104.0:1477-2038, 21255, Protein of unknown function (DUF3629), , Protein of unknown function (DUF3629)	4	0	0	0	4.47	0	5.06	0	1.1	6.19	5.36	2.81	4.8	0	0
Contig1975.0.g17	HMG7, Contig1975.0.g17, Contig1975, Contig1975.0:132-1416, 1542, HMG (high mobility group) box, protein binding, regulation of transcription, DNA-templated, HMG (high mobility group) box, Domain of unknown function (DUF1898), PAS fold	4	0	0	0.11	3.55	0.55	3.54	0.17	0.6	5.43	4.42	2.09	3.96	0	0.08
Contig276.0.g87	OTIWI3, Contig276.0.g87, Contig276, Contig276.0:110-2511, 21505, Piwi domain, protein binding, Piwi domain, PAZ domain, Complex1 LYR-like	4	0	0	0.11	4.68	0.74	4.78	0.11	1.03	6.81	6.15	2.38	5.57	0.27	0.15
Contig19062.0.g75	REV1c, Contig19062.0.g75, Contig19062, Contig19062.0:49-2569, 8206, impB/mucB/samB family, DNA repair, DNA-directed DNA polymerase activity, damaged DNA binding, impB/mucB/samB family, impB/mucB/samB family C-terminal, IMS family HHH motif	4	0	0	0.07	2.7	0.07	3.15	0.11	0.8	4.42	4.44	1.6	3.75	0.09	0
Contig15718.0.g105	, Contig15718.0.g105, Contig15718, Contig15718.0:144-1143, 11586, C2H2-type zinc finger, intracellular, zinc ion binding, DNA binding, C2H2-type zinc finger, Zinc finger, C2H2 type, AT hook motif	4	-0.21	0.21	-0.11	4.52	-0.01	5.05	-0.15	1.39	7.48	6.74	3.47	5.9	-0.19	-0.34
Contig17611.0.g85	MIZ1, Contig17611.0.g85, Contig17611, Contig17611.0:186-2645, 10376, MIZ/SP-RING zinc finger, protein binding, COPII vesicle coat, ER to Golgi vesicle-mediated transport, intracellular protein transport, zinc ion binding, nucleic acid binding, MIZ/SP-RING zinc finger, Zinc-finger of the MIZ type in Nse subunit, PHD-finger, Sec23/Sec24 zinc finger, SAP domain, zinc-ribbon domain, Helix-turn-helix …	4	0	0	0	3.42	0.1	3.62	0.06	1.37	5	4.57	2.48	4.67	0	0
Contig6066.0.1.g20	, Contig6066.0.1.g20, Contig6066, Contig6066.0.1:182-2156, 21438, EXS family, integral component of membrane, EXS family	4	0.11	-0.11	0.27	4.56	0.35	4.95	0.07	1.95	7.54	6.91	3.25	6.24	-0.09	0.11
Contig11086.0.g6	RIP1, Contig11086.0.g6, Contig11086, Contig11086.0:71-968, 17675, Replication initiator protein A (RepA) N-terminus, zinc ion binding, DNA binding, Replication initiator protein A (RepA) N-terminus, Poly(ADP-ribose) polymerase and DNA-Ligase Zn-finger region, Protein of unknown function (DUF2869), Protein of unknown function (DUF2962), Domain of unknown function (DUF3362)	4	0	0	0.08	4.7	0.64	5.06	1.01	2.18	7.53	6.59	3.06	5.47	0	0.33
Contig1115.0.g10	, Contig1115.0.g10, Contig1115, Contig1115.0:29-1199, 3077, Zinc finger, C2H2 type, intracellular, zinc ion binding, Zinc finger, C2H2 type	4	0	0	0.31	3.89	0.97	4.51	0.55	1.6	6.65	5.87	2.79	5.22	0.23	0
Contig18676.0.g12	CDC45c, Contig18676.0.g12, Contig18676, Contig18676.0:89-1733, 10303, CDC45-like protein, DNA replication initiation, CDC45-like protein	4	0.18	-0.18	0.01	5.29	1.18	5.69	0.27	2	7.85	7.16	3.42	6.52	-0.18	0.04
Contig9084.0.g76	NTO1c, Contig9084.0.g76, Contig9084, Contig9084.0:139-2527, 23155, PHD-zinc-finger like domain, protein binding, intracellular signal transduction, PHD-zinc-finger like domain, PHD-like zinc-binding domain, PHD-finger, Phorbol esters/diacylglycerol binding domain (C1 domain), Prokaryotic RING finger family 1	4	0.125	-0.125	0.055	5.525	2.325	5.665	0.995	2.055	8.205	7.305	3.575	6.445	-0.195	-0.045
Contig9286.0.g108	, Contig9286.0.g108, Contig9286, Contig9286.0:103-1705, 16136, hypothetical protein, ,	4	-0.025	0.025	0.145	6.385	1.975	6.915	0.765	2.895	8.735	7.905	3.725	7.725	-0.285	0.045
Contig515.0.g92	, Contig515.0.g92, Contig515, Contig515.0:171-1197, 23588, hypothetical protein, ,	4	0	0	1.13	6.27	0.74	6.54	0.46	2.87	8.47	7.59	3.84	6.71	0	0.28
Contig19215.0.g12	KELCH92, Contig19215.0.g12, Contig19215, Contig19215.0:85-3001, 2969, Kelch motif, protein binding, Kelch motif, Galactose oxidase, central domain, YabP family	4	0.555	-0.555	-0.435	4.505	1.215	4.775	0.505	1.765	7.895	7.365	2.975	6.295	-0.925	-0.315
Contig7180.0.g76	, Contig7180.0.g76, Contig7180, Contig7180.0:105-695, 1160, hypothetical protein, ,	4	0.335	-0.335	-0.115	4.705	0.605	4.695	-0.335	1.755	7.305	6.155	1.755	5.345	-0.335	-0.335
Contig21845.0.g89	SPT16, Contig21845.0.g89, Contig21845, Contig21845.0:105-3557, 18809, FACT complex subunit (SPT16/CDC68), cellular process, FACT complex subunit (SPT16/CDC68), Metallopeptidase family M24, Histone chaperone Rttp106-like	4	0.03	-0.03	-0.01	2.88	0.82	2.69	0.61	0.66	3.47	3.64	1.19	3.48	0.04	0
Contig18145.0.g34	BRN1, Contig18145.0.g34, Contig18145, Contig18145.0:131-3524, 1230, Condensin complex subunit 2, , Condensin complex subunit 2	4	0.06	-0.06	0.19	3.59	1.38	3.37	0.1	0.75	4.85	4.22	1.09	4.3	-0.11	-0.03
Contig13283.0.g33	, Contig13283.0.g33, Contig13283, Contig13283.0:821-3554, 20581, hypothetical protein, ,	4	0	0	0.07	3.75	0.9	4	0.1	0.89	5.24	4.86	1.3	4.93	0	0
Contig4234.0.g78	SMC2b, Contig4234.0.g78, Contig4234, Contig4234.0:362-3700, 4800, RecF/RecN/SMC N terminal domain, chromosome, chromosome organization, ATP binding, protein binding, RecF/RecN/SMC N terminal domain, SMC proteins Flexible Hinge Domain, Reovirus sigma C capsid protein	4	0	0	0.06	2.8	0.51	2.56	0.17	0.75	3.79	3.58	0.76	3.69	0	0.11
Contig6727.0.g34	, Contig6727.0.g34, Contig6727, Contig6727.0:164-4524, 23530, hypothetical protein, ,	4	0.005	-0.005	0.035	2.275	0.435	2.055	0.105	0.505	3.015	2.655	0.695	2.865	-0.065	-0.065
Contig364.1.g33	, Contig364.1.g33, Contig364, Contig364.1:123-2490, 14130, hypothetical protein, ,	4	0.085	-0.085	-0.005	3.385	0.605	3.055	0.385	0.985	4.485	3.775	0.905	3.505	-0.085	-0.045
Contig761.0.g83	, Contig761.0.g83, Contig761, Contig761.0:75-1041, 24224, Cell envelope-related transcriptional attenuator domain, , Cell envelope-related transcriptional attenuator domain	4	0	0	0	4.31	1.37	4.21	0.16	1.4	6.08	5.25	1.48	4.64	0	0
Contig6951.0.g20	, Contig6951.0.g20, Contig6951, Contig6951.0:174-1719, 2402, hypothetical protein, ,	4	0	0	0.09	3.73	0.99	3.44	0.09	0.84	4.2	3.78	1.38	3.54	0	0
Contig7543.0.g23	, Contig7543.0.g23, Contig7543, Contig7543.0:183-2317, 16051, Ubiquinol-cytochrome C reductase complex 14kD subunit, mitochondrial electron transport, ubiquinol to cytochrome c, ubiquinol-cytochrome-c reductase activity, Ubiquinol-cytochrome C reductase complex 14kD subunit	4	0	0	0	2.56	0.37	2.78	0.21	0.63	4.09	3.75	0.42	3.21	0	0.1
Contig9824.0.g104	, Contig9824.0.g104, Contig9824, Contig9824.0:1271-2536, 7911, hypothetical protein, ,	4	0	0	0	2.62	0.66	2.95	0.3	0.92	4.36	3.56	0.33	3.07	0	0.11
Contig19998.0.0.g51	HMGB1g, Contig19998.0.0.g51, Contig19998, Contig19998.0.0:962-1598, 18884, HMG (high mobility group) box, protein binding, intracellular, nucleic acid binding, nucleus, regulation of transcription, DNA-templated, sequence-specific DNA binding transcription factor activity, HMG (high mobility group) box, Domain of unknown function (DUF1898), KRAB box, Myc amino-terminal region	4	-0.425	0.425	0.035	5.735	-0.425	6.215	0.515	3.055	8.135	7.705	4.295	6.795	0.355	-0.245
Contig17213.0.g7	HMG14, Contig17213.0.g7, Contig17213, Contig17213.0:103-2603, 8021, HMG (high mobility group) box, protein binding, HMG (high mobility group) box, Domain of unknown function (DUF1898), Lagovirus protein of unknown function (DUF840)	4	0.135	-0.135	-0.045	4.935	0.165	5.075	0.015	1.215	6.015	5.125	2.285	4.585	-0.135	-0.095
Contig21125.0.g67	HMT1c, Contig21125.0.g67, Contig21125, Contig21125.0:2881-4110, 2138, Methyltransferase domain, protein methylation, protein methyltransferase activity, cytoplasm, metabolic process, tRNA wobble uridine modification, tRNA (uracil) methyltransferase activity, transferase activity, lipid biosynthetic process, cellular protein modification process, protein-L-isoaspartate (D-aspartate) O-methyltransf…	4	0	0	0.06	4.18	0.3	4.04	0.13	1.01	5.13	4.24	1.41	3.94	0	0.09
Contig11874.0.g99	, Contig11874.0.g99, Contig11874, Contig11874.0:90-1833, 6798, hypothetical protein, ,	4	0	0	0.15	6.25	0.84	6.38	0.65	2.38	7.85	7.03	3.19	6.6	0.26	0
Contig18584.0.g108	BRD1c, Contig18584.0.g108, Contig18584, Contig18584.0:123-913, 9406, Bromodomain, protein binding, nucleotide-excision repair, hydrolase activity, hydrolyzing N-glycosyl compounds, zinc ion binding, DNA-(apurinic or apyrimidinic site) lyase activity, damaged DNA binding, Bromodomain, Formamidopyrimidine-DNA glycosylase H2TH domain, Domain of unknown function (DUF4375)	4	0.16	-0.16	-0.16	5.67	0.52	6.25	0.24	2.38	6.52	6.34	2.66	6.11	-0.16	0.12
Contig8793.0.g75	, Contig8793.0.g75, Contig8793, Contig8793.0:99-1119, 17302, DUF2407 C-terminal domain, intracellular, zinc ion binding, DUF2407 C-terminal domain, B-box zinc finger, Protein of unknown function (DUF1895), Protein of unknown function (DUF2408)	4	0.11	-0.11	0.03	5.97	0.63	6.12	0.35	2.33	7.01	6.66	2.36	6.44	-0.11	-0.01
Contig22103.0.g30	, Contig22103.0.g30, Contig22103, Contig22103.0:194-2159, 17045, hypothetical protein, ,	4	0.15	-0.15	0.12	3.88	0.17	3.97	0.28	1.27	5.26	4.76	1.93	4.65	-0.03	-0.06
Contig15678.0.g28	, Contig15678.0.g28, Contig15678, Contig15678.0:113-2813, 4650, hypothetical protein, ,	4	0.05	-0.05	-0.15	4.28	-0.02	4.28	-0.14	1.27	5.19	4.75	2.08	4.67	-0.17	-0.17
Contig9685.0.g64	HMG17, Contig9685.0.g64, Contig9685, Contig9685.0:129-1684, 12743, HMG (high mobility group) box, protein binding, nucleus, regulation of transcription, DNA-templated, hydrolase activity, acting on acid anhydrides, in phosphorus-containing anhydrides, zinc ion binding, ATP binding, DNA binding, HMG (high mobility group) box, Domain of unknown function (DUF1898), YABBY protein, CHDNT (NUC034) doma…	4	0.27	-0.27	-0.17	5.31	0.36	5.7	0.06	1.95	6.74	6.13	2.87	5.81	-0.27	-0.2
Contig5621.0.g90	ANP32c, Contig5621.0.g90, Contig5621, Contig5621.0:3959-4718, 8528, Leucine Rich repeats (2 copies), protein binding, DNA replication initiation, Leucine Rich repeats (2 copies), Leucine rich repeat, Leucine Rich repeat, Leucine Rich Repeat, Mpp10 protein, BUD22, Nop14-like family, CDC45-like protein, Protein of unknown function (DUF2457), SDA1, RNA polymerase I specific transcription initiation …	4	0.655	-0.655	-0.365	6.375	-0.175	6.805	-0.545	2.525	8.235	7.355	3.195	6.755	-0.655	-0.255
Contig3745.0.g52	H3.4, Contig3745.0.g52, Contig3745, Contig3745.0:143-554, 5193, Core histone H2A/H2B/H3/H4, DNA binding, intracellular, sequence-specific DNA binding, Core histone H2A/H2B/H3/H4, Histone-like transcription factor (CBF/NF-Y) and archaeal histone, Bromodomain associated	4	-0.55	0.55	-0.59	5.85	-0.62	6.19	-0.02	1.95	6.93	6.42	2.36	5.72	-0.15	0.06
Contig12143.0.g73	SKP1d, Contig12143.0.g73, Contig12143, Contig12143.0:2779-3262, 4386, Skp1 family, dimerisation domain, ubiquitin-dependent protein catabolic process, ribosome, intracellular, translation, structural constituent of ribosome, Skp1 family, dimerisation domain, Skp1 family, tetramerisation domain, Cyclin, N-terminal domain, Ribosomal protein L19, Protein of unknown function (DUF2680)	4	0.905	-0.905	0.105	7.965	-0.425	8.305	0.065	3.805	9.745	9.165	5.805	7.765	-0.245	-0.405
Contig9113.0.g47	H2B.3, Contig9113.0.g47, Contig9113, Contig9113.0:160-577, 1362, Core histone H2A/H2B/H3/H4, transcription factor TFIID complex, DNA-templated transcription, initiation, intracellular, sequence-specific DNA binding, transcription, DNA-templated, DNA-directed RNA polymerase activity, DNA binding, Core histone H2A/H2B/H3/H4, Transcription initiation factor TFIID subunit A, Histone-like transcriptio…	4	0.935	-0.935	-0.135	7.815	0.645	8.265	0.325	3.595	9.655	8.975	5.055	8.045	-1.565	-0.345
Contig9320.0.g50	H2A.5, Contig9320.0.g50, Contig9320, Contig9320.0:5097-5508, 15743, Core histone H2A/H2B/H3/H4, DNA binding, intracellular, sequence-specific DNA binding, Core histone H2A/H2B/H3/H4, Histone-like transcription factor (CBF/NF-Y) and archaeal histone	4	0.295	-0.295	-0.285	7.695	0.815	7.985	0.495	3.975	9.495	8.765	4.975	7.805	-0.945	-0.595
Contig7814.0.g66	, Contig7814.0.g66, Contig7814, Contig7814.0:46-693, 11228, hypothetical protein, ,	4	0	0	0	1.61	0	2.19	0.15	0.91	2.55	2.59	0.58	2.07	0	0
Contig17211.0.g9	, Contig17211.0.g9, Contig17211, Contig17211.0:224-1136, 8023, hypothetical protein, ,	4	-0.485	0.485	-0.055	4.155	0.525	4.015	0.315	0.365	5.275	4.695	1.715	3.945	-0.485	-0.485
Contig6309.0.g37	, Contig6309.0.g37, Contig6309, Contig6309.0:5405-8284, 11415, hypothetical protein, ,	4	-0.42	0.42	-0.26	2.83	-0.14	3.01	-0.33	0.65	5.01	4.23	1.65	3.33	-0.4	-0.47
Contig13467.0.1.g50	UBC1d, Contig13467.0.1.g50, Contig13467, Contig13467.0.1:342-1772, 21468, Ubiquitin-conjugating enzyme, acid-amino acid ligase activity, protein binding, integral component of membrane, Ubiquitin-conjugating enzyme, RWD domain, Prokaryotic E2 family B, CemA family	4	0.29	-0.29	0.33	1.96	0.16	2.7	-0.41	0.45	3.69	3.35	1.86	2.89	0.85	0.1
Contig22015.0.g17	, Contig22015.0.g17, Contig22015, Contig22015.0:693-2448, 446, Predicted AAA-ATPase, , Predicted AAA-ATPase	4	0.41	-0.41	-0.3	1.29	-0.07	1.8	-0.27	0.3	3.85	3.38	1.11	2.45	0.96	0.38
Contig21759.0.g26	, Contig21759.0.g26, Contig21759, Contig21759.0:118-1584, 16701, FHA domain, protein binding, FHA domain	4	-0.03	0.03	0.05	2.29	0.16	2.28	0.03	0.47	4.09	3.16	0.54	2.69	0.68	0.68
Contig8958.0.g2	H2A.3, Contig8958.0.g2, Contig8958, Contig8958.0:135-1306, 11164, Core histone H2A/H2B/H3/H4, DNA binding, intracellular, sequence-specific DNA binding, viral envelope, Core histone H2A/H2B/H3/H4, Histone-like transcription factor (CBF/NF-Y) and archaeal histone, Envelope glycoprotein GP120	4	0.275	-0.275	-0.415	2.495	-0.275	2.685	-0.105	0.335	3.905	3.215	0.435	2.535	0.585	1.095
Contig4006.0.g100	CHROMO2, Contig4006.0.g100, Contig4006, Contig4006.0:271-1395, 5241, Chromo (CHRromatin Organisation MOdifier) domain, , Chromo (CHRromatin Organisation MOdifier) domain, Phosphoenolpyruvate carboxylase	4	0	0	0	1.16	0	1.6	0	0.2	1.64	1.65	1.02	2.19	0	0
Contig10578.0.g77	HMGB, Contig10578.0.g77, Contig10578, Contig10578.0:3067-4218, 9588, HMG (high mobility group) box, protein binding, HMG (high mobility group) box, Domain of unknown function (DUF1898), Protein of unknown function (DUF1074), Tetratricopeptide repeat, YABBY protein	4	0	0	0.14	3.36	0	3.94	0.08	0.76	4.39	3.65	0	3.29	0	0
Contig2100.0.g6	, Contig2100.0.g6, Contig2100, Contig2100.0:247-1334, 4532, Membrane transport protein, integral component of membrane, transmembrane transport, Membrane transport protein, Stage III sporulation protein AF (Spore III AF)	4	0	0	0	2.54	0.1	2.56	0	0.51	2.84	2.27	0.31	2.76	0	0
Contig4581.0.g73	SMC2c, Contig4581.0.g73, Contig4581, Contig4581.0:362-1569, 17414, Mu B transposition protein, C terminal, transposition, DNA-mediated, DNA binding, autophagy, myosin complex, motor activity, GTP binding, membrane, signal transduction, signal transducer activity, Mu B transposition protein, C terminal, Prp19/Pso4-like, Autophagy protein Apg6, Myosin tail, Elongation factor Tu domain 2, Protein of…	4	0	0	0	2.72	0.08	2.24	0.07	0.68	2.63	2.81	0.28	2.92	0	0
Contig12781.0.g51	ATHM4, Contig12781.0.g51, Contig12781, Contig12781.0:2162-4676, 24297, AT hook motif, DNA binding, AT hook motif	4	0	0	0.07	3.78	0.47	2.74	0.16	0.57	4.02	3.55	0.75	2.93	0	0
Contig21601.0.g91	KELCH128, Contig21601.0.g91, Contig21601, Contig21601.0:4100-5567, 20639, Kelch motif, protein binding, Kelch motif, Galactose oxidase, central domain	4	0	0	0.09	3.33	0	2.32	0	0.18	2.95	2.55	0.55	2.25	0	0.19
Contig2998.0.g31	, Contig2998.0.g31, Contig2998, Contig2998.0:88-2746, 8264, hypothetical protein, ,	4	0	0	0	3.17	0.44	2.57	0.24	0.49	2.65	2.57	0.91	2.38	0.16	0
Contig9846.0.2.g97	, Contig9846.0.2.g97, Contig9846, Contig9846.0.2:42-3514, 97, Importin-beta N-terminal domain, intracellular protein transport, protein transporter activity, Importin-beta N-terminal domain	4	0	0	0.17	3.5	0.9	2.96	0.44	0.71	3.19	2.91	1.37	2.44	0	0.13
Contig2472.0.g35	, Contig2472.0.g35, Contig2472, Contig2472.0:519-2169, 20810, hypothetical protein, ,	4	0.115	-0.115	0.135	2.465	0.675	1.815	0.455	0.485	2.885	2.135	0.495	1.775	0.015	-0.335
Contig11305.0.g36	, Contig11305.0.g36, Contig11305, Contig11305.0:1223-3686, 10867, hypothetical protein, ,	4	-0.15	0.15	0.4	1.92	0.29	1.76	1.07	0.6	3.96	3.3	1.31	2.48	0.3	0.71
Contig18364.0.g83	, Contig18364.0.g83, Contig18364, Contig18364.0:262-3370, 21173, CLN3 protein, membrane, CLN3 protein, Protein of unknown function (DUF999)	4	-0.475	0.475	0.505	2.675	0.375	2.955	0.305	0.705	4.175	4.005	1.655	2.905	1.175	1.295
Contig8457.0.g64	, Contig8457.0.g64, Contig8457, Contig8457.0:3413-4007, 11442, Protein of unknown function (DUF2730), , Protein of unknown function (DUF2730)	4	0.525	-0.525	0.825	3.525	0.825	3.745	0.715	1.235	6.355	5.545	2.285	3.535	1.065	1.845
Contig13734.0.g76	KHD2, Contig13734.0.g76, Contig13734, Contig13734.0:146-2876, 15886, KH domain, RNA binding, KH domain, NusA-like KH domain	4	0.085	-0.085	0.465	0.815	0.715	1.025	0.495	0.265	2.485	2.195	0.895	1.645	0.655	0.765
Contig9218.0.g28	, Contig9218.0.g28, Contig9218, Contig9218.0:2644-4453, 1659, Potato leaf roll virus readthrough protein, viral capsid, viral nucleocapsid, viral RNA genome packaging, Potato leaf roll virus readthrough protein, Ebola nucleoprotein	4	-0.075	0.075	0.225	2.005	1.385	1.955	0.195	0.255	3.695	2.895	0.685	2.405	0.675	1.245
Contig20622.0.g13	RAD51L, Contig20622.0.g13, Contig20622, Contig20622.0:120-1619, 8886, Rad51, , Rad51, AAA domain, Fibronectin-binding protein A N-terminus (FbpA)	4	0.295	-0.295	0.735	2.045	0.935	2.075	0.895	0.485	3.325	2.815	0.545	2.355	0.975	-0.655
Contig18363.0.g84	, Contig18363.0.g84, Contig18363, Contig18363.0:150-1155, 21174, Protein of unknown function (DUF1012), , Protein of unknown function (DUF1012)	4	0.605	-0.605	0.735	2.135	1.405	1.945	0.965	0.305	3.525	2.625	1.285	1.685	0.345	0.255
Contig4710.0.g2	, Contig4710.0.g2, Contig4710, Contig4710.0:240-666, 2631, DASH complex subunit Dad4, , DASH complex subunit Dad4	4	0.61	-0.61	0.86	1.86	0.77	2.47	0.36	1.05	2.86	2.71	0.96	1.83	0.09	0.5
Contig14154.0.g51	MULE1, Contig14154.0.g51, Contig14154, Contig14154.0:94-2179, 10016, MULE transposase domain, zinc ion binding, MULE transposase domain, FAR1 DNA-binding domain, SWIM zinc finger	4	0	0	0	1.84	1.55	1.93	0.84	0.34	2.07	1.91	0.39	1.7	0	0
Contig10998.0.g28	ANP32d, Contig10998.0.g28, Contig10998, Contig10998.0:139-1559, 12062, Leucine Rich repeats (2 copies), protein binding, Leucine Rich repeats (2 copies), Leucine rich repeat, BUD22, Vta1 like, Leucine Rich repeat, Leucine Rich Repeat, High-temperature-induced dauer-formation protein	4	0	0	0	1.96	2.79	2.91	1.76	0.88	5.03	4.06	1.44	3	0	0
Contig3272.0.g49	, Contig3272.0.g49, Contig3272, Contig3272.0:119-2666, 5836, FAR1 DNA-binding domain, zinc ion binding, FAR1 DNA-binding domain, SWIM zinc finger	4	0	0	0.32	1.76	2.51	2.05	1.36	0.63	3.82	3.11	1.32	2.13	0	0.07
Contig6556.0.g86	, Contig6556.0.g86, Contig6556, Contig6556.0:244-976, 22592, Domain of unknown function (DUF3490), , Domain of unknown function (DUF3490)	4	0	0	0.62	2.38	2.71	3.55	2.55	1.56	5.1	4.78	0.8	3.36	0.37	0.29
Contig19237.0.g41	CWC25b, Contig19237.0.g41, Contig19237, Contig19237.0:209-1559, 9450, Pre-mRNA splicing factor, , Pre-mRNA splicing factor, N-terminal domain of CBF1 interacting co-repressor CIR	4	0	0	0.17	2.66	2.27	2.48	0.13	0.37	4.02	3.75	1.5	3.17	0	0.24
Contig7944.0.g15	TBRG1c, Contig7944.0.g15, Contig7944, Contig7944.0:2910-5626, 7047, F/Y rich C-terminus, nucleus, regulation of transcription, DNA-templated, hydrolase activity, acting on acid anhydrides, in phosphorus-containing anhydrides, zinc ion binding, ATP binding, DNA binding, F/Y rich C-terminus, F/Y-rich N-terminus, Myb-like DNA-binding domain, CHDCT2 (NUC038) domain	4	0	0	0	2.03	1.9	2.37	0.76	0.57	4.24	3.33	1.35	2.71	0	0.04
Contig4583.0.g69	, Contig4583.0.g69, Contig4583, Contig4583.0:269-1013, 17410, hypothetical protein, ,	4	-0.545	0.545	0.855	2.985	2.065	3.225	0.475	0.305	4.925	4.255	1.925	3.405	-0.445	0.795
Contig18469.0.g6	ISXO2L3, Contig18469.0.g6, Contig18469, Contig18469.0:87-2934, 547, ISXO2-like transposase domain, , ISXO2-like transposase domain	4	0.195	-0.195	-0.045	2.885	1.615	3.205	1.105	0.845	4.575	4.065	1.195	3.795	-0.195	-0.165
Contig5559.0.g94	, Contig5559.0.g94, Contig5559, Contig5559.0:65-2396, 22183, hypothetical protein, ,	4	0	0	0	2.56	1.77	3.08	1.52	0.74	5.18	4.39	1.01	3.78	0	0
Contig9844.0.g94	, Contig9844.0.g94, Contig9844, Contig9844.0:199-3139, 94, FLYWCH zinc finger domain, protein binding, FLYWCH zinc finger domain, PB1 domain	4	0.1	-0.1	0.1	3.1	1.68	3.53	1.32	1.11	6.32	5.67	1.3	5.41	-0.1	-0.04
Contig148.0.g12	GAR1b, Contig148.0.g12, Contig148, Contig148.0:186-1272, 7712, Gar1/Naf1 RNA binding region, ribosome biogenesis, snRNA pseudouridine synthesis, snoRNA binding, Gar1/Naf1 RNA binding region	4	0	0	0	0.18	0	0.86	0	0.17	1.73	2.91	1.58	0.87	0	0
Contig16281.0.g89	, Contig16281.0.g89, Contig16281, Contig16281.0:255-3980, 5005, Protein kinase domain, protein phosphorylation, ATP binding, protein kinase activity, Protein kinase domain, Phosphotransferase enzyme family	4	0	0	0.04	0.41	0.28	0.73	0.07	0.25	1.11	2.17	0.78	0.78	0	0
Contig17511.0.g62	, Contig17511.0.g62, Contig17511, Contig17511.0:116-833, 20724, hypothetical protein, ,	4	0	0	0	1.44	0	2.16	0.12	1.08	2.77	4.71	1.34	3.04	0	0
Contig17511.0.g63	SGS1b, Contig17511.0.g63, Contig17511, Contig17511.0:1043-3815, 20725, DEAD/DEAH box helicase, ATP-dependent helicase activity, ATP binding, helicase activity, nucleic acid binding, DNA repair, DNA replication, ATP-dependent 3'-5' DNA helicase activity, DEAD/DEAH box helicase, Helicase conserved C-terminal domain, RQC domain	4	0	0	0	1.27	0.12	1.55	0.05	1	2.96	4.92	1.9	2.93	0	0
Contig17942.0.g97	, Contig17942.0.g97, Contig17942, Contig17942.0:148-4081, 412, BRCA2, oligonucleotide/oligosaccharide-binding, domain 1, double-strand break repair via homologous recombination, BRCA2, oligonucleotide/oligosaccharide-binding, domain 1	4	0	0	0.03	0.88	0.21	1.02	0	0.51	2.74	3.99	1.32	2.47	0	0.05
Contig17942.0.g98	, Contig17942.0.g98, Contig17942, Contig17942.0:4567-6007, 413, hypothetical protein, ,	4	0.075	-0.075	-0.075	0.895	0.105	1.615	-0.075	0.745	3.275	4.525	1.745	2.865	-0.075	-0.005
Contig3448.0.g39	DGB4, Contig3448.0.g39, Contig3448, Contig3448.0:123-552, 22897, Histidine kinase-, DNA gyrase B-, and HSP90-like ATPase, ATP binding, Histidine kinase-, DNA gyrase B-, and HSP90-like ATPase, Dehydratase small subunit	4	0	0	0	0.82	0	1.83	0	0.62	2.86	4.48	1.45	2.38	0	0
Contig9610.0.1.g39	, Contig9610.0.1.g39, Contig9610, Contig9610.0.1:657-1725, 20483, hypothetical protein, ,	4	0	0	0	1.79	0.53	2.2	0.27	0.78	2.31	4.75	2.68	2.71	0	0
Contig17564.0.g85	, Contig17564.0.g85, Contig17564, Contig17564.0:1862-6483, 17100, MutL C terminal dimerisation domain, mismatch repair, ATP binding, MutL C terminal dimerisation domain	4	-0.1	0.1	0.02	0.58	0.61	0.69	0.25	0.34	2.35	3.37	1.62	1.43	0.15	-0.06
Contig11264.0.g17	TRA2b, Contig11264.0.g17, Contig11264, Contig11264.0:84-2873, 21883, RNA recognition motif. (a.k.a. RRM, RBD, or RNP domain), nucleic acid binding, RNA recognition motif (a k a RRM, RBD, or RNP domain), RNA recognition motif (a k a RRM, RBD, or RNP domain)	4	0	0	0.03	0.51	0.98	1.15	0.65	0.69	2.89	3.91	2.03	2.27	0	0.04
Contig1135.0.g13	, Contig1135.0.g13, Contig1135, Contig1135.0:124-1204, 21103, hypothetical protein, ,	4	0	0	0	0.56	0.65	1.32	0.26	0.47	2.97	3.55	2.04	1.9	0	0
Contig18375.0.g83	PHD29, Contig18375.0.g83, Contig18375, Contig18375.0:170-3026, 12646, PHD-zinc-finger like domain, protein binding, intracellular signal transduction, PHD-zinc-finger like domain, PHD-finger, PHD-like zinc-binding domain, Prokaryotic RING finger family 1, Phorbol esters/diacylglycerol binding domain (C1 domain), Ring finger domain, RING-like domain	4	0	0	0.07	1.23	1.04	1.44	0.71	0.8	3.22	4.73	2.11	2.16	0	0
Contig17128.0.g68	RFC1b, Contig17128.0.g68, Contig17128, Contig17128.0:84-3846, 3135, Replication factor RFC1 C terminal domain, DNA replication factor C complex, DNA replication, DNA clamp loader activity, intracellular, ATP binding, RNA helicase activity, RNA binding, Replication factor RFC1 C terminal domain, ATPase family associated with various cellular activities (AAA), Rad17 cell cycle checkpoint protein, B…	4	0	0	0.19	1.22	0.84	1.47	0.24	0.84	3.5	4.51	2.02	2.47	0	0.06
Contig8458.0.g71	, Contig8458.0.g71, Contig8458, Contig8458.0:17-2247, 11449, WD domain, G-beta repeat, protein binding, WD domain, G-beta repeat	4	0	0	0	1.08	0.88	1.17	0.54	0.95	3.69	4.63	2.27	2.34	0	0.06
Contig16170.0.g48	TRA2c, Contig16170.0.g48, Contig16170, Contig16170.0:265-3066, 17275, RNA recognition motif. (a.k.a. RRM, RBD, or RNP domain), nucleic acid binding, RNA recognition motif (a k a RRM, RBD, or RNP domain), RNA recognition motif (a k a RRM, RBD, or RNP domain)	4	0	0	0.03	1.14	1.23	1.07	0.42	0.82	3.29	4.62	2.6	2.83	0.1	0
Contig8826.0.g21	, Contig8826.0.g21, Contig8826, Contig8826.0:364-1590, 128, Protein of unknown function (DUF3236), , Protein of unknown function (DUF3236), Protein of unknown function (DUF1285)	4	0	0	0	1.1	0.78	0.83	0.19	0.64	2.46	3.55	1.83	1.96	0	0
Contig6092.0.g25	, Contig6092.0.g25, Contig6092, Contig6092.0:176-1181, 7057, hypothetical protein, ,	4	0	0	0.27	1.3	0.87	1.23	0.78	0.71	3.33	4.43	2.29	3.2	0	0
Contig6092.0.g26	MULE4, Contig6092.0.g26, Contig6092, Contig6092.0:1367-5307, 7058, MULE transposase domain, zinc ion binding, MULE transposase domain, SWIM zinc finger	4	0	0	0	0.88	0.89	1.29	0.5	0.52	2.72	3.74	1.91	2.54	0	0.02
Contig2185.0.g77	RTEL1d, Contig2185.0.g77, Contig2185, Contig2185.0:337-3950, 3583, Helicase C-terminal domain, nucleobase-containing compound metabolic process, hydrolase activity, acting on acid anhydrides, in phosphorus-containing anhydrides, ATP-dependent helicase activity, nucleic acid binding, ATP binding, ATP-dependent DNA helicase activity, DNA binding, Helicase C-terminal domain, DEAD 2	4	0	0	0.18	0.64	1.37	0.93	0.31	0.37	2.78	3.55	1.72	1.87	0.07	0.03
Contig22042.0.g29	RTEL1b, Contig22042.0.g29, Contig22042, Contig22042.0:125-3930, 21997, Helicase C-terminal domain, nucleobase-containing compound metabolic process, hydrolase activity, acting on acid anhydrides, in phosphorus-containing anhydrides, ATP-dependent DNA helicase activity, DNA binding, ATP-dependent helicase activity, ATP binding, nucleic acid binding, Helicase C-terminal domain, DEAD 2, DEAD/DEAH bo…	4	0	0	0.28	1.31	1.65	1.49	0.39	0.92	3.7	4.62	2.13	2.14	0.35	0.03
Contig13025.0.g36	, Contig13025.0.g36, Contig13025, Contig13025.0:82-1342, 1452, Protein of unknown function (DUF1106), , Protein of unknown function (DUF1106), Ribonuclease HII	4	0.085	-0.085	0.465	0.795	0.945	1.285	0.655	0.065	2.275	2.995	1.225	1.315	0.105	0.065
Contig2649.0.g69	, Contig2649.0.g69, Contig2649, Contig2649.0:191-1924, 23871, hypothetical protein, ,	4	0	0	0	0.73	0.51	0.87	0.31	0.05	1.64	2.31	0.62	1.27	0	0
Contig8186.0.g63	, Contig8186.0.g63, Contig8186, Contig8186.0:295-1685, 19865, hypothetical protein, ,	4	0	0	0.17	1.2	1.22	1.65	0.06	0.37	3.27	4.04	1.61	2.35	0	0.09
Contig3967.0.g37	LIG1b, Contig3967.0.g37, Contig3967, Contig3967.0:10-2246, 20258, ATP dependent DNA ligase domain, ATP binding, DNA binding, DNA recombination, DNA repair, DNA ligase (ATP) activity, ATP dependent DNA ligase domain, DNA ligase N terminus, ATP dependent DNA ligase C terminal region	4	-0.075	0.075	0.045	0.425	0.325	0.915	0.555	0.635	2.685	3.155	0.925	1.425	0.425	-0.085
Contig1234.1.g122	U2AF1b, Contig1234.1.g122, Contig1234, Contig1234.1:990-2523, 15420, RNA recognition motif. (a.k.a. RRM, RBD, or RNP domain), zinc ion binding, nucleic acid binding, RNA recognition motif (a k a RRM, RBD, or RNP domain), Zinc finger C-x8-C-x5-C-x3-H type (and similar), Microtubule-binding protein MIP-T3	4	0	0	0.28	2.02	0.47	2.55	0.2	1.82	3.09	4.7	2.68	3.37	0.47	0.59
Contig1167.0.g65	TCF19b, Contig1167.0.g65, Contig1167, Contig1167.0:221-851, 18364, BAH domain, DNA binding, protein binding, BAH domain, PHD-finger, Adenovirus E3 region protein CR1	4	0	0	0	3.84	0.18	4.61	0	3.41	6.13	7.58	5.45	4.84	0	0
Contig22030.0.g96	RAD51c, Contig22030.0.g96, Contig22030, Contig22030.0:522-1542, 6899, Rad51, SOS response, DNA repair, single-stranded DNA binding, DNA replication, ATP binding, DNA helicase activity, Elongator holoenzyme complex, regulation of transcription from RNA polymerase II promoter, thiamine biosynthetic process, hydroxyethylthiazole kinase activity, Rad51, AAA domain, recA bacterial DNA recombination pr…	4	0.21	-0.21	0.17	5.22	-0.21	6.16	0.13	4.1	7.66	8.89	6.59	6.37	0.43	0.38
Contig15105.0.g32	MND1b, Contig15105.0.g32, Contig15105, Contig15105.0:125-936, 19405, Mnd1 family, positive regulation of autophagy, GTP binding, transferase activity, transferring amino-acyl groups, integral component of membrane, mitochondrial outer membrane, mitochondrial fusion, GTP catabolic process, GTPase activity, nuclear pore, protein import into nucleus, membrane, autophagy, Mnd1 family, Protein of unkn…	4	-0.175	0.175	-0.175	3.635	0.165	4.085	0.105	2.405	6.395	7.545	5.635	4.995	-0.175	0.015
Contig6051.0.g68	MRE11b, Contig6051.0.g68, Contig6051, Contig6051.0:228-2798, 18685, Calcineurin-like phosphoesterase, hydrolase activity, nucleus, double-strand break repair, manganese ion binding, endonuclease activity, Calcineurin-like phosphoesterase, Mre11 DNA-binding presumed domain	4	0	0	0	2.51	0.12	3.31	0	1.55	4.7	5.43	3.63	4.3	0	0
Contig2932.0.g32	SUB1b, Contig2932.0.g32, Contig2932, Contig2932.0:291-1769, 17701, Transcriptional Coactivator p15 (PC4), regulation of transcription, DNA-templated, transcription coactivator activity, DNA binding, Transcriptional Coactivator p15 (PC4)	4	0	0	0.06	3.03	0.93	3.97	0.18	1.93	5.19	6.6	4.05	4.41	0.21	0.08
Contig17250.0.g105	PHRF1d, Contig17250.0.g105, Contig17250, Contig17250.0:118-1525, 19696, Ring finger domain, protein binding, anaphase-promoting complex, ubiquitin-protein transferase activity, Ring finger domain, Zinc finger, C3HC4 type (RING finger), PHD-finger, RING-H2 zinc finger, RING-type zinc-finger, LisH dimerisation motif, PhnA Zinc-Ribbon, Anaphase-promoting complex subunit 11 RING-H2 finger	4	0	0	0.06	3.11	0.54	3.84	0.24	1.91	4.5	5.24	4.12	4.96	0	0
Contig18371.0.g86	, Contig18371.0.g86, Contig18371, Contig18371.0:183-1674, 12649, hypothetical protein, ,	4	0	0	0.13	3.91	0.38	4.67	0.05	3.08	6.69	6.48	5.89	6.35	0.3	0.06
Contig1943.0.g11	RPA2b, Contig1943.0.g11, Contig1943, Contig1943.0:194-1352, 16919, hypothetical protein, ,	4	-0.155	0.155	0.225	5.385	0.835	5.935	0.565	4.145	6.505	7.365	6.765	7.075	0.055	0.085
Contig7105.0.g17	, Contig7105.0.g17, Contig7105, Contig7105.0:587-1253, 2088, Topoisomerase II-associated protein PAT1, , Topoisomerase II-associated protein PAT1	4	0	0	0	3.16	0.88	3.27	0	2.36	4.4	4.93	4.75	4.68	0	0
Contig1295.1.g77	, Contig1295.1.g77, Contig1295, Contig1295.1:607-1222, 15507, hypothetical protein, ,	4	-0.54	0.54	-0.54	2.89	-0.54	3.85	-0.39	1.5	5.12	5.18	3.68	3.85	-0.54	-0.54
Contig17274.0.g46	HSP90c, Contig17274.0.g46, Contig17274, Contig17274.0:166-2272, 12299, Hsp90 protein, response to stress, protein folding, unfolded protein binding, ATP binding, Hsp90 protein, Histidine kinase-, DNA gyrase B-, and HSP90-like ATPase, Tumour suppressor protein, Domain of unknown function (DUF3837), Rhodanese-like domain	4	-0.385	0.385	-0.695	3.595	-0.515	4.125	-0.225	1.785	7.345	6.795	4.985	5.645	-0.265	-0.705
Contig1122.0.g82	, Contig1122.0.g82, Contig1122, Contig1122.0:104-1616, 5869, hypothetical protein, ,	4	0	0	0.05	2.06	0.07	2.49	0.21	1.18	4.98	4.65	3.75	4.01	0	0
Contig20767.0.1.g64	, Contig20767.0.1.g64, Contig20767, Contig20767.0.1:320-3017, 16092, Ubiquitin-conjugating enzyme, acid-amino acid ligase activity, Ubiquitin-conjugating enzyme, TRAF-type zinc finger	4	0.045	-0.045	0.015	0.925	0.025	1.395	0.075	0.435	2.685	2.215	1.915	2.155	-0.045	-0.045
Contig17091.0.g10	, Contig17091.0.g10, Contig17091, Contig17091.0:178-1134, 16366, C-terminal duplication domain of Friend of PRMT1, , C-terminal duplication domain of Friend of PRMT1, Protein of unknown function (DUF2681)	4	0.305	-0.305	-0.305	4.275	-0.155	5.035	-0.305	2.725	7.705	7.545	6.445	6.145	0.065	-0.305
Contig2669.0.g102	WHI3b, Contig2669.0.g102, Contig2669, Contig2669.0:106-1551, 5779, RNA recognition motif. (a.k.a. RRM, RBD, or RNP domain), nucleic acid binding, RNA recognition motif (a k a RRM, RBD, or RNP domain), RNA recognition motif (a k a RRM, RBD, or RNP domain)	4	-0.07	0.07	-0.07	2.29	0.31	3.14	-0.01	1.19	4.6	4.43	4.03	3.85	-0.07	-0.07
Contig11859.0.g80	KELCH115, Contig11859.0.g80, Contig11859, Contig11859.0:199-2842, 13407, Kelch motif, protein binding, Kelch motif, Galactose oxidase, central domain	4	0.145	-0.145	0.345	5.615	1.035	6.725	0.425	3.425	9.555	8.575	6.255	7.315	-0.145	0.135
Contig1272.0.g12	RCOR1a, Contig1272.0.g12, Contig1272, Contig1272.0:157-1037, 19170, ELM2 domain, , ELM2 domain	4	0	0	0	3.61	0	4	0	1.5	6.9	6.03	4.41	4.85	0	0.25
Contig9118.0.g56	TBP1b, Contig9118.0.g56, Contig9118, Contig9118.0:174-1683, 1371, Transcription factor TFIID (or TATA-binding protein, TBP), transcription initiation from RNA polymerase II promoter, regulation of transcription, DNA-templated, DNA binding, Transcription factor TFIID (or TATA-binding protein, TBP)	4	0	0	0.04	3.21	0.06	3.99	0.14	1.4	5.95	5.63	4.05	4.3	0	0
Contig9572.0.g62	HMG15, Contig9572.0.g62, Contig9572, Contig9572.0:392-2333, 11127, HMG (high mobility group) box, protein binding, intracellular, zinc ion binding, HMG (high mobility group) box, B-box zinc finger	4	0.105	-0.105	0.175	4.165	0.105	4.695	0.005	2.375	7.645	7.075	4.285	5.985	0.315	0.245
Contig5694.0.g35	, Contig5694.0.g35, Contig5694, Contig5694.0:181-1220, 22893, Phosphoribosylformylglycinamidine (FGAM) synthase, ligase activity, forming carbon-nitrogen bonds, Phosphoribosylformylglycinamidine (FGAM) synthase	4	0.305	-0.305	-0.165	2.895	-0.025	2.745	0.285	0.805	5.385	5.165	3.395	3.955	-0.305	-0.305
Contig14444.0.g6	, Contig14444.0.g6, Contig14444, Contig14444.0:88-580, 6705, AUX/IAA family, nucleus, regulation of transcription, DNA-templated, AUX/IAA family, Falstatin, cysteine peptidase inhibitor, Protein of unknown function (DUF1675)	4	0	0	0	1.27	0	1.93	0	0.87	4.24	5.35	2.53	2.73	0	0
Contig4017.0.g88	PARP3b, Contig4017.0.g88, Contig4017, Contig4017.0:132-1426, 20532, Poly(ADP-ribose) polymerase catalytic domain, NAD+ ADP-ribosyltransferase activity, Poly(ADP-ribose) polymerase catalytic domain, MORN repeat	4	0	0	0	0.85	0.08	1.03	0.12	0.41	3.29	3.62	1.95	1.94	0	0.16
Contig19850.0.g33	, Contig19850.0.g33, Contig19850, Contig19850.0:210-2179, 2415, hypothetical protein, ,	4	0.14	-0.14	0.04	0.59	-0.14	1.14	0.33	0.64	3	3.9	1.85	1.83	0.17	-0.14
Contig1057.1.g25	, Contig1057.1.g25, Contig1057, Contig1057.1:57-1164, 15191, Cell Wall Hydrolase, cell wall, spore germination, hydrolase activity, Cell Wall Hydrolase	4	0	0	0	1.16	0.32	1.7	0	0.39	3.65	4.61	2.73	2.44	0	0
Contig3448.0.g40	, Contig3448.0.g40, Contig3448, Contig3448.0:1244-3214, 22898, MutL C terminal dimerisation domain, mismatch repair, ATP binding, MutL C terminal dimerisation domain	4	0	0	0	0.98	0.4	1.5	0.14	0.58	3.1	4.71	2.54	2.44	0	0.05
Contig12873.0.g4	MYB36, Contig12873.0.g4, Contig12873, Contig12873.0:100-2380, 10091, Myb-like DNA-binding domain, DNA binding, Myb-like DNA-binding domain	4	-0.11	0.11	-0.11	1.25	0.5	1.62	0.06	0.63	3.98	4.5	2.52	2.91	-0.11	-0.11
Contig14444.0.g7	, Contig14444.0.g7, Contig14444, Contig14444.0:781-3058, 6706, hypothetical protein, ,	4	0	0	0.09	1.22	0.08	1.44	0	0.8	3.24	4.3	2.35	2.76	0	0
Contig13022.0.g35	DGB2, Contig13022.0.g35, Contig13022, Contig13022.0:206-4002, 1451, Histidine kinase-, DNA gyrase B-, and HSP90-like ATPase, ATP binding, Histidine kinase-, DNA gyrase B-, and HSP90-like ATPase	4	-0.025	0.025	-0.025	1.565	0.385	1.995	0.205	0.855	4.535	5.555	3.565	3.675	0.035	-0.025
Contig17237.0.g48	, Contig17237.0.g48, Contig17237, Contig17237.0:91-2118, 1573, hypothetical protein, ,	4	0	0	0	1.43	0.37	1.85	0.27	0.94	3.77	4.93	2.95	3.07	0.23	0.05
Contig9892.0.g55	HOP2b, Contig9892.0.g55, Contig9892, Contig9892.0:7298-8657, 9785, Tat binding protein 1(TBP-1)-interacting protein (TBPIP), , Tat binding protein 1(TBP-1)-interacting protein (TBPIP), Putative redox-active protein (C GCAxxG C C)	4	-0.07	0.07	-0.02	2.25	0.57	2.56	0.15	1.2	4.93	6.2	3.83	3.78	-0.07	-0.07
Contig202.0.g90	, Contig202.0.g90, Contig202, Contig202.0:3398-4007, 6681, hypothetical protein, ,	4	0	0	0	2.29	0.18	2.42	0.15	0.52	4.24	5.52	3.2	2.74	0	0
Contig8421.0.g25	ZFD1b, Contig8421.0.g25, Contig8421, Contig8421.0:784-1285, 20051, Zinc-finger double domain, intracellular, zinc ion binding, Zinc-finger double domain, Zinc finger, C2H2 type, Pneumovirus M2 protein	4	0	0	0	1.56	0	2.18	0	0.68	3.49	5.19	2.92	2.43	0	0
Contig9222.0.g31	HNRNPMb, Contig9222.0.g31, Contig9222, Contig9222.0:3070-4326, 10983, RNA recognition motif. (a.k.a. RRM, RBD, or RNP domain), nucleic acid binding, RNA recognition motif (a k a RRM, RBD, or RNP domain), RNA recognition motif (a k a RRM, RBD, or RNP domain), Limkain b1	4	0.34	-0.34	-0.05	1.5	-0.34	2.36	-0.21	1.26	4.34	5.61	3.6	3.54	-0.34	-0.17
Contig12178.0.g61	, Contig12178.0.g61, Contig12178, Contig12178.0:121-1723, 12314, FYVE zinc finger, metal ion binding, FYVE zinc finger	4	0	0	0	0.67	0.38	1.3	0.13	0.58	3.13	3.58	2.73	2.89	0	0
Contig17045.0.g83	, Contig17045.0.g83, Contig17045, Contig17045.0:546-2229, 21726, Flagellin N-methylase, , Flagellin N-methylase	4	-0.105	0.105	0.335	1.245	0.425	2.035	0.305	1.035	3.165	4.075	3.035	3.045	0.035	0.055
Contig9697.0.1.g33	RPA1d, Contig9697.0.1.g33, Contig9697, Contig9697.0.1:296-2032, 21350, Replication factor-A C terminal domain, nucleic acid binding, Replication factor-A C terminal domain, OB-fold nucleic acid binding domain	4	0	0	0.06	1.38	0.55	2.01	0.07	0.5	3.49	4.6	3.2	3.25	0.21	0
Contig943.0.g11	, Contig943.0.g11, Contig943, Contig943.0:141-1533, 12157, PRANC domain, , PRANC domain	4	0	0	0.05	0.84	0.72	1.86	0	0.51	3.05	3.49	2.92	2.01	0	0
Contig10411.0.0.g45	, Contig10411.0.0.g45, Contig10411, Contig10411.0.0:145-603, 15958, PPPDE putative peptidase domain, membrane, protein glycosylation, mannosyltransferase activity, PPPDE putative peptidase domain, Glycolipid 2-alpha-mannosyltransferase	4	0	0	0	2	0	3.25	0	2.16	6	5.4	3.31	3.72	0	0
Contig14329.0.g37	, Contig14329.0.g37, Contig14329, Contig14329.0:6085-6814, 6272, hypothetical protein, ,	4	0.17	-0.17	0.22	2.64	0.11	3.36	0.25	1.77	5.5	6.67	3.2	3.65	-0.17	0.36
Contig1478.1.g58	SPAS1k, Contig1478.1.g58, Contig1478, Contig1478.1:368-2614, 24868, ATPase family associated with various cellular activities (AAA), , ATPase family associated with various cellular activities (AAA), Vps4 C terminal oligomerisation domain, Holliday junction DNA helicase ruvB N-terminus, AAA domain (dynein-related subfamily), AAA domain, TIP49 C-terminus, AAA domain (Cdc48 subfamily), RNA helicase…	4	0.095	-0.095	0.085	2.785	0.105	3.465	0.095	1.495	5.495	6.235	3.335	3.505	0.115	0.075
Contig21129.0.g77	, Contig21129.0.g77, Contig21129, Contig21129.0:55-1654, 2148, hypothetical protein, ,	4	0.01	-0.01	-0.08	2.24	-0.12	2.99	-0.03	1.19	5.08	5.93	3.2	3.32	-0.12	-0.12
Contig19388.0.g78	, Contig19388.0.g78, Contig19388, Contig19388.0:68-3347, 20400, hypothetical protein, ,	4	0	0	0.11	2.28	0.48	3.25	0.17	1.21	5.31	6.01	2.63	3.46	0.07	0.03
Contig20372.0.g29	, Contig20372.0.g29, Contig20372, Contig20372.0:144-1261, 5588, Anti sigma-E protein RseA, C-terminal domain, , Anti sigma-E protein RseA, C-terminal domain, CRISPR-associated protein	4	0	0	0.15	2.3	0.78	3.35	0.55	2.09	4.99	5.56	3.31	3.26	0	0.11
Contig22396.0.g33	, Contig22396.0.g33, Contig22396, Contig22396.0:149-1214, 15726, hypothetical protein, ,	4	0	0	0.07	4.07	0.71	4.92	0.39	2.28	7.18	7.42	4.02	4.44	0	0.18
Contig1546.0.g46	, Contig1546.0.g46, Contig1546, Contig1546.0:1807-2564, 21689, hypothetical protein, ,	4	0	0	0.12	1.14	0.93	2.43	0.63	0.67	4.41	4.08	2.33	3.19	0	0
Contig2495.0.0.g6	, Contig2495.0.0.g6, Contig2495, Contig2495.0.0:91-2328, 12361, hypothetical protein, ,	4	0	0	0	0.88	0.63	1.67	0.64	0.24	3.84	3.52	2.46	2.73	0	0
Contig11485.0.g47	, Contig11485.0.g47, Contig11485, Contig11485.0:116-1157, 19420, GatB domain, carbon-nitrogen ligase activity, with glutamine as amido-N-donor, RNA modification, pseudouridine synthesis, pseudouridine synthase activity, RNA binding, intracellular, small GTPase mediated signal transduction, Ras GTPase activator activity, GatB domain, Pseudouridine synthase II TruB, C-terminal, RasGAP C-terminus, C…	4	0	0	0	3.2	0.67	3.53	0.28	0.8	7.5	6.48	4.25	4.67	0	0
Contig2008.0.g58	RRMX22, Contig2008.0.g58, Contig2008, Contig2008.0:135-1409, 21375, RNA recognition motif. (a.k.a. RRM, RBD, or RNP domain), nucleic acid binding, RNA recognition motif (a k a RRM, RBD, or RNP domain), RNA recognition motif (a k a RRM, RBD, or RNP domain), Histone lysine methyltransferase SET associated, SH3 domain of the SH3b1 type, Protein of unknown function (DUF1139)	4	0	0	0	2.34	0.21	2.79	0.06	0.82	5.64	5.06	2.86	3.32	0.2	0
Contig317.0.g50	OTIWI11, Contig317.0.g50, Contig317, Contig317.0:147-3141, 16297, PAZ domain, protein binding, PAZ domain, Protein of unknown function (DUF2868)	4	0.035	-0.035	0.025	2.225	0.205	2.945	0.095	1.085	5.815	5.535	3.745	3.675	0.035	-0.005
Contig11492.0.g8	, Contig11492.0.g8, Contig11492, Contig11492.0:139-1702, 10642, Pyridoxamine 5'-phosphate oxidase, , Pyridoxamine 5'-phosphate oxidase	4	0	0	0	1.43	0.33	1.58	0.06	0.33	4.26	4.17	2.21	2.76	0	0
Contig8471.0.g52	, Contig8471.0.g52, Contig8471, Contig8471.0:160-2554, 17393, hypothetical protein, ,	4	0	0	0.03	1.16	0.21	1.45	0.04	0.44	3.86	3.77	2.28	2.2	0	0
Contig20812.0.0.g27	REV1d, Contig20812.0.0.g27, Contig20812, Contig20812.0.0:136-2890, 7834, impB/mucB/samB family, DNA repair, DNA-directed DNA polymerase activity, damaged DNA binding, impB/mucB/samB family, impB/mucB/samB family C-terminal, IMS family HHH motif	4	0	0	0.02	2.27	0.46	2.83	0.15	1.17	5.96	6.31	3.44	4.14	0	0
Contig7606.0.g79	, Contig7606.0.g79, Contig7606, Contig7606.0:417-3851, 2370, hypothetical protein, ,	4	0	0	0.08	1.73	0.73	2.49	0.29	0.78	5.23	5.46	2.77	3.39	0.07	0.06
Contig5211.0.g50	HEN1, Contig5211.0.g50, Contig5211, Contig5211.0:142-2333, 18037, hypothetical protein, ,	4	0	0	0	2.26	0.47	2.96	0.27	0.91	5.92	5.95	3.09	3.11	0.12	0.05
Contig1546.0.g45	, Contig1546.0.g45, Contig1546, Contig1546.0:132-1531, 21688, hypothetical protein, ,	4	0.08	-0.08	0.24	1.29	0.57	1.88	0.26	1.13	4.44	4.2	2.44	3.1	-0.08	-0.08
Contig748.1.g20	, Contig748.1.g20, Contig748, Contig748.1:108-2034, 14667, MIZ/SP-RING zinc finger, zinc ion binding, MIZ/SP-RING zinc finger, Zinc-finger of the MIZ type in Nse subunit	4	0	0	0.1	1.72	1.11	2.14	0.49	1.3	4.74	4.91	2.81	3.1	0	0
Contig10699.0.g55	, Contig10699.0.g55, Contig10699, Contig10699.0:110-2363, 4136, hypothetical protein, ,	4	0.055	-0.055	0.075	2.395	1.315	2.965	0.385	1.285	5.335	6.355	4.015	3.685	-0.055	0.045
Contig566.1.g37	FRS3b, Contig566.1.g37, Contig566, Contig566.1:145-2856, 14408, MULE transposase domain, transposition, DNA-mediated, transposase activity, DNA binding, zinc ion binding, MULE transposase domain, Transposase, Mutator family, SWIM zinc finger	4	0	0	0.03	2.02	0.84	2.62	0.43	1.08	5.33	5.46	3.83	3.95	0	0.04
Contig19212.0.g9	MCM8c, Contig19212.0.g9, Contig19212, Contig19212.0:331-3147, 2966, MCM2/3/5 family, DNA replication, DNA binding, chlorophyll biosynthetic process, photosynthesis, magnesium chelatase activity, ATPase activity, regulation of transcription, DNA-templated, transcription factor binding, ATP binding, MCM2/3/5 family, AAA domain (dynein-related subfamily), Magnesium chelatase, subunit ChlI, ATPase fa…	4	0.015	-0.015	-0.095	2.215	0.255	2.635	0.135	1.475	5.265	6.055	3.205	4.175	-0.125	-0.135
Contig3310.0.0.g75	MCM9b, Contig3310.0.0.g75, Contig3310, Contig3310.0.0:98-3037, 11237, MCM2/3/5 family, DNA replication, DNA binding, chlorophyll biosynthetic process, photosynthesis, magnesium chelatase activity, ATPase activity, ATP binding, MCM2/3/5 family, Magnesium chelatase, subunit ChlI, AAA domain (dynein-related subfamily), ATPase family associated with various cellular activities (AAA), RNA polymerase I…	4	0.04	-0.04	-0.08	2.98	0.79	3.95	0.3	2.14	6.69	7.16	4.62	4.92	-0.1	-0.1
Contig9900.0.g91	MULE5, Contig9900.0.g91, Contig9900, Contig9900.0:95-3317, 18282, MULE transposase domain, zinc ion binding, MULE transposase domain, SWIM zinc finger	4	0.005	-0.005	0.095	2.695	0.545	3.035	0.085	1.875	6.465	7.025	4.485	4.495	0.145	-0.025
Contig607.1.g96	PNUTSb, Contig607.1.g96, Contig607, Contig607.1:290-4692, 14467, Zinc finger C-x8-C-x5-C-x3-H type (and similar), zinc ion binding, nucleic acid binding, Zinc finger C-x8-C-x5-C-x3-H type (and similar)	4	-0.02	0.02	-0.01	1.21	0.25	1.97	0.06	0.53	3.39	4.01	2.28	3.19	0.03	0.02
Contig4633.0.g55	, Contig4633.0.g55, Contig4633, Contig4633.0:112-1257, 7087, Transposon-encoded protein TnpW, , Transposon-encoded protein TnpW	4	0	0	0.07	2.26	0.95	2.93	0.07	1.19	5.73	5.63	3.17	4.58	0	0.09
Contig7560.0.g104	EPC1b, Contig7560.0.g104, Contig7560, Contig7560.0:30-969, 22296, NHR1 homology to TAF, regulation of transcription, DNA-templated, sequence-specific DNA binding transcription factor activity, NHR1 homology to TAF, BRE1 E3 ubiquitin ligase	4	0	0	0	1.25	0.65	2.64	0	1.06	5.15	4.96	3.08	3.94	0	0
Contig937.0.g28	, Contig937.0.g28, Contig937, Contig937.0:113-1610, 2868, Transposon-encoded protein TnpW, , Transposon-encoded protein TnpW, F-box associated domain	4	0	0	0	1.24	0.37	2.21	0.16	0.54	4.72	4.56	2.51	3.42	0	0
Contig8849.0.g6	, Contig8849.0.g6, Contig8849, Contig8849.0:311-3020, 18623, DBF zinc finger, zinc ion binding, nucleic acid binding, DBF zinc finger	4	0.04	-0.04	-0.04	1.83	0.17	2.32	0.01	0.51	6.21	5.29	3.36	4.41	-0.04	-0.04
Contig7967.0.g42	RNF28, Contig7967.0.g42, Contig7967, Contig7967.0:169-828, 149, Ring finger domain, anaphase-promoting complex, ubiquitin-protein transferase activity, protein binding, oxidation-reduction process, protein-disulfide reductase activity, Ring finger domain, RING-H2 zinc finger, Zinc finger, C3HC4 type (RING finger), Anaphase-promoting complex subunit 11 RING-H2 finger, RING-type zinc-finger, LisH d…	4	-0.21	0.21	-0.05	2.7	-0.21	2.05	0.12	0.69	5.73	5.86	3.06	3.46	-0.21	-0.21
Contig9600.0.g89	GTSF1c, Contig9600.0.g89, Contig9600, Contig9600.0:241-1093, 11689, U11-48K-like CHHC zinc finger, , U11-48K-like CHHC zinc finger, Protein of unknown function (DUF2812)	4	0	0	0	2.44	0.12	1.41	0.09	0.77	4.99	4.24	2.81	2.47	0	0.12
Contig22872.0.g50	, Contig22872.0.g50, Contig22872, Contig22872.0:189-591, 16636, Takusan, , Takusan, Protein of unknown function DUF3258, Golgi CORVET complex core vacuolar protein 8, IncA protein	4	0	0	0.26	2.41	0.35	2.98	0.53	0.39	4.01	4.71	2.79	2.63	0	0
Contig6687.0.g7	, Contig6687.0.g7, Contig6687, Contig6687.0:284-814, 23193, Syndecan domain, membrane, cytoskeletal protein binding, Syndecan domain	4	0	0	0	1.49	0	1.93	0	0.27	3	2.85	1.6	1.36	0	0
Contig4189.0.g7	, Contig4189.0.g7, Contig4189, Contig4189.0:295-1123, 17676, hypothetical protein, ,	4	0	0	0	0.96	0.12	1.95	0	0.35	2.69	3.57	1.67	1.91	0	0
Contig47.0.g79	ZFD1a, Contig47.0.g79, Contig47, Contig47.0:57-1659, 22168, Zinc-finger double domain, intracellular, zinc ion binding, Zinc-finger double domain, Zinc finger, C2H2 type, Zinc-finger of C2H2 type, Zinc-finger double-stranded RNA-binding, C2H2-type zinc finger, Neurogenesis glycoprotein	4	-0.06	0.06	-0.06	0.94	-0.06	1.93	-0.06	0.17	2.83	3.99	1.65	1.42	-0.06	-0.06
Contig17470.0.g65	ZFD2a, Contig17470.0.g65, Contig17470, Contig17470.0:97-1561, 65, Zinc-finger double domain, intracellular, zinc ion binding, Zinc-finger double domain, Zinc-finger double-stranded RNA-binding, C2H2-type zinc finger, Zinc finger, C2H2 type, Zinc-finger of C2H2 type, C2H2 type zinc-finger (2 copies)	4	0.3	-0.3	-0.42	0.87	-0.13	1.73	-0.28	-0.13	5.13	4.63	2.23	2.18	-0.42	-0.42
Contig19018.0.g55	RNF26, Contig19018.0.g55, Contig19018, Contig19018.0:169-1219, 17930, Ring finger domain, anaphase-promoting complex, ubiquitin-protein transferase activity, Ring finger domain, RING-H2 zinc finger, Anaphase-promoting complex subunit 11 RING-H2 finger, Zinc finger, C3HC4 type (RING finger), FANCL C-terminal domain	4	0.115	-0.115	-0.385	0.715	-0.275	0.815	-0.125	-0.365	4.535	3.905	1.275	1.795	-0.455	-0.355
Contig16591.0.g84	KELCH125, Contig16591.0.g84, Contig16591, Contig16591.0:152-3734, 16882, Kelch motif, protein binding, Kelch motif, Galactose oxidase, central domain	4	-0.105	0.105	-0.055	1.335	-0.075	1.365	-0.045	0.145	5.255	4.855	2.105	3.265	-0.255	-0.315
Contig12577.0.g46	, Contig12577.0.g46, Contig12577, Contig12577.0:178-1368, 10563, hypothetical protein, ,	4	0	0	0.06	0.32	0	0.47	0	0	2.54	1.89	1.03	1.11	0	0
Contig6404.0.g115	PHD14, Contig6404.0.g115, Contig6404, Contig6404.0:568-4782, 13324, PHD-finger, protein binding, PHD-finger	4	0	0	0.05	0.4	0.12	0.58	0.05	0.06	3.82	3.39	1.43	2.27	0	0
Contig16316.0.g26	PARP3d, Contig16316.0.g26, Contig16316, Contig16316.0:172-1765, 18859, MORN repeat, NAD+ ADP-ribosyltransferase activity, MORN repeat, Poly(ADP-ribose) polymerase catalytic domain	4	0	0	0	1.25	0.39	2.03	0.05	0.35	5.6	4.84	2.52	2.32	0	0
Contig16453.0.g38	HMG5L, Contig16453.0.g38, Contig16453, Contig16453.0:269-1343, 19411, HMG (high mobility group) box, protein binding, intracellular, regulation of transcription, DNA-templated, nucleic acid binding, HMG (high mobility group) box, Domain of unknown function (DUF1898), KRAB box, Salivary protein of 15kDa inhibits CD4+ T cell activation, Domain of unknown function DUF87	4	0	0	0.13	0.71	0.34	1.44	0.14	0.35	4.19	3.63	2.02	2.21	0	0
Contig3956.0.g13	GTSF1b, Contig3956.0.g13, Contig3956, Contig3956.0:83-1066, 4823, U11-48K-like CHHC zinc finger, , U11-48K-like CHHC zinc finger, Protein of unknown function (DUF2812)	4	0	0	0	1.01	0	1.09	0.23	0.29	4.28	3.42	2.36	1.95	0	0
Contig172.0.g77	, Contig172.0.g77, Contig172, Contig172.0:84-1724, 10482, Protein of unknown function (DUF3939), , Protein of unknown function (DUF3939)	4	0	0	0	0.47	0.37	0.56	0.16	0	2.56	2.25	0.83	1.14	0	0
Contig3889.0.g29	, Contig3889.0.g29, Contig3889, Contig3889.0:66-1292, 10769, hypothetical protein, ,	4	0	0	0	0.54	0	0.83	0.07	0.09	3.47	2.96	1.05	1.19	0	0
Contig4205.0.g23	, Contig4205.0.g23, Contig4205, Contig4205.0:203-2256, 20244, C2H2-type zinc finger, intracellular, zinc ion binding, C2H2-type zinc finger, Zinc finger, C2H2 type	4	-0.025	0.025	-0.195	1.265	0.195	1.135	0.105	0.065	3.985	3.885	1.445	1.445	-0.135	-0.275
Contig12002.0.g17	RCOR1b, Contig12002.0.g17, Contig12002, Contig12002.0:2097-4946, 23708, Myb-like DNA-binding domain, DNA binding, Myb-like DNA-binding domain	4	0.075	-0.075	0.025	0.405	0.575	0.465	0.145	0.115	2.895	2.885	1.405	1.535	0.015	-0.075
Contig1824.0.g74	, Contig1824.0.g74, Contig1824, Contig1824.0:127-3243, 18061, DWNN domain, nucleus, zinc ion binding, DWNN domain	4	0.135	-0.135	-0.135	0.155	-0.015	0.615	0.145	0.285	2.155	2.275	0.835	1.205	-0.055	-0.075
Contig2789.0.g61	MYB37, Contig2789.0.g61, Contig2789, Contig2789.0:153-2433, 18576, Myb-like DNA-binding domain, DNA binding, Myb-like DNA-binding domain	4	0	0	0	0.33	0.11	0.3	0.09	0.25	2.41	2.56	0.88	1.24	0	0
Contig361.1.g29	, Contig361.1.g29, Contig361, Contig361.1:148-3106, 14126, hypothetical protein, ,	4	0.07	-0.07	-0.01	1.06	0.2	1.21	-0.02	0.76	4.52	5.29	2.07	3.42	-0.07	-0.04
Contig361.1.g30	PHD5, Contig361.1.g30, Contig361, Contig361.1:3301-6879, 14127, PHD-finger, protein binding, PHD-finger, Predicted integral membrane metal-binding protein (DUF2296)	4	0	0	0.02	0.8	0.26	0.67	0.04	0.41	3.8	4.56	1.76	2.7	0	0
Contig13469.0.g36	GAR1a, Contig13469.0.g36, Contig13469, Contig13469.0:570-1656, 21454, Gar1/Naf1 RNA binding region, ribosome biogenesis, snRNA pseudouridine synthesis, snoRNA binding, Gar1/Naf1 RNA binding region	4	0	0	0	0.79	0	0.49	0	0.09	2.31	3.23	1.22	1.29	0	0
Contig8297.0.g59	, Contig8297.0.g59, Contig8297, Contig8297.0:529-5338, 5956, hypothetical protein, ,	4	0	0	0	0.62	0.1	0.57	0	0.23	2.08	2.73	1.3	1.08	0	0
Contig19944.0.g19	, Contig19944.0.g19, Contig19944, Contig19944.0:374-4936, 16375, hypothetical protein, ,	4	0	0	0	0.57	0	0.94	0.02	0.29	2.91	3.48	1.13	1.38	0	0
Contig9578.0.g57	, Contig9578.0.g57, Contig9578, Contig9578.0:122-1616, 11122, IBR domain, zinc ion binding, IBR domain	4	0	0	0	0.71	0.37	1.38	0.26	0.26	4.08	4.27	1.92	1.58	0	0
Contig14832.0.g35	, Contig14832.0.g35, Contig14832, Contig14832.0:123-2019, 24281, BTB/POZ domain, protein binding, BTB/POZ domain	4	0	0	0.15	2.2	0.63	2.27	0	0.6	5.87	5.09	1.94	3.17	0	0.15
Contig16101.0.0.g11	, Contig16101.0.0.g11, Contig16101, Contig16101.0.0:718-1871, 1427, Sorting nexin C terminal, , Sorting nexin C terminal, YwhD family	4	0	0	0	1.8	0.55	1.32	0	0.8	4.45	3.72	1.41	2.7	0	0
Contig1006.0.g52	, Contig1006.0.g52, Contig1006, Contig1006.0:108-2018, 19643, Zinc finger C-x8-C-x5-C-x3-H type (and similar), zinc ion binding, nucleic acid binding, Zinc finger C-x8-C-x5-C-x3-H type (and similar), HAS barrel domain	4	0	0	0.04	0.77	0.63	1.19	0.43	0.33	3.82	3.52	1.43	2.27	0	0
Contig18736.0.g28	, Contig18736.0.g28, Contig18736, Contig18736.0:169-5453, 8159, Ubiquitin carboxyl-terminal hydrolase, ubiquitin-dependent protein catabolic process, ubiquitin thiolesterase activity, zinc ion binding, Ubiquitin carboxyl-terminal hydrolase, DUSP domain, MYND finger	4	0.055	-0.055	0.035	1.075	1.005	1.445	0.425	0.415	4.455	4.455	1.985	3.125	-0.055	-0.055
Contig3237.0.g25	PHD13, Contig3237.0.g25, Contig3237, Contig3237.0:283-4899, 18324, PHD-finger, protein binding, PHD-finger	4	0	0	0.01	0.92	0.43	0.91	0.11	0.31	3.34	3.06	0.76	2.39	0	0
Contig19575.0.1.g32	, Contig19575.0.1.g32, Contig19575, Contig19575.0.1:148-1457, 4452, RyR domain, , RyR domain, TRAF-type zinc finger, TATA element modulatory factor 1 DNA binding	4	0	0	0	1.38	0.28	2.4	0.28	0.41	5.32	4.6	1.79	3.3	0	0
Contig271.0.0.g19	, Contig271.0.0.g19, Contig271, Contig271.0.0:77-4612, 3865, hypothetical protein, ,	4	0.105	-0.105	0.065	1.255	0.505	1.765	0.245	0.435	4.635	4.045	1.505	3.075	-0.105	-0.055
Contig890.0.g3	, Contig890.0.g3, Contig890, Contig890.0:162-3208, 9069, hypothetical protein, ,	4	0	0	0.1	1.87	0.9	2.29	0.43	0.33	5.9	5.31	1.66	3.79	0	0
Contig5982.0.g15	, Contig5982.0.g15, Contig5982, Contig5982.0:136-1231, 23511, Bacteriocin-protection, YdeI or OmpD-Associated, , Bacteriocin-protection, YdeI or OmpD-Associated	4	0	0	0	0.86	0.93	1.32	0.15	0.19	3.82	3.15	0.99	2.2	0	0
Contig2438.0.g81	ISXO2L8, Contig2438.0.g81, Contig2438, Contig2438.0:173-2957, 8314, ISXO2-like transposase domain, , ISXO2-like transposase domain, Ogr/Delta-like zinc finger	4	0	0	0	0.92	0.09	1.18	0.07	0.12	3.15	2.71	0.46	2.16	0	0
Contig3955.0.g11	, Contig3955.0.g11, Contig3955, Contig3955.0:198-1330, 4821, HD-ZIP protein N terminus, nucleus, transcription, DNA-templated, HD-ZIP protein N terminus	4	0	0	0	0.94	0	1.33	0	0	2.97	2.57	0.35	1.84	0	0
Contig19172.0.2.g1	, Contig19172.0.2.g1, Contig19172, Contig19172.0.2:842-3698, 18834, Domain of unknown function (DUF4224), , Domain of unknown function (DUF4224)	4	-0.025	0.025	-0.105	1.135	-0.005	1.835	-0.055	0.275	5.055	4.435	1.185	3.245	-0.105	-0.105
Contig2757.0.g24	SNF1, Contig2757.0.g24, Contig2757, Contig2757.0:210-3322, 15834, SNF2 family N-terminal domain, ATP binding, DNA binding, SNF2 family N-terminal domain	4	0	0	0	0.77	0.03	0.84	0	0.03	3.26	2.67	0.65	1.87	0	0
Contig7944.0.g14	TBRG1b, Contig7944.0.g14, Contig7944, Contig7944.0:252-2842, 7046, F/Y rich C-terminus, nucleus, F/Y rich C-terminus, F/Y-rich N-terminus	4	0	0	0	0.88	0.26	1.3	0.24	0.19	4.41	3.69	1.06	2.53	0.1	0.04
Contig414.1.g102	, Contig414.1.g102, Contig414, Contig414.1:4553-5612, 14199, hypothetical protein, ,	4	0	0	0	1.44	0	2.12	0.14	0.26	5.17	4.22	1.25	2.93	0	0.1
Contig414.1.g103	MULE2, Contig414.1.g103, Contig414, Contig414.1:6033-7671, 14200, MULE transposase domain, zinc ion binding, MULE transposase domain, SWIM zinc finger	4	0	0	0.12	1.47	0	2.06	0	0.39	4.98	4.28	1.15	2.72	0	0
Contig83.0.g2	SNF2, Contig83.0.g2, Contig83, Contig83.0:113-3497, 11715, SNF2 family N-terminal domain, ATP binding, DNA binding, SNF2 family N-terminal domain	4	0	0	0	0.49	0.05	1.15	0	0.03	2.98	2.29	0.53	1.61	0	0
Contig5714.0.g9	DUF1, Contig5714.0.g9, Contig5714, Contig5714.0:168-1527, 22515, hypothetical protein, ,	4	0	0	0	0.64	0	0.7	0	0	2.31	1.64	0.42	1.1	0	0
Contig21684.0.g66	, Contig21684.0.g66, Contig21684, Contig21684.0:4548-6015, 19765, Saposin-like type B, region 1, lipid metabolic process, Saposin-like type B, region 1	4	0	0	0	0.51	0.12	1.33	0	0.29	2.86	2.68	1.16	1.08	0	0
Contig2648.0.g68	, Contig2648.0.g68, Contig2648, Contig2648.0:96-1296, 23870, hypothetical protein, ,	4	0	0	0.06	0.93	0.09	1.64	0.07	0.25	3.48	3.37	0.9	1.56	0	0
Contig3807.0.g79	RNF27, Contig3807.0.g79, Contig3807, Contig3807.0:166-1071, 9809, Ring finger domain, anaphase-promoting complex, ubiquitin-protein transferase activity, Ring finger domain, RING-H2 zinc finger, Zinc finger, C3HC4 type (RING finger), Anaphase-promoting complex subunit 11 RING-H2 finger, Stonin 2, FANCL C-terminal domain, PHD-zinc-finger like domain, Zinc-finger of the MIZ type in Nse subunit, RIN…	4	0	0	0	2.16	0.52	2.12	0	0	4.37	4.32	1.01	1.69	0	0
Contig6365.0.g36	, Contig6365.0.g36, Contig6365, Contig6365.0:114-1407, 16392, hypothetical protein, ,	4	0	0	0	1.23	0.27	1.57	0.16	0	3.43	2.5	1.17	1.39	0	0
Contig17861.0.g105	FUBP1b, Contig17861.0.g105, Contig17861, Contig17861.0:82-1935, 23796, KH domain, RNA binding, KH domain, NusA-like KH domain	4	0.07	-0.07	-0.02	1.52	1.2	1.93	0.62	0.31	5.04	4.24	1.64	2.24	-0.07	0.06
Contig19285.0.g24	, Contig19285.0.g24, Contig19285, Contig19285.0:721-1622, 13233, hypothetical protein, ,	4	0	0	0	1.33	1.03	1.87	0.11	0.26	4.27	3.56	1.6	1.64	0	0
Contig20796.0.g57	, Contig20796.0.g57, Contig20796, Contig20796.0:137-1421, 19756, hypothetical protein, ,	4	0	0	0.11	1.72	1.91	2.41	0.76	0.5	5.29	5.05	2.64	2.34	0	0.08
Contig3410.0.g101	PARN1b, Contig3410.0.g101, Contig3410, Contig3410.0:151-2210, 19259, CAF1 family ribonuclease, nucleus, intracellular, nucleobase-containing compound metabolic process, 3'-5' exonuclease activity, nucleic acid binding, CAF1 family ribonuclease, 3'-5' exonuclease	4	0.12	-0.12	-0.11	1.09	1.18	1.38	0.42	0.53	3.05	3.48	1.22	1.51	-0.23	-0.23
Contig311.1.g100	, Contig311.1.g100, Contig311, Contig311.1:86-1139, 14057, PHD-like zinc-binding domain, ribosome, intracellular, translation, structural constituent of ribosome, PHD-like zinc-binding domain, PHD-zinc-finger like domain, Ribosomal protein S14p/S29e, Domain of unknown function (DUF4206)	4	0	0	0	0.35	0.98	1.09	0.27	0.55	2.77	2.73	1.51	1.19	0	0
Contig452.0.g21	, Contig452.0.g21, Contig452, Contig452.0:103-2003, 10852, R67 dihydrofolate reductase, oxidation-reduction process, response to drug, dihydrofolate reductase activity, R67 dihydrofolate reductase	4	0	0	0.11	0.98	1.16	1.34	0.51	0.4	4.28	4.7	2.17	1.77	0.13	0.05
Contig2132.0.g83	, Contig2132.0.g83, Contig2132, Contig2132.0:777-1194, 19885, hypothetical protein, ,	4	0	0	0	1.53	2.9	1.65	1.52	0.36	5.35	4.9	1.91	2.91	0	0
Contig22518.0.g93	, Contig22518.0.g93, Contig22518, Contig22518.0:3190-3709, 2596, hypothetical protein, ,	4	0	0	0	1.06	1.46	0.78	0.36	0	2.98	3.02	1.17	1.44	0	0
Contig5196.0.g23	, Contig5196.0.g23, Contig5196, Contig5196.0:306-1965, 8559, hypothetical protein, ,	4	0	0	0.51	1.32	1.53	1.05	0.73	0.34	3.39	3.31	1.23	1.15	0	0.17
Contig3266.0.g86	, Contig3266.0.g86, Contig3266, Contig3266.0:135-1539, 21066, Domain of unknown function (DUF1732), , Domain of unknown function (DUF1732)	4	0	0	0.05	0.48	1.89	0.92	0.49	0.13	4.3	3.55	2.09	1.26	0	0
Contig7138.0.g18	, Contig7138.0.g18, Contig7138, Contig7138.0:217-1909, 23919, hypothetical protein, ,	4	0.155	-0.155	0.005	1.315	1.785	1.275	0.225	0.285	3.495	3.595	1.985	1.955	-0.775	-0.715
Contig22875.0.g49	, Contig22875.0.g49, Contig22875, Contig22875.0:145-382, 16635, hypothetical protein, ,	4	0	0	0.86	1.71	0	2.46	0	2.14	3.53	4.19	0	3.07	0	1.09
Contig507.1.g98	ZFAND3d, Contig507.1.g98, Contig507, Contig507.1:55-583, 14330, AN1-like Zinc finger, zinc ion binding, DNA binding, membrane, AN1-like Zinc finger, A20-like zinc finger, Domain of unknown function (DUF3513), RSC complex, Rsc14/Ldb7 subunit, Procyclic acidic repetitive protein (PARP)	4	1.065	-1.065	-0.965	1.245	-1.655	2.065	1.765	3.115	4.255	4.125	3.005	3.455	-1.965	-1.375
Contig687.0.g85	, Contig687.0.g85, Contig687, Contig687.0:1427-1670, 22943, hypothetical protein, ,	4	1.44	-1.44	0.55	1.93	-0.4	2.06	1.82	2.28	3.69	3.65	1.68	3.08	-1.44	0.59
Contig1429.0.g99	, Contig1429.0.g99, Contig1429, Contig1429.0:165-489, 20421, Protein of unknown function (DUF1517), , Protein of unknown function (DUF1517)	4	0	0	0	0	0.92	0.93	0	0	1.96	2.06	0	0.45	0	0
Contig3967.0.g38	, Contig3967.0.g38, Contig3967, Contig3967.0:2970-3458, 20259, hypothetical protein, ,	4	0	0	0	0	0.32	1.03	0.49	0	1.51	2.04	0	0.27	0	0
Contig762.0.g84	, Contig762.0.g84, Contig762, Contig762.0:281-571, 24225, hypothetical protein, ,	4	0	0	0	0	0	0	0	0	1.6	2.2	0	0	0	0
Contig19786.0.g53	, Contig19786.0.g53, Contig19786, Contig19786.0:688-2582, 24409, Zinc finger, C3HC4 type (RING finger), , Zinc finger, C3HC4 type (RING finger), Ring finger domain, RING-H2 zinc finger	4	-0.09	0.09	-0.12	0.18	0.59	0.19	0.5	-0.34	2.26	1.56	-0.38	0.78	-0.72	-0.72
Contig20518.0.g37	, Contig20518.0.g37, Contig20518, Contig20518.0:1701-1926, 9654, Protein of unknown function (DUF3408), , Protein of unknown function (DUF3408), PAAD/DAPIN/Pyrin domain	4	0	0	0	0	1.27	0	0	0	2.79	1.22	0	1.09	0	0
Contig3652.0.g109	RNF7, Contig3652.0.g109, Contig3652, Contig3652.0:284-1322, 20771, Ring finger domain, anaphase-promoting complex, ubiquitin ligase complex, protein ubiquitination, ubiquitin-protein transferase activity, nucleus, DNA repair, ATP binding, nuclease activity, zinc ion binding, Ring finger domain, Zinc finger, C3HC4 type (RING finger), RING-H2 zinc finger, RING-type zinc-finger, LisH dimerisation mo…	4	0.295	-0.295	-0.145	0.315	1.465	0.395	0.725	0.565	6.065	2.225	0.845	2.525	-0.005	-0.115
Contig11003.0.1.g60	, Contig11003.0.1.g60, Contig11003, Contig11003.0.1:157-928, 18047, Paramyxovirus non-structural protein c, evasion or tolerance by virus of host immune response, Paramyxovirus non-structural protein c, eRF1 domain 1, Domain of unknown function (DUF4196), MA3 domain, Udp N-acetylglucosamine O-acyltransferase; Domain 2	4	-0.645	0.645	-0.385	1.245	0.925	0.625	0.705	0.705	3.065	2.015	0.735	1.365	0.265	-0.015
Contig15007.0.0.g22	NUC4, Contig15007.0.0.g22, Contig15007, Contig15007.0.0:260-1056, 12168, DTHCT (NUC029) region, nucleus, ATP binding, DNA topoisomerase type II (ATP-hydrolyzing) activity, DNA binding, DTHCT (NUC029) region, Ig-like C2-type domain	4	0	0	0	0.76	1.86	0.55	0.52	0	4.13	2.98	0.47	1.57	0	0
Contig4985.0.g20	TSB51, Contig4985.0.g20, Contig4985, Contig4985.0:31-1414, 19611, tRNA synthetase B5 domain, phenylalanyl-tRNA aminoacylation, ATP binding, RNA binding, magnesium ion binding, tRNA synthetase B5 domain	4	0	0	0	1.16	2.03	0.87	0.39	0.21	3.17	2.19	0.86	1.54	0	0
Contig658.0.g14	, Contig658.0.g14, Contig658, Contig658.0:75-1528, 329, hypothetical protein, ,	4	-0.13	0.13	0.11	1.2	1.94	0.49	0.08	-0.06	2.85	2.31	-0.13	1.23	-0.13	0.08
Contig9942.0.g75	, Contig9942.0.g75, Contig9942, Contig9942.0:289-807, 6666, Apoptosis preventing protein, anti-apoptosis, cysteine-type endopeptidase inhibitor activity involved in apoptotic process, Apoptosis preventing protein	4	0	0	0.81	1.23	1.73	1.05	0	0	3.8	3.34	0	1.42	0.83	0
Contig3636.0.1.g2	, Contig3636.0.1.g2, Contig3636, Contig3636.0.1:56-1613, 7371, HSCB C-terminal oligomerisation domain, protein folding, HSCB C-terminal oligomerisation domain	4	0	0	0	0.63	2.03	0.59	0.53	0.19	2.58	2.08	0.58	0.55	0	0.07
Contig6405.0.g116	, Contig6405.0.g116, Contig6405, Contig6405.0:283-931, 13325, Staphylococcal/Streptococcal toxin, OB-fold domain, pathogenesis, Staphylococcal/Streptococcal toxin, OB-fold domain	4	0	0	0	0.61	2.72	1.37	0.26	0.18	2.68	2.97	0.53	0.78	0	0.18
Contig10721.0.g15	PTH2L, Contig10721.0.g15, Contig10721, Contig10721.0:229-805, 8343, Peptidyl-tRNA hydrolase PTH2, aminoacyl-tRNA hydrolase activity, Peptidyl-tRNA hydrolase PTH2, Bacteriophage abortive infection AbiH	4	0.32	-0.32	1.83	0.37	0.89	1.32	1.02	0.76	2.89	2.15	1.98	1.54	-0.79	-0.5
Contig19952.0.g27	, Contig19952.0.g27, Contig19952, Contig19952.0:142-1477, 997, STAG domain, , STAG domain, F-box-like	4	0.435	-0.435	1.235	0.435	1.205	0.715	0.965	0.205	2.015	1.435	1.745	1.065	-0.315	-0.225
Contig4190.0.g42	, Contig4190.0.g42, Contig4190, Contig4190.0:68-1199, 22548, GAD-like domain, , GAD-like domain	4	0.065	-0.065	1.075	0.825	0.335	0.735	1.365	0.245	1.735	2.095	1.675	1.265	0.345	-0.695
Contig8927.0.g11	RRM1e, Contig8927.0.g11, Contig8927, Contig8927.0:157-1927, 8244, RNA recognition motif. (a.k.a. RRM, RBD, or RNP domain), nucleic acid binding, cytoplasm, nucleus, mRNA catabolic process, metal ion binding, poly(A)-specific ribonuclease activity, RNA binding, RNA recognition motif (a k a RRM, RBD, or RNP domain), RNA recognition motif (a k a RRM, RBD, or RNP domain), Poly-adenylate binding prote…	4	0	0	1.71	1.08	0.52	0.3	0.75	0.24	2.55	1.45	1.83	2.06	0.57	0
Contig804.1.g98	, Contig804.1.g98, Contig804, Contig804.1:355-2944, 14745, hypothetical protein, ,	4	-0.225	0.225	0.565	0.495	1.025	0.525	0.895	1.075	1.555	1.745	1.265	1.865	-0.125	-0.065
Contig352.1.g17	, Contig352.1.g17, Contig352, Contig352.1:2375-2618, 14114, Adaptin N terminal region, membrane coat, vesicle-mediated transport, intracellular protein transport, Adaptin N terminal region	4	0	0	0.8	1.62	1.04	0	0	0	1.19	2.97	2.28	0.88	0	0
Contig7707.0.g44	, Contig7707.0.g44, Contig7707, Contig7707.0:172-617, 19309, IBR domain, zinc ion binding, metal ion binding, hydrolase activity, IBR domain, Sjogren's syndrome/scleroderma autoantigen 1 (Autoantigen p27), NADH pyrophosphatase zinc ribbon domain, Transcription elongation factor Elf1 like, Zinc finger, C3HC4 type (RING finger)	4	-0.1	0.1	0.76	0.4	0.78	0.62	0.53	0.09	1.37	2.5	1.75	0.92	-0.98	-0.57
Contig6842.0.g13	, Contig6842.0.g13, Contig6842, Contig6842.0:5385-5814, 11494, Enhancer of rudimentary, cell cycle, Enhancer of rudimentary	4	0.555	-0.555	0.125	1.445	-0.635	1.375	-0.735	-0.045	3.565	3.645	0.295	0.725	1.315	1.285
Contig17362.0.g62	, Contig17362.0.g62, Contig17362, Contig17362.0:802-1456, 13627, Papain family cysteine protease, cysteine-type peptidase activity, proteolysis, cysteine-type endopeptidase activity, Papain family cysteine protease, Peptidase C1-like family	4	-0.93	0.93	1.09	0.99	1.06	1.24	0.63	0.91	1.91	1.71	1.92	1.42	1.04	-1.33
Contig22442.0.g67	SUB1a, Contig22442.0.g67, Contig22442, Contig22442.0:101-876, 2449, Transcriptional Coactivator p15 (PC4), regulation of transcription, DNA-templated, transcription coactivator activity, DNA binding, nucleus, Transcriptional Coactivator p15 (PC4), Menin, AAA domain	4	-0.225	0.225	0.635	1.245	1.075	1.415	1.095	1.365	2.195	1.925	1.395	1.205	1.285	-0.985
Contig467.1.g40	MORN1ca, Contig467.1.g40, Contig467, Contig467.1:259-793, 14272, MORN repeat, proteasome core complex, alpha-subunit complex, ubiquitin-dependent protein catabolic process, endopeptidase activity, MORN repeat, Proteasome subunit A N-terminal signature	4	-0.965	0.965	-0.075	0.495	0.035	0.675	-0.005	0.315	1.655	1.585	1.225	0.825	0.805	-0.735
Contig1456.0.g12	, Contig1456.0.g12, Contig1456, Contig1456.0:272-622, 11612, hypothetical protein, ,	4	0	0	0	1.14	0	1.13	1.55	0.81	2.25	0.62	1.64	1.95	0	0
Contig9453.0.g21	, Contig9453.0.g21, Contig9453, Contig9453.0:1425-1647, 23823, Conotoxin, extracellular region, pathogenesis, ion channel inhibitor activity, Conotoxin	4	0	0	0	0	0	0	2.56	1.75	3.03	2.74	3.6	1.76	0	0
Contig19298.0.g10	, Contig19298.0.g10, Contig19298, Contig19298.0:1333-1642, 5907, Protein of unknown function (DUF2852), lipid metabolic process, calcium ion binding, phosphatidylinositol phospholipase C activity, integral component of membrane, endoplasmic reticulum, intracellular protein transport, cell cycle, extracellular region, pathogenesis, ion channel inhibitor activity, membrane, transmembrane transport,…	4	0.62	-0.62	1.34	2.32	0.39	0.98	1.33	0.07	1.46	1.08	1.58	1.47	-0.62	-0.62
Contig10685.0.g74	, Contig10685.0.g74, Contig10685, Contig10685.0:157-412, 19447, hypothetical protein, ,	4	0	0	0	2.18	1.47	2.17	0.79	0	1.41	1.79	2.08	3.02	0	0
Contig18050.0.g104	, Contig18050.0.g104, Contig18050, Contig18050.0:153-390, 17875, hypothetical protein, ,	4	0	0	0	2.14	1.11	2.46	1.94	0	1.93	1.05	3.78	1.51	0	0
Contig7326.0.0.g32	, Contig7326.0.0.g32, Contig7326, Contig7326.0.0:165-630, 11194, Sporulation related domain, integral component of membrane, L-glutamate transport, glutamate:sodium symporter activity, Sporulation related domain, Sodium/glutamate symporter	4	0.525	-0.525	1.705	3.475	1.805	2.835	1.375	1.295	1.125	2.455	3.085	2.105	0.175	0.385
Contig9431.0.g26	, Contig9431.0.g26, Contig9431, Contig9431.0:1681-2431, 17367, hypothetical protein, ,	4	0	0	3.37	2.18	3.1	3.31	2.84	1.9	2.87	4.3	4.35	4.47	1.82	1.05
Contig17536.0.g94	, Contig17536.0.g94, Contig17536, Contig17536.0:57-1446, 304, WD domain, G-beta repeat, protein binding, WD domain, G-beta repeat, Uncharacterised protein domain (DUF2415), Protein of unknown function (DUF2971)	4	0.355	-0.355	0.165	-0.085	0.015	0.455	0.405	0.315	1.495	1.775	0.785	0.275	-0.645	-0.475
Contig22317.0.g8	, Contig22317.0.g8, Contig22317, Contig22317.0:122-1988, 16683, hypothetical protein, ,	4	0.02	-0.02	-0.06	-0.3	-0.06	0.03	-0.08	-0.7	2.31	1.94	0.6	0.42	-1.49	-0.57
Contig585.1.g65	SAE3b, Contig585.1.g65, Contig585, Contig585.1:110-1901, 14436, Swi5, intracellular, regulation of transcription, DNA-templated, sequence-specific DNA binding transcription factor activity, Swi5, DeoR-like helix-turn-helix domain, Protein of unknown function (DUF1443)	4	0.4	-0.4	-0.27	0.37	0.04	-0.28	-0.29	-0.21	2.8	2.72	0.87	1.19	-0.64	-0.64
Contig6555.0.g4	, Contig6555.0.g4, Contig6555, Contig6555.0:289-1903, 22623, hypothetical protein, ,	4	0.455	-0.455	1.495	1.305	0.755	0.945	0.855	-0.325	3.595	0.785	1.775	0.815	0.675	-1.055
Contig18673.0.g6	, Contig18673.0.g6, Contig18673, Contig18673.0:1525-1696, 10297, hypothetical protein, ,	4	0	0	0	3.65	0	0	0	0	2.12	0	0	0	0	0
Contig7796.0.g10	, Contig7796.0.g10, Contig7796, Contig7796.0:158-603, 9627, hypothetical protein, ,	4	0	0	0	2.39	0.39	1.2	0	0	1.41	1.81	0	0	0	0
Contig5993.0.g68	, Contig5993.0.g68, Contig5993, Contig5993.0:1401-1785, 1484, SmpB protein, RNA binding, SmpB protein, IncA protein, DASH complex subunit Dam1, Ly49-like protein, N-terminal region	4	-1.235	1.235	0.225	0.925	0.545	-0.535	1.785	0.795	1.315	1.855	1.175	0.345	-0.285	0.285
Contig21491.0.g105	ELGI1b, Contig21491.0.g105, Contig21491, Contig21491.0:179-1399, 12460, Zinc finger, ZZ type, zinc ion binding, nucleus, multicellular organismal development, ubiquitin-dependent protein catabolic process, Zinc finger, ZZ type, Zinc finger, C3HC4 type (RING finger), Ring finger domain, Seven in absentia protein family	4	-0.07	0.07	0.62	1.02	0	0.2	-0.23	0.07	1.13	2.44	0.78	1.2	-3.09	-0.08
Contig5034.0.g72	, Contig5034.0.g72, Contig5034, Contig5034.0:222-771, 22161, UL2 protein, , UL2 protein, M penetrans paralogue family 26	4	0.7	-0.7	0.02	1.78	0.49	2.55	0.53	-0.6	0.44	1.42	2.7	0.82	-2.12	-0.7
Contig2450.0.g45	, Contig2450.0.g45, Contig2450, Contig2450.0:12428-12623, 2783, ATP adenylyltransferase, ATP adenylyltransferase activity, ATP adenylyltransferase	4	0	0	0	3.83	1.92	0	1.72	0	0	2.69	0	2.92	0	0
Contig16482.0.g42	, Contig16482.0.g42, Contig16482, Contig16482.0:298-1102, 22010, 3-demethylubiquinone-9 3-methyltransferase, viral capsid, 3-demethylubiquinone-9 3-methyltransferase, Nucleotide-sensitive chloride conductance regulator (ICln), Potato leaf roll virus readthrough protein	4	-0.205	0.205	-1.105	-0.235	-1.095	0.205	-0.575	-0.075	2.125	1.055	-0.635	0.205	-0.775	-3.675
Contig2706.0.1.g41	, Contig2706.0.1.g41, Contig2706, Contig2706.0.1:60-1379, 19519, Sarcoglycan alpha/epsilon, sarcoglycan complex, Sarcoglycan alpha/epsilon, HemY protein N-terminus	4	-0.705	0.705	-0.365	0.545	-0.335	1.065	-0.115	0.465	2.465	1.715	-0.835	0.565	0.045	-1.265
Contig20371.0.g31	FEN1c, Contig20371.0.g31, Contig20371, Contig20371.0:1592-2806, 5590, XPG I-region, DNA repair, nuclease activity, catalytic activity, 5'-3' exonuclease activity, DNA binding, lipid metabolic process, XPG I-region, XPG N-terminal domain, 5'-3' exonuclease, C-terminal SAM fold, 5'-3' exonuclease, N-terminal resolvase-like domain, Protein of unknown function (DUF3567), Saposin-like type B, region 1	4	-0.105	0.105	-1.105	1.235	-0.515	1.335	-0.945	-0.495	2.745	1.985	1.155	1.525	-1.525	-1.215
Contig5512.0.g31	TK1c, Contig5512.0.g31, Contig5512, Contig5512.0:106-1045, 9996, Thymidine kinase, ATP binding, thymidine kinase activity, Thymidine kinase, AAA domain, HNH endonuclease	4	-0.11	0.11	-1.68	0.79	-1.9	1.37	-1.63	0.03	3.4	2.51	-0.72	1.84	-1.94	-1.71
Contig18201.0.g26	, Contig18201.0.g26, Contig18201, Contig18201.0:221-3764, 22324, Flavin containing amine oxidoreductase, oxidation-reduction process, oxidoreductase activity, Flavin containing amine oxidoreductase	4	0.265	-0.265	-0.915	-0.745	-0.005	-0.415	0.635	0.295	3.205	0.445	-0.405	1.135	0.475	-0.325
Contig7551.0.g29	, Contig7551.0.g29, Contig7551, Contig7551.0:294-639, 7177, Elongation factor 1 gamma, conserved domain, eukaryotic translation elongation factor 1 complex, translational elongation, translation elongation factor activity, spliceosomal complex, RNA splicing, fibrinogen complex, protein polymerization, platelet activation, signal transduction, protein binding, bridging, receptor binding, Elongatio…	4	0.8	-0.8	-0.8	0.04	-0.33	0.04	-0.1	0.9	2.07	1.34	-0.8	0.37	0.36	-0.8
Contig5732.0.g10	, Contig5732.0.g10, Contig5732, Contig5732.0:120-282, 4536, YrzO-like protein, , YrzO-like protein	4	0	0	0	3.25	0	4.22	0	4.25	0	4.3	0	0	0	0
Contig360.0.g44	, Contig360.0.g44, Contig360, Contig360.0:88-256, 902, hypothetical protein, ,	4	0	0	0	0	0	0	0	0	0	4.48	0	0	0	0
blank	NA		NA	NA	NA	NA	NA	NA	NA	NA	NA	NA	NA	NA	NA	NA
blank	NA		NA	NA	NA	NA	NA	NA	NA	NA	NA	NA	NA	NA	NA	NA
blank	NA		NA	NA	NA	NA	NA	NA	NA	NA	NA	NA	NA	NA	NA	NA
Contig13261.0.g89	, Contig13261.0.g89, Contig13261, Contig13261.0:4797-5211, 1614, Macrophage killing protein with similarity to conjugation protein, RNA binding, Macrophage killing protein with similarity to conjugation protein, Bluetongue virus non-structural protein NS2	5	-0.71	0.71	0.51	0.15	1.59	-0.08	1.02	0.19	0.44	0.23	2.37	1.29	-0.71	0.52
Contig11710.0.g68	, Contig11710.0.g68, Contig11710, Contig11710.0:136-831, 16743, hypothetical protein, ,	5	0	0	0.24	0	0.58	0	0	0.62	0.58	0.52	2.16	1.58	0	0
Contig15370.0.g44	, Contig15370.0.g44, Contig15370, Contig15370.0:956-1459, 18984, Protein of unknown function (DUF3606), , Protein of unknown function (DUF3606), Protein of unknown function (DUF3895)	5	0	0	0	0	0.28	0	0	0	0	0.46	2.03	1.37	0	0
Contig6180.0.g4	, Contig6180.0.g4, Contig6180, Contig6180.0:195-528, 23500, hypothetical protein, ,	5	0	0	0	0	0.5	0.89	0	0	0.63	0.46	2.45	1.24	0	0
Contig10482.0.g69	, Contig10482.0.g69, Contig10482, Contig10482.0:189-924, 6184, A2L zinc ribbon domain, lipid glycosylation, carbohydrate metabolic process, carbohydrate binding, transferase activity, transferring hexosyl groups, A2L zinc ribbon domain, Glycosyltransferase family 28 C-terminal domain	5	0	0	0.54	1.58	0.87	2.32	0.12	1.39	0.44	3.4	2.34	3.38	0.66	0.29
Contig20310.0.g20	, Contig20310.0.g20, Contig20310, Contig20310.0:190-919, 24589, hypothetical protein, ,	5	0	0	0.69	1.08	0.14	1.7	0.12	0.82	0.37	3.43	1.99	3.58	0.67	0.29
Contig12465.0.g62	, Contig12465.0.g62, Contig12465, Contig12465.0:157-1156, 15872, hypothetical protein, ,	5	-0.325	0.325	0.455	0.535	0.495	0.715	0.205	0.905	0.245	2.195	1.825	2.395	-0.325	0.125
Contig1671.0.g18	PHRF1c, Contig1671.0.g18, Contig1671, Contig1671.0:3390-4944, 17789, Ring finger domain, protein binding, Ring finger domain, Zinc finger, C3HC4 type (RING finger), PHD-finger, RING-H2 zinc finger, HipA-like N-terminal domain	5	0.07	-0.07	0.06	0.96	0.15	1.15	0.11	1.17	0.53	3.06	3.29	3.92	0.22	-0.07
Contig17088.0.g8	H2A.4, Contig17088.0.g8, Contig17088, Contig17088.0:95-533, 978, Core histone H2A/H2B/H3/H4, DNA binding, Core histone H2A/H2B/H3/H4	5	0	0	0.23	2.44	0	3.73	0	2.21	1.54	4.14	5.9	5.68	0	0
Contig12106.0.g112	, Contig12106.0.g112, Contig12106, Contig12106.0:208-1270, 16025, hypothetical protein, ,	5	0	0	0	1.85	0.33	2.37	0.14	1.89	0.18	3.08	4.61	4.27	0.23	0
Contig11502.0.g40	, Contig11502.0.g40, Contig11502, Contig11502.0:212-659, 3434, Yippee putative zinc-binding protein, hydrolase activity, acting on acid anhydrides, zinc ion binding, Yippee putative zinc-binding protein, Protein of unknown function (DUF1407), Predicted integral membrane metal-binding protein (DUF2296), C-terminal domain of RIG-I, CHY zinc finger, zinc-ribbon domain	5	0	0	0	3	0	2.63	0	2.6	1.08	3.98	6.89	6.19	0	0
Contig7940.0.g19	, Contig7940.0.g19, Contig7940, Contig7940.0:81-1762, 7051, K+ channel tetramerisation domain, membrane, voltage-gated potassium channel complex, potassium ion transport, voltage-gated potassium channel activity, K+ channel tetramerisation domain	5	0	0	0	1.67	0.06	1.94	0.13	2.19	0.85	2.97	4.5	4.79	0	0
Contig11466.0.g109	RPA2d, Contig11466.0.g109, Contig11466, Contig11466.0:52-1028, 2180, OB-fold nucleic acid binding domain, nucleic acid binding, OB-fold nucleic acid binding domain, Replication protein A C terminal	5	0	0	0	2.14	0.98	2.08	0.24	1.79	0.83	3.47	4.63	4.64	0	0
Contig9832.0.g37	HP1b, Contig9832.0.g37, Contig9832, Contig9832.0:131-1526, 16835, Chromo (CHRromatin Organisation MOdifier) domain, 3',5'-cyclic-nucleotide phosphodiesterase activity, Chromo (CHRromatin Organisation MOdifier) domain, 3'5'-cyclic nucleotide phosphodiesterase N-terminal	5	0	0	0.1	2.16	1.17	2.62	0.8	2.39	0.6	3.86	5.29	5.89	0.32	0.07
Contig1405.1.g80	, Contig1405.1.g80, Contig1405, Contig1405.1:141-3792, 15642, Right handed beta helix region, , Right handed beta helix region, Periplasmic copper-binding protein (NosD)	5	0	0	0	1.64	0.11	2.16	0.13	2.24	0.29	3.42	3.62	5	0	0
Contig19010.0.g64	HP1c, Contig19010.0.g64, Contig19010, Contig19010.0:268-2215, 17939, Chromo (CHRromatin Organisation MOdifier) domain, nucleus, Chromo (CHRromatin Organisation MOdifier) domain, Chromo shadow domain	5	0	0	0	2.35	0.55	3.21	0.26	2.57	0.75	4.16	5.14	6.1	0	0.05
Contig17336.0.g99	ALKBH5b, Contig17336.0.g99, Contig17336, Contig17336.0:70-3313, 12245, AT hook motif, DNA binding, AT hook motif	5	0	0	0	1.36	0.25	1.55	0.38	1.61	0.25	3.17	3.6	4.25	0	0
Contig5487.0.g75	, Contig5487.0.g75, Contig5487, Contig5487.0:129-2811, 24101, IBR domain, zinc ion binding, nucleus, DNA repair, IBR domain, TFIIH C1-like domain	5	0	0	0	1.38	0	1.68	0.14	1.75	0.2	2.96	3.81	4.61	0	0.04
Contig12639.0.0.g27	, Contig12639.0.0.g27, Contig12639, Contig12639.0.0:3993-5320, 9325, non-haem dioxygenase in morphine synthesis N-terminal, , non-haem dioxygenase in morphine synthesis N-terminal, Associated with HOX	5	0	0	0.2	0.34	0.2	1.62	0	0.91	0.23	2.14	3.12	3	0	0
Contig8904.0.g8	PARP3e, Contig8904.0.g8, Contig8904, Contig8904.0:118-724, 1424, hypothetical protein, ,	5	0	0	0	0.24	0.23	1.31	0	0.46	0.44	1.51	2.04	1.72	0	0
Contig1081.1.g60	H3.6, Contig1081.1.g60, Contig1081, Contig1081.1:603-1014, 15226, Core histone H2A/H2B/H3/H4, DNA binding, intracellular, sequence-specific DNA binding, Core histone H2A/H2B/H3/H4, Histone-like transcription factor (CBF/NF-Y) and archaeal histone	5	0.62	-0.62	0.93	4.34	1.45	4.45	0.57	3.67	2.16	5.97	7.42	7.46	0.23	-0.62
Contig9501.0.g55	HMGB1j, Contig9501.0.g55, Contig9501, Contig9501.0:219-1312, 18995, HMG (high mobility group) box, protein binding, HMG (high mobility group) box, Domain of unknown function (DUF1898)	5	0	0	0.21	1.96	1.45	2.93	0.47	1.95	0.98	3.25	3.68	4.57	0	0
Contig672.1.g42	, Contig672.1.g42, Contig672, Contig672.1:154-2036, 14554, Protein kinase domain, ATP binding, protein phosphorylation, protein kinase activity, Protein kinase domain, Protein tyrosine kinase, Phosphotransferase enzyme family	5	0.07	-0.07	0.01	1.07	1.2	1.39	0.4	0.94	1.36	2.3	2.76	3.51	-0.07	0.05
Contig672.1.g43	RPC31L1, Contig672.1.g43, Contig672, Contig672.1:2283-2835, 14555, DNA-directed RNA polymerase III subunit Rpc31, , DNA-directed RNA polymerase III subunit Rpc31	5	0	0	0	1.5	0.96	1.59	0.71	1.01	1.27	2.33	2.95	3.49	0	0
Contig1195.1.g74	UBP1e, Contig1195.1.g74, Contig1195, Contig1195.1:288-606, 15372, Zinc-finger of the MIZ type in Nse subunit, anaphase-promoting complex, ubiquitin ligase complex, protein ubiquitination, ubiquitin-protein transferase activity, zinc ion binding, Zinc-finger of the MIZ type in Nse subunit, Ring finger domain, Zinc finger, C3HC4 type (RING finger), RING-H2 zinc finger, RING-type zinc-finger, LisH d…	5	0	0	0	0.56	0	1.94	0	1.09	2.11	2.48	3.67	2.97	0	0
Contig1384.1.g54	PARP3c, Contig1384.1.g54, Contig1384, Contig1384.1:131-1559, 15616, MORN repeat, , MORN repeat	5	0	0	0.05	0.74	0.9	1.1	0.34	0.71	1.53	2.59	3.14	2.9	0	0
Contig15275.0.g92	, Contig15275.0.g92, Contig15275, Contig15275.0:1045-4048, 5989, MULE transposase domain, , MULE transposase domain, RNA pol II promoter Fmp27 protein domain	5	0	0	0.02	1.19	0.76	1.64	0.46	1.46	1.83	3.95	4.25	5.02	0	0
Contig18677.0.g10	CELF2, Contig18677.0.g10, Contig18677, Contig18677.0:287-4309, 10301, RNA recognition motif. (a.k.a. RRM, RBD, or RNP domain), nucleic acid binding, protein binding, RNA recognition motif (a k a RRM, RBD, or RNP domain), RNA recognition motif (a k a RRM, RBD, or RNP domain), WW domain	5	-0.07	0.07	0.04	0.72	0.62	1.35	0.11	0.64	1.61	3.12	2.8	3.65	-0.07	-0.07
Contig202.0.g89	FUBP1c, Contig202.0.g89, Contig202, Contig202.0:358-2782, 6680, KH domain, RNA binding, KH domain, NusA-like KH domain, Protein of unknown function (DUF533)	5	0	0	0.03	0.94	0.54	1.28	0.19	1.15	2.49	3.57	3.45	4.41	0	0
Contig1484.1.g65	OTIWI13, Contig1484.1.g65, Contig1484, Contig1484.1:209-2567, 24875, Piwi domain, , Piwi domain, PAZ domain, Domain of unknown function (DUF1785)	5	0	0	0.08	1.43	0.69	2.69	0.22	1.64	2.27	3.69	4.59	5.03	0	0
Contig14779.0.g81	RPA1f, Contig14779.0.g81, Contig14779, Contig14779.0:485-2511, 20629, Replication factor-A C terminal domain, nucleic acid binding, nucleus, DNA replication, DNA binding, zinc ion binding, Replication factor-A C terminal domain, OB-fold nucleic acid binding domain, Replication factor-A protein 1, N-terminal domain, Domain of unknown function DUF223, IBR domain	5	0	0	0	0.73	0	2.08	0	1.1	1.7	3.25	3.61	3.99	0	0
Contig4035.0.g66	, Contig4035.0.g66, Contig4035, Contig4035.0:239-1003, 2357, Zinc knuckle, zinc ion binding, nucleic acid binding, integral component of membrane, Zinc knuckle, Herpesvirus glycoprotein D/GG/GX domain, Eukaryotic translation initiation factor 3 subunit G	5	0	0	0	1.09	0	1.84	0	0.65	1.72	2.83	3.46	3.95	0	0
Contig13836.0.g22	OTIWI2, Contig13836.0.g22, Contig13836, Contig13836.0:225-2583, 10109, Piwi domain, protein binding, Piwi domain, PAZ domain, Domain of unknown function (DUF1785)	5	-0.035	0.035	0.015	2.795	0.805	3.705	0.435	3.115	3.015	5.505	5.705	6.175	0.155	-0.035
Contig18491.0.g68	KELCH2, Contig18491.0.g68, Contig18491, Contig18491.0:177-2370, 1264, Kelch motif, protein binding, zinc ion binding, nucleus, DNA repair, Kelch motif, IBR domain, TFIIH C1-like domain	5	-0.15	0.15	0.17	2.21	0.54	3.09	0.35	1.8	4.58	5.1	5.33	5.58	-0.15	-0.11
Contig8654.0.g14	RPA2c, Contig8654.0.g14, Contig8654, Contig8654.0:126-1647, 778, OB-fold nucleic acid binding domain, nucleic acid binding, OB-fold nucleic acid binding domain	5	-0.125	0.125	-0.075	2.605	0.115	3.345	0.165	1.925	3.885	5.505	5.015	5.205	0.045	0.005
Contig1076.0.g11	, Contig1076.0.g11, Contig1076, Contig1076.0:996-1473, 22203, Uncharacterized protein conserved in archaea (DUF2114), , Uncharacterized protein conserved in archaea (DUF2114)	5	0	0	0	0.28	0.27	1.99	0.22	1.07	1.32	3.33	2.9	2.69	0	0
Contig12365.0.g58	, Contig12365.0.g58, Contig12365, Contig12365.0:1561-3774, 22564, hypothetical protein, ,	5	0	0	0.14	1.39	0.82	1.99	0.37	1.21	2.93	4.79	3.78	3.82	0.47	-0.05
Contig14846.0.g8	, Contig14846.0.g8, Contig14846, Contig14846.0:445-1983, 9973, Zinc finger C-x8-C-x5-C-x3-H type (and similar), zinc ion binding, nucleic acid binding, ATP binding, thymidine kinase activity, nucleus, female sex differentiation, mRNA processing, Zinc finger C-x8-C-x5-C-x3-H type (and similar), Thymidine kinase from Herpesvirus C-terminal, Fruit fly transformer protein, Protein of unknown function…	5	0.09	-0.09	-0.09	1.21	0.2	1.71	-0.03	1.33	2.42	4.12	2.87	2.86	-0.09	-0.09
Contig12035.0.g89	FAN1b, Contig12035.0.g89, Contig12035, Contig12035.0:99-3876, 21732, VRR-NUC domain, hydrolase activity, acting on ester bonds, VRR-NUC domain	5	0	0	0	1.39	0.2	1.71	0.08	1.1	2.72	4.57	3.69	4.2	0	0.03
Contig2792.0.g101	MUTS1b, Contig2792.0.g101, Contig2792, Contig2792.0:3782-5120, 3278, MutS domain V, mismatch repair, mismatched DNA binding, nucleotide phosphatase activity, transferase activity, ATP binding, MutS domain V, P-loop containing region of AAA domain, MutS domain III, AAA domain, NTPase	5	0	0	0	1.95	0.26	2.33	0.21	1.34	2.82	5.4	4.06	4.78	0	0
Contig20046.0.g36	, Contig20046.0.g36, Contig20046, Contig20046.0:819-1989, 21566, Family of unknown function (DUF572), , Family of unknown function (DUF572)	5	0	0	0	1.26	0	1.8	0	1.4	2.45	4.25	3.5	3.53	0	0
Contig5440.0.g55	, Contig5440.0.g55, Contig5440, Contig5440.0:94-1521, 17724, Exonuclease, intracellular, nucleobase-containing compound metabolic process, 3'-5' exonuclease activity, nucleic acid binding, Exonuclease, 3'-5' exonuclease	5	0.085	-0.085	-0.085	1.195	0.115	1.875	0.075	1.265	2.405	4.295	4.125	4.365	-0.085	-0.015
Contig21380.0.0.g14	, Contig21380.0.0.g14, Contig21380, Contig21380.0.0:325-1427, 10305, hypothetical protein, ,	5	0	0	0	1.3	0.31	1.15	0.09	1.22	1.93	4.13	3.12	3.2	0	0
Contig2792.0.g100	MUTS1a, Contig2792.0.g100, Contig2792, Contig2792.0:229-3515, 3277, MutS domain I, mismatch repair, mismatched DNA binding, ATP binding, MutS domain I, MutS domain III	5	0	0	0	1.22	0.68	1.63	0.05	1.15	1.95	4.66	3.08	4.04	0	0
Contig4777.0.g94	, Contig4777.0.g94, Contig4777, Contig4777.0:2135-4311, 8327, WD domain, G-beta repeat, protein binding, WD domain, G-beta repeat	5	0.055	-0.055	-0.055	1.025	-0.055	1.385	0.015	0.815	1.705	4.205	2.635	3.335	-0.055	-0.055
Contig1462.1.g30	RAD26c, Contig1462.1.g30, Contig1462, Contig1462.1:123-3592, 24840, SNF2 family N-terminal domain, , SNF2 family N-terminal domain	5	0	0	0	0.88	0.29	1.23	0.12	1.11	1.4	3.78	3.08	3.15	0	0
Contig5906.0.g59	DDXH22, Contig5906.0.g59, Contig5906, Contig5906.0:130-2306, 24523, SNF2 family N-terminal domain, , SNF2 family N-terminal domain, Helicase conserved C-terminal domain, DEAD/DEAH box helicase	5	0	0	0	0.5	0.05	0.67	0	0.63	0.96	2.66	2.23	2.36	0	0
Contig5906.0.g60	, Contig5906.0.g60, Contig5906, Contig5906.0:3450-6577, 24524, Helicase conserved C-terminal domain, , Helicase conserved C-terminal domain, SNF2 family N-terminal domain	5	0	0	0.03	0.74	0.07	1.34	0.03	1.13	0.69	3.3	2.53	2.83	0	0.04
Contig2028.0.g106	ASATOR, Contig2028.0.g106, Contig2028, Contig2028.0:106-2514, 7584, Protein kinase domain, protein phosphorylation, protein kinase activity, membrane, lipopolysaccharide biosynthetic process, phosphotransferase activity, alcohol group as acceptor, ATP binding, Protein kinase domain, Protein tyrosine kinase, PhoP regulatory network protein YrbL, Phosphotransferase enzyme family, Lipopolysaccharide…	5	-0.055	0.055	0.025	1.375	-0.005	1.495	-0.015	1.195	1.395	3.675	3.805	3.925	-0.055	-0.055
Contig9491.0.g15	SC35, Contig9491.0.g15, Contig9491, Contig9491.0:538-3224, 10420, RNA recognition motif. (a.k.a. RRM, RBD, or RNP domain), nucleic acid binding, RNA recognition motif (a k a RRM, RBD, or RNP domain), RNA recognition motif (a k a RRM, RBD, or RNP domain)	5	0	0	0	1.76	0	2.17	0.05	1.54	1.96	4.42	3.72	4.66	0	0
Contig9806.0.g44	ATHM1, Contig9806.0.g44, Contig9806, Contig9806.0:184-3113, 1359, AT hook motif, DNA binding, AT hook motif	5	0	0	0	1.58	0.14	2.01	0.03	1.52	1.39	4.2	3.24	4.05	0	0.07
Contig23120.0.g39	, Contig23120.0.g39, Contig23120, Contig23120.0:229-625, 3885, Influenza B non-structural protein (NS1), , Influenza B non-structural protein (NS1), Vicilin N terminal region, Protein of unknown function (DUF2939), Inner centromere protein, ARK binding region, Zn-ribbon containing protein (DUF2072), Putative ATP-dependent Lon protease, Glucosidase II beta subunit-like	5	0.4	-0.4	-0.13	1.07	-0.4	2.39	-0.4	2.82	-0.4	4.39	3.71	4.3	-0.4	-0.4
Contig17773.0.g43	PHRF1e, Contig17773.0.g43, Contig17773, Contig17773.0:772-2444, 4959, Ring finger domain, protein binding, Ring finger domain, PHD-finger, Zinc finger, C3HC4 type (RING finger), RING-H2 zinc finger, Vitamin D binding protein, domain III	5	0	0	0	0.74	0.85	0.37	0	0.49	0.7	1.83	2.39	2.4	0	0
Contig19660.0.g112	, Contig19660.0.g112, Contig19660, Contig19660.0:1223-3413, 11593, hypothetical protein, ,	5	0	0	0	0.62	0.9	0.24	0.41	0.62	0.74	1.36	1.75	2.18	0	0.04
Contig19660.0.g111	, Contig19660.0.g111, Contig19660, Contig19660.0:140-908, 11592, Domain of unknown function (DUF966), , Domain of unknown function (DUF966), LMBR1-like membrane protein, FCP1, C-terminal	5	0	0	0	0.7	1.36	0.7	0.63	0.27	0.42	2.12	2.16	2.8	0.35	0
Contig18238.0.g2	, Contig18238.0.g2, Contig18238, Contig18238.0:130-2743, 16468, hypothetical protein, ,	5	0.225	-0.225	-0.145	-0.295	0.055	-0.065	0.025	0.655	0.365	1.675	2.535	2.535	-0.025	-0.395
Contig13699.0.g10	RPA1e, Contig13699.0.g10, Contig13699, Contig13699.0:485-2513, 9521, Replication factor-A C terminal domain, nucleic acid binding, nucleus, DNA replication, DNA binding, zinc ion binding, Replication factor-A C terminal domain, OB-fold nucleic acid binding domain, Replication factor-A protein 1, N-terminal domain, Domain of unknown function DUF223, IBR domain	5	0	0	0	0	0.09	0	0	0	0.77	0.91	1.91	2.19	0	0
Contig20331.0.g88	SPAT3e, Contig20331.0.g88, Contig20331, Contig20331.0:128-1787, 18075, Zinc finger, C3HC4 type (RING finger), zinc ion binding, Zinc finger, C3HC4 type (RING finger), Ring finger domain, RING-type zinc-finger, LisH dimerisation motif, Zinc-finger of the MIZ type in Nse subunit, MIZ/SP-RING zinc finger, Prokaryotic RING finger family 1, RING-H2 zinc finger	5	0	0	0	0.47	0	0.33	0.05	0.27	0.69	0.76	2.31	2.13	0	0.12
Contig3512.0.g11	, Contig3512.0.g11, Contig3512, Contig3512.0:327-1590, 18409, hypothetical protein, ,	5	0.165	-0.165	-0.115	0.915	0.535	0.585	0.205	0.395	1.295	1.605	3.025	3.105	-0.165	-0.165
Contig13388.0.g39	, Contig13388.0.g39, Contig13388, Contig13388.0:693-2730, 3663, Tick salivary peptide group 1, , Tick salivary peptide group 1	5	0	0	0.03	0.4	0.12	0.84	0.03	0.42	0.75	1.8	2.53	2.67	0.11	0.05
Contig15260.0.g63	SPAT3d, Contig15260.0.g63, Contig15260, Contig15260.0:1116-2784, 7541, Zinc finger, C3HC4 type (RING finger), zinc ion binding, Zinc finger, C3HC4 type (RING finger), Ring finger domain, Zinc-finger of the MIZ type in Nse subunit, RING-type zinc-finger, LisH dimerisation motif, MIZ/SP-RING zinc finger, RING-H2 zinc finger, Prokaryotic RING finger family 1	5	0	0	0.04	0.51	0	0.33	0	0.36	0.59	1.79	2.69	2.28	0.15	0.17
Contig1363.1.g30	, Contig1363.1.g30, Contig1363, Contig1363.1:377-3775, 15592, JAB1/Mov34/MPN/PAD-1 ubiquitin protease, protein binding, JAB1/Mov34/MPN/PAD-1 ubiquitin protease, Prokaryotic homologs of the JAB domain	5	0	0	0.07	0.62	0.4	1.17	0.04	0.78	0.5	2.01	2.95	4.03	0	0
Contig16493.0.g118	DSRBD2, Contig16493.0.g118, Contig16493, Contig16493.0:226-2509, 6921, Double-stranded RNA binding motif, intracellular, double-stranded RNA binding, Double-stranded RNA binding motif	5	0	0	0	0.38	0.04	0.89	0.06	0.74	0.26	1.78	2.95	3.83	0	0
Contig1686.0.g11	, Contig1686.0.g11, Contig1686, Contig1686.0:100-3322, 1536, hypothetical protein, ,	5	0	0	0	0.39	0.37	0.44	0.18	0.76	0.33	2.16	3.63	3.93	0	0
Contig7422.0.g19	FUBP1d, Contig7422.0.g19, Contig7422, Contig7422.0:203-3179, 5578, KH domain, RNA binding, KH domain, NusA-like KH domain	5	0	0	0.02	0.3	0.29	0.18	0.13	0.31	0.17	1.17	2.11	2.45	0	0
Contig6872.0.g51	, Contig6872.0.g51, Contig6872, Contig6872.0:360-1140, 20272, hypothetical protein, ,	5	0	0	0	0.78	0	0.87	0	0.14	0	1.42	2.14	2.5	0	0
Contig8203.0.g72	FUBP1e, Contig8203.0.g72, Contig8203, Contig8203.0:27-3000, 22474, KH domain, RNA binding, KH domain, NusA-like KH domain	5	0.065	-0.065	-0.065	0.165	0.095	0.265	-0.045	0.145	0.105	0.735	2.325	2.795	-0.065	-0.065
Contig5782.0.g94	, Contig5782.0.g94, Contig5782, Contig5782.0:61-543, 6458, hypothetical protein, ,	5	0	0	0	0.59	0	0	0	0	0	1.83	1.44	2.05	0	0
Contig22503.0.g12	UBC1Le, Contig22503.0.g12, Contig22503, Contig22503.0:388-619, 22631, Ubiquitin family, protein binding, oxidation-reduction process, cysteamine dioxygenase activity, Ubiquitin family, Ubiquitin-2 like Rad60 SUMO-like, GLUT4 regulating protein TUG, DUF2407 ubiquitin-like domain, Protein of unknown function (DUF1637)	5	0	0	2.2	1.81	0	0	0	0	2.03	2.2	4.61	3.93	0	0
Contig19217.0.g14	, Contig19217.0.g14, Contig19217, Contig19217.0:135-375, 2971, hypothetical protein, ,	5	0	0	2.04	2.09	0	1.65	2.46	1.38	0.74	3.03	3.18	1.47	0	1.05
Contig18699.0.g95	, Contig18699.0.g95, Contig18699, Contig18699.0:231-1211, 3941, MA3 domain, SRP-dependent cotranslational protein targeting to membrane, GTP binding, RNA binding, membrane, transport, transporter activity, MA3 domain, SRP54-type protein, GTPase domain, Bluetongue virus non-structural protein NS2, AcrB/AcrD/AcrF family	5	0	0	1.15	1.11	0.63	2.29	0.39	1.34	1.24	3.2	3.53	3.46	0	2.56
Contig15284.0.g56	, Contig15284.0.g56, Contig15284, Contig15284.0:2307-2590, 22024, hypothetical protein, ,	5	0	0	1.44	1.76	2.21	0	2.31	1.49	2.78	3.62	4.23	3.76	0	2.18
Contig7340.0.g51	, Contig7340.0.g51, Contig7340, Contig7340.0:200-1247, 4577, Protein of unknown function (DUF3753), , Protein of unknown function (DUF3753)	5	0	0	1.2	1.08	0.43	0.46	0.43	0.63	1.37	2.05	2.58	2.29	0	1.26
Contig18351.0.g56	, Contig18351.0.g56, Contig18351, Contig18351.0:119-2798, 18454, DBF zinc finger, zinc ion binding, nucleic acid binding, DBF zinc finger	5	-0.23	0.23	0.46	0.92	0.58	1.16	1.38	1.16	1.05	2.02	2.46	2.63	0.66	0.75
Contig616.1.g105	, Contig616.1.g105, Contig616, Contig616.1:69-695, 14476, Protein of unknown function (DUF2524), , Protein of unknown function (DUF2524)	5	0	0	2.09	1.65	1.31	1.12	1.23	1.76	1.09	2.94	2.65	3.29	1.66	0
Contig18677.0.g11	, Contig18677.0.g11, Contig18677, Contig18677.0:4790-4967, 10302, Mpp10 protein, pathogenesis, structural molecule activity, Mpp10 protein, Hepatitis core antigen	5	0	0	0	0	4.38	0	2.35	4.31	0	5.51	6.6	6.37	0	0
Contig5677.0.g37	, Contig5677.0.g37, Contig5677, Contig5677.0:176-3151, 4759, hypothetical protein, ,	5	0.01	-0.01	-0.28	-0.19	0.71	0.15	0.55	-0.06	0.47	1.23	1.32	2.19	-0.34	-0.14
Contig8862.0.1.g101	, Contig8862.0.1.g101, Contig8862, Contig8862.0.1:592-994, 530, Transient receptor potential (TRP) ion channel, , Transient receptor potential (TRP) ion channel	5	0	0	0	1.11	0	1.34	0	0	0.8	0.74	2.67	0.69	0	0
Contig21242.0.g22	, Contig21242.0.g22, Contig21242, Contig21242.0:361-2386, 3199, Protein kinase domain, ATP binding, protein phosphorylation, protein kinase activity, Protein kinase domain, Protein tyrosine kinase	5	0.46	-0.46	1.96	0.08	1.72	0.16	1.44	0.86	-0.6	2.26	2.2	1.93	-0.08	-1.22
Contig21888.0.1.g50	, Contig21888.0.1.g50, Contig21888, Contig21888.0.1:47-1050, 1020, hypothetical protein, ,	5	0.225	-0.225	-1.195	0.255	-0.705	0.695	-0.835	0.215	-0.655	0.465	1.885	1.805	-0.185	-1.175
Contig3863.0.g27	, Contig3863.0.g27, Contig3863, Contig3863.0:483-642, 8673, hypothetical protein, ,	5	0	0	0	0	0	0	0	0	0	0	0	4.18	0	0
blank	NA		NA	NA	NA	NA	NA	NA	NA	NA	NA	NA	NA	NA	NA	NA
blank	NA		NA	NA	NA	NA	NA	NA	NA	NA	NA	NA	NA	NA	NA	NA
blank	NA		NA	NA	NA	NA	NA	NA	NA	NA	NA	NA	NA	NA	NA	NA
Contig10172.0.g13	Contig10172.0.g13, Contig10172, Contig10172.0:289-1134, 10965, Domain found in IF2B/IF5, translational initiation, translation initiation factor activity, Domain found in IF2B/IF5, Transcription elongation factor Elf1 like, Splicing factor, salt tolerance regulator, Uncharacterised protein, DegV family COG1307, Probable metal-binding protein (DUF2387)	6	0	0	5.49	5.18	5.56	5.28	5.56	5.26	5.87	4.87	5.9	4.51	6.1	0
Contig10311.0.g19	Contig10311.0.g19, Contig10311, Contig10311.0:111-876, 7826, Ras family, intracellular, small GTPase mediated signal transduction, cytoplasm, nucleus, GTP binding, GTPase activity, Ras family, Miro-like protein, ADP-ribosylation factor family, Gtr1/RagA G protein conserved region, 50S ribosome-binding GTPase, Elongation factor Tu GTP binding domain, Borrelia burgdorferi BBR25 lipoprotein, CRISPR …	6	0	0	2.51	1.24	2.54	0.71	1.57	0.49	2.25	0.9	3.43	1.09	1.07	0
Contig10729.0.g5	Contig10729.0.g5, Contig10729, Contig10729.0:1331-1519, 8333, hypothetical protein, ,	6	0	0	4.68	0	4.26	0	4	5.11	4.78	4.21	6.15	4.87	0	0
Contig11575.0.g92	Contig11575.0.g92, Contig11575, Contig11575.0:134-837, 6207, Ankyrin repeats (3 copies), protein binding, Ankyrin repeats (3 copies), Ankyrin repeats (many copies), Ankyrin repeat, Protein of unknown function (DUF3158), IncA protein	6	-0.635	0.635	1.915	0.945	2.735	1.085	2.485	0.645	1.835	1.945	4.035	1.925	0.185	-0.125
Contig11824.0.g63	Contig11824.0.g63, Contig11824, Contig11824.0:230-737, 4025, PPP4R2, , PPP4R2, Domain of unknown function (DUF1906)	6	0	0	5.23	4.9	6.03	5.79	5.73	6.97	5.36	4.76	6.15	4.31	6.2	0
Contig12045.0.g57	Contig12045.0.g57, Contig12045, Contig12045.0:344-2612, 11320, hypothetical protein, ,	6	-0.095	0.095	1.265	0.045	1.485	0.895	1.635	0.975	1.185	1.185	3.195	1.365	0.155	0.015
Contig12952.0.g49	Contig12952.0.g49, Contig12952, Contig12952.0:105-825, 3116, Inhibitor of apoptosis-promoting Bax1, , Inhibitor of apoptosis-promoting Bax1, Protein of unknown function (DUF1430), Bacterial membrane protein YfhO, Predicted membrane protein (DUF2207), 7TM diverse intracellular signalling	6	0	0	3.99	3.08	3.65	3.14	3.55	1.29	3.49	3.13	4.11	2.8	1.99	0.29
Contig13140.0.g65	Contig13140.0.g65, Contig13140, Contig13140.0:240-1966, 3022, Tetraspanin family, integral component of membrane, Tetraspanin family, Protein of unknown function (DUF973), O-antigen ligase like membrane protein, Domain of unknown function (DUF202), Protein of unknown function (DUF2569), SUR7/PalI family	6	0.015	-0.015	4.515	5.285	4.385	5.655	4.225	4.475	4.585	4.475	5.595	4.195	5.035	0.175
Contig13168.0.g80	Contig13168.0.g80, Contig13168, Contig13168.0:196-739, 21060, Dual specificity phosphatase, catalytic domain, protein tyrosine/serine/threonine phosphatase activity, protein dephosphorylation, protein tyrosine phosphatase activity, Dual specificity phosphatase, catalytic domain, Protein-tyrosine phosphatase, Tyrosine phosphatase family	6	0.59	-0.59	1.02	1.45	1.06	1.37	0.74	1.04	1.81	1.42	1.22	0.73	0.64	-2.31
Contig13770.0.g40	Contig13770.0.g40, Contig13770, Contig13770.0:842-1238, 4244, RNA polymerases N / 8 kDa subunit, transcription, DNA-templated, DNA-directed RNA polymerase activity, DNA binding, RNA polymerases N / 8 kDa subunit, Chordopoxvirus DNA-directed RNA polymerase 7 kDa polypeptide (RPO7)	6	0	0	6.43	7.21	7.32	7.3	7.53	7.51	6.58	5.67	6.37	5.17	7.49	0
Contig13961.0.g112	Contig13961.0.g112, Contig13961, Contig13961.0:208-859, 970, Thioesterase superfamily, catalytic activity, Thioesterase superfamily, ThiF family, Herpesvirus UL4 family	6	0	0	1.6	3.89	1.91	4.97	2.41	5.53	4.93	4.11	4.45	2.32	5.23	0.23
Contig14398.0.g13	Contig14398.0.g13, Contig14398, Contig14398.0:111-679, 12576, hypothetical protein, ,	6	0	0	6.5	5.9	6.56	6.3	5.96	5.69	5.05	3.77	7.07	3.69	8.45	0
Contig14427.0.g61	Contig14427.0.g61, Contig14427, Contig14427.0:216-486, 12523, BolA-like protein, , BolA-like protein	6	2.23	-2.23	2.12	2.48	2.52	2.54	1.88	2.39	0.76	0.84	2.07	1.32	1.9	-2.23
Contig14449.0.g106	Contig14449.0.g106, Contig14449, Contig14449.0:124-688, 6697, Endoribonuclease L-PSP, , Endoribonuclease L-PSP, RNA ligase	6	0.14	-0.14	2.04	2.39	1.78	2.38	1.81	1.62	1.94	1.09	2.81	1.39	3.32	-2.49
Contig1486.0.g86	Contig1486.0.g86, Contig1486, Contig1486.0:152-560, 6321, 6-pyruvoyl tetrahydropterin synthase, , 6-pyruvoyl tetrahydropterin synthase, Protein of unknown function (DUF2392)	6	0	0	3.35	2.21	3.05	3.9	3.65	4.25	3.6	2.89	2.75	2.75	3.73	0
Contig14960.0.g75	Contig14960.0.g75, Contig14960, Contig14960.0:191-968, 8611, SHS2 domain found in N terminus of Rpb7p/Rpc25p/MJ0397, transcription, DNA-templated, DNA-directed RNA polymerase activity, RNA binding, SHS2 domain found in N terminus of Rpb7p/Rpc25p/MJ0397, S1 RNA binding domain, RNA polymerase III subunit Rpc25	6	0.615	-0.615	3.255	4.355	4.305	4.725	4.745	4.085	3.235	3.845	3.715	2.635	4.505	0.825
Contig15170.0.g97	Contig15170.0.g97, Contig15170, Contig15170.0:111-1053, 21963, Male enhanced antigen 1 (MEA1), spermatogenesis, nucleus, positive regulation of transcription, DNA-templated, DNA binding, Male enhanced antigen 1 (MEA1), Transcription initiation factor IIF, alpha subunit (TFIIF-alpha)	6	0	0	2.68	1.43	2.34	1.8	2.18	1.19	2.52	2.88	3.19	2.09	2.06	0.13
Contig15243.0.g18	Contig15243.0.g18, Contig15243, Contig15243.0:248-498, 8891, hypothetical protein, ,	6	0	0	1.88	2.23	0	2.23	1.36	3.41	1.7	0	3.03	1.34	0	0
Contig15266.0.g60	Contig15266.0.g60, Contig15266, Contig15266.0:252-885, 7538, GTP cyclohydrolase I, , GTP cyclohydrolase I, Serpentine type 7TM GPCR chemoreceptor Sru, Protein of unknown function (DUF3537)	6	0.36	-0.36	1.95	2.2	1.92	3.29	2.9	4.03	3.11	2.21	1.86	2.26	2.24	-0.36
Contig15308.0.g52	Contig15308.0.g52, Contig15308, Contig15308.0:328-1225, 4472, ABC-2 family transporter protein, , ABC-2 family transporter protein	6	0	0	2.73	3.22	3.33	2.23	3.61	2.91	2.45	1.97	1.75	1.58	2.91	0
Contig15663.0.g95	Contig15663.0.g95, Contig15663, Contig15663.0:266-943, 17764, emp24/gp25L/p24 family/GOLD, integral component of membrane, transport, viral capsid, emp24/gp25L/p24 family/GOLD, Toxin SpoIISA, type II toxin-antitoxin system, Protein of unknown function (DUF1395), Protein of unknown function (DUF1664), Nucleopolyhedrovirus P10 protein, Golgi transport complex subunit 5	6	-0.415	0.415	2.665	3.115	2.975	4.225	3.565	4.565	2.975	3.055	2.935	2.015	3.815	0.055
Contig17871.0.g73	Contig17871.0.g73, Contig17871, Contig17871.0:169-1198, 3919, Eukaryotic-type carbonic anhydrase, , Eukaryotic-type carbonic anhydrase	6	0	0	3.54	3.36	3.29	3.2	3.05	3.17	3.26	2.47	3.39	2.23	3.7	0
Contig18947.0.g54	Contig18947.0.g54, Contig18947, Contig18947.0:389-668, 19532, Ribose/Galactose Isomerase, carbohydrate metabolic process, Ribose/Galactose Isomerase	6	0	0	2.53	1.59	2.67	0	2.27	0	1.98	2.01	3.04	1.39	0	1.22
Contig1966.0.g91	Contig1966.0.g91, Contig1966, Contig1966.0:953-1770, 10831, TCP-1/cpn60 chaperonin family, cellular protein metabolic process, ATP binding, TCP-1/cpn60 chaperonin family	6	0.72	-0.72	5.76	3.52	5.74	3.45	5.6	3.34	6.08	4.44	6.91	4.59	4.52	1.3
Contig19949.0.g26	Contig19949.0.g26, Contig19949, Contig19949.0:472-1120, 16382, Influenza B matrix protein 2 (BM2), embryo development, Influenza B matrix protein 2 (BM2), Late embryogenesis abundant (LEA) group 1, Uncharacterized conserved protein (DUF2215), Vesicle coat protein involved in Golgi to plasma membrane transport	6	0	0	2.22	0.61	1.9	0	2.32	0.61	1.48	1.27	3.69	1.6	0.77	0
Contig20545.0.2.g88	Contig20545.0.2.g88, Contig20545, Contig20545.0.2:82-533, 13415, Topoisomerase II-associated protein PAT1, , Topoisomerase II-associated protein PAT1	6	0	0	3.63	3.68	3.38	3.12	3.11	0.97	3.29	2.6	3.83	2.24	2.42	0
Contig21082.0.g20	Contig21082.0.g20, Contig21082, Contig21082.0:333-822, 2523, hypothetical protein, ,	6	0	0	5.9	4.35	6.17	4.65	5.77	3.41	6.01	4.32	6.86	4.24	3.24	0
Contig21784.0.g111	Contig21784.0.g111, Contig21784, Contig21784.0:147-831, 12674, Fumarylacetoacetate (FAA) hydrolase family, metabolic process, catalytic activity, mismatch repair, mismatched DNA binding, ATP binding, Fumarylacetoacetate (FAA) hydrolase family, DNA mismatch repair protein, C-terminal domain	6	0	0	4.84	4.79	4.42	5.37	4.1	5.03	3.84	2.95	4.84	3.29	5.78	0
Contig22112.0.g43	Contig22112.0.g43, Contig22112, Contig22112.0:286-649, 1674, Replication termination factor 2, , Replication termination factor 2	6	0.74	-0.74	3.42	3.54	3.24	2.6	3.67	4.08	3.46	3.1	3.23	2.4	3.68	0.72
Contig2837.0.g89	Contig2837.0.g89, Contig2837, Contig2837.0:190-604, 18922, Central core of the bacterial effector protein AvrPto, , Central core of the bacterial effector protein AvrPto, Allexivirus 40kDa protein, cwf18 pre-mRNA splicing factor	6	0.46	-0.46	1.48	1.93	0.28	0.47	0.73	0.58	0.52	0.64	0.89	0.47	0.67	-2.01
Contig3330.0.g76	Contig3330.0.g76, Contig3330, Contig3330.0:290-977, 10907, Ubiquitin family, protein binding, protein folding, unfolded protein binding, methyltransferase activity, Ubiquitin family, Ubiquitin-2 like Rad60 SUMO-like, Telomere stability and silencing, DUF2407 ubiquitin-like domain, GLUT4 regulating protein TUG, Protein of unknown function (DUF2870), FlgD Ig-like domain, FERM N-terminal domain, Dna…	6	0.145	-0.145	1.955	2.945	1.845	3.025	2.075	1.915	3.285	1.665	1.975	2.435	1.785	-1.765
Contig3736.0.0.g90	Contig3736.0.0.g90, Contig3736, Contig3736.0.0:204-507, 2276, Prefoldin subunit, cobalamin biosynthetic process, cob(I)yrinic acid a,c-diamide adenosyltransferase activity, viral capsid, prefoldin complex, protein folding, unfolded protein binding, RNA processing, hydrolase activity, acting on acid anhydrides, integral component of membrane, methanogenesis, tetrahydromethanopterin S-methyltransfe…	6	0.895	-0.895	1.625	2.025	1.495	1.495	1.405	1.625	1.145	1.275	1.285	0.765	1.665	-3.955
Contig3917.0.0.g94	Contig3917.0.0.g94, Contig3917, Contig3917.0.0:83-362, 17435, hypothetical protein, ,	6	-0.47	0.47	0.64	1.98	1.46	1.54	1.76	1.27	1.53	2.55	2.78	1	1.42	-1.26
Contig4262.0.g22	Contig4262.0.g22, Contig4262, Contig4262.0:243-789, 1106, NinB protein, , NinB protein	6	0	0	2.66	2.96	3.07	3.81	2.72	2.03	3.73	1.99	3.76	1.86	2.71	0
Contig4553.0.g55	Contig4553.0.g55, Contig4553, Contig4553.0:163-2431, 5086, hypothetical protein, ,	6	0.065	-0.065	4.335	4.485	4.015	4.665	4.655	4.635	4.805	4.215	4.945	4.085	5.355	0.315
Contig4789.0.g15	Contig4789.0.g15, Contig4789, Contig4789.0:166-796, 6493, Glucose inhibited division protein A, tRNA processing, flavin adenine dinucleotide binding, Glucose inhibited division protein A, Protein of unknown function (FYDLN acid), Leucine-zipper of ternary complex factor MIP1, Cyclomaltodextrinase, N-terminal	6	0	0	1.58	0.5	1.28	1.25	1.1	0.35	1.28	0.84	2.08	1.43	0	0
Contig5779.0.g14	Contig5779.0.g14, Contig5779, Contig5779.0:5364-5550, 16158, hypothetical protein, ,	6	0	0	2.6	0	2.21	0	2.81	0	1.6	0	5.42	0	0	0
Contig6315.0.g79	Contig6315.0.g79, Contig6315, Contig6315.0:98-377, 6557, Ubiquitin family, protein binding, Ubiquitin family, Ubiquitin-2 like Rad60 SUMO-like	6	0.765	-0.765	2.415	2.305	1.565	1.895	1.325	2.635	0.665	2.655	1.775	2.135	1.005	-0.765
Contig6651.0.2.g86	Contig6651.0.2.g86, Contig6651, Contig6651.0.2:964-1400, 1401, Thioredoxin, cell redox homeostasis, Thioredoxin, Thioredoxin-like	6	0	0	6.69	6.89	6.86	6.42	6.52	6.28	5.79	5.03	7.42	4.97	7.59	0.79
Contig7015.0.g28	Contig7015.0.g28, Contig7015, Contig7015.0:194-804, 18645, hypothetical protein, ,	6	0	0	1.96	2.86	2.18	3.76	2.54	2.05	2.37	2.17	2.7	1.82	1.57	0.3
Contig7352.0.g4	Contig7352.0.g4, Contig7352, Contig7352.0:292-678, 19922, Pox virus Ag35 surface protein, viral envelope, ribosome biogenesis, regulation of transcription, DNA-templated, sequence-specific DNA binding transcription factor activity, nucleus, zinc ion binding, Pox virus Ag35 surface protein, Ribosome biogenesis regulatory protein (RRS1), Myc amino-terminal region, NOA36 protein	6	-0.95	0.95	3.35	3.58	3.27	2.9	2.56	3.34	2.62	2.57	3.08	2.35	3.91	-0.95
Contig7476.0.g54	Contig7476.0.g54, Contig7476, Contig7476.0:191-452, 1903, hypothetical protein, ,	6	0	0	1.74	1.4	3.07	0	3.18	0	3.89	2	4.63	0	0	0.86
Contig7476.0.g55	Contig7476.0.g55, Contig7476, Contig7476.0:667-958, 1904, Domain of unknown function (DUF4414), , Domain of unknown function (DUF4414), Enterobacterial exodeoxyribonuclease VIII, Ly49-like protein, N-terminal region	6	0	0	2.26	0.68	2.36	1.13	2.13	0	2.73	2.07	2.39	1.28	0	0
Contig759.0.g42	Contig759.0.g42, Contig759, Contig759.0:199-2242, 2333, RNA recognition motif. (a.k.a. RRM, RBD, or RNP domain), nucleic acid binding, cytoplasm, nucleus, mRNA catabolic process, metal ion binding, poly(A)-specific ribonuclease activity, RNA binding, RNA recognition motif (a k a RRM, RBD, or RNP domain), RNA recognition motif (a k a RRM, RBD, or RNP domain), Poly-adenylate binding protein, unique…	6	0.05	-0.05	2.73	1.16	2.95	1.64	2.31	0.36	3.52	1.02	3.66	1.88	0.35	0.2
Contig7910.0.g24	Contig7910.0.g24, Contig7910, Contig7910.0:123-2034, 9989, hypothetical protein, ,	6	0	0	3.35	2.16	3.46	2.53	4.01	1.43	3.71	1.89	4.2	2.68	2.19	0
Contig8006.0.0.g34	Contig8006.0.0.g34, Contig8006, Contig8006.0.0:131-558, 34, Insecticide toxin TcdB middle/C-terminal region, , Insecticide toxin TcdB middle/C-terminal region	6	-0.41	0.41	2.73	3.27	2.87	3.64	3.04	4.54	2.1	2.55	3.36	2.12	4.26	-0.41
Contig8204.0.g67	Contig8204.0.g67, Contig8204, Contig8204.0:171-1347, 22469, Rhoptry-associated protein 1 (RAP-1), viral capsid, Rhoptry-associated protein 1 (RAP-1), Ret finger protein-like 3 antisense, Special lobe-specific silk protein SSP160, Mucin-like glycoprotein, Protein of unknown function (DUF1117), Period protein 2/3C-terminal region, Gammaherpesvirus capsid protein, Translocated intimin receptor (Tir)…	6	0	0	4.5	3.8	4.91	3.93	4.68	3.55	4.94	4.08	7.01	4.01	4.85	0
Contig9076.0.g86	Contig9076.0.g86, Contig9076, Contig9076.0:2991-3656, 20748, hypothetical protein, ,	6	0	0	2.25	1.49	3.09	1.57	2.47	1.33	2.82	2.3	3.95	1.97	1.69	0
Contig9076.0.g87	Contig9076.0.g87, Contig9076, Contig9076.0:3881-4100, 20749, hypothetical protein, ,	6	0	0	2.72	0	3.6	3.35	2.91	0	3.25	2.01	4.62	1.18	0	0
Contig964.1.g31	Contig964.1.g31, Contig964, Contig964.1:194-2300, 14965, RNA recognition motif. (a.k.a. RRM, RBD, or RNP domain), nucleic acid binding, cytoplasm, nucleus, mRNA catabolic process, metal ion binding, poly(A)-specific ribonuclease activity, RNA binding, RNA recognition motif (a k a RRM, RBD, or RNP domain), RNA recognition motif (a k a RRM, RBD, or RNP domain), Poly-adenylate binding protein, uniqu…	6	-0.365	0.365	5.535	3.015	5.595	3.815	5.235	2.445	6.265	3.605	6.645	4.335	2.415	-1.335
Contig9935.0.1.g40	Contig9935.0.1.g40, Contig9935, Contig9935.0.1:258-479, 2997, EF-1 guanine nucleotide exchange domain, eukaryotic translation elongation factor 1 complex, translational elongation, translation elongation factor activity, EF-1 guanine nucleotide exchange domain	6	0	0	0	0	3.93	0	4.22	0	4	0	5.82	0	0	0
