# Supplementary material for: Preferential expression of scores of functionally and evolutionarily diverse DNA and RNA-binding proteins during Oxytricha trifallax macronuclear development
Source: PLoS One. 2017 Feb 16;12(2):e0170870. doi: 10.1371/journal.pone.0170870 (PMC5312943; doi:10.1371/journal.pone.0170870)
Supplement: S5 Dataset — The first table is Oxytricha, followed by Tetrahymena, then Paramecium. Column 1 = gene id, column 2 = annotation, column 3 = orthogroup, column 4 -… = normalized mRNA expression results. (XLSX) [file pone.0170870.s023.xlsx]

## Sheet: Oxytricha
gene_id	annotation	orthogroup	ZN13_0_FPKM	ZN14_0_FPKM	ZN01_6_FPKM	ZN06_6_FPKM	ZN02_12_FPKM	ZN07_12_FPKM	ZN03_24_FPKM	ZN08_24_FPKM	ZN04_48_FPKM	ZN09_48_FPKM	ZN05_72_FPKM	ZN10_72_FPKM	ZN11_Veg_FPKM	ZN12_Veg_FPKM
Contig11473.0.0.g81	Contig11473.0.0.g81, Contig11473, Contig11473.0.0:106-1227, 17535, TLD, intracellular, zinc ion binding, metal ion binding, TLD, B-box zinc finger, Zinc finger, C3HC4 type (RING finger), FYVE zinc finger, Predicted membrane protein (DUF2318)	OG000018:	0.175	-0.175	0.935	1.545	2.385	1.485	1.545	0.975	0.485	0.395	0.145	0.415	-0.775	0.675
Contig13011.0.g92	Contig13011.0.g92, Contig13011, Contig13011.0:182-1949, 23482, B-box zinc finger, intracellular, zinc ion binding, metal ion binding, transcription factor TFIIA complex, transcription initiation from RNA polymerase II promoter, B-box zinc finger, TLD, FYVE zinc finger, Transcription factor IIA, alpha/beta subunit, Zinc finger, C3HC4 type (RING finger)	OG000018:	-0.14	0.14	0.65	2	4.5	3.2	4.04	1.83	1.74	2.07	1.61	1.14	0.42	0.11
Contig3091.0.g46	Contig3091.0.g46, Contig3091, Contig3091.0:74-1061, 24187, TLD, , TLD	OG000018:	0.235	-0.235	-0.235	1.175	3.485	2.395	2.765	0.855	0.745	1.195	1.175	0.475	-0.235	-0.235
Contig3624.0.g28	Contig3624.0.g28, Contig3624, Contig3624.0:158-1685, 7292, B-box zinc finger, intracellular, zinc ion binding, transcription factor TFIIA complex, transcription initiation from RNA polymerase II promoter, B-box zinc finger, Transcription factor IIA, alpha/beta subunit	OG000018:	0	0	0.17	1.95	3.94	2.89	3.34	1.92	2.39	2.6	1.02	1.71	0	0
Contig4428.0.g101	Contig4428.0.g101, Contig4428, Contig4428.0:103-1221, 17116, TLD, , TLD, ESCRT-II complex subunit	OG000018:	0	0	0.22	1.67	3.41	2.63	3.66	1.45	1.15	1.72	0.6	0.73	0	0
Contig17362.0.g62	Contig17362.0.g62, Contig17362, Contig17362.0:802-1456, 13627, Papain family cysteine protease, cysteine-type peptidase activity, proteolysis, cysteine-type endopeptidase activity, Papain family cysteine protease, Peptidase C1-like family	OG000024:	-0.93	0.93	1.09	0.99	1.06	1.24	0.63	0.91	1.91	1.71	1.92	1.42	1.04	-1.33
Contig5538.0.g70	Contig5538.0.g70, Contig5538, Contig5538.0:46-381, 3357, hypothetical protein, ,	OG000025:	0	0	1.39	2.14	0	0	1.53	2.97	1.26	0	2.39	0.94	0	0
Contig22200.0.g71	Contig22200.0.g71, Contig22200, Contig22200.0:1158-2139, 24640, Protein kinase domain, , Protein kinase domain, Protein tyrosine kinase, Lipopolysaccharide kinase (Kdo/WaaP) family, RIO1 family, Phosphotransferase enzyme family	OG000039:	0	0	2.57	2.72	3.8	0.61	0.66	0.12	1.33	0.65	0.36	0.9	0.29	0
Contig17290.0.g12	Contig17290.0.g12, Contig17290, Contig17290.0:297-4166, 7160, Glycosyl transferase family 41, protein binding, Glycosyl transferase family 41, TPR repeat, Tetratricopeptide repeat, Anaphase-promoting complex, cyclosome, subunit 3, Domain of Unknown Function (DUF3856), MIT (microtubule interacting and transport) domain	OG000052:	-0.11	0.11	0.3	0.9	2.31	1.18	2.18	0.94	1.66	1.64	0.98	1.25	-0.83	-0.51
Contig18682.0.g26	Contig18682.0.g26, Contig18682, Contig18682.0:150-1146, 5703, Cyclophilin type peptidyl-prolyl cis-trans isomerase/CLD, protein folding, peptidyl-prolyl cis-trans isomerase activity, Cyclophilin type peptidyl-prolyl cis-trans isomerase/CLD	OG000098:	0.625	-0.625	0.065	3.845	6.945	6.045	7.085	4.565	2.075	4.305	3.525	2.315	-0.625	-0.625
Contig6801.0.g19	Contig6801.0.g19, Contig6801, Contig6801.0:600-1841, 22987, Calpain family cysteine protease, intracellular, proteolysis, calcium-dependent cysteine-type endopeptidase activity, Calpain family cysteine protease	OG000106:	0	0	0	0.39	0.3	0.59	0.13	0.44	1.49	2.54	1.8	1.55	0	0
Contig1478.1.g58	Contig1478.1.g58, Contig1478, Contig1478.1:368-2614, 24868, ATPase family associated with various cellular activities (AAA), , ATPase family associated with various cellular activities (AAA), Vps4 C terminal oligomerisation domain, Holliday junction DNA helicase ruvB N-terminus, AAA domain (dynein-related subfamily), AAA domain, TIP49 C-terminus, AAA domain (Cdc48 subfamily), RNA helicase, IstB-l…	OG000108:	0.095	-0.095	0.085	2.785	0.105	3.465	0.095	1.495	5.495	6.235	3.335	3.505	0.115	0.075
Contig1836.0.g82	Contig1836.0.g82, Contig1836, Contig1836.0:188-3151, 2820, ATPase family associated with various cellular activities (AAA), DNA recombination, DNA repair, four-way junction helicase activity, ATPase activity, DNA helicase activity, ATP binding, RNA helicase activity, RNA binding, ATPase family associated with various cellular activities (AAA), Vps4 C terminal oligomerisation domain, Holliday junc…	OG000108:	-0.355	0.355	1.215	1.995	3.325	1.565	2.745	1.155	2.185	2.825	2.215	2.865	-0.135	-0.425
Contig3393.0.g45	Contig3393.0.g45, Contig3393, Contig3393.0:189-2304, 11983, Ubiquitin family, protein binding, Ubiquitin family, von Willebrand factor type A domain, Ubiquitin-2 like Rad60 SUMO-like, Cobalamin biosynthesis protein CobT VWA domain, VWA domain containing CoxE-like protein, GLUT4 regulating protein TUG	OG000116:	-0.655	0.655	0.775	1.335	2.905	1.055	1.935	0.655	1.645	1.795	0.795	0.925	-0.265	-0.655
Contig14080.0.1.g76	Contig14080.0.1.g76, Contig14080, Contig14080.0.1:108-516, 1492, Core histone H2A/H2B/H3/H4, DNA binding, intracellular, sequence-specific DNA binding, Core histone H2A/H2B/H3/H4, Histone-like transcription factor (CBF/NF-Y) and archaeal histone	OG000134:	1.61	-1.61	0.43	6.34	8.91	8.04	9.09	7.11	4.04	6.05	5.2	4.15	-0.21	0.83
Contig17088.0.g8	Contig17088.0.g8, Contig17088, Contig17088.0:95-533, 978, Core histone H2A/H2B/H3/H4, DNA binding, Core histone H2A/H2B/H3/H4	OG000134:	0	0	0.23	2.44	0	3.73	0	2.21	1.54	4.14	5.9	5.68	0	0
Contig8958.0.g2	Contig8958.0.g2, Contig8958, Contig8958.0:135-1306, 11164, Core histone H2A/H2B/H3/H4, DNA binding, intracellular, sequence-specific DNA binding, viral envelope, Core histone H2A/H2B/H3/H4, Histone-like transcription factor (CBF/NF-Y) and archaeal histone, Envelope glycoprotein GP120	OG000134:	0.275	-0.275	-0.415	2.495	-0.275	2.685	-0.105	0.335	3.905	3.215	0.435	2.535	0.585	1.095
Contig9320.0.g50	Contig9320.0.g50, Contig9320, Contig9320.0:5097-5508, 15743, Core histone H2A/H2B/H3/H4, DNA binding, intracellular, sequence-specific DNA binding, Core histone H2A/H2B/H3/H4, Histone-like transcription factor (CBF/NF-Y) and archaeal histone	OG000134:	0.295	-0.295	-0.285	7.695	0.815	7.985	0.495	3.975	9.495	8.765	4.975	7.805	-0.945	-0.595
Contig12963.0.1.g3	Contig12963.0.1.g3, Contig12963, Contig12963.0.1:77-1362, 5900, HMG (high mobility group) box, protein binding, nucleus, regulation of transcription, DNA-templated, hydrolase activity, acting on acid anhydrides, in phosphorus-containing anhydrides, zinc ion binding, ATP binding, DNA binding, HMG (high mobility group) box, Domain of unknown function (DUF1898), Protein of unknown function (DUF1074)…	OG000155:	0	0	0.26	3.1	1	3.4	0.27	0.72	5.54	4.79	1.85	4.12	0	0.08
Contig19998.0.0.g51	Contig19998.0.0.g51, Contig19998, Contig19998.0.0:962-1598, 18884, HMG (high mobility group) box, protein binding, intracellular, nucleic acid binding, nucleus, regulation of transcription, DNA-templated, sequence-specific DNA binding transcription factor activity, HMG (high mobility group) box, Domain of unknown function (DUF1898), KRAB box, Myc amino-terminal region	OG000155:	-0.425	0.425	0.035	5.735	-0.425	6.215	0.515	3.055	8.135	7.705	4.295	6.795	0.355	-0.245
Contig8508.0.g90	Contig8508.0.g90, Contig8508, Contig8508.0:149-628, 7568, HMG (high mobility group) box, protein binding, extrachromosomal circular DNA, DNA recombination, DNA binding, mitochondrial proton-transporting ATP synthase complex, coupling factor F(o), ATP synthesis coupled proton transport, hydrogen ion transmembrane transporter activity, HMG (high mobility group) box, Domain of unknown function (DUF1…	OG000155:	0	0	0	4.19	2.51	4.6	1.14	2.1	7.56	6.84	4	5.66	0	0
Contig9501.0.g55	Contig9501.0.g55, Contig9501, Contig9501.0:219-1312, 18995, HMG (high mobility group) box, protein binding, HMG (high mobility group) box, Domain of unknown function (DUF1898)	OG000155:	0	0	0.21	1.96	1.45	2.93	0.47	1.95	0.98	3.25	3.68	4.57	0	0
Contig1195.1.g74	Contig1195.1.g74, Contig1195, Contig1195.1:288-606, 15372, Zinc-finger of the MIZ type in Nse subunit, anaphase-promoting complex, ubiquitin ligase complex, protein ubiquitination, ubiquitin-protein transferase activity, zinc ion binding, Zinc-finger of the MIZ type in Nse subunit, Ring finger domain, Zinc finger, C3HC4 type (RING finger), RING-H2 zinc finger, RING-type zinc-finger, LisH dimerisa…	OG000164:	0	0	0	0.56	0	1.94	0	1.09	2.11	2.48	3.67	2.97	0	0
Contig6383.0.g23	Contig6383.0.g23, Contig6383, Contig6383.0:462-1197, 10428, U-box domain, ubiquitin ligase complex, protein ubiquitination, ubiquitin-protein transferase activity, cell cycle, U-box domain, Replication termination factor 2, RING-type zinc-finger, LisH dimerisation motif, Zinc-finger of the MIZ type in Nse subunit, Septum formation initiator	OG000164:	0.495	-0.495	-1.415	0.105	-0.725	1.155	1.465	2.375	1.505	0.265	-0.795	-0.275	-0.285	-0.085
Contig17157.0.g68	Contig17157.0.g68, Contig17157, Contig17157.0:188-1295, 6767, Peptidase C26, glutamine metabolic process, hydrolase activity, Peptidase C26, Glutamine amidotransferase class-I	OG000195:	-0.13	0.13	0.74	0.8	1.76	1.73	1.09	2.42	2.76	2.37	2.15	1.68	0.95	0.7
Contig13467.0.1.g50	Contig13467.0.1.g50, Contig13467, Contig13467.0.1:342-1772, 21468, Ubiquitin-conjugating enzyme, acid-amino acid ligase activity, protein binding, integral component of membrane, Ubiquitin-conjugating enzyme, RWD domain, Prokaryotic E2 family B, CemA family	OG000196:	0.29	-0.29	0.33	1.96	0.16	2.7	-0.41	0.45	3.69	3.35	1.86	2.89	0.85	0.1
Contig1081.1.g60	Contig1081.1.g60, Contig1081, Contig1081.1:603-1014, 15226, Core histone H2A/H2B/H3/H4, DNA binding, intracellular, sequence-specific DNA binding, Core histone H2A/H2B/H3/H4, Histone-like transcription factor (CBF/NF-Y) and archaeal histone	OG000197:	0.62	-0.62	0.93	4.34	1.45	4.45	0.57	3.67	2.16	5.97	7.42	7.46	0.23	-0.62
Contig12297.0.g10	Contig12297.0.g10, Contig12297, Contig12297.0:282-944, 7042, Core histone H2A/H2B/H3/H4, DNA binding, intracellular, sequence-specific DNA binding, DNA-templated transcription, initiation, Core histone H2A/H2B/H3/H4, Histone-like transcription factor (CBF/NF-Y) and archaeal histone, Transcription initiation factor IID, 31kD subunit	OG000197:	0.71	-0.71	-0.48	7.31	-1.29	8.07	-0.73	5.87	8.78	9.11	8.69	8.76	-0.91	-0.87
Contig22722.0.g27	Contig22722.0.g27, Contig22722, Contig22722.0:330-879, 5586, Core histone H2A/H2B/H3/H4, DNA binding, intracellular, sequence-specific DNA binding, nucleus, DNA-templated transcription, initiation, Core histone H2A/H2B/H3/H4, Histone-like transcription factor (CBF/NF-Y) and archaeal histone, Invertebrate innate immunity transcript family, TATA box binding protein associated factor (TAF)	OG000197:	0.595	-0.595	5.955	9.295	10.275	8.505	9.615	7.965	6.705	7.455	6.195	6.485	-0.795	1.705
Contig3745.0.g52	Contig3745.0.g52, Contig3745, Contig3745.0:143-554, 5193, Core histone H2A/H2B/H3/H4, DNA binding, intracellular, sequence-specific DNA binding, Core histone H2A/H2B/H3/H4, Histone-like transcription factor (CBF/NF-Y) and archaeal histone, Bromodomain associated	OG000197:	-0.55	0.55	-0.59	5.85	-0.62	6.19	-0.02	1.95	6.93	6.42	2.36	5.72	-0.15	0.06
Contig22503.0.g12	Contig22503.0.g12, Contig22503, Contig22503.0:388-619, 22631, Ubiquitin family, protein binding, oxidation-reduction process, cysteamine dioxygenase activity, Ubiquitin family, Ubiquitin-2 like Rad60 SUMO-like, GLUT4 regulating protein TUG, DUF2407 ubiquitin-like domain, Protein of unknown function (DUF1637)	OG000207:	0	0	2.2	1.81	0	0	0	0	2.03	2.2	4.61	3.93	0	0
Contig9113.0.g47	Contig9113.0.g47, Contig9113, Contig9113.0:160-577, 1362, Core histone H2A/H2B/H3/H4, transcription factor TFIID complex, DNA-templated transcription, initiation, intracellular, sequence-specific DNA binding, transcription, DNA-templated, DNA-directed RNA polymerase activity, DNA binding, Core histone H2A/H2B/H3/H4, Transcription initiation factor TFIID subunit A, Histone-like transcription facto…	OG000209:	0.935	-0.935	-0.135	7.815	0.645	8.265	0.325	3.595	9.655	8.975	5.055	8.045	-1.565	-0.345
Contig12717.0.g75	Contig12717.0.g75, Contig12717, Contig12717.0:270-1803, 23666, Tubulin/FtsZ family, GTPase domain, protein complex, protein polymerization, GTP catabolic process, GTP binding, GTPase activity, Tubulin/FtsZ family, GTPase domain, Tubulin C-terminal domain, Misato Segment II myosin-like domain	OG000211:	-0.41	0.41	1.4	-0.33	0.45	0.07	0.72	1.11	3.14	1.11	0.26	0.27	-1.09	0.14
Contig13836.0.g22	Contig13836.0.g22, Contig13836, Contig13836.0:225-2583, 10109, Piwi domain, protein binding, Piwi domain, PAZ domain, Domain of unknown function (DUF1785)	OG000218:	-0.035	0.035	0.015	2.795	0.805	3.705	0.435	3.115	3.015	5.505	5.705	6.175	0.155	-0.035
Contig1484.1.g65	Contig1484.1.g65, Contig1484, Contig1484.1:209-2567, 24875, Piwi domain, , Piwi domain, PAZ domain, Domain of unknown function (DUF1785)	OG000218:	0	0	0.08	1.43	0.69	2.69	0.22	1.64	2.27	3.69	4.59	5.03	0	0
Contig16116.0.g20	Contig16116.0.g20, Contig16116, Contig16116.0:187-2632, 4333, Piwi domain, protein binding, Piwi domain, PAZ domain, Herpes virus U44 protein	OG000218:	0.865	-0.865	2.435	6.275	9.045	8.255	8.985	6.405	4.025	5.975	5.765	4.695	-0.905	0.495
Contig16885.0.g71	Contig16885.0.g71, Contig16885, Contig16885.0:263-3005, 22814, Piwi domain, protein binding, ribosome, intracellular, translation, structural constituent of ribosome, Piwi domain, PAZ domain, Ribosomal protein L22p/L17e	OG000218:	0.915	-0.915	2.595	3.035	3.635	3.475	1.725	1.345	-1.435	-1.345	0.245	-0.075	0.975	1.935
Contig276.0.g87	Contig276.0.g87, Contig276, Contig276.0:110-2511, 21505, Piwi domain, protein binding, Piwi domain, PAZ domain, Complex1 LYR-like	OG000218:	0	0	0.11	4.68	0.74	4.78	0.11	1.03	6.81	6.15	2.38	5.57	0.27	0.15
Contig5427.0.g22	Contig5427.0.g22, Contig5427, Contig5427.0:82-2521, 8036, Piwi domain, protein binding, Piwi domain, PAZ domain	OG000218:	-0.09	0.09	3.21	4.48	6.11	3.53	3.21	1.51	0.8	1.53	1.59	0.31	-0.46	0.07
Contig19010.0.g64	Contig19010.0.g64, Contig19010, Contig19010.0:268-2215, 17939, Chromo (CHRromatin Organisation MOdifier) domain, nucleus, Chromo (CHRromatin Organisation MOdifier) domain, Chromo shadow domain	OG000227:	0	0	0	2.35	0.55	3.21	0.26	2.57	0.75	4.16	5.14	6.1	0	0.05
Contig9832.0.g37	Contig9832.0.g37, Contig9832, Contig9832.0:131-1526, 16835, Chromo (CHRromatin Organisation MOdifier) domain, 3',5'-cyclic-nucleotide phosphodiesterase activity, Chromo (CHRromatin Organisation MOdifier) domain, 3'5'-cyclic nucleotide phosphodiesterase N-terminal	OG000227:	0	0	0.1	2.16	1.17	2.62	0.8	2.39	0.6	3.86	5.29	5.89	0.32	0.07
Contig1167.0.g65	Contig1167.0.g65, Contig1167, Contig1167.0:221-851, 18364, BAH domain, DNA binding, protein binding, BAH domain, PHD-finger, Adenovirus E3 region protein CR1	OG000248:	0	0	0	3.84	0.18	4.61	0	3.41	6.13	7.58	5.45	4.84	0	0
Contig20263.0.g77	Contig20263.0.g77, Contig20263, Contig20263.0:237-2442, 1602, Poly(ADP-ribose) polymerase catalytic domain, NAD+ ADP-ribosyltransferase activity, Poly(ADP-ribose) polymerase catalytic domain	OG000280:	-0.08	0.08	0.17	1.62	4.44	3.14	4.2	2.31	1.22	2.15	1.45	1.01	-0.08	0.08
Contig354.0.g100	Contig354.0.g100, Contig354, Contig354.0:436-2653, 3724, Poly(ADP-ribose) polymerase catalytic domain, NAD+ ADP-ribosyltransferase activity, Poly(ADP-ribose) polymerase catalytic domain, O-Antigen ligase	OG000280:	0	0	0.06	0.5	3.15	1.66	2.75	1.2	0.6	1.27	0.75	0.42	0	0
Contig4378.0.g77	Contig4378.0.g77, Contig4378, Contig4378.0:837-1691, 7006, Poly(ADP-ribose) polymerase catalytic domain, NAD+ ADP-ribosyltransferase activity, Poly(ADP-ribose) polymerase catalytic domain, Protein of unknown function (DUF3613)	OG000280:	0.185	-0.185	0.565	1.845	2.535	1.395	1.845	0.885	1.155	1.645	1.615	0.705	-0.185	0.135
Contig10998.0.g28	Contig10998.0.g28, Contig10998, Contig10998.0:139-1559, 12062, Leucine Rich repeats (2 copies), protein binding, Leucine Rich repeats (2 copies), Leucine rich repeat, BUD22, Vta1 like, Leucine Rich repeat, Leucine Rich Repeat, High-temperature-induced dauer-formation protein	OG000296:	0	0	0	1.96	2.79	2.91	1.76	0.88	5.03	4.06	1.44	3	0	0
Contig13298.0.g98	Contig13298.0.g98, Contig13298, Contig13298.0:322-1591, 11811, Leucine Rich repeats (2 copies), protein binding, Leucine Rich repeats (2 copies), BUD22, Leucine rich repeat, Leucine Rich repeat, Vta1 like, Leucine Rich Repeat, Mid-1-related chloride channel (MCLC)	OG000296:	0	0	0.25	3.29	1.54	3.25	1.08	0.61	4.63	3.99	1.76	3.59	0	0.08
Contig16339.0.g84	Contig16339.0.g84, Contig16339, Contig16339.0:94-1312, 20002, Leucine Rich repeats (2 copies), small-subunit processome, rRNA processing, integral component of membrane, protein binding, DNA replication, DNA-directed DNA polymerase activity, DNA binding, nucleus, membrane, ion transport, Leucine Rich repeats (2 copies), Leucine rich repeat, Utp14 protein, Transmembrane protein, Leucine Rich Repea…	OG000296:	0	0	0.06	2.4	0.52	2.36	0.43	0.41	3.42	3.01	1.11	2.54	0	0
Contig5621.0.g90	Contig5621.0.g90, Contig5621, Contig5621.0:3959-4718, 8528, Leucine Rich repeats (2 copies), protein binding, DNA replication initiation, Leucine Rich repeats (2 copies), Leucine rich repeat, Leucine Rich repeat, Leucine Rich Repeat, Mpp10 protein, BUD22, Nop14-like family, CDC45-like protein, Protein of unknown function (DUF2457), SDA1, RNA polymerase I specific transcription initiation factor R…	OG000296:	0.655	-0.655	-0.365	6.375	-0.175	6.805	-0.545	2.525	8.235	7.355	3.195	6.755	-0.655	-0.255
Contig13026.0.0.g39	Contig13026.0.0.g39, Contig13026, Contig13026.0.0:136-4921, 1455, PHD-finger, protein binding, intracellular signal transduction, PHD-finger, Prokaryotic RING finger family 1, Phorbol esters/diacylglycerol binding domain (C1 domain)	OG000300:	0	0	0.1	2.62	0.55	3.33	0.41	0.75	5.7	4.92	1.5	4.45	0	0.04
Contig15040.0.g93	Contig15040.0.g93, Contig15040, Contig15040.0:151-3529, 24662, PHD-zinc-finger like domain, , PHD-zinc-finger like domain, PHD-like zinc-binding domain, PHD-finger	OG000300:	-0.18	0.18	-0.09	2.27	0.23	2.22	0.23	0.55	4.19	3.32	0.94	2.96	0.01	0.02
Contig17769.0.g102	Contig17769.0.g102, Contig17769, Contig17769.0:143-3569, 20424, PHD-zinc-finger like domain, protein binding, intracellular signal transduction, PHD-zinc-finger like domain, PHD-like zinc-binding domain, PHD-finger, Phorbol esters/diacylglycerol binding domain (C1 domain)	OG000300:	-0.195	0.195	-0.655	1.215	0.075	0.685	-0.025	0.055	2.675	2.205	0.475	1.925	-0.155	-0.665
Contig6735.0.g79	Contig6735.0.g79, Contig6735, Contig6735.0:15-3183, 8312, PHD-zinc-finger like domain, protein binding, PHD-zinc-finger like domain, PHD-like zinc-binding domain, PHD-finger	OG000300:	0	0	0.04	0.24	2.13	1.16	1.9	0.51	0.25	0.24	1.27	1.72	0	0
Contig9084.0.g76	Contig9084.0.g76, Contig9084, Contig9084.0:139-2527, 23155, PHD-zinc-finger like domain, protein binding, intracellular signal transduction, PHD-zinc-finger like domain, PHD-like zinc-binding domain, PHD-finger, Phorbol esters/diacylglycerol binding domain (C1 domain), Prokaryotic RING finger family 1	OG000300:	0.125	-0.125	0.055	5.525	2.325	5.665	0.995	2.055	8.205	7.305	3.575	6.445	-0.195	-0.045
Contig9803.0.g46	Contig9803.0.g46, Contig9803, Contig9803.0:203-3374, 1361, PHD-zinc-finger like domain, protein binding, PHD-zinc-finger like domain, PHD-like zinc-binding domain, PHD-finger	OG000300:	-0.08	0.08	-0.06	1.14	3.21	1.88	3.2	1.47	0.57	1.8	1.89	2.88	-0.08	-0.08
Contig898.1.g79	Contig898.1.g79, Contig898, Contig898.1:3146-4805, 14874, Protein kinase domain, protein phosphorylation, protein kinase activity, membrane, lipopolysaccharide biosynthetic process, phosphotransferase activity, alcohol group as acceptor, ATP binding, Protein kinase domain, Protein tyrosine kinase, Lipopolysaccharide kinase (Kdo/WaaP) family, Phosphotransferase enzyme family	OG000303:	-0.17	0.17	-0.38	1.83	4.33	3.24	4.44	2.3	2.94	2.77	1.14	1.91	-0.29	0.2
Contig18486.0.g72	Contig18486.0.g72, Contig18486, Contig18486.0:183-1552, 16747, Zinc finger C-x8-C-x5-C-x3-H type (and similar), zinc ion binding, nucleic acid binding, RNA modification, 4 iron, 4 sulfur cluster binding, catalytic activity, Zinc finger C-x8-C-x5-C-x3-H type (and similar), Uncharacterized protein family UPF0004	OG000322:	0	0	0	1.45	0.38	1.72	0.11	0.69	3.8	3.12	0.62	2.63	0	0
Contig13920.0.g31	Contig13920.0.g31, Contig13920, Contig13920.0:120-3759, 18864, impB/mucB/samB family, DNA repair, DNA-directed DNA polymerase activity, damaged DNA binding, impB/mucB/samB family, impB/mucB/samB family C-terminal, IMS family HHH motif	OG000327:	0.105	-0.105	-0.105	1.785	0.125	2.235	0.005	0.205	4.705	4.105	1.135	3.675	-0.105	-0.105
Contig19062.0.g75	Contig19062.0.g75, Contig19062, Contig19062.0:49-2569, 8206, impB/mucB/samB family, DNA repair, DNA-directed DNA polymerase activity, damaged DNA binding, impB/mucB/samB family, impB/mucB/samB family C-terminal, IMS family HHH motif	OG000327:	0	0	0.07	2.7	0.07	3.15	0.11	0.8	4.42	4.44	1.6	3.75	0.09	0
Contig20812.0.0.g27	Contig20812.0.0.g27, Contig20812, Contig20812.0.0:136-2890, 7834, impB/mucB/samB family, DNA repair, DNA-directed DNA polymerase activity, damaged DNA binding, impB/mucB/samB family, impB/mucB/samB family C-terminal, IMS family HHH motif	OG000327:	0	0	0.02	2.27	0.46	2.83	0.15	1.17	5.96	6.31	3.44	4.14	0	0
Contig2726.0.0.g82	Contig2726.0.0.g82, Contig2726, Contig2726.0.0:166-2653, 82, impB/mucB/samB family, DNA repair, DNA-directed DNA polymerase activity, damaged DNA binding, impB/mucB/samB family, impB/mucB/samB family C-terminal, IMS family HHH motif	OG000327:	0	0	0.21	2.23	0.95	2.52	0.23	0.49	5.33	4.92	2.07	3.76	0	0.04
Contig14925.0.g53	Contig14925.0.g53, Contig14925, Contig14925.0:447-1728, 20274, AhpC/TSA family, antioxidant activity, oxidoreductase activity, oxidation-reduction process, peroxiredoxin activity, AhpC/TSA family, Redoxin, C-terminal domain of 1-Cys peroxiredoxin	OG000336:	-0.2	0.2	1.14	1	1.3	2.25	-0.05	1.48	0.41	-0.3	-0.06	0.84	0.22	-0.89
Contig15121.0.g9	Contig15121.0.g9, Contig15121, Contig15121.0:134-5620, 15065, SNF2 family N-terminal domain, DNA binding, ATP binding, helicase activity, nucleic acid binding, protein binding, SNF2 family N-terminal domain, Helicase conserved C-terminal domain, Chromo (CHRromatin Organisation MOdifier) domain, PHD-finger	OG000355:	0.055	-0.055	-0.055	2.115	0.185	1.695	0.015	0.295	3.905	3.865	1.245	3.745	-0.015	-0.055
Contig17274.0.g46	Contig17274.0.g46, Contig17274, Contig17274.0:166-2272, 12299, Hsp90 protein, response to stress, protein folding, unfolded protein binding, ATP binding, Hsp90 protein, Histidine kinase-, DNA gyrase B-, and HSP90-like ATPase, Tumour suppressor protein, Domain of unknown function (DUF3837), Rhodanese-like domain	OG000358:	-0.385	0.385	-0.695	3.595	-0.515	4.125	-0.225	1.785	7.345	6.795	4.985	5.645	-0.265	-0.705
Contig2850.0.g68	Contig2850.0.g68, Contig2850, Contig2850.0:217-2521, 7660, Cytochrome b5-like Heme/Steroid binding domain, heme binding, Cytochrome b5-like Heme/Steroid binding domain, Oxidoreductase FAD-binding domain	OG000367:	0.385	-0.385	-1.805	-1.125	-1.415	0.285	1.305	2.125	1.635	1.175	-1.405	-0.015	-1.205	-1.945
Contig1671.0.g18	Contig1671.0.g18, Contig1671, Contig1671.0:3390-4944, 17789, Ring finger domain, protein binding, Ring finger domain, Zinc finger, C3HC4 type (RING finger), PHD-finger, RING-H2 zinc finger, HipA-like N-terminal domain	OG000371:	0.07	-0.07	0.06	0.96	0.15	1.15	0.11	1.17	0.53	3.06	3.29	3.92	0.22	-0.07
Contig17250.0.g105	Contig17250.0.g105, Contig17250, Contig17250.0:118-1525, 19696, Ring finger domain, protein binding, anaphase-promoting complex, ubiquitin-protein transferase activity, Ring finger domain, Zinc finger, C3HC4 type (RING finger), PHD-finger, RING-H2 zinc finger, RING-type zinc-finger, LisH dimerisation motif, PhnA Zinc-Ribbon, Anaphase-promoting complex subunit 11 RING-H2 finger	OG000371:	0	0	0.06	3.11	0.54	3.84	0.24	1.91	4.5	5.24	4.12	4.96	0	0
Contig17773.0.g43	Contig17773.0.g43, Contig17773, Contig17773.0:772-2444, 4959, Ring finger domain, protein binding, Ring finger domain, PHD-finger, Zinc finger, C3HC4 type (RING finger), RING-H2 zinc finger, Vitamin D binding protein, domain III	OG000371:	0	0	0	0.74	0.85	0.37	0	0.49	0.7	1.83	2.39	2.4	0	0
Contig12143.0.g73	Contig12143.0.g73, Contig12143, Contig12143.0:2779-3262, 4386, Skp1 family, dimerisation domain, ubiquitin-dependent protein catabolic process, ribosome, intracellular, translation, structural constituent of ribosome, Skp1 family, dimerisation domain, Skp1 family, tetramerisation domain, Cyclin, N-terminal domain, Ribosomal protein L19, Protein of unknown function (DUF2680)	OG000374:	0.905	-0.905	0.105	7.965	-0.425	8.305	0.065	3.805	9.745	9.165	5.805	7.765	-0.245	-0.405
Contig21491.0.g105	Contig21491.0.g105, Contig21491, Contig21491.0:179-1399, 12460, Zinc finger, ZZ type, zinc ion binding, nucleus, multicellular organismal development, ubiquitin-dependent protein catabolic process, Zinc finger, ZZ type, Zinc finger, C3HC4 type (RING finger), Ring finger domain, Seven in absentia protein family	OG000384:	-0.07	0.07	0.62	1.02	0	0.2	-0.23	0.07	1.13	2.44	0.78	1.2	-3.09	-0.08
Contig16184.0.g98	Contig16184.0.g98, Contig16184, Contig16184.0:268-2187, 12986, RNA recognition motif. (a.k.a. RRM, RBD, or RNP domain), nucleic acid binding, RNA recognition motif (a k a RRM, RBD, or RNP domain), RNA recognition motif (a k a RRM, RBD, or RNP domain)	OG000387:	0	0	0.04	2.42	3.17	2.94	3.15	1.3	3.49	2.69	0.91	2.05	0	0
Contig7556.0.g34	Contig7556.0.g34, Contig7556, Contig7556.0:128-2047, 7182, RNA recognition motif. (a.k.a. RRM, RBD, or RNP domain), nucleic acid binding, RNA recognition motif (a k a RRM, RBD, or RNP domain), RNA recognition motif (a k a RRM, RBD, or RNP domain)	OG000387:	0	0	0.04	1.98	3.39	2.69	3.04	1.48	3.62	2.54	1.52	2.1	0	0
Contig20141.0.g11	Contig20141.0.g11, Contig20141, Contig20141.0:174-1239, 5908, Fatty acid hydroxylase superfamily, oxidation-reduction process, fatty acid biosynthetic process, oxidoreductase activity, iron ion binding, Fatty acid hydroxylase superfamily	OG000407:	-0.335	0.335	0.605	0.515	1.145	2.205	1.335	1.815	1.785	1.165	0.995	1.175	-0.975	-0.285
Contig20170.0.g42	Contig20170.0.g42, Contig20170, Contig20170.0:1716-3700, 19200, Endonuclease/Exonuclease/phosphatase family, , Endonuclease/Exonuclease/phosphatase family	OG000445:	0.055	-0.055	0.115	3.625	0.125	3.995	0.085	1.255	6.775	6.005	2.725	4.665	0.065	-0.005
Contig13699.0.g10	Contig13699.0.g10, Contig13699, Contig13699.0:485-2513, 9521, Replication factor-A C terminal domain, nucleic acid binding, nucleus, DNA replication, DNA binding, zinc ion binding, Replication factor-A C terminal domain, OB-fold nucleic acid binding domain, Replication factor-A protein 1, N-terminal domain, Domain of unknown function DUF223, IBR domain	OG000446:	0	0	0	0	0.09	0	0	0	0.77	0.91	1.91	2.19	0	0
Contig14779.0.g81	Contig14779.0.g81, Contig14779, Contig14779.0:485-2511, 20629, Replication factor-A C terminal domain, nucleic acid binding, nucleus, DNA replication, DNA binding, zinc ion binding, Replication factor-A C terminal domain, OB-fold nucleic acid binding domain, Replication factor-A protein 1, N-terminal domain, Domain of unknown function DUF223, IBR domain	OG000446:	0	0	0	0.73	0	2.08	0	1.1	1.7	3.25	3.61	3.99	0	0
Contig15857.0.1.g57	Contig15857.0.1.g57, Contig15857, Contig15857.0.1:103-2812, 7864, Replication factor-A protein 1, N-terminal domain, nucleus, DNA replication, DNA binding, nucleic acid binding, Replication factor-A protein 1, N-terminal domain, OB-fold nucleic acid binding domain	OG000446:	0.04	-0.04	-0.04	2.93	0.12	3.51	0.06	0.56	5.49	5.1	1.18	4.33	-0.04	-0.04
Contig16302.0.g4	Contig16302.0.g4, Contig16302, Contig16302.0:84-2286, 22747, Replication factor-A C terminal domain, nucleic acid binding, nucleus, DNA replication, DNA binding, Replication factor-A C terminal domain, OB-fold nucleic acid binding domain, Replication factor-A protein 1, N-terminal domain, Domain of unknown function DUF223, LamB/YcsF family	OG000446:	0.09	-0.09	0.05	3.1	1.42	2.86	0.84	0.55	5.58	4.68	1.65	4.01	-0.09	-0.05
Contig9697.0.1.g33	Contig9697.0.1.g33, Contig9697, Contig9697.0.1:296-2032, 21350, Replication factor-A C terminal domain, nucleic acid binding, Replication factor-A C terminal domain, OB-fold nucleic acid binding domain	OG000446:	0	0	0.06	1.38	0.55	2.01	0.07	0.5	3.49	4.6	3.2	3.25	0.21	0
Contig21546.0.g86	Contig21546.0.g86, Contig21546, Contig21546.0:3073-3560, 10173, Cyclin-dependent kinase regulatory subunit, cell cycle, cyclin-dependent protein serine/threonine kinase regulator activity, Cyclin-dependent kinase regulatory subunit, RPEL repeat	OG000448:	0.52	-0.52	1.44	3.46	3.18	2.67	3.81	3.61	2.54	2.93	0.76	1.45	2.98	-0.52
Contig2366.0.g5	Contig2366.0.g5, Contig2366, Contig2366.0:912-1182, 20226, Cyclin-dependent kinase regulatory subunit, cell cycle, cyclin-dependent protein serine/threonine kinase regulator activity, Cyclin-dependent kinase regulatory subunit	OG000448:	0	0	3.38	4.34	5.64	3.82	2.68	0.99	0	1.59	0	1.76	3.21	1.68
Contig3183.0.g55	Contig3183.0.g55, Contig3183, Contig3183.0:911-1181, 7647, Cyclin-dependent kinase regulatory subunit, cell cycle, cyclin-dependent protein serine/threonine kinase regulator activity, Cyclin-dependent kinase regulatory subunit	OG000448:	0	0	3.92	4.79	5.48	3.67	3.14	2.78	1.26	1.88	0	0.67	2.7	1.68
Contig13381.0.g49	Contig13381.0.g49, Contig13381, Contig13381.0:91-2360, 3673, DEAD/DEAH box helicase, ATP-dependent helicase activity, helicase activity, nucleic acid binding, hydrolase activity, ATP binding, DNA binding, DEAD/DEAH box helicase, Helicase conserved C-terminal domain, Type III restriction enzyme, res subunit	OG000474:	-0.13	0.13	0.23	2.56	5.05	4.03	5.2	2.9	3.98	3.82	1.97	2.01	-0.93	-1.06
Contig11775.0.g82	Contig11775.0.g82, Contig11775, Contig11775.0:1047-2952, 2922, Armadillo/beta-catenin-like repeat, protein binding, Armadillo/beta-catenin-like repeat, HEAT-like repeat, HEAT repeat, HEAT repeats, Spinocerebellar ataxia type 10 protein domain	OG000484:	0.165	-0.165	-0.155	2.425	6.145	4.565	6.025	3.765	1.335	3.445	2.785	1.515	-0.015	0.115
Contig1015.0.g5	Contig1015.0.g5, Contig1015, Contig1015.0:250-1867, 4318, Transcription factor S-II (TFIIS), central domain, transcription, DNA-templated, zinc ion binding, nucleic acid binding, Transcription factor S-II (TFIIS), central domain, Transcription factor S-II (TFIIS)	OG000487:	-0.135	0.135	-0.985	0.315	3.485	1.705	3.815	1.465	-0.235	1.185	-0.125	-0.305	-1.105	-0.605
Contig14486.0.g34	Contig14486.0.g34, Contig14486, Contig14486.0:134-1751, 18333, Transcription factor S-II (TFIIS), central domain, transcription, DNA-templated, zinc ion binding, nucleic acid binding, membrane, ion transport, Transcription factor S-II (TFIIS), central domain, Transcription factor S-II (TFIIS), Neurotransmitter-gated ion-channel transmembrane region	OG000487:	0.125	-0.125	0.035	1.485	4.205	2.885	4.375	2.425	0.805	1.865	1.495	0.725	0.155	0.335
Contig11264.0.g17	Contig11264.0.g17, Contig11264, Contig11264.0:84-2873, 21883, RNA recognition motif. (a.k.a. RRM, RBD, or RNP domain), nucleic acid binding, RNA recognition motif (a k a RRM, RBD, or RNP domain), RNA recognition motif (a k a RRM, RBD, or RNP domain)	OG000489:	0	0	0.03	0.51	0.98	1.15	0.65	0.69	2.89	3.91	2.03	2.27	0	0.04
Contig16170.0.g48	Contig16170.0.g48, Contig16170, Contig16170.0:265-3066, 17275, RNA recognition motif. (a.k.a. RRM, RBD, or RNP domain), nucleic acid binding, RNA recognition motif (a k a RRM, RBD, or RNP domain), RNA recognition motif (a k a RRM, RBD, or RNP domain)	OG000489:	0	0	0.03	1.14	1.23	1.07	0.42	0.82	3.29	4.62	2.6	2.83	0.1	0
Contig1956.0.g14	Contig1956.0.g14, Contig1956, Contig1956.0:162-1614, 8028, RNA recognition motif. (a.k.a. RRM, RBD, or RNP domain), nucleic acid binding, RNA recognition motif (a k a RRM, RBD, or RNP domain), RNA recognition motif (a k a RRM, RBD, or RNP domain)	OG000489:	0.255	-0.255	2.795	4.535	6.275	4.905	5.975	3.665	3.295	4.075	3.465	3.595	-0.115	0.705
Contig507.1.g98	Contig507.1.g98, Contig507, Contig507.1:55-583, 14330, AN1-like Zinc finger, zinc ion binding, DNA binding, membrane, AN1-like Zinc finger, A20-like zinc finger, Domain of unknown function (DUF3513), RSC complex, Rsc14/Ldb7 subunit, Procyclic acidic repetitive protein (PARP)	OG000534:	1.065	-1.065	-0.965	1.245	-1.655	2.065	1.765	3.115	4.255	4.125	3.005	3.455	-1.965	-1.375
Contig12531.0.g31	Contig12531.0.g31, Contig12531, Contig12531.0:153-2196, 22999, Protein of unknown function (DUF3895), , Protein of unknown function (DUF3895)	OG000570:	0.275	-0.275	1.345	2.155	3.905	2.415	2.745	1.795	1.575	2.165	1.975	1.935	0.945	0.135
Contig9023.0.g5	Contig9023.0.g5, Contig9023, Contig9023.0:242-2636, 24469, CAF1 family ribonuclease, , CAF1 family ribonuclease	OG000574:	0	0	0.11	2.61	4.04	3.15	4.07	1.86	4.31	3.35	2.48	3.49	0	0.08
Contig15171.0.g96	Contig15171.0.g96, Contig15171, Contig15171.0:104-3561, 21962, Ribonuclease III domain, RNA processing, ribonuclease III activity, RNA binding, intracellular, double-stranded RNA binding, Ribonuclease III domain, Double-stranded RNA binding motif	OG000578:	0.19	-0.19	2.22	2.71	4.43	1.54	2	0.92	1.08	1.13	0.36	0.62	0.14	0.32
Contig18788.0.g30	Contig18788.0.g30, Contig18788, Contig18788.0:217-832, 24386, SPRY domain, , SPRY domain	OG000596:	0.05	-0.05	2.44	3.18	3.61	2.39	1.31	1.66	1.48	1.82	1.84	1.59	1.18	1.53
Contig18518.0.g25	Contig18518.0.g25, Contig18518, Contig18518.0:87-3275, 23827, Helicase C-terminal domain, nucleobase-containing compound metabolic process, hydrolase activity, acting on acid anhydrides, in phosphorus-containing anhydrides, ATP-dependent DNA helicase activity, DNA binding, ATP-dependent helicase activity, ATP binding, nucleic acid binding, Helicase C-terminal domain, DEAD 2, DEAD/DEAH box helicase	OG000604:	0.245	-0.245	-0.225	1.195	3.325	2.045	3.405	1.375	2.095	2.365	1.745	2.095	-0.245	-0.245
Contig2185.0.g77	Contig2185.0.g77, Contig2185, Contig2185.0:337-3950, 3583, Helicase C-terminal domain, nucleobase-containing compound metabolic process, hydrolase activity, acting on acid anhydrides, in phosphorus-containing anhydrides, ATP-dependent helicase activity, nucleic acid binding, ATP binding, ATP-dependent DNA helicase activity, DNA binding, Helicase C-terminal domain, DEAD 2	OG000604:	0	0	0.18	0.64	1.37	0.93	0.31	0.37	2.78	3.55	1.72	1.87	0.07	0.03
Contig22042.0.g29	Contig22042.0.g29, Contig22042, Contig22042.0:125-3930, 21997, Helicase C-terminal domain, nucleobase-containing compound metabolic process, hydrolase activity, acting on acid anhydrides, in phosphorus-containing anhydrides, ATP-dependent DNA helicase activity, DNA binding, ATP-dependent helicase activity, ATP binding, nucleic acid binding, Helicase C-terminal domain, DEAD 2, DEAD/DEAH box helica…	OG000604:	0	0	0.28	1.31	1.65	1.49	0.39	0.92	3.7	4.62	2.13	2.14	0.35	0.03
Contig246.0.g102	Contig246.0.g102, Contig246, Contig246.0:146-4923, 12665, Helicase C-terminal domain, nucleobase-containing compound metabolic process, hydrolase activity, acting on acid anhydrides, in phosphorus-containing anhydrides, ATP-dependent DNA helicase activity, DNA binding, ATP-dependent helicase activity, nucleic acid binding, ATP binding, Helicase C-terminal domain, DEAD 2, DEAD/DEAH box helicase, A…	OG000604:	0.025	-0.025	0.005	2.705	1.115	2.745	0.585	1.045	5.375	5.195	2.275	4.305	-0.025	0.035
Contig5743.0.g73	Contig5743.0.g73, Contig5743, Contig5743.0:201-885, 19013, Putative tRNA binding domain, tRNA binding, Putative tRNA binding domain	OG000605:	-0.26	0.26	-2.07	-0.14	-0.99	1.69	1.53	2.8	2.52	2.28	-0.16	0.74	-1.26	-2.36
Contig18677.0.g10	Contig18677.0.g10, Contig18677, Contig18677.0:287-4309, 10301, RNA recognition motif. (a.k.a. RRM, RBD, or RNP domain), nucleic acid binding, protein binding, RNA recognition motif (a k a RRM, RBD, or RNP domain), RNA recognition motif (a k a RRM, RBD, or RNP domain), WW domain	OG000606:	-0.07	0.07	0.04	0.72	0.62	1.35	0.11	0.64	1.61	3.12	2.8	3.65	-0.07	-0.07
Contig18584.0.g108	Contig18584.0.g108, Contig18584, Contig18584.0:123-913, 9406, Bromodomain, protein binding, nucleotide-excision repair, hydrolase activity, hydrolyzing N-glycosyl compounds, zinc ion binding, DNA-(apurinic or apyrimidinic site) lyase activity, damaged DNA binding, Bromodomain, Formamidopyrimidine-DNA glycosylase H2TH domain, Domain of unknown function (DUF4375)	OG000635:	0.16	-0.16	-0.16	5.67	0.52	6.25	0.24	2.38	6.52	6.34	2.66	6.11	-0.16	0.12
Contig22169.0.g81	Contig22169.0.g81, Contig22169, Contig22169.0:304-2320, 23360, Zn-finger in Ran binding protein and others, intracellular, zinc ion binding, helicase activity, DNA primase activity, Zn-finger in Ran binding protein and others, Zinc-binding domain of primase-helicase	OG000638:	-0.355	0.355	0.765	2.065	2.225	2.255	3.405	1.845	2.855	2.465	1.585	1.935	0.295	1.305
Contig18025.0.g12	Contig18025.0.g12, Contig18025, Contig18025.0:1982-2315, 9861, Ubiquitin-2 like Rad60 SUMO-like, protein binding, Ubiquitin-2 like Rad60 SUMO-like, Ubiquitin family	OG000659:	0	0	1.14	7.94	0	8.32	0.75	4.79	9.3	8.33	5.69	7.96	1.24	1.99
Contig14905.0.g13	Contig14905.0.g13, Contig14905, Contig14905.0:556-3980, 21215, SNF2 family N-terminal domain, DNA binding, nucleus, chromatin modification, hydrolase activity, acting on acid anhydrides, in phosphorus-containing anhydrides, helicase activity, ATP-dependent helicase activity, ATP binding, nucleic acid binding, SNF2 family N-terminal domain, Helicase conserved C-terminal domain, HepA-related protei…	OG000660:	0	0	0	1.41	0.32	1.67	0.08	0.23	4.39	3.86	1.08	3.47	0	0
Contig5138.0.g108	Contig5138.0.g108, Contig5138, Contig5138.0:143-3604, 1078, SNF2 family N-terminal domain, DNA binding, ATP binding, helicase activity, nucleic acid binding, SNF2 family N-terminal domain, Helicase conserved C-terminal domain	OG000660:	0	0	0.92	1.64	3.31	0.34	0.68	0.35	0.3	0.22	0.45	0.12	0	0
Contig8335.0.g40	Contig8335.0.g40, Contig8335, Contig8335.0:242-4018, 13040, SNF2 family N-terminal domain, DNA binding, ATP binding, helicase activity, nucleic acid binding, nucleus, gene silencing, SNF2 family N-terminal domain, Helicase conserved C-terminal domain, Sas10 C-terminal domain	OG000660:	0.085	-0.085	-0.175	2.725	0.405	2.935	0.355	1.115	5.665	5.105	2.035	4.245	-0.185	-0.235
Contig8717.0.g44	Contig8717.0.g44, Contig8717, Contig8717.0:82-4569, 22342, SNF2 family N-terminal domain, DNA binding, ATP binding, helicase activity, nucleic acid binding, SNF2 family N-terminal domain, Helicase conserved C-terminal domain, AAA domain	OG000660:	0	0	0.04	2.29	0.53	2.32	0.26	0.34	5.19	4.5	1.23	4.05	0	0.02
Contig7958.0.1.g71	Contig7958.0.1.g71, Contig7958, Contig7958.0.1:270-3283, 22160, Ulp1 protease family, C-terminal catalytic domain, proteolysis, cysteine-type peptidase activity, Ulp1 protease family, C-terminal catalytic domain	OG000668:	0	0	0	1.73	0.25	0.98	0.14	0.28	2.99	2.76	1.36	2.94	0	0
Contig17861.0.g105	Contig17861.0.g105, Contig17861, Contig17861.0:82-1935, 23796, KH domain, RNA binding, KH domain, NusA-like KH domain	OG000670:	0.07	-0.07	-0.02	1.52	1.2	1.93	0.62	0.31	5.04	4.24	1.64	2.24	-0.07	0.06
Contig202.0.g89	Contig202.0.g89, Contig202, Contig202.0:358-2782, 6680, KH domain, RNA binding, KH domain, NusA-like KH domain, Protein of unknown function (DUF533)	OG000670:	0	0	0.03	0.94	0.54	1.28	0.19	1.15	2.49	3.57	3.45	4.41	0	0
Contig7422.0.g19	Contig7422.0.g19, Contig7422, Contig7422.0:203-3179, 5578, KH domain, RNA binding, KH domain, NusA-like KH domain	OG000670:	0	0	0.02	0.3	0.29	0.18	0.13	0.31	0.17	1.17	2.11	2.45	0	0
Contig8203.0.g72	Contig8203.0.g72, Contig8203, Contig8203.0:27-3000, 22474, KH domain, RNA binding, KH domain, NusA-like KH domain	OG000670:	0.065	-0.065	-0.065	0.165	0.095	0.265	-0.045	0.145	0.105	0.735	2.325	2.795	-0.065	-0.065
Contig10590.0.1.g83	Contig10590.0.1.g83, Contig10590, Contig10590.0.1:97-2834, 21285, XPG I-region, DNA repair, nuclease activity, XPG I-region, XPG N-terminal domain, XPG domain containing	OG000705:	0.11	-0.11	0.2	1.36	3.18	2.01	2.76	0.89	2.89	2.8	1.81	2.03	-0.41	0.83
Contig17107.0.g2	Contig17107.0.g2, Contig17107, Contig17107.0:149-2150, 9619, XPG I-region, DNA repair, nuclease activity, oxidation-reduction process, thiol oxidase activity, catalytic activity, DNA binding, XPG I-region, XPG N-terminal domain, Erv1 / Alr family, Tetratricopeptide repeat, 5'-3' exonuclease, C-terminal SAM fold	OG000705:	0	0	0.06	2.35	2.22	2.27	1.29	1.16	4.62	4.33	3.66	3.9	0	0.05
Contig18799.0.g41	Contig18799.0.g41, Contig18799, Contig18799.0:432-3531, 9890, XPG I-region, DNA repair, nuclease activity, XPG I-region, XPG N-terminal domain, TPR repeat, Tetratricopeptide repeat	OG000705:	-0.08	0.08	-0.08	2.63	0.38	3	0.38	1.28	5.68	5.05	2.7	4.48	-0.01	-0.02
Contig12508.0.g82	Contig12508.0.g82, Contig12508, Contig12508.0:238-1508, 20108, hypothetical protein, ,	OG000714:	0.175	-0.175	1.835	4.695	7.025	5.615	5.325	2.865	1.045	3.595	3.055	2.175	0.035	-0.015
Contig17511.0.g63	Contig17511.0.g63, Contig17511, Contig17511.0:1043-3815, 20725, DEAD/DEAH box helicase, ATP-dependent helicase activity, ATP binding, helicase activity, nucleic acid binding, DNA repair, DNA replication, ATP-dependent 3'-5' DNA helicase activity, DEAD/DEAH box helicase, Helicase conserved C-terminal domain, RQC domain	OG000728:	0	0	0	1.27	0.12	1.55	0.05	1	2.96	4.92	1.9	2.93	0	0
Contig16390.0.g40	Contig16390.0.g40, Contig16390, Contig16390.0:226-1393, 13249, RNA recognition motif. (a.k.a. RRM, RBD, or RNP domain), nucleic acid binding, RNA recognition motif (a k a RRM, RBD, or RNP domain), RNA recognition motif (a k a RRM, RBD, or RNP domain)	OG000753:	0.1	-0.1	-0.1	2.08	4.05	2.68	4.39	2.29	3.47	2.91	1.22	2.09	-0.1	0.37
Contig7166.0.g71	Contig7166.0.g71, Contig7166, Contig7166.0:228-1395, 21051, RNA recognition motif. (a.k.a. RRM, RBD, or RNP domain), nucleic acid binding, RNA recognition motif (a k a RRM, RBD, or RNP domain), RNA recognition motif (a k a RRM, RBD, or RNP domain)	OG000753:	0	0	0.06	3.26	4.28	3.72	4.47	2.26	3.85	3.82	2.28	2.94	0	0.09
Contig17128.0.g68	Contig17128.0.g68, Contig17128, Contig17128.0:84-3846, 3135, Replication factor RFC1 C terminal domain, DNA replication factor C complex, DNA replication, DNA clamp loader activity, intracellular, ATP binding, RNA helicase activity, RNA binding, Replication factor RFC1 C terminal domain, ATPase family associated with various cellular activities (AAA), Rad17 cell cycle checkpoint protein, BRCA1 C …	OG000831:	0	0	0.19	1.22	0.84	1.47	0.24	0.84	3.5	4.51	2.02	2.47	0	0.06
Contig13213.0.g97	Contig13213.0.g97, Contig13213, Contig13213.0:430-1573, 10928, Reovirus sigma C capsid protein, , Reovirus sigma C capsid protein, Hydrophobic surface binding protein A, Vps5 C terminal like	OG000839:	0.26	-0.26	-0.03	0.65	-0.18	0.33	2.79	2.38	1.62	0.48	0.44	0.44	-0.26	-0.26
Contig13285.0.g25	Contig13285.0.g25, Contig13285, Contig13285.0:201-968, 20573, IncA protein, myosin complex, motor activity, positive regulation of autophagy, regulation of transcription, DNA-templated, sequence-specific DNA binding transcription factor activity, nuclear pore, protein import into nucleus, ribosome, intracellular, translation, structural constituent of ribosome, proton-transporting two-sector ATPa…	OG000873:	-0.35	0.35	1.41	1.97	0.76	1.29	0.86	0.78	-1.25	0.27	-0.04	-0.23	2.18	-2.18
Contig12570.0.g36	Contig12570.0.g36, Contig12570, Contig12570.0:124-3175, 10553, SNF2 family N-terminal domain, ATP binding, helicase activity, nucleic acid binding, DNA binding, SNF2 family N-terminal domain, Helicase conserved C-terminal domain, Myb-like DNA-binding domain	OG000886:	-0.225	0.225	1.545	2.385	5.055	2.945	4.835	2.665	1.655	2.485	1.445	1.715	1.175	1.155
Contig18635.0.g5	Contig18635.0.g5, Contig18635, Contig18635.0:132-2680, 21755, HMG (high mobility group) box, protein binding, HMG (high mobility group) box, Zinc finger, C3HC4 type (RING finger)	OG000911:	0.255	-0.255	-0.585	4.255	-0.465	4.735	-0.495	0.875	6.385	5.735	2.785	4.955	-0.635	-0.855
Contig6635.0.g29	Contig6635.0.g29, Contig6635, Contig6635.0:132-1065, 19620, Zinc finger, C3HC4 type (RING finger), , Zinc finger, C3HC4 type (RING finger), Calcium-activated chloride channel, Domain of unknown function (DUF4187)	OG000911:	0	0	1.52	3.45	5.58	4.35	5.1	2.94	1.47	2.95	1.63	1.53	0.55	0.62
Contig22416.0.g98	Contig22416.0.g98, Contig22416, Contig22416.0:83-1572, 6107, Exonuclease, , Exonuclease	OG000933:	-0.185	0.185	0.625	2.995	4.905	3.465	3.915	2.015	1.365	1.965	1.435	0.825	-1.125	-0.565
Contig22842.0.g55	Contig22842.0.g55, Contig22842, Contig22842.0:129-1626, 19320, Peptidase C13 family, proteolysis, cysteine-type endopeptidase activity, Peptidase C13 family	OG000942:	0.455	-0.455	-2.695	-1.455	-1.535	0.785	1.215	2.565	1.455	0.785	-1.685	-0.445	-2.945	-2.825
Contig783.1.g67	Contig783.1.g67, Contig783, Contig783.1:205-4928, 14714, MutS domain V, mismatch repair, mismatched DNA binding, ATP binding, integral component of membrane, methanogenesis, tetrahydromethanopterin S-methyltransferase activity, MutS domain V, MutS domain III, MutS domain I, MutS family domain IV, MutS domain II, Tetrahydromethanopterin S-methyltransferase, subunit G, AAA ATPase domain	OG000945:	-0.04	0.04	0.47	1.96	3.36	1.78	1.19	0.87	4.17	4.63	2.02	2.73	-0.07	0.11
Contig20928.0.g67	Contig20928.0.g67, Contig20928, Contig20928.0:186-4699, 6182, RNA dependent RNA polymerase, RNA-directed RNA polymerase activity, RNA dependent RNA polymerase	OG000955:	0.385	-0.385	3.745	3.505	4.885	2.055	0.515	0.965	-0.115	-0.055	0.975	0.565	1.655	1.815
Contig2669.0.g102	Contig2669.0.g102, Contig2669, Contig2669.0:106-1551, 5779, RNA recognition motif. (a.k.a. RRM, RBD, or RNP domain), nucleic acid binding, RNA recognition motif (a k a RRM, RBD, or RNP domain), RNA recognition motif (a k a RRM, RBD, or RNP domain)	OG001010:	-0.07	0.07	-0.07	2.29	0.31	3.14	-0.01	1.19	4.6	4.43	4.03	3.85	-0.07	-0.07
Contig21125.0.g67	Contig21125.0.g67, Contig21125, Contig21125.0:2881-4110, 2138, Methyltransferase domain, protein methylation, protein methyltransferase activity, cytoplasm, metabolic process, tRNA wobble uridine modification, tRNA (uracil) methyltransferase activity, transferase activity, lipid biosynthetic process, cellular protein modification process, protein-L-isoaspartate (D-aspartate) O-methyltransferase a…	OG001042:	0	0	0.06	4.18	0.3	4.04	0.13	1.01	5.13	4.24	1.41	3.94	0	0.09
Contig14442.0.g108	Contig14442.0.g108, Contig14442, Contig14442.0:165-4707, 6699, DNA gyrase/topoisomerase IV, subunit A, chromosome, DNA topological change, DNA topoisomerase type II (ATP-hydrolyzing) activity, DNA binding, ATP binding, DNA gyrase/topoisomerase IV, subunit A, DNA gyrase B, Toprim domain, Histidine kinase-, DNA gyrase B-, and HSP90-like ATPase	OG001045:	-0.265	0.265	2.095	3.405	4.465	3.385	4.715	2.565	2.565	2.395	1.595	2.455	1.235	1.375
Contig22030.0.g96	Contig22030.0.g96, Contig22030, Contig22030.0:522-1542, 6899, Rad51, SOS response, DNA repair, single-stranded DNA binding, DNA replication, ATP binding, DNA helicase activity, Elongator holoenzyme complex, regulation of transcription from RNA polymerase II promoter, thiamine biosynthetic process, hydroxyethylthiazole kinase activity, Rad51, AAA domain, recA bacterial DNA recombination protein, K…	OG001057:	0.21	-0.21	0.17	5.22	-0.21	6.16	0.13	4.1	7.66	8.89	6.59	6.37	0.43	0.38
Contig4225.0.0.g49	Contig4225.0.0.g49, Contig4225, Contig4225.0.0:174-1154, 20075, Rad51, SOS response, DNA repair, ATP binding, single-stranded DNA binding, Rad51, AAA domain, recA bacterial DNA recombination protein, KaiC, Helix-turn-helix domain	OG001057:	0.22	-0.22	4.34	5.43	6.48	2.86	1.84	0.9	0.16	0.76	0.78	-0.55	-0.28	0.93
Contig10631.0.g80	Contig10631.0.g80, Contig10631, Contig10631.0:162-1974, 9697, Zinc finger, C3HC4 type (RING finger), anaphase-promoting complex, ubiquitin ligase complex, protein ubiquitination, ubiquitin-protein transferase activity, zinc ion binding, Zinc finger, C3HC4 type (RING finger), Ring finger domain, Anaphase-promoting complex subunit 11 RING-H2 finger, RING-type zinc-finger, LisH dimerisation motif, Z…	OG001061:	0	0	0.61	2.08	4.74	3.58	4.38	2.32	1.31	2.19	1.98	1.65	0	0.16
Contig15260.0.g63	Contig15260.0.g63, Contig15260, Contig15260.0:1116-2784, 7541, Zinc finger, C3HC4 type (RING finger), zinc ion binding, Zinc finger, C3HC4 type (RING finger), Ring finger domain, Zinc-finger of the MIZ type in Nse subunit, RING-type zinc-finger, LisH dimerisation motif, MIZ/SP-RING zinc finger, RING-H2 zinc finger, Prokaryotic RING finger family 1	OG001061:	0	0	0.04	0.51	0	0.33	0	0.36	0.59	1.79	2.69	2.28	0.15	0.17
Contig20331.0.g88	Contig20331.0.g88, Contig20331, Contig20331.0:128-1787, 18075, Zinc finger, C3HC4 type (RING finger), zinc ion binding, Zinc finger, C3HC4 type (RING finger), Ring finger domain, RING-type zinc-finger, LisH dimerisation motif, Zinc-finger of the MIZ type in Nse subunit, MIZ/SP-RING zinc finger, Prokaryotic RING finger family 1, RING-H2 zinc finger	OG001061:	0	0	0	0.47	0	0.33	0.05	0.27	0.69	0.76	2.31	2.13	0	0.12
Contig18400.0.g81	Contig18400.0.g81, Contig18400, Contig18400.0:91-1713, 15774, Catalase, oxidation-reduction process, heme binding, catalase activity, Catalase, Catalase-related immune-responsive	OG001089:	0.46	-0.46	-3.38	-0.63	-0.51	1.84	0.93	2.58	1.67	1.19	-1.09	0.75	-2.58	-2.56
Contig16314.0.g25	Contig16314.0.g25, Contig16314, Contig16314.0:98-2195, 18858, MT-A70, nucleobase-containing compound metabolic process, methyltransferase activity, MT-A70	OG001108:	0.18	-0.18	-0.03	1.33	5.01	3.8	4.48	2.21	0.63	2.09	1.53	1.06	-0.18	-0.09
Contig9372.0.1.g13	Contig9372.0.1.g13, Contig9372, Contig9372.0.1:191-3932, 18528, AAA domain, helicase activity, hydrolase activity, DNA binding, RNA helicase activity, RNA binding, ATP binding, AAA domain, Part of AAA domain, Viral (Superfamily 1) RNA helicase, Helicase, Type III restriction enzyme, res subunit, RNA helicase, IstB-like ATP binding protein, ATPase family associated with various cellular activities…	OG001129:	0.13	-0.13	0.04	1.99	5.76	3.86	5.18	2.28	1	2.51	2.15	1.54	0	-0.01
Contig17170.0.g39	Contig17170.0.g39, Contig17170, Contig17170.0:182-4907, 354, non-SMC mitotic condensation complex subunit 1, protein binding, non-SMC mitotic condensation complex subunit 1, non-SMC mitotic condensation complex subunit 1, N-term, HEAT repeats, HEAT repeat, HEAT-like repeat, HEAT repeat associated with sister chromatid cohesion	OG001141:	0	0	0.06	3.37	0.9	2.91	0.8	1.05	4.76	4.37	3	4.58	0	0.07
Contig3410.0.g101	Contig3410.0.g101, Contig3410, Contig3410.0:151-2210, 19259, CAF1 family ribonuclease, nucleus, intracellular, nucleobase-containing compound metabolic process, 3'-5' exonuclease activity, nucleic acid binding, CAF1 family ribonuclease, 3'-5' exonuclease	OG001199:	0.12	-0.12	-0.11	1.09	1.18	1.38	0.42	0.53	3.05	3.48	1.22	1.51	-0.23	-0.23
Contig14971.0.g38	Contig14971.0.g38, Contig14971, Contig14971.0:131-5482, 23939, LNS2 (Lipin/Ned1/Smp2), protein binding, LNS2 (Lipin/Ned1/Smp2), lipin, N-terminal conserved region, SET domain, Uncharacterized conserved protein (DUF2183)	OG001203:	0.04	-0.04	0.12	0.96	3.19	2.04	2.9	1.21	1.1	1.76	1.08	1.69	-0.04	-0.04
Contig20005.0.g63	Contig20005.0.g63, Contig20005, Contig20005.0:1299-2144, 9129, Proliferating cell nuclear antigen, N-terminal domain, PCNA complex, regulation of DNA replication, DNA polymerase processivity factor activity, DNA binding, nucleus, DNA repair, exodeoxyribonuclease III activity, damaged DNA binding, Proliferating cell nuclear antigen, N-terminal domain, Proliferating cell nuclear antigen, C-terminal…	OG001206:	0	0	0.1	4.3	0.13	5.35	0	3.35	5.15	7.55	3.94	4.4	0	0.14
Contig3956.0.g13	Contig3956.0.g13, Contig3956, Contig3956.0:83-1066, 4823, U11-48K-like CHHC zinc finger, , U11-48K-like CHHC zinc finger, Protein of unknown function (DUF2812)	OG001209:	0	0	0	1.01	0	1.09	0.23	0.29	4.28	3.42	2.36	1.95	0	0
Contig9600.0.g89	Contig9600.0.g89, Contig9600, Contig9600.0:241-1093, 11689, U11-48K-like CHHC zinc finger, , U11-48K-like CHHC zinc finger, Protein of unknown function (DUF2812)	OG001209:	0	0	0	2.44	0.12	1.41	0.09	0.77	4.99	4.24	2.81	2.47	0	0.12
Contig17611.0.g85	Contig17611.0.g85, Contig17611, Contig17611.0:186-2645, 10376, MIZ/SP-RING zinc finger, protein binding, COPII vesicle coat, ER to Golgi vesicle-mediated transport, intracellular protein transport, zinc ion binding, nucleic acid binding, MIZ/SP-RING zinc finger, Zinc-finger of the MIZ type in Nse subunit, PHD-finger, Sec23/Sec24 zinc finger, SAP domain, zinc-ribbon domain, Helix-turn-helix domain…	OG001235:	0	0	0	3.42	0.1	3.62	0.06	1.37	5	4.57	2.48	4.67	0	0
Contig607.1.g96	Contig607.1.g96, Contig607, Contig607.1:290-4692, 14467, Zinc finger C-x8-C-x5-C-x3-H type (and similar), zinc ion binding, nucleic acid binding, Zinc finger C-x8-C-x5-C-x3-H type (and similar)	OG001265:	-0.02	0.02	-0.01	1.21	0.25	1.97	0.06	0.53	3.39	4.01	2.28	3.19	0.03	0.02
Contig9118.0.g56	Contig9118.0.g56, Contig9118, Contig9118.0:174-1683, 1371, Transcription factor TFIID (or TATA-binding protein, TBP), transcription initiation from RNA polymerase II promoter, regulation of transcription, DNA-templated, DNA binding, Transcription factor TFIID (or TATA-binding protein, TBP)	OG001290:	0	0	0.04	3.21	0.06	3.99	0.14	1.4	5.95	5.63	4.05	4.3	0	0
Contig18195.0.g14	Contig18195.0.g14, Contig18195, Contig18195.0:141-1527, 4095, Protein kinase domain, ATP binding, protein phosphorylation, protein kinase activity, phosphotransferase activity, alcohol group as acceptor, Protein kinase domain, Protein tyrosine kinase, Phosphotransferase enzyme family, Choline/ethanolamine kinase	OG001303:	0.625	-0.625	0.355	2.095	1.575	1.805	1.515	0.735	3.855	3.095	1.435	2.345	0.975	1.685
Contig18999.0.g66	Contig18999.0.g66, Contig18999, Contig18999.0:124-1534, 24092, DEAD/DEAH box helicase, ATP-dependent helicase activity, helicase activity, nucleic acid binding, DNA binding, hydrolase activity, ATP binding, DEAD/DEAH box helicase, Helicase conserved C-terminal domain, Type III restriction enzyme, res subunit, UvrD/REP helicase N-terminal domain	OG001306:	0.09	-0.09	0.27	4.26	2.42	4.82	1.92	2.23	7.3	7.22	4.73	4.77	0.93	-0.01
Contig4299.0.g23	Contig4299.0.g23, Contig4299, Contig4299.0:2981-4919, 12485, RNA recognition motif 2, , RNA recognition motif 2	OG001322:	0.215	-0.215	0.085	2.265	4.745	3.615	4.815	2.745	2.485	2.705	2.095	1.605	-0.215	-0.015
Contig471.1.g47	Contig471.1.g47, Contig471, Contig471.1:174-4746, 14279, RecF/RecN/SMC N terminal domain, chromosome, chromosome organization, ATP binding, protein binding, RecF/RecN/SMC N terminal domain, SMC proteins Flexible Hinge Domain, AAA domain, P-loop containing region of AAA domain	OG001332:	-0.44	0.44	1.08	2.26	2.99	1.72	3.03	1.18	2.75	3.03	1.67	3.33	0.82	0.88
Contig1384.1.g54	Contig1384.1.g54, Contig1384, Contig1384.1:131-1559, 15616, MORN repeat, , MORN repeat	OG001357:	0	0	0.05	0.74	0.9	1.1	0.34	0.71	1.53	2.59	3.14	2.9	0	0
Contig16316.0.g26	Contig16316.0.g26, Contig16316, Contig16316.0:172-1765, 18859, MORN repeat, NAD+ ADP-ribosyltransferase activity, MORN repeat, Poly(ADP-ribose) polymerase catalytic domain	OG001357:	0	0	0	1.25	0.39	2.03	0.05	0.35	5.6	4.84	2.52	2.32	0	0
Contig4017.0.g88	Contig4017.0.g88, Contig4017, Contig4017.0:132-1426, 20532, Poly(ADP-ribose) polymerase catalytic domain, NAD+ ADP-ribosyltransferase activity, Poly(ADP-ribose) polymerase catalytic domain, MORN repeat	OG001357:	0	0	0	0.85	0.08	1.03	0.12	0.41	3.29	3.62	1.95	1.94	0	0.16
Contig8904.0.g8	Contig8904.0.g8, Contig8904, Contig8904.0:118-724, 1424, hypothetical protein, ,	OG001357:	0	0	0	0.24	0.23	1.31	0	0.46	0.44	1.51	2.04	1.72	0	0
Contig5512.0.g31	Contig5512.0.g31, Contig5512, Contig5512.0:106-1045, 9996, Thymidine kinase, ATP binding, thymidine kinase activity, Thymidine kinase, AAA domain, HNH endonuclease	OG001413:	-0.11	0.11	-1.68	0.79	-1.9	1.37	-1.63	0.03	3.4	2.51	-0.72	1.84	-1.94	-1.71
Contig22442.0.g67	Contig22442.0.g67, Contig22442, Contig22442.0:101-876, 2449, Transcriptional Coactivator p15 (PC4), regulation of transcription, DNA-templated, transcription coactivator activity, DNA binding, nucleus, Transcriptional Coactivator p15 (PC4), Menin, AAA domain	OG001414:	-0.225	0.225	0.635	1.245	1.075	1.415	1.095	1.365	2.195	1.925	1.395	1.205	1.285	-0.985
Contig2932.0.g32	Contig2932.0.g32, Contig2932, Contig2932.0:291-1769, 17701, Transcriptional Coactivator p15 (PC4), regulation of transcription, DNA-templated, transcription coactivator activity, DNA binding, Transcriptional Coactivator p15 (PC4)	OG001414:	0	0	0.06	3.03	0.93	3.97	0.18	1.93	5.19	6.6	4.05	4.41	0.21	0.08
Contig11798.0.g106	Contig11798.0.g106, Contig11798, Contig11798.0:396-836, 22725, RNA polymerase Rpb3/Rpb11 dimerisation domain, transcription, DNA-templated, protein dimerization activity, DNA-directed RNA polymerase activity, RNA polymerase Rpb3/Rpb11 dimerisation domain	OG001434:	0.705	-0.705	1.435	4.285	6.335	4.975	6.015	3.925	1.205	3.215	2.555	2.005	0.105	-0.565
Contig1211.1.g94	Contig1211.1.g94, Contig1211, Contig1211.1:474-4379, 15392, DEAD/DEAH box helicase, ATP-dependent helicase activity, ATP binding, helicase activity, nucleic acid binding, DEAD/DEAH box helicase, Helicase conserved C-terminal domain, RNA recognition motif (a k a RRM, RBD, or RNP domain), RNA recognition motif (a k a RRM, RBD, or RNP domain)	OG001437:	0.24	-0.24	4.55	6.05	7.24	4.75	4.59	3.09	1.86	2.19	2.67	1.54	0.1	-0.03
Contig1234.1.g122	Contig1234.1.g122, Contig1234, Contig1234.1:990-2523, 15420, RNA recognition motif. (a.k.a. RRM, RBD, or RNP domain), zinc ion binding, nucleic acid binding, RNA recognition motif (a k a RRM, RBD, or RNP domain), Zinc finger C-x8-C-x5-C-x3-H type (and similar), Microtubule-binding protein MIP-T3	OG001469:	0	0	0.28	2.02	0.47	2.55	0.2	1.82	3.09	4.7	2.68	3.37	0.47	0.59
Contig17652.0.g20	Contig17652.0.g20, Contig17652, Contig17652.0:107-485, 22763, Iron-binding zinc finger CDGSH type, intracellular membrane-bounded organelle, 2 iron, 2 sulfur cluster binding, Iron-binding zinc finger CDGSH type	OG001504:	0	0	2.64	2.39	3.25	1.84	2.34	2.5	1.52	2.02	0	1.72	0	1.19
Contig14165.0.g66	Contig14165.0.g66, Contig14165, Contig14165.0:118-3235, 607, PHD-zinc-finger like domain, protein binding, peptidase activity, PHD-zinc-finger like domain, PHD-like zinc-binding domain, PHD-finger, Archaeal Peptidase A24 C-terminus Type II	OG001507:	-0.03	0.03	0.04	0.58	0.06	0.78	-0.01	0.63	2.54	3.19	3.16	3.44	-0.03	-0.03
Contig17786.0.g86	Contig17786.0.g86, Contig17786, Contig17786.0:152-1429, 1282, TFIIS helical bundle-like domain, nucleus, transcription, DNA-templated, DNA binding, TFIIS helical bundle-like domain	OG001546:	0.04	-0.04	0.82	3.89	7.66	6.22	7.86	5.19	2.4	4.72	4.34	3.17	-0.08	0.04
Contig72.0.g4	Contig72.0.g4, Contig72, Contig72.0:384-2088, 19595, TFIIS helical bundle-like domain, nucleus, transcription, DNA-templated, DNA binding, TFIIS helical bundle-like domain	OG001546:	0	0	0.08	3.33	0.15	3.61	0.27	1.03	5.97	5.72	2.69	4.45	0	0
Contig19613.0.g12	Contig19613.0.g12, Contig19613, Contig19613.0:232-3917, 8771, Early transcription elongation factor of RNA pol II, NGN section, , Early transcription elongation factor of RNA pol II, NGN section, KOW motif	OG001565:	0.2	-0.2	0.09	2.52	7.06	5.19	6.84	4.04	2.01	3.78	3.37	2.78	-0.3	0.2
Contig20371.0.g31	Contig20371.0.g31, Contig20371, Contig20371.0:1592-2806, 5590, XPG I-region, DNA repair, nuclease activity, catalytic activity, 5'-3' exonuclease activity, DNA binding, lipid metabolic process, XPG I-region, XPG N-terminal domain, 5'-3' exonuclease, C-terminal SAM fold, 5'-3' exonuclease, N-terminal resolvase-like domain, Protein of unknown function (DUF3567), Saposin-like type B, region 1	OG001582:	-0.105	0.105	-1.105	1.235	-0.515	1.335	-0.945	-0.495	2.745	1.985	1.155	1.525	-1.525	-1.215
Contig21980.0.g55	Contig21980.0.g55, Contig21980, Contig21980.0:1451-4972, 24081, XPG I-region, DNA repair, nuclease activity, plasma membrane, transport, XPG I-region, XPG N-terminal domain, Fusaric acid resistance protein family	OG001582:	-0.06	0.06	0.92	1.54	0.64	1.36	1.65	0.62	2.57	3.29	1.41	1.71	0.92	0.07
Contig21845.0.g89	Contig21845.0.g89, Contig21845, Contig21845.0:105-3557, 18809, FACT complex subunit (SPT16/CDC68), cellular process, FACT complex subunit (SPT16/CDC68), Metallopeptidase family M24, Histone chaperone Rttp106-like	OG001585:	0.03	-0.03	-0.01	2.88	0.82	2.69	0.61	0.66	3.47	3.64	1.19	3.48	0.04	0
Contig18136.0.g67	Contig18136.0.g67, Contig18136, Contig18136.0:127-1913, 11548, Structure-specific recognition protein (SSRP1), , Structure-specific recognition protein (SSRP1), Histone chaperone Rttp106-like	OG001596:	-0.495	0.495	-0.405	1.625	0.485	1.785	0.425	0.455	3.235	2.425	0.255	1.985	-0.195	-0.325
Contig18408.0.0.g92	Contig18408.0.0.g92, Contig18408, Contig18408.0.0:1550-2062, 15785, Spt4/RpoE2 zinc finger, serine-type exopeptidase activity, nucleoside-triphosphatase activity, hydrolase activity, acting on acid anhydrides, serine-type endopeptidase activity, cysteine-type endopeptidase activity, RNA-directed RNA polymerase activity, Spt4/RpoE2 zinc finger, Pestivirus NS2 peptidase, RNHCP domain, Spt5 transcri…	OG001620:	0.58	-0.58	2.32	5.34	7.76	6.75	7.84	5.78	3.53	5.37	4.06	3.19	0.71	0.74
Contig3163.0.g47	Contig3163.0.g47, Contig3163, Contig3163.0:125-1448, 2007, WD domain, G-beta repeat, protein binding, WD domain, G-beta repeat, Cytochrome D1 heme domain, VID27 cytoplasmic protein, PQQ-like domain, Protein of unknown function (DUF3312), 6-pyruvoyl-tetrahydropterin synthase related domain; membrane protein	OG001626:	0.365	-0.365	0.075	0.925	1.375	1.175	0.725	0.515	2.085	1.855	0.625	0.745	0.205	-0.905
Contig4234.0.g78	Contig4234.0.g78, Contig4234, Contig4234.0:362-3700, 4800, RecF/RecN/SMC N terminal domain, chromosome, chromosome organization, ATP binding, protein binding, RecF/RecN/SMC N terminal domain, SMC proteins Flexible Hinge Domain, Reovirus sigma C capsid protein	OG001642:	0	0	0.06	2.8	0.51	2.56	0.17	0.75	3.79	3.58	0.76	3.69	0	0.11
Contig4581.0.g73	Contig4581.0.g73, Contig4581, Contig4581.0:362-1569, 17414, Mu B transposition protein, C terminal, transposition, DNA-mediated, DNA binding, autophagy, myosin complex, motor activity, GTP binding, membrane, signal transduction, signal transducer activity, Mu B transposition protein, C terminal, Prp19/Pso4-like, Autophagy protein Apg6, Myosin tail, Elongation factor Tu domain 2, Protein of unknow…	OG001642:	0	0	0	2.72	0.08	2.24	0.07	0.68	2.63	2.81	0.28	2.92	0	0
Contig19156.0.g85	Contig19156.0.g85, Contig19156, Contig19156.0:132-6141, 7454, Phosphatidylinositol 3- and 4-kinase, phosphotransferase activity, alcohol group as acceptor, protein binding, Phosphatidylinositol 3- and 4-kinase, FATC domain	OG001647:	0.055	-0.055	0.935	2.235	2.515	1.925	1.715	0.695	4.125	3.685	1.035	3.525	1.375	1.565
Contig414.1.g101	Contig414.1.g101, Contig414, Contig414.1:103-4092, 14198, DNA polymerase family B, DNA binding, nucleotide binding, DNA replication, DNA-directed DNA polymerase activity, DNA polymerase family B, DNA polymerase family B, exonuclease domain, C4-type zinc-finger of DNA polymerase delta, RNase H superfamily	OG001654:	-0.08	0.08	-0.1	2.38	0.13	2.34	0.07	0.19	4.88	4.12	1.1	3.56	-0.13	0.13
Contig3967.0.g37	Contig3967.0.g37, Contig3967, Contig3967.0:10-2246, 20258, ATP dependent DNA ligase domain, ATP binding, DNA binding, DNA recombination, DNA repair, DNA ligase (ATP) activity, ATP dependent DNA ligase domain, DNA ligase N terminus, ATP dependent DNA ligase C terminal region	OG001737:	-0.075	0.075	0.045	0.425	0.325	0.915	0.555	0.635	2.685	3.155	0.925	1.425	0.425	-0.085
Contig20407.0.g72	Contig20407.0.g72, Contig20407, Contig20407.0:141-2853, 17299, C2H2-type zinc finger, , C2H2-type zinc finger	OG001757:	-0.14	0.14	2.44	2.48	2.9	1.83	1.09	0.6	-0.29	0.52	0.49	1.25	0.68	0.85
Contig18249.0.g47	Contig18249.0.g47, Contig18249, Contig18249.0:157-1915, 10134, DNA polymerase alpha/epsilon subunit B, DNA replication, DNA-directed DNA polymerase activity, DNA binding, DNA polymerase alpha/epsilon subunit B	OG001773:	0	0	0.04	2.55	0.28	2.83	0.23	0.43	4.48	3.97	1.24	3.15	0	0.19
Contig20855.0.g27	Contig20855.0.g27, Contig20855, Contig20855.0:144-889, 20349, Ubiquitin-conjugating enzyme, acid-amino acid ligase activity, protein binding, Ubiquitin-conjugating enzyme, RWD domain	OG001803:	0	0	0.37	5.26	5.6	5.84	5.18	3.54	5.87	5.47	3.25	5.18	0	1.03
Contig18145.0.g34	Contig18145.0.g34, Contig18145, Contig18145.0:131-3524, 1230, Condensin complex subunit 2, , Condensin complex subunit 2	OG001805:	0.06	-0.06	0.19	3.59	1.38	3.37	0.1	0.75	4.85	4.22	1.09	4.3	-0.11	-0.03
Contig7560.0.g104	Contig7560.0.g104, Contig7560, Contig7560.0:30-969, 22296, NHR1 homology to TAF, regulation of transcription, DNA-templated, sequence-specific DNA binding transcription factor activity, NHR1 homology to TAF, BRE1 E3 ubiquitin ligase	OG001820:	0	0	0	1.25	0.65	2.64	0	1.06	5.15	4.96	3.08	3.94	0	0
Contig19592.0.g15	Contig19592.0.g15, Contig19592, Contig19592.0:174-640, 11833, Transcription elongation factor Elf1 like, nucleus, DNA repair, zinc ion binding, ribosome, intracellular, translation, structural constituent of ribosome, oxidation-reduction process, thiol oxidase activity, protein binding, Transcription elongation factor Elf1 like, Cysteine-rich CPXCG, MIZ/SP-RING zinc finger, Zinc-finger of C2H2 ty…	OG001829:	0	0	0.96	6.92	8.39	7.97	8.88	6.37	7.48	7.63	5.82	6.55	0	1.22
Contig3027.0.g26	Contig3027.0.g26, Contig3027, Contig3027.0:120-1746, 9756, RNA recognition motif. (a.k.a. RRM, RBD, or RNP domain), nucleic acid binding, RNA recognition motif (a k a RRM, RBD, or RNP domain), RNA recognition motif (a k a RRM, RBD, or RNP domain)	OG001872:	0	0	0	2	0.73	2.45	0.42	0.31	4.47	4	1.96	3.57	0	0
Contig15848.0.g105	Contig15848.0.g105, Contig15848, Contig15848.0:1136-4711, 16780, RNA recognition motif. (a.k.a. RRM, RBD, or RNP domain), nucleic acid binding, cytoplasm, nucleus, mRNA catabolic process, metal ion binding, poly(A)-specific ribonuclease activity, RNA binding, RNA recognition motif (a k a RRM, RBD, or RNP domain), RNA recognition motif (a k a RRM, RBD, or RNP domain), Poly-adenylate binding protei…	OG001898:	0	0	0	0.24	3.15	1.34	0.27	0.2	0.04	0.07	0.62	0.15	0	0.31
Contig2627.0.g82	Contig2627.0.g82, Contig2627, Contig2627.0:442-4018, 18273, RNA recognition motif. (a.k.a. RRM, RBD, or RNP domain), nucleic acid binding, cytoplasm, nucleus, mRNA catabolic process, metal ion binding, poly(A)-specific ribonuclease activity, RNA binding, RNA recognition motif (a k a RRM, RBD, or RNP domain), RNA recognition motif (a k a RRM, RBD, or RNP domain), Poly-adenylate binding protein, un…	OG001898:	0.095	-0.095	-0.015	1.905	7.165	5.475	2.765	2.025	0.665	2.155	3.465	1.195	0.235	0.145
Contig16074.0.g107	Contig16074.0.g107, Contig16074, Contig16074.0:103-3840, 20980, DNA replication factor Dna2, DNA replication, ATP binding, ATP-dependent DNA helicase activity, DNA binding, DNA replication factor Dna2, AAA domain, PD-(D/E)XK nuclease superfamily	OG001959:	-0.275	0.275	-0.985	1.105	0.145	1.055	-0.265	-0.385	3.735	3.165	-0.035	2.715	-1.255	-1.015
Contig11259.0.g51	Contig11259.0.g51, Contig11259, Contig11259.0:189-1654, 6750, ThiF family, catalytic activity, ThiF family, Phage major tail protein	OG002010:	0.095	-0.095	0.595	2.215	3.435	2.455	2.205	0.935	1.345	1.485	1.155	0.505	0.795	0.775
Contig19200.0.g86	Contig19200.0.g86, Contig19200, Contig19200.0:217-4318, 12232, RNA polymerase Rpb2, domain 6, transcription, DNA-templated, DNA-directed RNA polymerase activity, DNA binding, RNA polymerase Rpb2, domain 6, RNA polymerase beta subunit, RNA polymerase Rpb2, domain 2, RNA polymerase Rpb2, domain 7, RNA polymerase Rpb2, domain 3, RNA polymerase Rpb2, domain 4, RNA polymerase Rpb2, domain 5	OG002015:	-0.175	0.175	-0.095	2.475	5.095	3.995	4.795	2.615	3.195	2.915	1.965	2.425	0.045	-0.795
Contig7284.0.g45	Contig7284.0.g45, Contig7284, Contig7284.0:138-885, 21911, Zinc-binding domain, , Zinc-binding domain	OG002024:	-0.41	0.41	1.69	3.29	4.59	2.7	2.97	1.65	1.76	2.03	1.09	1.08	0.92	-0.6
Contig5554.0.g99	Contig5554.0.g99, Contig5554, Contig5554.0:39-2627, 22188, Helicase C-terminal domain, nucleobase-containing compound metabolic process, hydrolase activity, acting on acid anhydrides, in phosphorus-containing anhydrides, ATP-dependent helicase activity, nucleic acid binding, ATP-dependent DNA helicase activity, ATP binding, DNA binding, Helicase C-terminal domain, DEAD 2, SNF2 family N-terminal d…	OG002095:	0	0	0.69	1.47	2.81	2.26	2.8	1.57	1.99	2.13	1.4	1.59	0.27	0.47
Contig17739.0.g106	Contig17739.0.g106, Contig17739, Contig17739.0:133-3521, 17560, Calcineurin-like phosphoesterase, hydrolase activity, nucleus, double-strand break repair, manganese ion binding, endonuclease activity, Calcineurin-like phosphoesterase, Mre11 DNA-binding presumed domain	OG002139:	-0.005	0.005	1.065	1.325	2.825	1.455	2.355	0.475	0.785	0.705	0.355	0.485	0.485	0.565
Contig6051.0.g68	Contig6051.0.g68, Contig6051, Contig6051.0:228-2798, 18685, Calcineurin-like phosphoesterase, hydrolase activity, nucleus, double-strand break repair, manganese ion binding, endonuclease activity, Calcineurin-like phosphoesterase, Mre11 DNA-binding presumed domain	OG002139:	0	0	0	2.51	0.12	3.31	0	1.55	4.7	5.43	3.63	4.3	0	0
Contig17536.0.g94	Contig17536.0.g94, Contig17536, Contig17536.0:57-1446, 304, WD domain, G-beta repeat, protein binding, WD domain, G-beta repeat, Uncharacterised protein domain (DUF2415), Protein of unknown function (DUF2971)	OG002314:	0.355	-0.355	0.165	-0.085	0.015	0.455	0.405	0.315	1.495	1.775	0.785	0.275	-0.645	-0.475
Contig19237.0.g41	Contig19237.0.g41, Contig19237, Contig19237.0:209-1559, 9450, Pre-mRNA splicing factor, , Pre-mRNA splicing factor, N-terminal domain of CBF1 interacting co-repressor CIR	OG002339:	0	0	0.17	2.66	2.27	2.48	0.13	0.37	4.02	3.75	1.5	3.17	0	0.24
Contig5780.0.g96	Contig5780.0.g96, Contig5780, Contig5780.0:161-5822, 6460, RNA polymerase Rpb1, domain 5, transcription, DNA-templated, DNA-directed RNA polymerase activity, DNA binding, RNA polymerase Rpb1, domain 5, RNA polymerase Rpb1, domain 1, RNA polymerase Rpb1, domain 2, RNA polymerase Rpb1, domain 3, RNA polymerase Rpb1, domain 6, RNA polymerase Rpb1, domain 7, RNA polymerase Rpb1, domain 4	OG002350:	0	0	0.05	2.56	0.32	2.92	0.13	0.83	5.67	4.83	2.52	4.74	0	0.02
Contig20701.0.g60	Contig20701.0.g60, Contig20701, Contig20701.0:213-1927, 10147, Telomeric single stranded DNA binding POT1/CDC13, nuclear chromosome, telomeric region, telomere maintenance, DNA binding, Telomeric single stranded DNA binding POT1/CDC13	OG002374:	0.015	-0.015	1.195	2.505	0.575	3.035	2.105	1.695	4.995	5.385	2.975	3.105	3.095	3.345
Contig14702.0.g41	Contig14702.0.g41, Contig14702, Contig14702.0:93-2997, 23320, MCM2/3/5 family, DNA replication, nucleus, DNA replication initiation, DNA binding, chlorophyll biosynthetic process, photosynthesis, magnesium chelatase activity, ATPase activity, regulation of transcription, DNA-templated, transcription factor binding, ATP binding, MCM2/3/5 family, Mini-chromosome maintenance protein 2, Magnesium che…	OG002477:	0.085	-0.085	-0.045	2.815	5.545	3.895	5.735	3.445	2.835	3.595	2.165	2.905	-0.285	0.265
Contig387.1.g65	Contig387.1.g65, Contig387, Contig387.1:199-2212, 14162, hypothetical protein, ,	OG002489:	0	0	0.58	3.57	0.7	3.6	0.5	0.93	5.65	4.94	1.29	4.24	0.26	0
Contig20101.0.g96	Contig20101.0.g96, Contig20101, Contig20101.0:212-2809, 16343, ThiF family, catalytic activity, cellular protein modification process, small protein activating enzyme activity, ATP binding, oxidation-reduction process, flavin adenine dinucleotide binding, oxidoreductase activity, potassium ion transport, ThiF family, Repeat in ubiquitin-activating (UBA) protein, Ubiquitin-activating enzyme active…	OG002505:	0.09	-0.09	0.23	1.23	3.9	2.25	4.18	2.13	2.67	2.68	1.03	1.71	0.25	0.15
Contig7944.0.g14	Contig7944.0.g14, Contig7944, Contig7944.0:252-2842, 7046, F/Y rich C-terminus, nucleus, F/Y rich C-terminus, F/Y-rich N-terminus	OG002528:	0	0	0	0.88	0.26	1.3	0.24	0.19	4.41	3.69	1.06	2.53	0.1	0.04
Contig7944.0.g15	Contig7944.0.g15, Contig7944, Contig7944.0:2910-5626, 7047, F/Y rich C-terminus, nucleus, regulation of transcription, DNA-templated, hydrolase activity, acting on acid anhydrides, in phosphorus-containing anhydrides, zinc ion binding, ATP binding, DNA binding, F/Y rich C-terminus, F/Y-rich N-terminus, Myb-like DNA-binding domain, CHDCT2 (NUC038) domain	OG002528:	0	0	0	2.03	1.9	2.37	0.76	0.57	4.24	3.33	1.35	2.71	0	0.04
Contig19580.0.g99	Contig19580.0.g99, Contig19580, Contig19580.0:3174-4290, 22605, Protein kinase domain, protein phosphorylation, protein kinase activity, membrane, lipopolysaccharide biosynthetic process, ATP binding, phosphotransferase activity, alcohol group as acceptor, DNA-templated transcription, initiation, DNA binding, Protein kinase domain, Protein tyrosine kinase, Lipopolysaccharide kinase (Kdo/WaaP) fam…	OG002584:	0.615	-0.615	3.065	5.325	6.765	5.565	6.355	4.155	2.655	4.025	3.495	2.435	-0.175	1.455
Contig3310.0.0.g75	Contig3310.0.0.g75, Contig3310, Contig3310.0.0:98-3037, 11237, MCM2/3/5 family, DNA replication, DNA binding, chlorophyll biosynthetic process, photosynthesis, magnesium chelatase activity, ATPase activity, ATP binding, MCM2/3/5 family, Magnesium chelatase, subunit ChlI, AAA domain (dynein-related subfamily), ATPase family associated with various cellular activities (AAA), RNA polymerase II-bindi…	OG002637:	0.04	-0.04	-0.08	2.98	0.79	3.95	0.3	2.14	6.69	7.16	4.62	4.92	-0.1	-0.1
Contig3653.0.g111	Contig3653.0.g111, Contig3653, Contig3653.0:749-4147, 20773, MCM2/3/5 family, DNA replication, chlorophyll biosynthetic process, photosynthesis, magnesium chelatase activity, ATPase activity, regulation of transcription, DNA-templated, transcription factor binding, integral component of membrane, cell division, chromosome segregation, cell cycle, ATP binding, DNA binding, nucleotide binding, MCM2…	OG002637:	-0.165	0.165	0.555	0.915	3.185	1.075	2.745	0.945	1.575	1.575	1.155	0.945	-0.095	0.315
Contig10236.0.g26	Contig10236.0.g26, Contig10236, Contig10236.0:628-1705, 9875, Zinc finger, C3HC4 type (RING finger), anaphase-promoting complex, ubiquitin-protein transferase activity, zinc ion binding, RNA binding, Zinc finger, C3HC4 type (RING finger), Ring finger domain, Prokaryotic RING finger family 4, RING-H2 zinc finger, Protein of unknown function (DUF3781), Protein of unknown function (DUF719), Anaphase…	OG002647:	0.195	-0.195	-0.195	2.365	0.055	2.465	-0.125	0.685	5.185	4.665	2.475	3.615	-0.195	-0.195
Contig18281.0.g80	Contig18281.0.g80, Contig18281, Contig18281.0:115-2764, 844, MutS domain V, mismatch repair, mismatched DNA binding, ATP binding, oxidation-reduction process, oxidoreductase activity, MutS domain V, MutS domain III, AAA domain, RecF/RecN/SMC N terminal domain, P-loop containing region of AAA domain, Ferric reductase NAD binding domain	OG002649:	0	0	0.36	1.34	3.37	1.02	1.37	0.65	0.4	0.35	0.71	0.1	0	0
Contig18105.0.g52	Contig18105.0.g52, Contig18105, Contig18105.0:132-3941, 21254, RecF/RecN/SMC N terminal domain, chromosome, chromosome organization, ATP binding, protein binding, RNA helicase activity, RNA binding, RecF/RecN/SMC N terminal domain, SMC proteins Flexible Hinge Domain, AAA domain, P-loop containing region of AAA domain, Putative exonuclease SbcCD, C subunit, RNA helicase, AAA ATPase domain	OG002752:	-0.195	0.195	1.985	2.165	3.765	2.105	3.215	1.455	2.005	2.105	0.575	1.345	1.025	0.035
Contig15105.0.g32	Contig15105.0.g32, Contig15105, Contig15105.0:125-936, 19405, Mnd1 family, positive regulation of autophagy, GTP binding, transferase activity, transferring amino-acyl groups, integral component of membrane, mitochondrial outer membrane, mitochondrial fusion, GTP catabolic process, GTPase activity, nuclear pore, protein import into nucleus, membrane, autophagy, Mnd1 family, Protein of unknown fun…	OG002771:	-0.175	0.175	-0.175	3.635	0.165	4.085	0.105	2.405	6.395	7.545	5.635	4.995	-0.175	0.015
Contig21995.0.g123	Contig21995.0.g123, Contig21995, Contig21995.0:3868-4516, 6358, Mnd1 family, DNA packaging, myosin complex, motor activity, membrane, signal transduction, chemotaxis, transmembrane signaling receptor activity, cytoplasm, seryl-tRNA aminoacylation, ATP binding, serine-tRNA ligase activity, nucleotide binding, Mnd1 family, Herpesvirus UL6 like, Myosin tail, Protein of unknown function (DUF2730), Ta…	OG002771:	-0.41	0.41	2.2	3.3	4.55	2.1	3.31	1.54	0.88	1.74	0.72	0.81	-1.45	0.87
Contig15858.0.g53	Contig15858.0.g53, Contig15858, Contig15858.0:136-1277, 7860, Rad51, ATP-dependent helicase activity, nucleic acid binding, hydrolase activity, DNA binding, cofactor biosynthetic process, adenosylcobinamide kinase activity, nucleotide binding, SOS response, DNA repair, ATP binding, single-stranded DNA binding, Rad51, KaiC, AAA domain, DEAD/DEAH box helicase, Archaeal ATPase, Uncharacterized conse…	OG002847:	0.105	-0.105	0.115	2.035	0.415	2.055	0.375	-0.125	3.485	2.845	0.775	2.065	0.315	0.195
Contig14821.0.g10	Contig14821.0.g10, Contig14821, Contig14821.0:111-1766, 659, Tat binding protein 1(TBP-1)-interacting protein (TBPIP), negative regulation of transcription, DNA-templated, DNA binding, Tat binding protein 1(TBP-1)-interacting protein (TBPIP), Penicillinase repressor	OG002862:	0.305	-0.305	3.345	4.105	5.305	2.775	3.475	1.775	2.135	2.015	1.335	1.775	1.615	1.625
Contig9892.0.g55	Contig9892.0.g55, Contig9892, Contig9892.0:7298-8657, 9785, Tat binding protein 1(TBP-1)-interacting protein (TBPIP), , Tat binding protein 1(TBP-1)-interacting protein (TBPIP), Putative redox-active protein (C GCAxxG C C)	OG002862:	-0.07	0.07	-0.02	2.25	0.57	2.56	0.15	1.2	4.93	6.2	3.83	3.78	-0.07	-0.07
Contig16453.0.g38	Contig16453.0.g38, Contig16453, Contig16453.0:269-1343, 19411, HMG (high mobility group) box, protein binding, intracellular, regulation of transcription, DNA-templated, nucleic acid binding, HMG (high mobility group) box, Domain of unknown function (DUF1898), KRAB box, Salivary protein of 15kDa inhibits CD4+ T cell activation, Domain of unknown function DUF87	OG002920:	0	0	0.13	0.71	0.34	1.44	0.14	0.35	4.19	3.63	2.02	2.21	0	0
Contig8643.0.g10	Contig8643.0.g10, Contig8643, Contig8643.0:172-2527, 10211, DNA mismatch repair protein, C-terminal domain, mismatch repair, mismatched DNA binding, ATP binding, DNA mismatch repair protein, C-terminal domain, Histidine kinase-, DNA gyrase B-, and HSP90-like ATPase	OG002933:	-0.33	0.33	0.8	2.33	2.14	2.41	1.6	1.21	3.09	4.59	2.15	2.09	1.2	0.57
Contig6339.0.g105	Contig6339.0.g105, Contig6339, Contig6339.0:213-1001, 18938, RNA recognition motif. (a.k.a. RRM, RBD, or RNP domain), zinc ion binding, nucleic acid binding, RNA recognition motif (a k a RRM, RBD, or RNP domain), Zinc knuckle, RNA recognition motif (a k a RRM, RBD, or RNP domain)	OG003001:	-0.315	0.315	-0.185	5.535	2.465	6.145	1.155	3.335	8.245	8.015	5.395	6.515	0.135	-0.315
Contig1332.1.g124	Contig1332.1.g124, Contig1332, Contig1332.1:99-2833, 15554, Type III restriction enzyme, res subunit, hydrolase activity, DNA binding, helicase activity, ATP-dependent helicase activity, ATP binding, nucleic acid binding, Type III restriction enzyme, res subunit, Helicase conserved C-terminal domain, DEAD/DEAH box helicase	OG003093:	0.05	-0.05	1.19	1.69	3.23	1.52	2.89	1.09	1.69	1.8	0.9	1.34	0.27	0.5
Contig5211.0.g50	Contig5211.0.g50, Contig5211, Contig5211.0:142-2333, 18037, hypothetical protein, ,	OG003142:	0	0	0	2.26	0.47	2.96	0.27	0.91	5.92	5.95	3.09	3.11	0.12	0.05
Contig17078.0.g58	Contig17078.0.g58, Contig17078, Contig17078.0:109-3891, 12092, RecF/RecN/SMC N terminal domain, chromosome, chromosome organization, protein binding, integral component of membrane, cell division, chromosome segregation, cell cycle, ATP binding, DNA binding, nucleotide binding, myosin complex, motor activity, RecF/RecN/SMC N terminal domain, SMC proteins Flexible Hinge Domain, AAA domain, Tropomy…	OG003214:	-0.13	0.13	1.58	1.47	3.11	1.48	2.36	0.87	0.52	0.75	0.15	0.83	0.41	-0.35
Contig19212.0.g9	Contig19212.0.g9, Contig19212, Contig19212.0:331-3147, 2966, MCM2/3/5 family, DNA replication, DNA binding, chlorophyll biosynthetic process, photosynthesis, magnesium chelatase activity, ATPase activity, regulation of transcription, DNA-templated, transcription factor binding, ATP binding, MCM2/3/5 family, AAA domain (dynein-related subfamily), Magnesium chelatase, subunit ChlI, ATPase family as…	OG003344:	0.015	-0.015	-0.095	2.215	0.255	2.635	0.135	1.475	5.265	6.055	3.205	4.175	-0.125	-0.135
Contig7673.0.g5	Contig7673.0.g5, Contig7673, Contig7673.0:91-3345, 5261, MCM2/3/5 family, DNA replication, chlorophyll biosynthetic process, photosynthesis, magnesium chelatase activity, ATPase activity, integral component of membrane, cell division, chromosome segregation, cell cycle, ATP binding, DNA binding, nucleotide binding, GTP binding, MCM2/3/5 family, AAA domain (dynein-related subfamily), Magnesium che…	OG003344:	-0.25	0.25	1.89	2.63	3.73	1.99	0.6	0.22	0.31	0.01	0.37	0.14	-0.02	-0.28
Contig8140.0.g57	Contig8140.0.g57, Contig8140, Contig8140.0:136-3383, 8188, MCM2/3/5 family, DNA replication, ATPase activity, integral component of membrane, cell division, chromosome segregation, cell cycle, ATP binding, DNA binding, nucleotide binding, GTP binding, chlorophyll biosynthetic process, photosynthesis, magnesium chelatase activity, MCM2/3/5 family, AAA domain (dynein-related subfamily), ATPase fami…	OG003344:	-0.34	0.34	1.57	2.14	3.36	1.4	1.23	0.48	0.09	0.01	0.12	0	-0.06	0.05
Contig17805.0.g2	Contig17805.0.g2, Contig17805, Contig17805.0:177-4411, 4724, AAA domain, , AAA domain, Putative exonuclease SbcCD, C subunit, AAA ATPase domain, P-loop containing region of AAA domain	OG003348:	-0.395	0.395	0.095	0.985	1.705	0.955	1.315	0.375	2.915	3.245	2.105	2.265	-0.245	-0.285
Contig12535.0.g26	Contig12535.0.g26, Contig12535, Contig12535.0:253-1240, 22994, Myb-like DNA-binding domain, DNA binding, Myb-like DNA-binding domain	OG003431:	0	0	0	2.78	5.49	4.12	5.56	3.58	2.51	2.94	1.32	1.85	0	0.29
Contig10836.0.g28	Contig10836.0.g28, Contig10836, Contig10836.0:178-626, 7728, Microtubule-binding stalk of dynein motor, extracellular region, immune response, growth factor activity, interleukin-2 receptor binding, Microtubule-binding stalk of dynein motor, Borna disease virus P40 protein, Interleukin 2, MraZ protein	OG003449:	1.2	-1.2	2.42	2.05	2.13	1.35	1.03	0.03	-0.13	0.13	1.96	0.52	-3.21	3.18
Contig22521.0.g96	Contig22521.0.g96, Contig22521, Contig22521.0:127-701, 16240, Endoplasmic reticulum protein ERp29, C-terminal domain, endoplasmic reticulum, signal recognition particle, SRP-dependent cotranslational protein targeting to membrane, 7S RNA binding, mitochondrion, negative regulation of nucleotide metabolic process, enzyme inhibitor activity, cytoplasm, phosphoenolpyruvate-dependent sugar phosphotra…	OG003487:	0	0	1.25	0.84	1.73	2.7	4.1	3.85	4.22	3.15	2.7	2.86	0	0
Contig17336.0.g99	Contig17336.0.g99, Contig17336, Contig17336.0:70-3313, 12245, AT hook motif, DNA binding, AT hook motif	OG003494:	0	0	0	1.36	0.25	1.55	0.38	1.61	0.25	3.17	3.6	4.25	0	0
Contig13734.0.g76	Contig13734.0.g76, Contig13734, Contig13734.0:146-2876, 15886, KH domain, RNA binding, KH domain, NusA-like KH domain	OG003505:	0.085	-0.085	0.465	0.815	0.715	1.025	0.495	0.265	2.485	2.195	0.895	1.645	0.655	0.765
Contig18632.0.g13	Contig18632.0.g13, Contig18632, Contig18632.0:82-4629, 21763, BRCA2, oligonucleotide/oligosaccharide-binding, domain 1, double-strand break repair via homologous recombination, BRCA2, oligonucleotide/oligosaccharide-binding, domain 1	OG003606:	-0.085	0.085	0.475	0.955	2.815	0.825	2.185	0.285	0.255	0.615	0.005	0.275	-0.535	-0.405
Contig368.0.1.g53	Contig368.0.1.g53, Contig368, Contig368.0.1:4189-7015, 911, Regulator of chromosome condensation (RCC1) repeat, , Regulator of chromosome condensation (RCC1) repeat, Galactose oxidase, central domain	OG003850:	-0.615	0.615	0.995	0.745	-0.015	0.585	1.075	0.195	1.985	1.625	0.135	1.105	0.055	0.145
Contig11428.0.g42	Contig11428.0.g42, Contig11428, Contig11428.0:136-1093, 18341, Sir2 family, protein deacetylation, NAD+ binding, zinc ion binding, Sir2 family	OG003951:	0.325	-0.325	2.625	0.565	2.745	0.595	1.185	-0.295	0.595	0.795	2.025	0.395	-1.425	1.415
Contig17419.0.g36	Contig17419.0.g36, Contig17419, Contig17419.0:165-2233, 19514, MT-A70, nucleobase-containing compound metabolic process, methyltransferase activity, MT-A70	OG004006:	0.355	-0.355	-0.015	2.965	5.835	4.775	6.165	3.985	2.645	3.595	2.545	2.205	-0.415	0.325
Contig21759.0.g26	Contig21759.0.g26, Contig21759, Contig21759.0:118-1584, 16701, FHA domain, protein binding, FHA domain	OG004010:	-0.03	0.03	0.05	2.29	0.16	2.28	0.03	0.47	4.09	3.16	0.54	2.69	0.68	0.68
Contig13235.0.g101	Contig13235.0.g101, Contig13235, Contig13235.0:138-1688, 9510, Progesterone receptor, nucleus, steroid hormone mediated signaling pathway, regulation of transcription, DNA-templated, steroid binding, steroid hormone receptor activity, DNA binding, Progesterone receptor	OG004438:	0	0	0	2.4	0.51	2.97	0.38	0.52	4.25	3.42	1.24	2.93	0	0
Contig5982.0.g15	Contig5982.0.g15, Contig5982, Contig5982.0:136-1231, 23511, Bacteriocin-protection, YdeI or OmpD-Associated, , Bacteriocin-protection, YdeI or OmpD-Associated	OG004438:	0	0	0	0.86	0.93	1.32	0.15	0.19	3.82	3.15	0.99	2.2	0	0
Contig15553.0.g5	Contig15553.0.g5, Contig15553, Contig15553.0:226-4972, 11383, Helicase conserved C-terminal domain, ATP-dependent helicase activity, nucleic acid binding, helicase activity, intracellular, transport, ATP binding, SRP-dependent cotranslational protein targeting to membrane, GTP binding, Helicase conserved C-terminal domain, DEAD/DEAH box helicase, Helicase associated domain (HA2), AAA domain, KaiC…	OG004457:	0	0	0.7	1.77	4.4	2.68	3.22	1.4	0.61	1.33	1.26	0.82	0.18	0.32
Contig760.1.g40	Contig760.1.g40, Contig760, Contig760.1:658-5806, 14687, hypothetical protein, ,	OG004528:	-0.275	0.275	0.935	1.715	3.165	1.665	2.755	1.285	1.995	2.275	0.885	1.605	0.515	0.975
Contig8764.0.1.g20	Contig8764.0.1.g20, Contig8764, Contig8764.0.1:60-2040, 24710, Bromodomain, , Bromodomain	OG004571:	0.11	-0.11	-0.07	2.68	0.54	3.1	0.35	0.93	5.46	5.01	2.58	4.27	-0.11	-0.11
Contig9293.0.g4	Contig9293.0.g4, Contig9293, Contig9293.0:206-4172, 768, hypothetical protein, ,	OG005019:	-0.04	0.04	1.6	3.21	4.82	1.81	0.62	0.28	-0.38	0.13	0.54	-0.24	-0.18	-0.36
Contig21242.0.g22	Contig21242.0.g22, Contig21242, Contig21242.0:361-2386, 3199, Protein kinase domain, ATP binding, protein phosphorylation, protein kinase activity, Protein kinase domain, Protein tyrosine kinase	OG005065:	0.46	-0.46	1.96	0.08	1.72	0.16	1.44	0.86	-0.6	2.26	2.2	1.93	-0.08	-1.22
Contig17016.0.g67	Contig17016.0.g67, Contig17016, Contig17016.0:69-1071, 18900, ATP dependent DNA ligase domain, DNA recombination, DNA repair, ATP binding, DNA ligase (ATP) activity, ATP dependent DNA ligase domain, HindIII restriction endonuclease, Replication protein C C-terminal region	OG005095:	0.21	-0.21	-0.07	4.22	0.91	4.05	0.14	0.37	5.81	4.76	1.68	4.22	0.44	-0.21
Contig22085.0.g104	Contig22085.0.g104, Contig22085, Contig22085.0:2138-3170, 10621, Protein of unknown function (DUF972), , Protein of unknown function (DUF972)	OG005157:	0.395	-0.395	0.475	0.675	0.415	0.885	0.715	0.665	1.805	1.485	0.665	0.895	-0.145	-0.825
Contig22298.0.g22	Contig22298.0.g22, Contig22298, Contig22298.0:112-1519, 16269, Eukaryotic initiation factor 4E, cytoplasm, translational initiation, translation initiation factor activity, RNA binding, Eukaryotic initiation factor 4E	OG005203:	-0.03	0.03	0.68	1.13	2.47	1.84	2.58	0.78	-0.16	0.65	0.53	0.09	0.99	0.14
Contig329.0.g84	Contig329.0.g84, Contig329, Contig329.0:226-2086, 17753, B-box zinc finger, intracellular, zinc ion binding, metal ion binding, B-box zinc finger, RING-type zinc-finger, LisH dimerisation motif, FYVE zinc finger, Zinc finger, C3HC4 type (RING finger)	OG005215:	-0.195	0.195	0.455	2.685	4.805	3.185	3.785	2.215	2.635	2.405	1.405	1.915	0.195	-0.195
Contig11305.0.g36	Contig11305.0.g36, Contig11305, Contig11305.0:1223-3686, 10867, hypothetical protein, ,	OG006060:	-0.15	0.15	0.4	1.92	0.29	1.76	1.07	0.6	3.96	3.3	1.31	2.48	0.3	0.71
Contig3237.0.g25	Contig3237.0.g25, Contig3237, Contig3237.0:283-4899, 18324, PHD-finger, protein binding, PHD-finger	OG006105:	0	0	0.01	0.92	0.43	0.91	0.11	0.31	3.34	3.06	0.76	2.39	0	0
Contig6404.0.g115	Contig6404.0.g115, Contig6404, Contig6404.0:568-4782, 13324, PHD-finger, protein binding, PHD-finger	OG006105:	0	0	0.05	0.4	0.12	0.58	0.05	0.06	3.82	3.39	1.43	2.27	0	0
Contig834.1.g139	Contig834.1.g139, Contig834, Contig834.1:105-3440, 14786, Galactose oxidase, central domain, protein binding, Galactose oxidase, central domain, Kelch motif, BTB/POZ domain, BTB And C-terminal Kelch	OG006128:	-0.27	0.27	0.85	1.95	5	3.78	4.99	2.32	1.11	3.46	1.88	1.67	0.23	1.25
Contig21186.0.0.g65	Contig21186.0.0.g65, Contig21186, Contig21186.0.0:156-1209, 19438, DNA double-strand break repair and V(D)J recombination protein XRCC4, nucleus, DNA recombination, double-strand break repair, DNA binding, endoplasmic reticulum, oxidation-reduction process, oxidoreductase activity, acting on single donors with incorporation of molecular oxygen, incorporation of two atoms of oxygen, procollagen-pr…	OG006194:	-0.415	0.415	1.625	2.635	3.015	1.735	2.575	1.195	1.975	2.365	1.705	2.065	1.215	0.265
Contig848.0.g75	Contig848.0.g75, Contig848, Contig848.0:166-3109, 9692, MutS domain V, mismatch repair, mismatched DNA binding, ATP binding, MutS domain V, MutS domain III, MutS family domain IV, P-loop containing region of AAA domain, AAA domain, NACHT domain, Part of AAA domain	OG007371:	0	0	0.6	1.27	2.84	0.83	1.37	0.47	0.75	0.88	0.4	0.29	0.16	0.07
Contig17279.0.g51	Contig17279.0.g51, Contig17279, Contig17279.0:170-1211, 12304, Patatin-like phospholipase, lipid metabolic process, Patatin-like phospholipase	OG007480:	0.54	-0.54	-0.85	0.1	-0.21	0.3	1.37	1.87	1.77	1.56	-1.38	0.61	-1.15	-1.22
Contig20532.0.g99	Contig20532.0.g99, Contig20532, Contig20532.0:137-1138, 15155, PP-loop family, DNA metabolic process, nuclease activity, DNA binding, PP-loop family, ERCC4 domain	OG007542:	0.47	-0.47	0.96	2.35	1.83	2.56	1.37	0.99	3.78	3.54	2.23	2.83	0.54	0.01

## Sheet: Tetrahymena
gene_id	annotation	orthogroup	S0_1	S0_2	S0_3	S3_1	S3_2	S3_3	S6_1	S6_2	S6_3	S9_1	S9_2	S9_3	S12_1	S12_2	S12_3	S15_1	S15_2	S15_3	S24_1	S24_2	S24_3	C0_1	C0_2	C2_1	C2_2	C4_1	C4_2	C6_1	C6_2	C8_1	C8_2	C10_1	C10_2	C12_1	C12_2	C14_1	C14_2	C16_1	C16_2	C18_1	C18_2	Ll_1	Ll_2	Ll_3	Lm_1	Lm_2	Lm_3
TTHERM_00085570	, hypothetical protein, , TLD	OG000018:	-2.51	-2.59	-2.5	-0.53	0.54	-0.53	0.75	1.49	2.41	0.25	1.38	0.36	-0.66	1.1	0.07	-0.3	1.14	0.32	-0.74	0.7	-0.17	0.46	0.55	0.22	-0.25	0.3	0.15	3.46	3.24	2.5	2.68	1.81	2.2	0.51	0.68	0.06	0.19	0.49	0.93	1.12	1.54	-4.25	-3.07	-2.84	-3.49	-3.9	-2.83
TTHERM_00874750	CTH100, Papain family cysteine protease containing protein, proteolysis, proteolysis, cysteine-type peptidase activity, cysteine-type peptidase activity, Papain family cysteine protease, Cathepsin propeptide inhibitor domain (I29)	OG000024:	0.1	-0.29	0.37	0.71	-0.74	-0.79	0.79	0.15	-0.89	1.07	-0.91	-0.29	1.11	-1.02	0.34	0.16	0.36	0.42	0.21	-0.25	-0.6	1.52	1.02	0.03	-0.53	1.35	0.22	1.71	0.41	1.45	3.49	0.39	0.43	0.47	1.25	0.54	0.15	0.83	-0.25	1.05	-0.52	0.2	-0.16	-1.1	-0.37	0.06	-1.33
TTHERM_00877100	CTH80, Papain family cysteine protease containing protein, proteolysis, proteolysis, cysteine-type peptidase activity, cysteine-type peptidase activity, Papain family cysteine protease, Cathepsin propeptide inhibitor domain (I29)	OG000024:	0.36	-0.16	0.35	0.13	-0.07	-0.47	0.24	0.25	-0.13	0.31	-0.22	-0.06	0.27	-0.11	-0.4	-0.11	0.15	0.4	0.15	-0.44	-0.43	0.52	-0.32	0.42	0.34	1.4	0.45	1.29	0.33	4.36	3.96	2.35	2.44	0.63	0.68	0.22	0.12	0.51	0.35	1.4	0.54	-0.24	0.79	-0.07	0.16	0.38	0.24
TTHERM_00878210	CTH112, Papain family cysteine protease containing protein, proteolysis, proteolysis, cysteine-type peptidase activity, cysteine-type peptidase activity, Papain family cysteine protease, Cathepsin propeptide inhibitor domain (I29)	OG000024:	-0.63	-0.75	-0.54	-0.24	-0.13	-0.27	0.41	0.92	0.01	-0.17	0.21	0.54	-0.02	1	0.05	-0.3	-0.05	0.2	-0.13	0.13	-0.24	-0.02	0.44	0	-0.49	0.83	0.41	0.52	0.51	1.17	3.89	0.06	1.03	0.04	-0.06	0.08	-0.65	-0.09	-0.43	0.25	-0.11	-0.83	-0.3	-0.6	-0.72	-0.4	-0.69
TTHERM_01256490	, Papain family cysteine protease containing protein, proteolysis, proteolysis, proteolysis, cysteine-type peptidase activity, cysteine-type peptidase activity, cysteine-type peptidase activity, Stannin cytoplasmic, Papain family cysteine protease, Cathepsin propeptide inhibitor domain (I29)	OG000024:	0.87	1.44	1.7	0.7	0.57	-0.12	0.69	0.77	-0.98	0.02	0.2	-0.55	-0.06	-0.24	-0.88	-0.14	-0.81	-1.13	-0.82	-0.51	-0.72	1.15	0.98	0.24	0.47	-0.54	0.03	3.1	2.54	2.5	3.07	0.89	1.71	1.18	1.42	0.3	0.52	0.9	0.21	0.23	-0.14	0.97	0.36	-0.35	0.96	-0.06	-0.4
TTHERM_01256520	CTH67, Papain family cysteine protease containing protein, proteolysis, proteolysis, cysteine-type peptidase activity, cysteine-type peptidase activity, Papain family cysteine protease, Cathepsin propeptide inhibitor domain (I29)	OG000024:	0.04	-0.24	0.25	0.07	-0.35	-0.52	0.21	0.15	-0.47	0.48	-0.23	-0.3	0.52	-0.2	0.06	0.35	0.37	0.21	-0.25	0.07	-0.22	0.8	-0.17	0.27	0.21	0.82	0.36	1.11	0.94	2.89	2.47	5.97	5.76	7.32	7.59	7.86	7.86	7.11	7.03	5.91	6.28	0.08	0.62	-0.05	-0.37	0.56	-0.52
TTHERM_00691630	CTH68, Papain family cysteine protease containing protein, proteolysis, proteolysis, cysteine-type peptidase activity, cysteine-type peptidase activity, Papain family cysteine protease, Cathepsin propeptide inhibitor domain (I29)	OG000024:	-0.25	-0.4	0.08	0.29	-0.44	-0.19	0.32	0.44	-0.47	0.6	-1.02	-0.42	1.85	-0.11	-0.07	-0.16	0.27	0.08	-0.07	0.14	-0.47	0.74	-0.93	0.17	-0.99	1.51	0.77	1.65	0.93	3.3	2.76	2.26	1.81	1.33	0.34	-0.13	-0.08	0.68	-0.12	1.51	-0.32	-0.15	0.67	-0.38	-0.08	0.89	-0.08
TTHERM_00375030	CTH51, Papain family cysteine protease containing protein, proteolysis, proteolysis, cysteine-type peptidase activity, cysteine-type peptidase activity, Papain family cysteine protease, Cathepsin propeptide inhibitor domain (I29)	OG000024:	-0.31	-1.31	-0.63	0.03	-0.78	0.37	-0.73	-0.42	-0.92	0.03	0.17	0.1	0.92	-0.56	-0.25	-0.05	-0.35	1.09	0.72	0.65	2.22	6.29	6.7	5.81	6.76	3.88	4.69	3.74	4.61	5.54	6.44	6.05	6.49	5.31	6.72	4.77	6.29	5.96	6.54	6.07	6.62	0.13	-0.33	-1.08	1.28	1.59	1.17
TTHERM_00129000	CTH70, Papain family cysteine protease containing protein, proteolysis, proteolysis, cysteine-type peptidase activity, cysteine-type peptidase activity, Papain family cysteine protease, Cathepsin propeptide inhibitor domain (I29)	OG000024:	-0.31	-0.33	-0.19	0.04	-0.3	-0.65	0.86	0.97	-0.59	0.62	1.03	-0.27	0.67	-0.84	-0.35	-0.16	0.25	0	-0.27	0	-0.18	0.81	-0.9	0.28	-0.79	1.26	0.5	1.64	1.3	2.41	2.9	1.27	1.19	0.62	1.35	-0.05	-0.31	0.03	-0.36	1.44	0.25	-0.37	-0.75	-0.65	-0.44	-0.49	-0.9
TTHERM_00129010	CTH57, Papain family cysteine protease containing protein, proteolysis, proteolysis, proteolysis, cysteine-type peptidase activity, cysteine-type peptidase activity, cysteine-type peptidase activity, Papain family cysteine protease, Calpain family cysteine protease, Cathepsin propeptide inhibitor domain (I29)	OG000024:	0.05	-0.73	-0.59	0.36	-0.72	-0.52	-0.2	-0.11	-0.91	0.66	-0.94	-0.26	1.36	-1.01	-0.35	0.2	2.21	-0.63	0.2	0.47	1.46	0.25	-0.32	0.19	0.61	0.64	1.25	0.51	1.09	2.14	4.32	-0.02	0.85	0.63	-0.41	-0.17	-0.45	0.69	-0.44	2.19	1.09	-0.63	-0.04	-0.57	-0.17	-0.11	-0.59
TTHERM_00525070	CTH75, Papain family cysteine protease containing protein, proteolysis, proteolysis, cysteine-type peptidase activity, cysteine-type peptidase activity, Papain family cysteine protease, Cathepsin propeptide inhibitor domain (I29)	OG000024:	-5.21	-4.79	-5.4	-1.15	0.16	-0.1	1.47	0.22	1.05	1.7	1.21	1.54	0.85	-0.74	1.38	1.33	2.98	1.15	-0.01	1.92	0.42	0.49	-3.09	-1.29	1.95	0.41	0.06	-0.56	-0.24	1.25	1.45	0.51	-1.71	1.13	-0.52	0.06	-1.33	2.23	-0.09	3.87	3.15	-5.46	-4.92	-4.82	-5.66	-4.77	-4.84
TTHERM_00660360	CTH124, Papain family cysteine protease containing protein, proteolysis, proteolysis, cysteine-type peptidase activity, cysteine-type peptidase activity, Papain family cysteine protease, Cathepsin propeptide inhibitor domain (I29)	OG000024:	-0.29	-0.49	0.2	0.41	-0.45	-0.25	0.33	0.45	-0.07	0.66	-0.11	0.16	1.62	-0.52	-0.42	-0.13	0.26	0.07	0.04	-0.64	-0.82	1.76	1.79	-0.02	0.22	1.32	1.17	1.19	1.91	3.45	4.87	1.44	2.09	0.56	1.79	-0.15	-0.44	0.23	0.34	1.52	-0.43	-0.05	0.6	-0.88	0.09	1.38	-0.54
TTHERM_00660380	CTH123, Papain family cysteine protease containing protein, proteolysis, proteolysis, cysteine-type peptidase activity, cysteine-type peptidase activity, Papain family cysteine protease, Cathepsin propeptide inhibitor domain (I29)	OG000024:	0.08	-0.21	0.4	0.55	-0.15	-0.85	0.55	0.1	0.14	-0.12	-0.53	-0.06	0.26	-0.51	0.09	-0.55	0.47	0.13	0.32	-0.16	0.03	2.4	4.47	0.15	2.88	2.31	2.32	2.98	2.98	2.08	3.67	0.93	1.35	0.57	1.19	0.28	0.69	0.68	0.48	1.23	0.22	0.42	0.08	0.15	-0.23	0.78	-0.01
TTHERM_00660390	CTH119, Papain family cysteine protease containing protein, proteolysis, proteolysis, cysteine-type peptidase activity, cysteine-type peptidase activity, Papain family cysteine protease, Cathepsin propeptide inhibitor domain (I29)	OG000024:	-0.34	0.04	0.63	-0.11	-0.26	-0.26	-0.01	0.1	0.18	-0.08	-0.32	-0.33	0.11	-0.29	0.74	-0.46	0.44	0.33	0.26	0.27	-0.62	2.11	4.46	0.26	2.9	2.61	2.57	3.29	2.9	2.2	3.82	1.05	1.17	0.66	1.05	0.61	0.71	1	0.51	0.73	0.11	1.08	0.82	0.16	0.01	1.05	-0.07
TTHERM_00629950	CTH125, Papain family cysteine protease containing protein, proteolysis, cysteine-type peptidase activity,	OG000024:	-0.04	-0.4	0.55	0.52	-0.51	0.09	0.27	0.24	-0.86	0.44	-0.46	-0.48	0.7	-0.24	-0.3	0.47	0.07	0.29	0.13	-0.55	0.04	0.81	-0.47	0.09	-0.36	1.72	0.79	2.13	1.07	4.92	4.46	5.79	5.65	4.62	4.52	2.91	3.03	1.63	1.63	2.6	1.69	-0.78	-0.26	-0.95	-0.54	-0.5	-1.15
TTHERM_01080590	, Protein kinase domain containing protein. Sequence similarity to the CDK protein kinase family (Eisen et al., 2006).", protein kinase activity, protein tyrosine kinase activity, ATP binding, protein phosphorylation,	OG000039:	-0.1	0.86	0.28	0	0.27	0.24	-0.4	0.06	1.06	-0.43	-0.27	0.43	-0.4	-0.56	-0.01	-0.2	-0.22	-0.29	-0.53	0.13	0.09	-0.46	-0.13	3.62	3.3	4	3.83	4.32	4.05	1.19	2.64	-0.46	0.98	-0.01	0.38	1.44	0.71	0.93	0.54	-1.24	-0.36	-0.33	0.98	0.31	-0.26	0.89	0.38
TTHERM_00483640	TCDK3, Protein kinase domain containing protein. Sequence similarity to the CDC2 subfamily of the protein kinase CDK family (Eisen et al., 2006).", protein kinase activity, protein kinase activity, protein tyrosine kinase activity, protein tyrosine kinase activity, ATP binding, ATP binding, protein phosphorylation, protein phosphorylation, micronucleus, micronucleus, protein kinase domain, protei…	OG000039:	-0.02	0.45	0.43	-1.05	0.13	0.47	-0.94	-0.14	0.12	-0.75	-0.02	0.22	-0.68	0	0.07	-0.41	0.41	1.05	-0.44	0.28	0.84	-1.15	-1.58	8.06	7.96	7.06	7.2	5.46	6.49	2.92	4.79	3.38	4.51	6.22	4.61	4.98	4.32	2.3	2.46	0.44	1.73	-2.19	-2.38	-1.97	-1.82	-2.01	-2.16
TTHERM_00699830	, TPR Domain containing protein. Sequence similarity to a protein kinase family unique to Tetrahymena thermophila (Eisen et al., 2006).", protein kinase activity, protein kinase activity, protein kinase activity, protein kinase activity, protein kinase activity, protein kinase activity, protein kinase activity, protein kinase activity, protein kinase activity, protein kinase activity, protein kin…	OG000052:	0.09	-0.02	-0.05	0.04	-0.24	-0.24	0.02	-0.21	-0.1	0.17	0.17	-0.15	0.72	-0.1	-0.22	0.69	-0.23	-0.17	0.1	-0.09	-0.18	0.06	0.29	6.05	5.92	4	4.36	1.29	3.05	-0.04	1.5	0.92	1.68	3.19	2.41	2	2.41	1.36	1.53	0.02	1.03	-0.52	-0.64	0.14	-0.7	-0.67	0.6
TTHERM_00815100	, TPR Domain containing protein, NULL, NULL, NULL, NULL, NULL, NULL, NULL, NULL, NULL, NULL, NULL, NULL, NULL, PPR repeat, Sel1 repeat, tetratricopeptide repeat, Tetratricopeptide repeat, Mad3/BUB1 homology region 1, tol-pal system protein YbgF, pentatricopeptide repeat domain, Mycoplasma arthritidis-derived mitogen, outer membrane assembly lipoprotein YfiO, type IV pilus biogenesis/stability pro…	OG000052:	-0.48	0.25	-0.5	-0.03	0.15	0.15	-0.09	-0.04	-0.25	0.23	0.56	-0.34	0.74	-0.21	-0.22	0.54	-0.44	-0.12	-0.08	-0.67	0.84	0.21	0.36	8.44	8.62	6.44	6.96	7.08	7.08	8.33	8.1	7.33	7.76	6.23	6.58	4.91	5.49	4.89	4.96	6	5.43	-0.7	-0.83	0.32	-0.99	-0.64	-0.13
TTHERM_00815110	, TPR Domain containing protein, NULL, NULL, NULL, NULL, NULL, NULL, NULL, NULL, NULL, NULL, NULL, NULL, NULL, NULL, PPR repeat, Sel1 repeat, tetratricopeptide repeat, Tetratricopeptide repeat, Domain of unknown function, tol-pal system protein YbgF, pentatricopeptide repeat domain, outer membrane assembly lipoprotein YfiO, type IV pilus biogenesis/stability protein, mitochondrial precursor prote…	OG000052:	0.06	-0.2	-0.25	-0.01	0.11	-0.12	0.14	0.04	0.24	-0.44	0.59	0.05	-0.32	0.38	-0.1	0.18	-0.02	-0.04	-0.09	-0.37	0.18	0.32	0.52	8.82	8.79	6.42	6.95	6.69	6.75	7.62	7.6	7.81	8.31	7.25	7.54	5.83	6.2	4.72	5	5.42	5.32	-0.49	-0.91	-0.25	-0.89	-0.98	-0.18
TTHERM_00856580	, TPR Domain containing protein. Sequence similarity to a protein kinase family unique to Tetrahymena thermophila (Eisen et al., 2006).", protein kinase activity, protein kinase activity, protein kinase activity, protein kinase activity, protein kinase activity, protein kinase activity, protein kinase activity, protein kinase activity, protein kinase activity, protein tyrosine kinase activity, pr…	OG000052:	0.43	0.02	-0.11	-0.07	0.29	0.39	-0.24	0.23	0.27	-0.16	-0.21	0.23	0.19	0.16	-0.18	-1.22	-0.01	0.27	-0.3	-0.11	0.11	0.07	-0.08	-1.05	-0.46	3.14	2.74	2.45	2.46	0.37	1.25	-0.52	-0.03	-1.11	-0.49	0.98	0.27	0.65	0.44	0.05	0.38	-0.46	-0.11	-0.05	-0.62	-0.43	-0.3
TTHERM_00467400	, TPR Domain containing protein, protein kinase activity, protein kinase activity, protein kinase activity, protein kinase activity, protein kinase activity, protein kinase activity, protein kinase activity, ATP binding, ATP binding, ATP binding, ATP binding, ATP binding, ATP binding, ATP binding, protein phosphorylation, protein phosphorylation, protein phosphorylation, protein phosphorylation, …	OG000052:	0.05	0.1	-0.42	0.03	-0.35	0.02	-0.01	-0.31	-0.45	0.02	0.56	-0.07	0.54	-0.15	-0.35	0.3	-0.2	0.06	0.38	-0.09	0.33	0.1	-0.14	-0.22	-0.1	-0.3	-0.15	4.4	2.78	5.19	5.48	3.45	4.38	2.15	2.58	0.09	1.25	1.13	1.57	1.92	1.57	-0.21	-0.53	0.4	-0.56	-0.86	0.47
TTHERM_00079990	, TPR Domain containing protein, NULL, NULL, NULL, NULL, NULL, NULL, NULL, NULL, NULL, NULL, tetratricopeptide repeat, Tetratricopeptide repeat, Mad3/BUB1 homology region 1, tol-pal system protein YbgF, Bacterial mobilisation protein (MobC), outer membrane assembly lipoprotein YfiO, type IV pilus biogenesis/stability protein, type III secretion low calcium	OG000052:	-1.09	-0.7	0.12	0.12	0.2	0.11	0.15	0.2	0.49	0.24	0.06	0.61	-0.12	-0.48	-0.04	-0.47	0.46	0.1	-0.18	0.09	0.13	-0.37	-0.51	3.08	2.94	2.43	2.62	2.46	2.87	1.34	2.03	-0.05	0.81	0.6	0.51	0.86	0.5	0.29	0.2	0.03	0.05	0.24	0.6	0.29	1.32	0.83	0.43
TTHERM_00105530	, TPR Domain containing protein. Sequence similarity to a protein kinase family unique to Tetrahymena thermophila (Eisen et al., 2006).", protein kinase activity, protein kinase activity, protein kinase activity, protein kinase activity, protein kinase activity, protein kinase activity, protein kinase activity, protein kinase activity, protein kinase activity, protein kinase activity, protein tyr…	OG000052:	-0.23	-0.85	-0.89	-0.35	-0.05	0.35	-0.31	0.21	-0.63	0.72	0.33	-0.24	0.41	0.19	0.02	-0.14	0.22	0.15	0.17	0.52	0.39	2.12	1.43	-0.49	0.1	1.81	1.66	2.66	1.94	2.37	2.6	0.52	1.21	-0.36	-0.09	0.03	0.02	0.88	0.42	0.52	0.39	-0.05	0.25	-0.33	0.04	0.03	-0.27
TTHERM_01108610	, Calpain family cysteine protease containing protein, calcium-dependent cysteine-type endopeptidase activity, intracellular, proteolysis,	OG000106:	0.58	-0.01	-0.38	-0.53	-0.14	-0.63	1.14	0.99	-0.28	1	0.95	0.21	0.12	-0.24	-0.58	0.78	-0.83	-0.45	-0.31	-0.74	-0.64	0.81	0.61	0.72	-0.22	1.67	1.2	0.98	1.01	2.41	2.1	2.87	2.97	2.54	2.56	2.1	1.97	1.02	1.29	1.3	1.33	-1.38	-1.26	-0.35	-1.14	-0.98	-0.17
TTHERM_00088010	, ATPase, AAA family protein, ATP binding, ATP binding, ATP binding, ATP binding, ATP binding, ATP binding, ATP binding, ATP binding, ATP binding, ATP binding, ATP binding, ATP binding, ATP binding, ATPase activity, ATPase activity, ATPase activity, ATPase activity, ATPase activity, ATPase activity, ATPase activity, ATPase activity, ATPase activity, ATPase activity, ATPase activity, ATPase activi…	OG000108:	-1.63	-0.42	-0.29	-0.83	-0.07	-0.34	-0.24	0.03	0.11	0.23	0.65	0.78	-0.33	0.34	0.59	-0.38	0.57	0.72	-0.34	0.52	0.33	-0.86	-0.65	4.39	4.1	4.12	3.91	2.61	3.14	0.08	1.66	-0.65	0.44	1.33	0.36	2.09	1.8	1.87	1.63	0.92	1.08	0.45	0.81	0.51	0.25	0.68	0.35
TTHERM_00809240	, von Willebrand factor type A domain containing protein, NULL, NULL, Vault protein inter-alpha-trypsin, von Willebrand factor type A	OG000116:	0.41	0.31	1.3	0.26	0.84	2.06	-0.59	-0.03	0.29	-0.49	-0.17	-0.3	-0.64	-0.89	-0.7	-0.04	-0.36	-0.42	-0.76	-0.31	0.25	0.2	0.43	2.28	1.82	0.28	0.86	0.55	0.82	2.27	2.01	3.09	3.22	1.55	2.16	0.71	1.32	0.16	0.49	1.03	0.93	0.89	-0.22	-0.48	-0.22	0.25	-0.05
TTHERM_00285260	, von Willebrand factor type A domain containing protein, NULL, NULL, Vault protein inter-alpha-trypsin, von Willebrand factor type A	OG000116:	0.64	0.35	0.16	0.22	0.19	-0.01	0.06	-0.35	-0.23	0.17	0.33	-0.51	0.08	0.03	-0.32	0.13	-0.23	-0.4	0.14	-0.32	-0.12	0.22	0.1	-0.28	0.41	2.03	1.81	0.47	0.78	4.62	4.11	3.45	3.55	1.52	1.88	1.33	1.41	1.51	1.5	1.41	1.34	-0.1	-1	0.33	-0.28	-0.75	0.57
TTHERM_01512220	, von Willebrand factor type A domain containing protein, NULL, NULL, NULL, DNA-directed RNA polymerase, Vault protein inter-alpha-trypsin, von Willebrand factor type A	OG000116:	0.26	-0.33	-0.4	0.09	0.07	-0.16	-0.2	0.01	-0.36	-0.03	0.75	-0.02	-0.12	-0.23	-0.06	1.05	-0.12	-0.08	0.06	0.02	-0.2	0.7	0.31	-0.21	-0.21	0.19	0.23	0.61	0.46	3.46	3.58	2.65	2.74	1.44	1.49	0.79	1.32	0.65	1.18	1.25	1.2	-0.29	-0.62	0.31	-0.17	-0.58	0.11
TTHERM_00030360	, hypothetical protein, ,	OG000195:	0	-0.21	-0.06	-0.11	0.26	0.03	-0.46	-0.22	0.27	0.12	-0.36	0	0.99	-0.01	-0.34	1.01	-0.4	0.1	-0.39	-0.16	-0.07	0.22	-0.07	0.69	-0.05	1.09	0.74	5.41	4.32	4.97	5.11	2.24	3.07	0.33	0.92	-0.05	0.69	2.69	1.62	1.19	1.47	-0.24	0.73	0.64	-0.73	0.72	0.28
TTHERM_00203030	TWI9, Argonaute-Piwi family protein, NULL, NULL, NULL, PAZ domain, Piwi domain, tRNA(Ile)-lysidine synthetase	OG000218:	-0.19	-0.2	0.22	0.19	-0.29	0.02	-0.13	-0.22	-0.2	0.05	-0.32	-0.04	0.12	0.08	0.14	0.86	0.16	-0.29	0.13	-0.3	0.21	0.51	-0.17	0.69	0.5	-0.29	0.01	0.68	-0.23	5	4.92	3.82	4.51	2.33	2.36	1.18	1.68	1.07	1.54	2.56	1.93	-0.42	-0.45	-0.09	-0.35	-0.57	0.09
TTHERM_01132860	TWI10, Argonaute/Piwi family protein, NULL, NULL, NULL, PAZ domain, Piwi domain, phosphoribosylaminoimidazolesuccinocarboxamide synthase	OG000218:	0.31	-0.15	0.15	0.09	-0.06	0.08	0.09	-0.37	-0.52	0.12	0.1	0.28	0.5	-0.17	-0.37	0.24	-0.19	-0.15	0.09	-0.41	0.35	-0.2	0.35	0.23	-0.09	-0.12	-0.14	0.76	0.24	7.02	6.9	6.1	6.68	4.38	5.23	2.03	3.45	1.91	2.87	4.38	4.06	-0.64	-0.84	0.29	-0.63	-0.76	0.34
TTHERM_01161040	TWI1, PAZ/Piwi Domain protein similar to Piwi/Argonaute; required for accumulation of scnRNAs, elimination of IES and chromosome breakage during macronuclear development; interacts with scnRNAs; involved in histone H3 lysine 9/27 methylations, cytoplasm, cytoplasm, cytoplasm, cytoplasm, cytoplasm, macronucleus, macronucleus, macronucleus, macronucleus, macronucleus, programmed DNA elimination, pr…	OG000218:	-0.04	1.23	-0.26	-0.23	-0.29	0.13	0.06	-0.09	-0.16	-0.01	0.13	0.3	0.04	-0.14	-0.44	-0.3	-0.45	-0.05	0.07	0.42	0.07	1.01	0.04	10.69	10.72	10.68	10.51	10.45	10.7	9.22	10.48	8.59	10.34	10.51	10.47	10.39	10.28	8.7	9.09	6.84	8.64	-0.98	-0.31	0.44	-0.43	-0.58	0.33
TTHERM_00144830	TWI11, Argonaute/Piwi family protein, macronucleus, macronucleus, macronucleus, siRNA binding, siRNA binding, siRNA binding, programmed DNA elimination, programmed DNA elimination, programmed DNA elimination, micronucleus, micronucleus, micronucleus, scnRNA production, scnRNA production, scnRNA production, PAZ domain, Piwi domain, AntA/AntB antirepressor	OG000218:	0	0.42	-0.17	-0.02	-0.21	-0.16	-0.1	-0.26	-0.41	-0.24	-0.12	-0.25	-0.71	-0.31	0.08	-0.59	0.16	0.68	0.63	0.41	1.16	-0.06	-0.27	-0.4	0.22	2.44	1.84	3.45	2.39	9.75	9.67	9.82	9.79	9.56	9.81	8.51	8.95	6.99	8.14	8.56	8.51	-1.27	-1.46	-0.84	-1.06	-1.54	-0.54
TTHERM_01337400	HPL2, heterochromatin protein 1, chromatin, chromatin binding, nucleus, chromatin assembly or disassembly,	OG000227:	1.09	0.94	0.35	-0.38	0.22	0.29	-0.09	-0.02	0.09	0.05	-0.05	-0.27	-0.64	-0.31	0.08	0	-0.43	-0.25	0.09	0.09	-0.83	0.56	0.72	7.31	7.26	7.11	7.19	7.81	7.51	8.29	8.34	7.57	7.91	6.48	7.55	6.08	6.25	6.57	6.08	6.36	6.22	-1.09	-0.82	-0.42	-1.73	-1.46	-0.68
TTHERM_00585180	HPL4, heterochromatin protein, chromatin, chromatin, chromatin, chromatin binding, chromatin binding, chromatin binding, nucleus, nucleus, nucleus, chromatin assembly or disassembly, chromatin assembly or disassembly, chromatin assembly or disassembly, Rab5 binding, conserved hypothetical protein TIGR00288, 'chromo' (CHRromatin Organization MOdifier) domain	OG000227:	0.44	-0.01	0.23	-0.17	-0.12	-0.2	-0.03	-0.29	0.25	0.04	-0.25	-0.54	0.79	0.22	0.14	0.18	-0.67	0.24	-0.11	0.03	-0.15	-0.03	0.06	3.33	2.77	2.19	2.18	7.57	5.62	9.08	8.8	8.19	8.55	6.53	7.01	4.35	5.32	5.4	5.35	6.41	5.95	-0.51	-0.42	0.05	-0.73	-0.46	0.72
TTHERM_00125280	PDD1, Novel chromodomain protein involved in DNA elimination from the developing macronuclear genome; absent from vegetative and starved cells, but strongly enriched in developing macronuclei; co-localizes with micronuclear-limited DNA sequences, micronucleus, micronucleus, macronucleus, macronucleus, heterochromatin, heterochromatin, methylated histone binding, methylated histone binding, progra…	OG000227:	-0.15	0.19	0.17	-0.72	-0.29	-0.42	-0.6	0.69	-0.34	-0.21	0.22	-0.39	0.31	-0.67	0.27	-0.43	-0.37	1.38	-0.83	0.83	1.37	0.54	-0.7	9.54	9.5	9.41	9.46	9.59	9.56	9.59	9.56	9.58	9.5	9.45	9.55	9.32	9.5	9.48	9.53	9.5	9.49	-0.91	0.22	-0.14	-0.99	-0.5	-0.32
TTHERM_00565610	, chromo domain protein, chromatin, chromatin, chromatin, chromatin, chromatin, chromatin binding, chromatin binding, chromatin binding, chromatin binding, chromatin binding, nucleus, nucleus, nucleus, nucleus, nucleus, chromatin assembly or disassembly, chromatin assembly or disassembly, chromatin assembly or disassembly, chromatin assembly or disassembly, chromatin assembly or disassembly, Invo…	OG000227:	-0.25	-0.17	-0.3	-0.37	0.1	0.02	-0.33	-0.19	-0.11	-0.36	0.25	-0.07	0.08	-0.11	0.11	-0.11	0.12	0.16	0.36	0.49	0.67	0.42	0.68	4.77	4.49	4.02	4.28	6.67	6.02	6.65	6.87	4.82	5.72	3.83	3.96	2.7	3.23	4.41	4.04	4.48	4.23	-0.05	0.12	-0.43	0.04	-0.12	-0.22
TTHERM_00086720	HPL1, hypothetical protein, , 'chromo' (CHRromatin Organization MOdifier) domain	OG000227:	-0.13	-0.22	-0.22	0.34	-0.18	-0.42	0.48	0.28	-0.39	0.36	-0.84	-0.23	0.55	-0.62	0.24	0.77	0.35	0.37	0.28	-0.27	-0.49	0.8	0.61	7.96	7.81	6.72	7.17	9.28	8.51	10.28	10.29	9.93	10.12	8.62	9.32	7.57	8	8.48	8.08	8.86	8.55	-0.55	0.21	0.36	-0.87	0.19	0.46
TTHERM_00551070	HPL7, heterochromatin protein, chromatin, chromatin, chromatin binding, chromatin binding, nucleus, nucleus, chromatin assembly or disassembly, chromatin assembly or disassembly, Protein of unknown function (DUF1168), 'chromo' (CHRromatin Organization MOdifier) domain	OG000227:	0.03	0.7	0.03	0.64	1.36	0.7	-0.08	0.22	0.38	0.26	0.13	-0.18	-0.5	-0.87	-0.42	-0.59	-0.2	-0.55	-0.47	0.01	-0.59	0.36	-0.16	6.92	7	4.69	5.47	5.37	5.38	5.08	5.15	5.1	5.4	5.32	5.02	3.45	3.74	2.82	2.98	2.65	2.56	1.02	1.81	1.56	0.68	1.51	1.35
TTHERM_00821920	, hypothetical protein, ,	OG000280:	-0.83	-0.4	-0.61	-0.54	0.14	0	-0.54	0.24	-0.1	0.04	0.21	0.59	0.48	0.39	0.44	0.37	0.23	0.53	-0.37	-0.14	-0.13	-1	-1.73	-0.15	-0.36	1.62	1.24	1.51	1.38	2.19	1.87	2.74	2.87	1.82	2.09	2.3	2.22	2.13	1.91	1.23	1.61	-0.19	-0.88	-1.12	-0.51	-0.68	-0.58
TTHERM_00461750	, hypothetical protein, ,	OG000280:	-1.28	-1.88	-2.13	1.08	0.85	0.44	0.96	0.94	0.87	1.07	0.87	0.22	-0.27	0.39	-0.09	-0.35	-0.22	-0.37	-0.31	-0.34	-0.45	0.73	1.02	-0.15	0.44	1.45	1.43	1.98	1.93	4.65	4.53	4.19	4.61	2.53	3.17	1.35	1.64	1.81	1.69	2.56	2.35	-1.02	-1.68	-1.19	-1.13	-1.98	-1.62
TTHERM_00348580	COI7, a gene specifically expressed during conjugation, ,	OG000296:	0.62	-0.34	0.05	0.23	-0.16	-0.41	0.23	0.3	-0.51	0.07	-0.29	0.44	0.09	-0.27	-0.23	0.2	0.01	0.17	-0.13	-0.23	0.14	0.34	-0.41	0.56	-0.17	0.66	0.61	9.85	9.12	10.31	10.18	9.87	10.14	7.89	9	7.01	7.62	8.33	7.77	8.54	7.98	-0.43	-0.04	-0.05	-0.22	0.36	-0.11
TTHERM_00222270	NMP1, PHD-finger family protein, protein binding, protein binding, protein binding, regulation of transcription, DNA-templated, regulation of transcription, DNA-templated, regulation of transcription, DNA-templated, zinc ion binding, zinc ion binding, zinc ion binding, PHD-finger, M protein repeat, zinc finger, C3HC4 type (RING	OG000300:	-0.89	-0.39	-0.54	0.17	0.42	0.53	-0.24	-0.46	-0.65	-0.17	0.12	0.07	-0.4	0.2	0.21	0.04	0.34	0.11	0.29	0.52	0.74	0.54	0.59	3.18	3.56	3	3.05	4.66	4.11	5.46	5.57	4.19	5.16	3.84	3.82	1.78	2.62	2.49	2.65	3	3.11	1.32	0.91	0.49	1.45	1	0.78
TTHERM_00941510	, Protein kinase domain containing protein. Sequence similarity to the Aurora protein kinase family (Eisen et al., 2006).", protein kinase activity, protein kinase activity, protein kinase activity, protein kinase activity, protein tyrosine kinase activity, protein tyrosine kinase activity, protein tyrosine kinase activity, protein tyrosine kinase activity, ATP binding, ATP binding, ATP binding, …	OG000303:	0.43	0.31	0.37	-0.43	0.07	-0.02	-0.29	0.09	-0.19	-0.49	-0.27	0.27	-0.29	0.05	0.08	-0.02	-0.33	0.07	0.02	0.14	0.42	0.16	0.35	2.75	2.28	0.81	1.24	-0.85	0.21	-0.28	-0.09	-1.01	-0.71	1.04	0.39	0.32	0.48	-0.02	0.22	-0.15	0.22	-0.85	-0.99	-1.1	-0.18	-0.48	-1.13
TTHERM_00343420	IPL1┬á, Protein kinase domain containing protein. Sequence similarity to the Aurora protein kinase family (Eisen et al., 2006).", protein kinase activity, protein kinase activity, protein kinase activity, protein tyrosine kinase activity, protein tyrosine kinase activity, protein tyrosine kinase activity, ATP binding, ATP binding, ATP binding, protein phosphorylation, protein phosphorylation, pro…	OG000303:	-0.35	-0.64	-0.06	-0.56	-0.13	-0.15	-0.01	0.25	0.35	-0.34	-0.22	0.82	0.15	-0.13	0.63	0.11	-0.12	0.42	-0.26	-0.07	0.31	-2.17	-1.87	-0.22	-0.88	3.16	3.01	1.77	2.03	0.83	1.06	-0.25	-0.17	0.63	0.94	1.58	1.25	0.42	0.09	-0.4	-0.18	0.09	0.34	-0.06	0.75	0.54	0.04
TTHERM_00684590	, Protein kinase domain containing protein. Sequence similarity to the Aurora protein kinase family (Eisen et al., 2006).", protein kinase activity, protein kinase activity, protein tyrosine kinase activity, protein tyrosine kinase activity, ATP binding, ATP binding, protein phosphorylation, protein phosphorylation, protein kinase domain, protein tyrosine kinase	OG000303:	-0.39	-0.35	-1.32	-0.37	1.02	0.36	-1.24	-0.35	0.26	-0.65	0.12	0.6	0.21	-0.44	0.25	0.28	0.19	1.05	-0.09	0.39	0.47	-2.2	-2.47	5.76	5.48	6.25	6.19	6.18	5.91	4.35	5.16	2.25	3.81	3.88	2.89	4.27	3.61	3.69	3.1	1.95	2.19	0.88	2.37	1.13	0.89	2.06	1.62
TTHERM_00193800	CHD1, SNF2-related protein, chromatin, chromatin, chromatin, chromatin, chromatin, chromatin, chromatin, chromatin, chromatin, chromatin, chromatin, chromatin, chromatin, chromatin, nucleic acid binding, nucleic acid binding, nucleic acid binding, nucleic acid binding, nucleic acid binding, nucleic acid binding, nucleic acid binding, nucleic acid binding, nucleic acid binding, nucleic acid bindin…	OG000355:	-0.52	-1.13	-0.72	0.1	0.17	-0.31	0.15	-0.29	-0.99	0.11	0.01	0.05	0.07	0.29	0.02	0.52	0.11	0.13	0.74	0.53	0.95	0.97	0.74	2.36	2.48	2.5	2.41	3.52	3.21	4.28	4.31	3.69	4.17	3.21	3.07	2.13	2.48	1.9	2.19	2.63	2.5	1.36	1.33	0.56	1.25	0.9	0.56
TTHERM_00049310	CHD3, SNF2-related protein; SNF2 family N-terminal domain containing protein, nucleic acid binding, DNA binding, helicase activity, ATP binding,	OG000355:	0.54	0.49	0.8	0.44	0.51	0.26	0.18	0.13	-0.91	-0.34	-0.22	-0.08	-0.85	-0.55	-0.39	-0.3	-0.52	-0.17	0.31	-0.02	0.7	0.62	1.06	2.47	2.45	3.23	3.22	4.65	4.21	4.66	4.54	3.07	3.87	2.92	2.92	2.13	2.42	2.65	2.49	2.16	2.24	2.25	1.82	1.76	2.13	1.44	1.58
TTHERM_00442000	, DOMON domain containing protein, dopamine beta-monooxygenase activity, dopamine beta-monooxygenase activity, dopamine beta-monooxygenase activity, dopamine beta-monooxygenase activity, dopamine beta-monooxygenase activity, dopamine beta-monooxygenase activity, dopamine beta-monooxygenase activity, histidine catabolic process, histidine catabolic process, histidine catabolic process, histidine c…	OG000367:	-0.78	-0.65	-0.89	0.27	0.01	-0.15	0.48	0.55	-0.48	0.4	0.27	-0.31	0	-0.23	0.14	-0.52	0.09	0.47	0.29	0.42	0.63	2.35	2.18	-0.03	0.48	1.01	0.9	0.18	0.5	3.9	3.87	2.28	2.66	1.04	0.84	0.93	1.05	1.05	1.23	1.9	1.59	0.47	0.16	0.41	-0.05	-0.18	0.06
TTHERM_00193420	, hypothetical protein, protein binding, protein binding, protein binding, protein binding, zinc ion binding, zinc ion binding, zinc ion binding, zinc ion binding, PHD-finger, Acid shock protein repeat, cell division protein ZipA, zinc finger, C3HC4 type (RING	OG000371:	0.53	0.73	0.55	0.81	1.34	0.86	-0.18	0.14	-0.32	-0.48	-0.38	-0.34	-0.35	-0.17	0.03	-0.37	-0.65	0.12	-0.53	-0.73	-0.6	-0.84	-0.47	3.45	3.54	4.99	4.84	4	4.38	2.28	3.13	2.93	3.45	3.77	3.58	3.57	3.34	2.75	2.78	1.85	2.51	1.28	1.45	1.29	0.63	0.74	1
TTHERM_00106910	, hypothetical protein, protein binding, protein binding, protein binding, protein binding, regulation of transcription, DNA-templated, regulation of transcription, DNA-templated, regulation of transcription, DNA-templated, regulation of transcription, DNA-templated, zinc ion binding, zinc ion binding, zinc ion binding, zinc ion binding, PHD-finger, MYM-type Zinc finger, TFIIH C1-like domain, zin…	OG000371:	-0.73	0.76	-0.02	0.06	0.73	0.01	-0.59	0.29	0.75	-0.56	0.02	0.8	-0.28	-0.19	-0.07	-0.51	0.26	0.24	-0.84	-0.02	-0.1	-0.98	-0.95	4.79	4.75	3.45	3.74	1.89	2.42	-0.05	1.33	-1.04	0.35	1.82	0.9	1.14	0.95	-0.4	-0.08	-1.22	-0.6	-1	0.57	0.12	-0.81	0.11	-0.04
TTHERM_00794190	, hypothetical protein, NULL, NULL, NULL, NULL, NULL, C1-like domain, TRAF-type zinc finger, MIZ/SP-RING zinc finger, zinc finger, C3HC4 type (RING, Protein of unknown function (DUF1407)	OG000384:	0.08	1.36	1.55	-0.12	0.45	0.64	-0.18	0.63	0.63	-0.74	0.14	0.07	-1.19	-0.18	-0.43	-1.14	0.18	-0.49	-0.97	-0.27	-0.02	-0.94	-1.18	-0.18	-0.72	0.14	0.15	-0.1	-0.23	0.75	0.83	3	3.22	1.72	2.27	-0.02	0.75	-0.58	-0.01	-0.08	0.12	-0.99	-0.9	-0.38	-0.93	-0.16	0.14
TTHERM_00316400	, TRAF-type zinc finger family protein, , TRAF-type zinc finger	OG000384:	-0.05	0.51	0.05	-0.23	0.15	0.37	-0.33	-0.29	0.64	-0.27	-0.04	-0.09	-0.52	0.22	0.21	-0.01	-0.12	0.2	-0.26	-0.33	0.18	0.22	1.03	-0.03	0.04	2.64	2.48	0.89	1.68	1.46	1.48	1.13	1.32	-0.1	0.52	0.7	0.37	0.35	0.28	0.6	0.14	-0.14	-0.36	-0.71	-0.01	0.16	-0.87
TTHERM_00461760	, hypothetical protein, ,	OG000384:	-0.87	-1.34	-1.5	-0.31	0.4	0.44	0.09	0.84	1.17	0.88	0.88	0.69	0.33	0.25	-0.11	-0.22	-0.07	-0.18	-0.78	-0.43	-0.15	0	0.25	2.82	2.68	0.33	1.1	-0.41	0.25	0.07	0.01	1.79	1.27	1.39	0.97	0.29	0.16	-0.11	-0.18	0.31	0.33	-0.63	0.38	-0.4	0.03	0.19	-0.33
TTHERM_00557810	RRM37, RNA recognition motif-containing protein, NULL, NULL, NULL, NULL, ELAV/HuD family splicing factor, hnRNP-R, Q splicing factor family, RNA recognition motif. (a.k.a. RRM,, polyadenylate binding protein, human types	OG000387:	-0.27	0.01	0.52	0.15	0.82	0.25	-0.36	0.25	-0.44	-0.39	0.12	0.02	-0.25	0.15	-0.07	-0.18	-0.07	0.31	-0.42	-0.2	0.04	0.03	0.36	4.18	4.24	3.93	3.82	3.61	3.77	3.13	3.56	2.15	3.02	3.01	2.33	2.14	2.09	1.27	1.21	0.91	0.91	2.02	1.42	1.22	1.97	1.42	1.42
TTHERM_00794600	APN2, exodeoxyribonuclease III family protein, nuclease activity, nuclease activity, nuclease activity, nuclease activity, endonuclease activity, endonuclease activity, endonuclease activity, endonuclease activity, DNA repair, DNA repair, DNA repair, DNA repair, exodeoxyribonuclease III, exodeoxyribonuclease III (xth), sphingomyelin phosphodiesterase, endonuclease/exonuclease/phosphatase family	OG000445:	-0.8	-0.78	-0.29	-0.08	0.66	0.42	-0.37	0.29	0.81	-0.87	-0.05	0.32	-1.17	0.43	0.2	-0.12	0.16	0.66	0.07	0.6	-0.09	0.99	0.94	2.38	1.96	4.03	3.76	3.71	3.93	1.16	2.4	0.06	0.95	0.17	0.68	2.05	1.67	1.59	1.31	0.49	0.49	0.77	1.15	0.16	0.49	0.97	0.24
TTHERM_00106890	RFA1, Encodes Replication Protein A (RPA). Protein involved in recombination and DNA repair, DNA recombination, DNA recombination, DNA recombination, DNA recombination, DNA recombination, DNA recombination, DNA repair, DNA repair, DNA repair, DNA repair, DNA repair, DNA repair, KWG Leptospira, TFIIH C1-like domain, OB-fold nucleic acid binding domain, Replication factor-A C terminal domain, repli…	OG000446:	-1.73	-1.77	-0.95	-0.04	0.95	0.08	0.91	0.69	1.58	0.89	0.24	1.39	0.06	-0.12	0.28	-0.34	-0.45	-0.17	-0.79	-0.37	-0.33	-1.52	-1.13	2.76	2.51	2.77	2.67	1.98	2.39	1.19	1.7	2.11	2.19	1.95	2.57	2.69	2.48	2.07	1.98	1.24	1.4	-0.15	0.78	-0.15	-0.12	0.53	-0.46
TTHERM_00794670	, Cyclin-dependent kinase regulatory subunit family protein, cell cycle, cyclin-dependent protein serine/threonine kinase regulator activity, Cyclin-dependent kinase regulatory subunit	OG000448:	-5.13	-4.88	-2.56	-0.36	1.16	0.29	0.42	1.41	1.57	0.44	1.31	1.17	0.68	1.89	0.7	-0.57	1.5	0.27	-0.58	1.52	-0.25	2.08	1.88	2.61	3.08	1	2.03	-0.4	0.79	-0.45	0.29	2.34	1.25	1.19	0.47	-0.4	-0.68	-1.49	-1.25	-2.07	-1.33	-6.24	-5	-4.88	-5.84	-4.54	-4.86
TTHERM_01248890	, Cyclin-dependent kinase regulatory subunit family protein, cell cycle, cyclin-dependent protein serine/threonine kinase regulator activity, Cyclin-dependent kinase regulatory subunit	OG000448:	-0.54	0.69	-0.3	-0.23	0.44	-0.22	-0.25	0.7	0.78	-0.35	0.41	0.46	-0.62	0.54	-0.28	-0.67	0.79	0.14	-1.53	0.57	-0.52	-0.58	-1.06	2.78	2.43	-0.14	0.67	-0.91	-0.28	-1.79	-1.24	-0.73	-0.95	0.96	0.14	-0.42	-0.34	-0.78	-0.54	-0.64	-0.99	-2.54	-1.41	-2.71	-2.06	-0.83	-2.62
TTHERM_00569290	LIA2, DEAD/DEAH box helicase family protein, nucleic acid binding, helicase activity, ATP binding, ATP-dependent helicase activity,	OG000474:	-1.09	-0.58	-0.14	-0.31	0.19	-0.22	-0.32	0.08	-0.55	-0.06	0.21	-0.06	-0.25	0.16	0.06	0.16	0.37	0.33	0.38	0.85	0.79	1.59	0.63	1.96	2.03	2.51	2.48	2.68	2.48	2.81	2.82	2.76	2.85	2.55	2.74	1.77	1.9	1.7	1.44	1.51	1.48	0.77	0.07	-0.31	-0.09	-0.14	-0.49
TTHERM_00691200	, transcription factor S-II, nucleic acid binding, nucleic acid binding, nucleic acid binding, nucleic acid binding, nucleic acid binding, DNA binding, DNA binding, DNA binding, DNA binding, DNA binding, protein binding, protein binding, protein binding, protein binding, protein binding, nucleus, nucleus, nucleus, nucleus, nucleus, transcription, transcription, transcription, transcription, trans…	OG000487:	-0.1	0.33	0.97	-0.6	0.28	0.32	-0.77	-0.14	0.56	-0.45	-0.44	0.41	-0.21	-0.32	0.04	-0.42	-0.09	0.38	-0.19	-0.06	0.5	0.15	0.58	2.62	2.63	3.94	3.66	3.93	3.59	3.34	3.53	1.35	2.2	0.67	1.1	2.07	1.76	2.25	1.51	1.28	1.03	1.42	1.38	0.95	1.13	1.32	0.74
TTHERM_00284230	DCL1, Dicer-related RNase III protein; one of three Dicer-like proteins described in T.thermophila; required for processing micronuclear transcripts into scnRNAs, methylation of histone H3 on IESs, and segregation of micronuclear chromosomes, micronucleus, micronucleus, micronucleus, micronucleus, micronucleus, micronucleus, micronucleus, micronucleus, double-stranded RNA binding, double-stranded…	OG000578:	0.19	-0.18	-0.03	0.06	-0.04	-0.23	0.14	-0.2	-0.39	0.15	-0.14	0.03	0.54	-0.05	-0.29	0.73	-0.45	-0.14	0.35	-0.13	0.08	1.14	1.79	8.19	8.09	5.54	6.85	4.47	5.48	9.46	9.12	8.41	8.82	7.19	7.24	4.82	5.96	4.24	5.36	6.92	6.51	-0.2	-0.83	0.19	-0.49	-0.77	0.21
TTHERM_00684490	, DNA repair helicase (rad3)", DNA binding, DNA binding, DNA binding, DNA binding, ATP-dependent DNA helicase activity, ATP-dependent DNA helicase activity, ATP-dependent DNA helicase activity, ATP-dependent DNA helicase activity, ATP binding, ATP binding, ATP binding, ATP binding, DEAD_2, DEAD/DEAH box helicase, DNA repair helicase (rad3), type III restriction enzyme, res	OG000604:	-1.15	-0.79	-0.25	0.26	1.19	0.48	0	0.54	1.14	-0.53	-0.38	0.62	-0.42	-0.54	-0.21	-0.52	-0.08	0.11	-0.07	0.37	0.23	0.25	0.42	3.12	3.29	4.3	4.1	4.07	4.33	2.04	3.2	1.23	2.21	1.4	1.45	2.57	2.29	2.17	1.96	1.21	1.41	0.3	0.91	0.54	-0.07	0.09	0.06
TTHERM_00688780	, DNA repair helicase (rad3)", DNA binding, DNA binding, DNA binding, DNA binding, DNA binding, DNA binding, DNA binding, DNA binding, ATP-dependent DNA helicase activity, ATP-dependent DNA helicase activity, ATP-dependent DNA helicase activity, ATP-dependent DNA helicase activity, ATP-dependent DNA helicase activity, ATP-dependent DNA helicase activity, ATP-dependent DNA helicase activity, ATP-d…	OG000604:	-0.3	-0.17	0.71	-0.14	0.79	0.85	-0.48	-0.07	0.95	-0.58	-0.63	0.49	-0.49	-0.45	0.01	-0.55	-0.35	0.21	-0.58	0.21	0.56	0.54	1.16	4.7	4.5	4.56	4.51	3.71	3.84	2.76	3.13	4.33	4.24	4.13	4.22	4.62	4.45	3.72	3.74	2.58	3.12	0.73	1.63	0.44	0.83	0.93	0.82
TTHERM_00529810	, Bromodomain containing protein, , Bromodomain	OG000635:	0.29	1.06	1.02	-0.65	-0.01	0.08	-0.22	0.09	0.56	-0.64	-0.34	0.18	-1.22	-0.6	-0.11	-0.41	0.45	-0.12	-0.32	0.28	0.63	-0.4	-0.57	0.59	0.03	1.77	1.47	2.62	2.48	1.1	1.08	1.77	1.93	1.53	1.71	0.71	1.2	0.38	0.24	-0.23	-0.02	-0.34	0.95	0.46	-0.47	0.63	-0.29
TTHERM_00449140	, Bromodomain containing protein, ,	OG000635:	0.53	0.62	0.02	0.3	0.49	0.01	0.42	0.18	0.88	0.04	-0.1	0.17	-0.01	-0.67	-0.26	-0.12	-0.61	-0.45	-0.69	-0.34	-0.4	-0.39	0.28	3.74	3.51	2.66	2.63	2.6	2.98	1.46	1.69	2.7	2.66	2.26	2.42	2.05	2.1	1.32	1.22	0.65	0.94	1.05	1.52	1.24	1.08	1.52	0.96
TTHERM_00410130	SMT3, small ubiquitin-related modifier (SUMO), conjugated to lysine residues on target proteins, post-translational modification, , , Ubiquitin family	OG000659:	0.45	0.65	0.56	-0.49	0.26	0.05	-0.31	0.3	0.03	-0.22	0.11	0.1	-0.05	0.19	-0.32	-0.55	0.06	-0.16	-0.86	0.18	0.02	-0.5	-0.44	2.32	1.92	2.78	2.47	2.91	2.65	3.02	3.09	2.15	2.55	1.74	1.23	1.19	1.14	1.41	1	1.45	1.07	0.77	1.29	0.18	0.85	1.27	0.21
TTHERM_01080500	, Helicase conserved C-terminal domain containing protein, nucleic acid binding, helicase activity, ATP binding,	OG000660:	-1.04	-1.16	-1.33	0.33	1.04	0.49	0.4	0.23	0.33	0.2	0.31	0.32	0.08	0.41	-0.35	-0.59	-0.16	0.03	0.18	-0.04	0.35	-0.39	0.5	3.72	3.86	1.88	2.47	4.78	4.85	3.92	4.15	3.97	4.55	3.81	3.67	2.07	2.86	2.39	2.5	2.29	2.35	-0.37	-0.12	-0.09	-0.66	-0.64	-0.35
TTHERM_00585520	, Helicase conserved C-terminal domain containing protein, nucleic acid binding, nucleic acid binding, nucleic acid binding, nucleic acid binding, nucleic acid binding, nucleic acid binding, nucleic acid binding, DNA binding, DNA binding, DNA binding, DNA binding, DNA binding, DNA binding, DNA binding, helicase activity, helicase activity, helicase activity, helicase activity, helicase activity, …	OG000660:	-0.5	-0.41	-0.68	-0.46	0.47	0.51	-0.46	-0.02	-0.42	-0.63	-0.1	0.54	-0.34	-0.21	0.19	0.39	0.39	0.29	0.04	1.09	0.32	-0.33	0.11	3.22	2.68	3.1	3.01	2.61	2.64	4.98	4.75	5.36	5.32	4.93	4.63	3.02	3.25	1.97	2.54	2.72	2.83	-0.46	0.19	-0.69	-0.06	-0.22	-0.12
TTHERM_00627150	, SNF2 family N-terminal domain containing protein, nucleic acid binding, DNA binding, helicase activity, ATP binding,	OG000660:	0.32	-0.4	-0.06	0.26	-0.29	-0.27	0.05	-0.26	-0.42	0.06	-0.34	0.24	0.31	0.47	-0.28	0.4	-0.23	0.04	0.11	-0.38	0.69	0.31	-0.06	0.03	-0.33	0.45	0.32	0.79	0.2	6.51	5.96	7.15	7.43	7.35	7.93	7.82	7.92	6.79	7.16	5.88	6.44	-0.05	-0.56	0.2	-0.47	-1.14	0.33
TTHERM_00077170	ULP2, Ulp1 protease family, C-terminal catalytic domain containing protein, proteolysis, proteolysis, cysteine-type peptidase activity, cysteine-type peptidase activity, small, acid-soluble spore protein, gamma-type, Ulp1 protease family, C-terminal catalytic	OG000668:	-0.21	-0.14	-0.21	-0.1	0.43	0.63	-0.49	0.12	0.25	-0.34	0.04	0.29	-0.08	0.26	0.26	-0.26	-0.03	-0.06	-0.27	-0.13	0.06	0.63	0.23	3.74	3.8	4.11	4.14	4.27	4.02	2.72	3.32	2.34	2.97	2.1	2.31	2.17	2.05	1.85	1.48	0.96	1.05	0.8	0.53	-0.05	0.83	0.59	-0.14
TTHERM_01179960	EXO1, XPG I-region family proteinProtein involved in DSB repair, nuclease activity, nuclease activity, nuclease activity, DNA repair, DNA repair, DNA repair, XPG I-region, XPG N-terminal domain, tetratricopeptide repeat	OG000705:	-0.35	-0.36	-0.06	0.01	1.12	0.93	0.38	0.35	0.55	0.44	0.5	0.73	0.2	-0.61	-0.27	-1.39	-0.63	-0.28	-1.02	-0.23	-0.01	-1.31	-0.75	3.87	3.56	5.84	5.84	5.13	5.15	2.51	4.12	1.07	2.86	1.97	2.14	3.57	3.17	2.73	2.53	0.95	1.53	1.32	1.46	1.18	1.04	0.99	0.95
TTHERM_00773520	, XPG I-region family protein, nuclease activity, nuclease activity, nuclease activity, nuclease activity, nuclease activity, nuclease activity, DNA repair, DNA repair, DNA repair, DNA repair, DNA repair, DNA repair, XPG I-region, XPG N-terminal domain, tetratricopeptide repeat, Anticodon nuclease activator family, 5'-3' exonuclease, N-terminal resolvase-like domain	OG000705:	0.72	0.01	0.25	0.07	0.23	0.09	0.09	-0.16	-0.51	0.21	-0.14	-0.19	0.24	-0.35	-0.19	0.14	-0.33	-0.64	0.16	-0.21	0.5	-0.1	0.61	2.88	2.44	4.91	4.63	5.82	5.82	2.91	4.2	2.51	3.28	2.48	2.97	3.3	3.3	2.94	2.46	0.56	1.34	2.1	2.84	2.84	1.53	2.23	2.67
TTHERM_01030000	SGS1, ATP-dependent DNA helicase, RecQ family proteinProtein involved in DNA joint molecule resolution dHJ dissolution and crossing over, nucleic acid binding, nucleic acid binding, nucleic acid binding, nucleic acid binding, nucleic acid binding, nucleic acid binding, nucleic acid binding, nucleic acid binding, nucleic acid binding, nucleic acid binding, nucleic acid binding, helicase activity, …	OG000728:	-0.1	-0.02	0.12	-0.03	0.58	0.16	-0.18	-0.28	0.03	-0.13	0.14	0.08	0.04	-0.36	-0.09	0.04	-0.15	-0.01	-0.02	0.03	0.13	0.27	0.22	5.74	5.62	4.19	4.6	3.45	3.87	1.83	2.9	1.4	2.27	3.52	2.59	2.78	2.64	1.63	1.87	0.8	1.5	0.28	0.29	0.2	-0.11	-0.19	-0.19
TTHERM_00939110	RFC1, BRCA1 C Terminus (BRCT) domainAAA+ ATpase with a BRCT domain at the N-terminus (Cryptosporidium parvum) , DNA clamp loader activity, DNA clamp loader activity, DNA clamp loader activity, DNA clamp loader activity, DNA clamp loader activity, DNA clamp loader activity, DNA clamp loader activity, DNA clamp loader activity, ATP binding, ATP binding, ATP binding, ATP binding, ATP binding, ATP bi…	OG000831:	0.02	-0.79	-0.09	0.14	0.72	0.21	0	-0.06	-0.42	-0.34	-0.4	0	-0.51	0.14	-0.15	0.15	0.01	0.19	0.49	0.42	0.28	-0.58	-0.13	2.67	2.44	3.72	3.68	2.7	3.26	0.68	1.76	0.65	1.28	0.49	0.6	1.71	1.34	0.75	0.63	-0.27	0.24	0.6	0.56	0.72	0.64	0.11	0.65
TTHERM_00487170	, hypothetical protein, , ATPase, AAA family	OG000831:	0.22	-0.14	-0.07	0.32	0.44	0.17	0	-0.16	0.31	-0.29	-0.24	0.08	-0.11	-0.27	-0.13	0.35	0.16	-0.54	-0.18	-0.02	0.08	-0.2	-0.4	0.79	0.65	4.27	4.2	3.83	4.22	1.18	2.91	0.68	1.72	0.55	1.36	2.5	2.47	1.51	1.69	0.43	0.7	0.9	1.55	1.71	0.68	1.02	1.34
TTHERM_00762900	, ATPase, AAA family protein, DNA clamp loader activity, DNA clamp loader activity, DNA clamp loader activity, DNA clamp loader activity, DNA clamp loader activity, DNA clamp loader activity, DNA clamp loader activity, DNA clamp loader activity, DNA clamp loader activity, DNA clamp loader activity, DNA clamp loader activity, ATP binding, ATP binding, ATP binding, ATP binding, ATP binding, ATP bin…	OG000831:	-0.84	-0.85	-0.46	0.2	0.62	0.48	-0.1	0.12	-0.01	-0.33	0.15	0.21	-0.11	-0.05	-0.05	0.28	-0.07	0.21	0.1	0.14	0.37	-0.07	0.18	2.79	2.43	4.74	4.8	4.47	4.49	2.4	3.4	1.49	2.67	1.9	2.37	3.16	2.72	2.22	1.96	0.71	1.14	1.06	1.19	1.23	1.17	1.11	1.06
TTHERM_00388250	, SNF2 family N-terminal domain containing protein, nucleic acid binding, nucleic acid binding, nucleic acid binding, nucleic acid binding, nucleic acid binding, nucleic acid binding, nucleic acid binding, nucleic acid binding, nucleic acid binding, DNA binding, DNA binding, DNA binding, DNA binding, DNA binding, DNA binding, DNA binding, DNA binding, DNA binding, helicase activity, helicase acti…	OG000886:	-1.06	-1.53	-0.99	0.23	1.43	0.33	0.14	0.25	0.19	-0.41	0	0.4	-0.8	0.12	0.19	0.35	0.05	0.32	0	0.53	0.27	0.22	-0.36	6.17	6.08	3.99	4.72	6.14	5.9	3.6	4.78	3.06	4.06	3.97	3.38	2.9	2.58	3.34	2.92	1.76	2.1	1	1.74	1.02	0.81	0.98	0.82
TTHERM_00488360	, DNA-binding protein Mel-18, RING finger protein, protein binding, protein binding, zinc ion binding, zinc ion binding, Vicilin N terminal region, zinc finger, C3HC4 type (RING	OG000911:	-1.01	-0.28	-0.86	-0.43	0.19	0.17	-0.59	0.18	-0.29	-0.36	0.24	0.24	0.33	0.52	-0.08	0.48	0.27	0.45	0	0.43	0.4	-0.28	-0.16	1.31	1.11	1.05	1.01	0.93	1.21	1.9	1.53	3.2	3.21	3.31	2.83	1.64	1.9	0.95	1.2	1.51	1.16	-0.3	0.11	-1.01	0.17	0.14	-0.63
TTHERM_00415600	, Peptidase C13 family protein, cysteine-type endopeptidase activity, proteolysis, Peptidase C13 family	OG000942:	0.01	-1.31	-0.09	0.39	0.2	0.58	0.45	0.33	-0.59	1.37	1.56	-0.33	0.1	-1.07	-0.09	0.54	-0.54	-0.82	-0.34	-0.41	0.08	0.12	-0.71	-0.82	-0.46	-0.55	0.04	-0.47	-1.02	1.87	1.47	2.81	2.65	1.48	1.69	1.62	1.74	1.53	1.74	1.46	1.34	-1.41	-1.24	-0.82	-1.35	-1.38	-1.03
TTHERM_00194810	MSH6, MutS domain III family protein, ATP binding, ATP binding, ATP binding, ATP binding, ATP binding, ATP binding, ATP binding, ATP binding, mismatch repair, mismatch repair, mismatch repair, mismatch repair, mismatch repair, mismatch repair, mismatch repair, mismatch repair, mismatched DNA binding, mismatched DNA binding, mismatched DNA binding, mismatched DNA binding, mismatched DNA binding, m…	OG000945:	0.25	-0.38	0.76	-0.14	0.05	-0.44	-0.01	-0.25	-0.77	0.32	-0.47	-0.02	-0.22	-0.21	-0.23	0.13	-0.11	0.48	0.62	-0.08	0.69	0.51	0.39	6.27	6.31	5.96	6.09	4.07	4.82	2.16	3.82	2.51	3.33	4.5	3.92	4.33	4.27	2.81	3.04	1.17	2.28	3.08	2.89	2.82	2.76	2.47	2.56
TTHERM_00142230	, MutS domain III family protein, ATP binding, ATP binding, ATP binding, ATP binding, ATP binding, ATP binding, ATP binding, ATP binding, mismatch repair, mismatch repair, mismatch repair, mismatch repair, mismatch repair, mismatch repair, mismatch repair, mismatch repair, mismatched DNA binding, mismatched DNA binding, mismatched DNA binding, mismatched DNA binding, mismatched DNA binding, misma…	OG000945:	-0.51	-0.14	-0.85	-0.8	-0.41	-0.51	-0.23	-0.38	-0.57	0.69	0.17	0.35	0.54	0.31	0.3	0.27	0.54	0.71	0.49	0.03	0.01	-0.53	-0.25	0.1	0.05	3.2	3	0.87	2.06	-0.13	0.64	0.6	0.9	0.8	0.84	1.86	1.75	1.63	1.68	1.05	1.18	0.78	0.64	0.45	0.68	0.33	0.36
TTHERM_00426230	MSH3, MutS domain III family protein, ATP binding, ATP binding, ATP binding, ATP binding, ATP binding, ATP binding, mismatch repair, mismatch repair, mismatch repair, mismatch repair, mismatch repair, mismatch repair, mismatched DNA binding, mismatched DNA binding, mismatched DNA binding, mismatched DNA binding, mismatched DNA binding, mismatched DNA binding, MutS domain V, MutS domain I, MutS do…	OG000945:	-1.27	-0.96	-1.3	-0.27	0.38	0.18	-0.2	-0.1	0	0.11	0.02	0.23	0.24	0.14	0.18	0.05	0.21	0.69	0.52	0.32	0.85	-0.34	0.5	3	2.75	2.81	2.76	1.44	2.29	-0.02	1.04	-0.36	0.1	0.67	0.53	1.65	1.52	1.25	1.38	0.55	0.76	0.05	-0.43	-0.03	-0.15	-0.31	-0.19
TTHERM_00825440	TOP2, DNA gyrase/topoisomerase IV, A subunit family protein, DNA binding, DNA binding, DNA binding, DNA binding, DNA binding, DNA binding, DNA binding, DNA binding, DNA topoisomerase type II (ATP-hydrolyzing) activity, DNA topoisomerase type II (ATP-hydrolyzing) activity, DNA topoisomerase type II (ATP-hydrolyzing) activity, DNA topoisomerase type II (ATP-hydrolyzing) activity, DNA topoisomerase …	OG001045:	-1.48	-1.1	-2.1	0.58	1.82	0.63	-0.01	0.43	-0.26	-0.11	0.51	0.66	0.38	0.56	0.34	0.1	-0.43	0.26	-0.39	-0.14	-0.25	0.29	0.66	5.55	5.41	5.67	5.47	5.8	5.79	3.94	5.11	3.58	4.3	3.87	3.75	3.76	3.46	3.57	3.27	1.74	2.25	0.62	0.98	0.63	0.95	0.78	0.67
TTHERM_00704040	, MT-A70 family protein, nucleobase-containing compound metabolic process, nucleobase-containing compound metabolic process, methyltransferase activity, methyltransferase activity, MT-A70, DNA methylase	OG001108:	-0.39	-0.3	0.43	-0.54	0.3	-0.03	-0.47	0.48	0.63	-0.53	0.16	0.7	-0.44	0.13	0.06	-0.31	0.12	0.48	-0.6	0.18	-0.07	-0.31	0.13	2.86	2.38	5.23	5.17	4.43	4.42	2.34	3.6	1	2.22	2.56	2.9	3.96	3.48	2.68	2.46	0.58	1.56	2.31	3.37	2.38	2.06	2.87	1.87
TTHERM_00136470	, MT-A70 family protein, nucleobase-containing compound metabolic process, nucleobase-containing compound metabolic process, nucleobase-containing compound metabolic process, nucleobase-containing compound metabolic process, methyltransferase activity, methyltransferase activity, methyltransferase activity, methyltransferase activity, MT-A70, DNA methylase, Zinc finger, ZZ type, A20-like zinc fin…	OG001108:	-0.79	-0.17	-0.94	0.18	1.03	0.02	-0.14	0.68	0.21	-0.84	0.23	0.12	-0.1	0.56	0.24	-0.27	0.1	0.38	-0.69	0.31	-0.12	0.34	0.53	0.29	0.02	0.21	-0.11	4.07	3.63	3.22	3.36	2.24	2.7	2.87	3.02	1.8	1.99	1.94	2.08	1.18	1.34	-0.94	-0.48	-1.83	-0.93	-0.68	-1.46
TTHERM_00388490	, MT-A70 family protein, nucleobase-containing compound metabolic process, nucleobase-containing compound metabolic process, nucleobase-containing compound metabolic process, nucleobase-containing compound metabolic process, nucleobase-containing compound metabolic process, nucleobase-containing compound metabolic process, nucleobase-containing compound metabolic process, nucleobase-containing co…	OG001108:	1.04	1.88	1.36	0.7	0.89	0.49	0.06	0.4	-0.39	-0.7	-0.27	-0.17	-0.51	-0.4	-0.5	-0.53	-0.87	-0.51	-0.96	-0.45	-0.55	0.73	1.59	0.7	0.5	0.08	-0.07	3.48	1.85	3.64	3.91	2.61	3.07	2.67	3.02	2.69	2.73	2.57	2.41	2	2.21	-0.25	-0.68	-1.35	-0.41	-0.71	-0.92
TTHERM_00011340	SEN2, putative helicase required for processing of tRNAs, rRNAs, and small nuclear RNAs, NULL, NULL, NULL, NULL, NULL, NULL, NULL, ELK domain, XAP5 protein, protein TolA, UvrD/REP helicase, rhoptry protein, DNA helicase, putative, polycystin cation channel protein	OG001129:	0.03	-0.01	0.07	-0.47	0.36	0.37	-0.29	0.1	-0.3	-0.34	0.26	-0.34	-0.46	0.04	0.23	-0.67	0.09	0.29	0.05	0.45	0.53	0.43	0.73	1.64	1.64	1.17	1.2	3.71	2.93	4.26	4.39	3.72	4.3	3.1	3.18	2	2.26	2.18	2.11	2.11	2.28	0.86	0.66	0.02	0.42	0.13	-0.18
TTHERM_00486070	, hypothetical protein, NULL, NULL, NULL, NULL, KID repeat, HEAT repeat, trichodiene synthase (TRI5), flagellar export protein FliJ	OG001141:	0.1	0.12	-0.15	0.07	0.66	0.57	-0.71	-0.52	-0.34	-0.03	-0.27	0.11	-0.14	0.13	-0.16	0.12	-0.17	-0.34	0.16	0.02	0.78	-0.3	0.51	4.19	4.13	4.76	4.42	3.89	4.28	1.18	2.83	0.23	1.63	1.55	0.95	2.11	2.1	1.78	1.87	0.49	1.47	1.76	2.14	1.34	1.73	2	1.13
TTHERM_00392760	, hypothetical protein, ,	OG001141:	0.47	0.55	1.09	0.31	0.86	0.79	-0.59	-0.43	-0.97	-0.77	-0.36	-0.56	-0.52	-0.46	-0.05	-0.02	-0.23	0.29	-0.09	0.23	0.47	-0.38	0.39	-0.48	-0.11	1.75	1.49	4.49	3.7	4.88	5.1	3.48	4.31	2.9	2.88	2.35	3	2.46	2.69	2.46	2.51	2.5	2.01	1.74	2.49	1.95	1.62
TTHERM_01299680	, hypothetical protein, NULL, NULL, Domain of unknown function (DUF755), Uncharacterised protein family (UPF0224)	OG001209:	-1.58	-0.97	-0.07	-0.36	0.09	-0.46	0.59	0.42	-0.09	0.69	1.01	0.32	0.67	0.71	0.08	-0.21	0.27	0	-0.78	-0.14	-0.2	-0.6	-0.77	3.97	4.29	1.6	2.4	-0.19	1.11	-0.62	0.32	0.62	0.92	1.9	0.68	0.19	0.33	-0.5	-0.28	-0.5	-0.15	-0.29	0.19	-0.2	-0.93	-0.38	-0.18
TTHERM_00442270	, MIZ zinc finger family protein, NULL, NULL, NULL, NULL, NULL, NULL, NULL, PHD-finger, TolA protein, MIZ/SP-RING zinc finger, conserved hypothetical protein, zinc finger, C3HC4 type (RING, Granin (chromogranin or secretogranin), Rho termination factor, N-terminal domain	OG001235:	0.03	0.42	-0.02	-0.1	0.41	0.23	-0.41	0.05	-0.6	-0.56	0.05	-0.09	0.04	-0.04	-0.01	0.11	-0.07	0.17	-0.2	0.14	0.44	0.42	0.45	0.22	0.17	2.69	2.46	3.25	3.36	2.1	2.66	2.08	2.43	1.76	1.61	0.73	0.74	0.78	0.68	0.73	0.38	1.2	1.13	0.54	1.33	1.24	0.72
TTHERM_00348490	, MIZ zinc finger family protein, NULL, NULL, NULL, NULL, NULL, NULL, PHD-finger, LTXXQ motif, MIZ/SP-RING zinc finger, Clathrin propeller repeat, Domain of unknown function (DUF1979), flagellar basal-body rod protein FlgB	OG001235:	1.29	0.79	0.78	0.21	-0.06	0.15	-0.02	-0.39	-1.18	0.06	0.01	-0.57	-0.23	-0.46	-0.56	0.15	-0.36	-0.48	0.46	0.02	0.39	0.27	0.57	3.27	3.2	2.57	2.77	3.2	2.91	3.7	4.02	2.24	3.27	2.17	1.91	1.01	1.63	1.62	1.82	1.96	1.99	0.49	-0.04	-0.12	0.73	-0.11	-0.25
TTHERM_00148900	, hypothetical protein, nucleic acid binding, nucleic acid binding, nucleic acid binding, zinc ion binding, zinc ion binding, zinc ion binding, conserved hypothetical protein, Tryptophyllin-3 skin active peptide, Zinc finger C-x8-C-x5-C-x3-H type (and	OG001265:	-0.09	0.2	0.31	-0.18	0.06	0.25	-0.39	-0.67	-0.94	-0.37	-0.19	-0.01	-0.16	-0.01	0.15	0.02	0.06	0.1	0.59	0.46	0.83	0.5	0.12	1.46	1.41	2.06	2	3.14	2.86	2.95	3.12	1.75	2.35	1.22	1.37	0.61	0.96	1.29	1.01	1.02	0.97	1.01	0.43	-0.25	0.15	-0.38	-0.28
TTHERM_00729170	CDC7, Protein kinase domain containing protein. Sequence similarity to the CDC7 protein kinase family (Eisen et al., 2006).", protein kinase activity, protein kinase activity, protein kinase activity, ATP binding, ATP binding, ATP binding, protein phosphorylation, protein phosphorylation, protein phosphorylation, KWG Leptospira, protein kinase domain, protein tyrosine kinase	OG001303:	0.39	0.32	0.74	-0.62	0.07	0.09	-0.27	0.01	-0.25	-0.17	-0.06	0.1	-0.15	-0.27	-0.16	-0.09	0.01	-0.03	-0.08	0.08	0.33	0.93	0.01	0	-0.09	3.6	3.47	2.45	2.93	0.46	1.66	0.68	0.96	0.8	0.7	1.9	1.44	1.21	0.99	0.76	0.68	0.53	-0.14	-0.82	-0.12	-0.37	-0.46
TTHERM_00487030	, thymidine kinase family protein, thymidine kinase activity, thymidine kinase activity, ATP binding, ATP binding, thymidine kinase, Protein of unknown function (DUF689)	OG001413:	0.95	0.76	2.81	-0.29	1.1	1.29	-1.25	-0.32	0.38	-0.91	-0.39	0.29	-0.46	-0.35	-0.45	-0.75	-0.57	-0.08	-1.34	-0.04	-0.38	-1.14	-1.2	2.33	1.4	5.29	5.02	6.08	5.96	4.42	5.21	3.53	4.6	4.35	4.41	5	4.92	4.66	4.29	3.23	3.52	3.32	4.47	3.09	3.47	4.43	3.18
TTHERM_00502120	, PHD-finger family protein, protein binding, protein binding, protein binding, protein binding, protein binding, protein binding, regulation of transcription, DNA-templated, regulation of transcription, DNA-templated, regulation of transcription, DNA-templated, regulation of transcription, DNA-templated, regulation of transcription, DNA-templated, regulation of transcription, DNA-templated, zinc…	OG001507:	-0.95	-0.41	0.11	-0.32	0.28	0.34	-0.6	-0.38	-0.71	-0.52	0.23	-0.28	0.06	0.28	0.29	0.12	0.2	0.2	0.5	0.9	0.66	0.85	0.78	1.83	1.61	3.69	3.43	1.87	2.66	0.71	1.57	1.01	1.36	1.66	1.49	2.04	2	1.35	1.17	0.68	1.12	1.53	1.14	0.73	1.37	0.85	0.76
TTHERM_00439300	, hypothetical protein, NULL, NULL, NULL, NULL, NULL, IWS1 C-terminus, Bcl-x interacting, conserved hypothetical protein TIGR00162, hydrogenase expression/formation protein HypD, Transcription elongation factor S-II protein	OG001546:	-0.35	-0.01	-0.67	-0.29	0.14	-0.33	-0.49	0.03	0.64	-0.18	0.19	0.11	-0.04	0.35	0.04	-0.5	0.71	0.16	-0.23	0.61	0.1	-0.19	-0.67	3.07	2.82	3.11	3.08	2.28	2.02	2.29	2.34	1.42	1.75	1.19	0.83	1.23	0.6	0.51	0.48	-0.01	0.33	0.29	0.89	-0.09	-0.15	0.75	-0.2
TTHERM_00028580	SPT5, KOW motif family protein, ,	OG001565:	-0.28	-0.44	-0.12	-0.43	0.03	-0.32	-0.27	0	-0.32	-0.19	0.12	-0.22	-0.12	0.36	0.14	0.03	0.34	0.41	0.45	0.44	0.38	0.36	0.38	3.08	2.96	3.33	3.34	3.01	3.08	1.81	2.48	1.01	1.76	1.4	1.09	1.65	1.43	1.05	1.04	0.76	0.81	0.24	0.06	-0.46	0.18	-0.16	-0.6
TTHERM_00283330	CET1, Protein associated with macronulear microtubules; sequence similarity to human transcription elongation factor FACT 140 kDa subunit, yeast Spt16/Cdc68, and Xenopus DUF140, macronucleus, macronucleus, macronucleus, macronucleus, macronucleus, macronucleus, macronucleus, FACT complex, FACT complex, FACT complex, FACT complex, FACT complex, FACT complex, FACT complex, protein heterodimerizatio…	OG001585:	-0.73	-0.51	-0.8	-0.4	0.33	0.11	-0.27	0.07	-0.59	-0.26	0.14	0.14	0.03	0.2	0.06	0.36	0.18	0.19	0.4	0.52	0.84	0.19	0.59	3.52	3.38	3.97	4.11	3.88	3.96	2.92	3.43	0.89	2.38	2.03	1.45	2.4	2.15	2.22	1.91	1.49	1.61	1.28	1.49	0.89	1.52	1.22	0.77
TTHERM_00049080	POB3, Structure-specific recognition protein, DNA binding, nucleus,	OG001596:	-0.69	-0.22	-0.21	-0.18	0.45	0.13	-0.39	0.04	0.27	-0.3	0.04	0.15	-0.78	0.06	0.53	-0.23	-0.02	0.65	0.16	0.2	0.33	-0.02	0.59	3.96	3.76	4.43	4.4	4.98	4.58	4.24	4.56	2.41	3.41	2.18	2.55	3.05	2.76	3.13	2.61	1.64	1.89	1.96	1.98	1.36	1.62	1.55	1.43
TTHERM_00812950	SMC2, SMC family, C-terminal domain containing protein, condensin subunit, required for division of MIC and MAC., protein binding, protein binding, protein binding, protein binding, protein binding, protein binding, protein binding, protein binding, protein binding, protein binding, protein binding, protein binding, protein binding, protein binding, protein binding, protein binding, protein bindi…	OG001642:	0.85	0.42	0.77	0.54	0.61	0.78	-0.3	-0.81	-0.7	-0.43	-0.93	-0.43	-0.27	-0.35	-0.22	-0.05	-0.34	0.05	0.52	-0.1	0.37	-0.36	0.24	4.29	4.31	4.26	4.14	4.81	4.73	3.09	3.88	1.36	2.64	1.75	1.5	2.74	2.29	2.4	2.2	0.83	1.54	2.33	2.15	1.75	2.26	1.95	1.82
TTHERM_01008650	ATR1, Phosphatidylinositol 3- and 4-kinase family protein. Sequence similarity to the ATR subfamily of the protein kinase PIKK family (Eisen et al., 2006).", meiotic nuclear division, meiotic nuclear division, meiotic nuclear division, meiotic nuclear division, meiotic nuclear division, meiotic nuclear division, meiotic nuclear division, meiotic nuclear division, meiotic nuclear division, meiotic…	OG001647:	-0.76	-0.58	-0.27	-0.13	0.77	0.5	-0.46	-0.1	-0.13	-0.12	0.27	0.23	0.08	-0.26	-0.03	-0.28	0.06	0.37	0.19	0.28	0.36	-0.13	0.03	2.77	2.67	2.1	2.23	0.8	1.54	-0.18	0.66	-0.1	-0.04	0.82	0.31	1.34	1.25	0.61	0.74	0.18	0.47	-0.13	0.26	-0.25	0.03	-0.13	-0.2
TTHERM_00636920	POLD1, DNA polymerase family B containing protein; homolog to human POLD1, nucleotide binding, nucleotide binding, nucleotide binding, DNA binding, DNA binding, DNA binding, DNA-directed DNA polymerase activity, DNA-directed DNA polymerase activity, DNA-directed DNA polymerase activity, DNA replication, DNA replication, DNA replication, DNA polymerase family B, DNA polymerase (pol2), DNA polymera…	OG001654:	-1.08	-0.91	0.09	0.11	0.66	0.27	0.02	0.09	-0.25	-0.29	0.1	0.28	-0.43	-0.12	0.12	-0.21	0.07	0.15	0.48	0.26	0.58	-0.02	0.54	3.7	3.72	4.43	4.25	4.07	4.43	1.81	3.12	1.61	2.34	2.27	2.02	2.72	2.66	2.17	2.01	1.18	1.47	1.47	1.3	1.09	1.37	1.04	0.9
TTHERM_00348170	LIG1, homolog to human LIG1, DNA binding, DNA binding, DNA binding, DNA binding, DNA binding, DNA binding, DNA binding, DNA binding, DNA ligase (ATP) activity, DNA ligase (ATP) activity, DNA ligase (ATP) activity, DNA ligase (ATP) activity, DNA ligase (ATP) activity, DNA ligase (ATP) activity, DNA ligase (ATP) activity, DNA ligase (ATP) activity, ATP binding, ATP binding, ATP binding, ATP binding…	OG001737:	0.06	-0.16	0.07	0.56	0.69	0.13	0.48	0.26	0.12	0.53	-0.01	0.33	0.61	-0.53	-0.2	-0.34	-0.61	-0.42	0.04	-0.58	-1.01	0.05	0.54	1.34	1.68	5.45	5.2	4.5	4.77	2.68	3.65	2.24	3	1.81	2.34	2.64	2.19	2.02	1.73	0.54	0.89	2.29	1.83	2.36	2.49	1.64	2.33
TTHERM_00295910	, hypothetical protein, , Vicilin N terminal region	OG001757:	0.4	-0.2	-0.11	0.24	0.15	-0.21	0.23	0.18	0.1	0.32	-0.54	0.06	0.49	-0.39	-0.32	0.5	-0.17	0.17	-0.4	-0.06	-0.43	0.6	0.87	9.1	9.05	7.49	7.98	5.39	7.03	3.32	5.59	4.27	5.51	6.64	5.63	5.36	5.07	2.71	3.32	1.51	2.89	-0.22	0.01	-0.19	-0.22	-0.06	-0.25
TTHERM_00691170	POL31, Homolog of Saccharomyces POL 31, Subunit of DNA polymerase delta (polymerase III); involved in DNA replication and repair., DNA binding, DNA binding, DNA-directed DNA polymerase activity, DNA-directed DNA polymerase activity, DNA replication, DNA replication, Berberine and berberine like, DNA polymerase epsilon subunit B	OG001773:	0	0.18	0.69	-0.19	0.83	0.47	0.02	0.58	1.3	-0.36	-0.24	0.68	-0.77	-0.5	-0.12	-1.28	-0.07	0.01	-0.54	0.26	-0.97	-1.01	-0.73	0.86	0.34	5.45	5.32	4.94	5.18	2.36	3.59	2.38	2.74	2.07	2.98	4.29	3.9	3.4	2.84	1.9	1.91	2.82	3.5	2.69	2.51	3.32	2.44
TTHERM_00540340	, hypothetical protein, NULL, NULL, NULL, Barren protein, Protein of unknown function, DUF536, DNA-directed RNA polymerase, omega subunit	OG001805:	0.4	0.29	0.07	-0.32	0.55	0.29	-0.1	-0.31	-0.2	-0.15	-0.09	-0.49	-0.18	0.29	-0.1	-0.11	-0.17	-0.09	0.14	0.09	0.19	-0.46	-0.46	2.87	2.69	6.63	6.32	6.54	6.43	3.77	5.12	1.95	3.77	1.84	2.15	3.7	3.17	3.14	3.03	1.14	2	1.66	1.8	1.77	0.5	1.05	1.36
TTHERM_00728870	, hypothetical protein, NULL, NULL, NULL, Dec-1 repeat, Barren protein, Protein of unknown function (DUF1151)	OG001805:	0.51	0.84	0.34	0.02	0.5	0.33	-0.18	-0.39	0.04	-0.56	-0.78	0.12	-0.28	0.6	-0.32	0.29	-0.31	-0.03	0	-0.16	-0.58	-0.92	-0.36	6.33	6.49	4.18	4.63	3.74	4.41	1.17	3.08	2.47	2.86	3.18	3.17	2.51	2.21	1.42	1.73	0.32	0.68	0.71	1.26	1.69	0.31	0.86	1.55
TTHERM_00384720	, hypothetical protein, NULL, NULL, NULL, NULL, NULL, Barren protein, Involucrin repeat, rhoptry protein, polycystin cation channel protein, tRNA (guanine-N1)-methyltransferase	OG001805:	0.27	-0.13	-0.13	0.02	0.23	0.21	-0.12	-0.1	-0.03	0	-0.07	0.2	-0.16	-0.12	-0.16	0.41	-0.25	-0.43	-0.21	-0.14	0.68	-0.15	-0.09	6.73	6.81	7.09	7.17	7.65	6.96	7.79	8.09	5.96	7.1	5.04	5.21	4.74	4.63	5.09	4.91	4.93	5	-0.08	0.05	0.77	-0.53	-0.39	0.09
TTHERM_00471730	NCB2, nuclear cap binding protein, , RNA recognition motif. (a.k.a. RRM,	OG001872:	-0.16	0.15	-0.03	-0.25	0.37	0.05	-0.84	-0.36	1.19	-0.39	-0.17	-0.16	-0.4	0.35	-0.18	-0.32	0.63	-0.01	-0.33	0.69	0.17	0.18	-0.08	5.2	4.97	5.23	4.93	5	4.56	3.05	3.93	1.1	2.42	2.52	1.82	3.17	2.49	2.4	1.76	0.73	1.08	1.72	2.62	0.95	1.15	2.73	1.01
TTHERM_00136030	DNA2, Homolog of Saccharomyces DNA2, DNA binding, DNA binding, DNA binding, DNA binding, DNA binding, DNA binding, DNA binding, DNA binding, DNA binding, DNA binding, DNA binding, DNA binding, DNA binding, ATP-dependent DNA helicase activity, ATP-dependent DNA helicase activity, ATP-dependent DNA helicase activity, ATP-dependent DNA helicase activity, ATP-dependent DNA helicase activity, ATP-depe…	OG001959:	-1.25	-1.36	-1.03	0.02	0.59	0.27	0.87	0.72	1.15	0.4	0.47	1.15	-0.06	-0.32	-0.28	-0.37	-0.26	-0.3	-0.01	-0.05	-0.35	-0.03	0.57	0.27	0.02	4.16	3.65	3.35	3.85	0.23	2.14	-0.47	0.61	-0.57	0.04	0.99	0.71	0.74	0.7	0.05	0.28	-0.09	0.17	0.28	-0.43	-0.09	-0.2
TTHERM_00077230	RPB2, RNA polymerase II subunit 2, DNA-directed RNA polymerase II, core complex, DNA-directed RNA polymerase II, core complex, DNA-directed RNA polymerase II, core complex, DNA-directed RNA polymerase II, core complex, DNA-directed RNA polymerase II, core complex, DNA-directed RNA polymerase II, core complex, DNA-directed RNA polymerase II, core complex, DNA-directed RNA polymerase II, core compl…	OG002015:	-0.16	0.02	-0.01	-0.09	0.19	0.14	-0.35	0	-0.65	-0.37	-0.25	-0.13	-0.25	0.16	0.03	0.05	0.13	0.05	0.32	0.52	0.66	0.82	0.7	3.38	3.33	3.46	3.36	2.79	3.19	1.29	2.6	1.29	1.94	2.48	1.86	1.84	1.72	0.82	0.85	-0.07	0.41	1.3	1.01	0.47	1.18	0.93	0.38
TTHERM_00683180	, DNA repair helicase, DNA binding, DNA binding, DNA binding, DNA binding, DNA binding, ATP-dependent DNA helicase activity, ATP-dependent DNA helicase activity, ATP-dependent DNA helicase activity, ATP-dependent DNA helicase activity, ATP-dependent DNA helicase activity, ATP binding, ATP binding, ATP binding, ATP binding, ATP binding, DEAD_2, ELK domain, DNA repair helicase (rad3), Paired amphip…	OG002095:	0.46	0.19	-0.4	0.38	0.28	-0.19	0.3	-0.13	0.53	0.45	-0.58	-0.22	-0.16	-0.58	-0.39	0.07	-0.09	-0.21	0.66	-0.17	-0.18	-0.47	0.24	2.82	2.78	6.02	5.61	4.71	5.32	1.95	3.66	1.49	2.57	0.99	1.53	3	2.14	1.69	1.56	0.19	0.59	-0.42	-0.31	0.92	-0.73	-0.52	0.46
TTHERM_00721450	MRE11, Ser/Thr protein phosphatase family protein.Mre11p is required for the repairof meiotic double-strand breaks and full chromosome pairing., synapsis, synapsis, synapsis, synapsis, synapsis, synapsis, synapsis, synapsis, meiosis I, meiosis I, meiosis I, meiosis I, meiosis I, meiosis I, meiosis I, meiosis I, double-strand break repair, double-strand break repair, double-strand break repair, do…	OG002139:	-0.7	-0.58	-0.53	-0.78	0.19	-0.02	-0.09	-0.1	-0.02	0.55	0.19	0.58	0.69	0.18	-0.08	0.18	-0.05	0.24	-0.07	0.09	0.16	-0.6	-0.12	2.79	2.95	0.15	1.36	1.6	1.22	4.21	3.9	3.8	4.05	3.46	2.93	1.04	1.86	1.01	1.27	1.63	1.62	0.27	0.07	0.38	0.29	-0.08	0.49
TTHERM_00538940	RPB1, Largest subunit of RNA polymerase II, DNA binding, DNA binding, DNA binding, DNA binding, DNA binding, DNA binding, DNA binding, DNA binding, DNA binding, DNA binding, DNA binding, DNA binding, DNA binding, DNA binding, DNA-directed RNA polymerase activity, DNA-directed RNA polymerase activity, DNA-directed RNA polymerase activity, DNA-directed RNA polymerase activity, DNA-directed RNA poly…	OG002350:	0.49	0.25	0.12	0.23	0.17	0.03	-0.09	-0.3	-1.12	-0.33	-0.34	-0.41	-0.06	-0.06	-0.4	0.16	0.02	-0.21	0.67	0.38	0.81	0.62	0.7	3.6	3.58	3.58	3.75	3.46	3.59	3.09	3.44	1.25	2.42	2.81	1.83	1.91	2.02	1.44	1.63	1.05	1.39	1.79	1.41	0.9	1.66	1.44	0.64
TTHERM_00378980	POT2, hypothetical protein, , flagellar protein FliS	OG002374:	0.38	-0.07	-0.16	-0.19	-0.22	-0.34	0.01	-0.21	-0.43	0.21	0.52	0.01	0.35	-0.05	-0.28	0.87	-0.31	-0.36	0.51	-0.21	-0.01	0.26	0.44	0.96	0.21	0.01	-0.27	1.04	0.58	5.59	5.1	5.93	5.91	4.6	5.04	2.54	3.19	1.2	2.3	2.24	2.43	-0.61	-0.65	0.18	-0.02	-0.54	0.45
TTHERM_00554270	MCM2, Component of the Mcm2-7 complex involved in DNA replication, DNA binding, DNA binding, DNA binding, DNA binding, DNA binding, ATP binding, ATP binding, ATP binding, ATP binding, ATP binding, DNA replication, DNA replication, DNA replication, DNA replication, DNA replication, MCM2/3/5 family, ATPase, AAA family, Magnesium chelatase, subunit ChlI, ATPase family associated with various	OG002477:	0.32	0.09	0.46	-0.44	0.23	0.07	-0.76	-0.38	-0.54	-0.18	-0.43	0.25	-0.23	-0.57	0.28	0.45	-0.06	0.66	0.34	0	0.44	-0.08	-0.38	6.92	6.77	8.06	7.97	7.64	8	5.6	7.03	4.03	5.88	5.89	6.34	6.89	6.56	5.88	5.88	3.82	4.8	4.94	5.46	4.74	4.79	4.83	4.68
TTHERM_00825280	, hypothetical protein, DNA binding, DNA binding, DNA binding, nucleus, nucleus, nucleus, F/Y-rich N-terminus, F/Y rich C-terminus, Myb-like DNA-binding domain	OG002528:	0.22	0.66	0.41	0.06	0.39	0.26	-0.29	0.09	-0.02	-0.68	0.09	0.03	-0.24	0.03	0.19	-0.57	-0.18	0.13	-0.42	-0.22	0.07	0.09	0.55	0.7	0.54	3.08	2.87	3.17	3.32	2.08	2.64	0.7	1.3	0.61	1.09	1.67	1.5	1.36	1.23	0.82	0.91	1.09	0.97	0.83	1.01	0.79	0.75
TTHERM_01016020	, Protein kinase domain containing protein. Sequence similarity to the GSK protein kinase family (Eisen et al., 2006).", protein kinase activity, protein tyrosine kinase activity, ATP binding, protein phosphorylation,	OG002584:	-0.27	-0.17	-0.31	-0.4	0.52	0.17	-0.26	0.21	0.37	-0.11	0.05	0.42	-0.42	0.09	0.02	-0.51	0.24	0.33	-0.32	0.21	0.15	-0.25	-0.59	3.49	3.32	2.19	2.72	2.23	2.1	1.17	1.62	1.54	1.79	2.04	1.93	1.57	1.4	0.97	0.78	0.38	0.7	-0.82	0.02	-0.95	-0.96	-0.2	-0.81
TTHERM_00703910	MCM9, MCM2/3/5 family protein; Component of the MCM complex involved in DNA replication , DNA binding, DNA binding, DNA binding, DNA binding, DNA binding, DNA binding, DNA binding, DNA binding, DNA binding, ATP binding, ATP binding, ATP binding, ATP binding, ATP binding, ATP binding, ATP binding, ATP binding, ATP binding, DNA replication, DNA replication, DNA replication, DNA replication, DNA rep…	OG002637:	-0.66	-0.32	-0.31	-0.72	0.34	-0.29	-0.14	0.38	0.11	0.1	0.36	0.79	-0.06	0.38	-0.04	0.04	0.05	0.48	-0.52	-0.05	0.05	-0.69	-0.64	3.41	3.22	4.5	4.54	4.03	4.04	2.05	2.94	0.66	1.97	2.01	1.84	2.74	2.58	1.99	1.8	0.42	0.94	-0.06	0.43	-0.03	-0.34	-0.02	-0.28
TTHERM_01048090	SMC1, SMC family, C-terminal domain containing protein, ATP binding, chromosome, ornithine--oxo-acid transaminase	OG002752:	0.09	-0.96	-0.75	0.49	1.65	0.96	-0.29	-0.52	-0.08	-0.1	-0.4	-0.59	0.16	0.46	-0.34	0.31	-0.33	0.05	0.08	-0.07	0.21	-0.97	-0.77	6.52	6.38	7.52	7.39	7.94	7.59	6.12	7.01	4.89	6.02	5.2	5.07	5.37	5.12	5.25	4.86	3.51	3.95	1.63	2.35	2.23	1.43	2.11	2.03
TTHERM_00382290	MNDP1, In budding yeast, the Mnd1 protein forms a complex with Hop2 to promote homologous chromosome pairing and meiotic DSB repair. Mnd1 requires Hop2 to localize to chromosomes. There exists an ubiquitously expressed paralog, MNDP1., meiosis I, Mnd1 family	OG002771:	-0.74	-1.06	-0.74	-0.01	0.81	0.38	0.04	0.28	1.03	0.42	-0.09	0.98	0.2	0.17	0.27	-0.44	-0.21	0.05	-0.55	-0.31	-0.5	-0.79	-1.03	2.65	2.01	3.87	3.68	3.11	3.17	0.6	2	0.03	0.72	0.6	0.77	2.91	2.57	2.32	1.95	0.79	1.18	-0.13	0.29	-0.47	-0.48	-0.03	-0.68
TTHERM_00459230	DMC1, meiosis-specific RecA homolog, meiotic nuclear division, meiotic nuclear division, meiotic nuclear division, meiotic nuclear division, meiotic nuclear division, meiotic nuclear division, double-strand break repair, double-strand break repair, double-strand break repair, double-strand break repair, double-strand break repair, double-strand break repair, micronucleus, micronucleus, micronucle…	OG002847:	0.97	1.89	1.73	-0.59	0.09	-0.06	-0.41	0.26	-0.57	-0.45	-0.13	-0.47	0.56	0.39	-0.12	-0.33	-0.41	-0.19	-1.25	-0.23	-0.68	-0.11	0.18	8.06	8.1	8.08	7.94	7.09	7.93	5.3	7.18	3.64	6.06	7.72	6.31	7.25	6.75	5.03	5.12	3.37	4.64	-1.51	-1.49	-1.72	-0.56	-1.33	-1.69
TTHERM_00794620	HOP2, HOP2 has a role in chiasmata and meiotic bivalent formation. There exists a ubiquitously expressed paralog, TTHERM_01190440 (HOPP2), which is essential for vegetative growth., meiotic nuclear division, meiotic nuclear division, meiotic prophase I, meiotic prophase I, Tat binding protein 1(TBP-1)-interacting protein, phage conserved hypothetical protein, C-terminal	OG002862:	-0.17	-0.08	0.06	-0.37	-0.01	-0.47	1.26	1.75	0.13	0.09	0.78	-0.14	-0.46	-0.25	-0.03	-0.06	-0.5	-0.4	-0.38	-0.33	-0.42	0.09	-0.12	8.72	8.75	6.74	7.24	4.69	6.04	3.7	4.96	2.54	4.08	5.82	4.59	4.92	4.51	1.93	2.52	0.76	1.91	-0.45	0.95	0.64	-0.52	0.41	0.69
TTHERM_01190440	HOPP2, Ubiquitously expressed paralog of the meiotically expressed gene HOP2 (TTHERM_00794620). Essential for vegetative growth.Tat binding protein 1(TBP-1)-interacting protein (TBPIP)", NULL, NULL, NULL, NULL, peptide chain release factor 1, Tat binding protein 1(TBP-1)-interacting protein	OG002862:	-1.73	-1.77	-0.9	-0.04	1.09	0.33	0.13	0.53	1.45	0.15	0.47	0.82	-0.4	0.19	0.47	-0.75	0.03	0.17	-0.4	0.37	-0.2	-0.46	-0.64	1.57	1.36	1.96	1.85	1.74	1.6	-0.27	0.53	0.12	0.34	0.47	0.95	2.42	2.27	2.1	1.9	0.83	1.31	0.19	0.58	-0.44	-0.25	0.18	-0.58
TTHERM_00127000	TMLH1, DNA mismatch repair protein, C-terminal domain containing protein, ATP binding, ATP binding, ATP binding, mismatch repair, mismatch repair, mismatch repair, mismatched DNA binding, mismatched DNA binding, mismatched DNA binding, DNA mismatch repair protein MutL, DNA mismatch repair protein, C-terminal, ATPase, histidine kinase-, DNA gyrase	OG002933:	-1.15	-1.09	-1.41	-0.67	-0.34	0.13	-0.51	-0.32	-0.59	-0.05	0.29	0.24	-0.04	0.47	0.66	0.4	0.56	0.54	0.97	0.86	1.04	0.56	0.29	2.48	2.65	1.78	2.04	0.01	0.65	1.18	1.19	1.45	1.63	1.53	1.21	0.36	0.71	0.09	0.45	0.34	0.78	-0.98	-1.38	-1.49	-1.05	-1.72	-1.6
TTHERM_00535470	MPH1, Type III restriction enzyme, res subunit family protein. Homolog to yeast MPH1 and human FANCM (a human Fanconi anemia complementation group protein), nucleic acid binding, nucleic acid binding, nucleic acid binding, nucleic acid binding, nucleic acid binding, nucleic acid binding, nucleic acid binding, nucleic acid binding, nucleic acid binding, nucleic acid binding, nucleic acid binding, …	OG003093:	-0.15	-1.12	-0.66	0.1	0.84	-0.16	-0.06	-0.18	-0.81	-0.03	0.04	0.33	0.37	-0.11	-0.21	-0.21	0.25	0.1	0.04	0.59	1.05	-0.54	-0.1	0.5	0.12	3.88	3.55	2.92	3.61	0.2	2.1	-0.71	0.83	-0.17	-1.01	0.92	1.44	1.36	1.87	1.59	1.84	0.36	1.33	0.09	0.2	0.67	-0.13
TTHERM_00433810	HEN1, RNA methyltransferase, programmed DNA elimination, RNA methyltransferase activity, macronucleus, RNA catabolic process,	OG003142:	-0.44	-0.69	0.21	0.23	0.18	-0.16	-0.04	-0.11	0.23	0.38	0	0.43	-0.44	-0.06	0.4	-0.02	-0.1	0.19	-0.08	-0.02	-0.1	-0.36	-0.67	9.03	9.11	6.97	7.57	5.94	6.58	7.53	7.4	7.09	7.37	7.06	6.47	5.13	5.24	3.17	3.95	4.72	4.53	0.37	1.27	0.58	0.46	0.73	0.72
TTHERM_00294810	SMC3, SMC family, C-terminal domain containing protein, cohesin complex member, ATP binding, ATP binding, ATP binding, ATP binding, ATP binding, ATP binding, ATP binding, ATP binding, ATP binding, ATP binding, ATP binding, ATP binding, ATP binding, ATP binding, ATP binding, ATP binding, ATP binding, ATP binding, ATP binding, chromosome, chromosome, chromosome, chromosome, chromosome, chromosome, …	OG003214:	1.08	-0.11	-0.46	0.74	0.96	0.74	0.06	0.2	-0.02	-0.12	-0.1	-0.51	0.67	-0.1	-0.67	-0.23	-0.82	-0.65	0.07	-0.25	-0.52	0.37	1.42	2.65	3.2	3.23	3.29	4.12	4.25	2.44	2.81	1.68	2.53	1.88	1.89	2.06	1.86	2.14	1.89	1.15	1.3	0.46	1.17	0.81	0.93	1.28	1.23
TTHERM_01031060	MCM8, MCM2/3/5 family protein; Component of the MCM complex involved in DNA replication, DNA binding, DNA binding, DNA binding, DNA binding, DNA binding, DNA binding, DNA binding, ATP binding, ATP binding, ATP binding, ATP binding, ATP binding, ATP binding, ATP binding, DNA replication, DNA replication, DNA replication, DNA replication, DNA replication, DNA replication, DNA replication, MCM2/3/5 …	OG003344:	-1.1	-1.11	-1.12	-0.45	0.23	-0.32	-0.18	0.03	0.07	0.15	0.24	0.88	0.25	0.47	0.37	0.28	0.23	0.41	0.01	0.32	0.34	-0.93	-0.49	3.61	3.55	3.55	3.69	2.63	2.81	1.23	2.13	-0.06	1.14	1.47	0.92	2.35	2.12	1.96	1.94	0.95	1.33	-1.19	-1.04	-1.38	-1.03	-1.24	-1.47
TTHERM_00773790	RAD50, Required for the formation and repair of meiotic double-strand breaks, ATP binding, ATP binding, ATP binding, ATP binding, ATP binding, ATP binding, ATP binding, ATP binding, ATP binding, ATP binding, ATP binding, ATP binding, ATP binding, ATP binding, chromosome, chromosome, chromosome, chromosome, chromosome, chromosome, chromosome, chromosome, chromosome, chromosome, chromosome, chromos…	OG003348:	-0.1	0.03	0.14	-0.05	0.26	0.24	-0.09	0.11	0.26	0.19	0.23	0.03	-0.01	0.29	-0.29	-0.13	-0.13	0.02	-0.42	-0.22	-0.35	-0.88	-0.65	3.41	3.33	2.53	2.6	4.17	3.71	3.84	3.84	2.86	3.67	2.44	2.57	1.5	1.63	1.85	1.6	1.28	1.42	0.12	-0.3	-0.5	-0.03	-0.23	-0.33
TTHERM_00371220	, hypothetical protein, NULL, NULL, NULL, rhoptry protein, polycystin cation channel protein, Glucose-6-phosphate dehydrogenase, NAD binding domain	OG003494:	0.92	0.7	0.83	0.88	0.96	0.89	0.51	0.22	-0.48	0.17	-0.25	-0.35	-0.35	-0.32	-0.62	-0.07	-0.77	-0.78	-0.75	-0.76	-0.59	0.53	0.71	-0.91	-1.2	-0.64	-0.56	1.94	1.55	2.32	2.47	1.22	1.74	2.34	1.9	2.26	2.37	2.33	2.42	2.13	2.38	0.69	0.17	-0.95	0.57	0.22	-0.85
TTHERM_00437260	, hypothetical protein, NULL, NULL, NULL, NULL, NULL, BRCA2 repeat, rhoptry protein, polycystin cation channel protein, Bacillus tandem small hypothetical proetin, BRCA2, oligonucleotide/oligosaccharide-binding, domain 1	OG003606:	0.08	0.08	-0.05	-0.3	0.38	0.08	0.02	0.02	0.25	0.19	0.06	0.58	-0.47	-0.24	0.26	-0.54	-0.38	0.01	-0.2	0.07	0.1	0.13	0.31	2.33	2.25	4.3	4.24	4.45	4.51	2.23	3.29	1.2	2.27	1.71	1.97	2.45	2.5	2.35	2.2	1.22	1.63	-0.09	0.1	-0.18	-0.17	-0.11	-0.26
TTHERM_01005150	, hypothetical protein, ,	OG004006:	0.45	-0.02	1.33	-0.28	0.41	0.63	-0.16	-0.28	0.49	-0.36	-0.87	0.4	0.24	-0.72	0.31	-0.19	-0.7	-0.68	-0.68	0.29	0.38	-0.42	-0.41	3.63	3.04	5.6	5.24	5.84	5.94	3.24	4.25	1.98	2.97	2.77	2.78	3.82	3.36	2.84	2.52	0.86	1.91	2.93	3.94	3.33	2.63	3.25	2.75
TTHERM_00088150	EMA1, DExH box putative RNA helicase, nucleic acid binding, nucleic acid binding, nucleic acid binding, nucleic acid binding, nucleic acid binding, nucleic acid binding, nucleic acid binding, nucleic acid binding, nucleic acid binding, helicase activity, helicase activity, helicase activity, helicase activity, helicase activity, helicase activity, helicase activity, helicase activity, helicase ac…	OG004457:	-1.17	-1.24	-0.92	-0.37	0.57	0.71	-0.06	0.16	0.48	0.72	0.5	0.47	0.97	0.56	-0.06	0.65	-0.18	0.12	-0.59	-0.39	-0.94	-0.69	-0.51	8.3	8.44	8.06	8.24	8.15	7.73	8.61	8.56	7.57	8.06	7.52	7.3	6.37	6.31	6.15	6	5.97	6	-1.45	-1.78	-1.42	-2.01	-1.67	-1.58
TTHERM_00112830	, hypothetical protein, ,	OG005019:	0.22	0.03	-0.03	0.08	-0.29	0.07	-0.08	-0.35	-0.27	0.23	-0.27	-0.33	0.31	-0.11	-0.24	0.85	-0.19	0.05	0.15	0.11	0.05	0.32	0.2	8.6	8.45	8.22	8.33	5.96	7.28	4.37	6	2.15	4.54	5.79	4.48	5.67	5.28	2.93	3.59	1.76	2.93	-0.86	-0.76	0.5	-0.84	-1	0.4
TTHERM_00310340	, PHD-finger family protein, protein binding, protein binding, protein binding, protein binding, protein binding, protein binding, protein binding, protein binding, protein binding, protein binding, regulation of transcription, DNA-templated, regulation of transcription, DNA-templated, regulation of transcription, DNA-templated, regulation of transcription, DNA-templated, regulation of transcript…	OG006105:	0.36	0.04	0.54	-0.1	0.14	0.47	-0.39	-0.21	-0.67	-0.46	-0.15	0.23	-0.03	-0.02	0.15	-0.27	-0.36	-0.06	-0.03	0.4	0.43	1.08	0.74	0.16	-0.42	0.18	-0.06	3.43	2.61	3.34	3.34	2.32	2.6	1.69	1.79	1.13	1.17	1.81	1.39	1.63	1.5	0.15	-0.01	-1	0.25	0.14	-0.78
TTHERM_00670640	, PHD-finger family protein, protein binding, protein binding, protein binding, protein binding, protein binding, protein binding, protein binding, protein binding, protein binding, protein binding, protein binding, protein binding, protein binding, protein binding, protein binding, protein binding, regulation of transcription, DNA-templated, regulation of transcription, DNA-templated, regulation…	OG006105:	0.57	-0.01	0.26	-0.24	-0.07	0.05	-0.02	-0.68	-1.4	0.21	0.18	-0.3	-0.13	-0.14	-0.18	-0.27	0.01	-0.17	0.76	0.73	0.83	0.4	0.73	1.84	1.87	1.02	1.29	2.66	2.21	2.24	2.71	1.36	1.98	1.92	1	0.03	0.73	0.61	1.03	1.09	1.47	0.57	0.04	-0.16	0.38	-0.13	-0.18
TTHERM_00857890	MSH4, Meiotic pro-crossover factorMutS domain II family protein, ATP binding, ATP binding, ATP binding, ATP binding, ATP binding, ATP binding, mismatch repair, mismatch repair, mismatch repair, mismatch repair, mismatch repair, mismatch repair, mismatched DNA binding, mismatched DNA binding, mismatched DNA binding, mismatched DNA binding, mismatched DNA binding, mismatched DNA binding, MutS domai…	OG007371:	0.2	0.96	-0.31	0.07	-0.05	-0.12	-0.18	-0.42	-0.06	0.1	0.24	0.08	0.53	-0.34	-0.22	0.11	-0.57	-0.25	0.21	-0.19	0.23	-0.38	0.24	7.16	7.14	5.37	5.73	2.77	4.31	0.92	2.84	0.39	1.91	3.63	2.21	2.71	2.3	0.63	1.23	0.06	1.37	-0.62	-0.81	0.28	-0.76	-0.59	0.13
TTHERM_00194130	MMS4, The homologous yeast proteins form a complex with Mus81 and have a role in the resolution of DNA joint molecules., , conserved hypothetical protein TIGR00288	OG007542:	-0.55	-0.67	-0.8	0.38	0.38	0.23	0.18	-0.11	0.96	0.53	-0.13	0.01	0.07	-0.09	-0.03	0.46	-0.08	-0.29	0.3	-0.25	-0.51	-0.27	-0.34	0.11	0.21	2.44	2.33	1.51	2.17	-0.06	0.67	-0.16	0	-0.62	-0.16	0.78	0.65	1.01	0.91	0.32	0.52	-1.01	-0.68	-0.33	-1.29	-0.83	-0.06
[truncated: 3 more columns]

## Sheet: Paramecium
gene_id	annotation	orthogroup	veg_1	veg_2	veg_4	veg_3	meiosis_1	meiosis_2	meiosis_4	meiosis_3	fragmentation_1	fragmentation_2	fragmentation_4	fragmentation_3	dev1_1	dev1_2	dev1_4	dev2_1	dev2_1.1	dev2_3	dev3_1	dev3_2	dev3_4
GSPATP00020287001	GSPATP00020287001, A-kinase anchor protein 9, , , protein binding	OG000018:	0.14	-0.05	0.12	-0.21	1.65	1.48	0.12	1.7	1.44	1.81	0.28	1.58	1.8	1.87	1.84	2.21	2.42	2.17	1.85	2.12	1.87
GSPATP00029134001	GSPATP00029134001, Putative leucine-rich repeat-containing protein DDB_G0290503, , ,	OG000018:	0.4225	0.4425	-0.1175	-0.7475	0.4525	0.2125	0.5125	3.4825	1.7425	0.9825	0.9425	2.9525	1.4825	1.7525	2.0625	2.4625	2.3625	1.5125	1.7725	2.3525	0.5725
GSPATP00001960001	GSPATP00001960001, Cysteine protease precursor, proteolysis, , cysteine-type peptidase activity , cysteine-type endopeptidase activity	OG000024:	-0.3225	-0.3725	1.8175	-1.1225	1.9875	1.7875	4.9475	2.8775	1.0175	1.1675	5.1375	3.1775	-0.2025	-0.0425	5.3275	-0.7625	-0.8825	0.6475	-1.1225	-1.1525	3.0775
GSPATP00007660001	GSPATP00007660001, Brassica napus cyclin dependent protein kinase homolog, protein amino acid phosphorylation, , protein tyrosine kinase activity , protein serine/threonine kinase activity , ATP binding , protein kinase activity	OG000039:	1.1375	2.0975	-0.8425	-2.3925	3.2975	3.0675	2.7675	4.0775	3.4075	3.5275	2.8275	3.4975	0.7375	1.0675	1.3575	-0.4825	-0.9525	1.2875	-2.3625	-1.4325	0.2475
GSPATP00038644001	GSPATP00038644001, Probable UDP-N-acetylglucosamine--peptide N-acetylglucosaminyltransferase SPINDLY, , , binding	OG000052:	0.5275	0.3575	0.6675	-1.5525	0.8575	-0.0525	0.7275	1.0575	2.1975	1.5375	0.9275	0.5575	2.6875	2.5575	4.5275	2.7275	1.6975	0.3575	1.8975	2.4275	0.9375
GSPATP00007087001	GSPATP00007087001, Cyclophilin, protein folding, , peptidyl-prolyl cis-trans isomerase activity	OG000098:	0.47	-0.1	0.18	-0.55	1.3	1.23	0.47	1.96	1.63	2.1	0.54	1.96	2.11	2.15	1.73	2.71	2.56	2.32	2.27	2.61	2.1
GSPATP00002400001	GSPATP00002400001, Yarrowia lipolytica chromosome B of strain CLIB99 of Yarrowia lipolytica, , , ATP binding , nucleotide binding , nucleoside-triphosphatase activity	OG000108:	0.05	-0.26	1.11	-0.9	1.24	1.44	1.54	4.19	1.2	1.61	1.83	4.41	1.01	1.22	2.7	1.67	1.9	1.65	1.14	2.23	2.56
GSPATP00033353001	GSPATP00033353001, AW551984 protein, , ,	OG000116:	0.35	0.6	-0.58	-0.37	1.14	0.2	0.03	3.52	0.94	0.98	-0.46	2.27	1.73	1.9	1.92	1.89	1.86	2.32	1.36	2.33	-0.06
GSPATP00033354001	GSPATP00033354001, Hypothetical protein B20J13340, , ,	OG000116:	0.17	0.36	0.61	-1.14	2.28	2.14	1.31	3.55	1.81	2.25	1.55	3.31	2.29	2.43	3.74	3.11	3.02	3.18	2.65	2.86	1.62
GSPATP00038406001	GSPATP00038406001, Hypothetical protein B20J13340, , ,	OG000116:	0.25	-0.01	0.19	-0.43	2.31	0.93	0.45	4.09	1.67	1.23	0.86	3.49	1.93	2.15	2.88	2.87	2.72	0.85	3.48	3.22	1.04
GSPATP00039162001	GSPATP00039162001, Hypothetical protein B20J13340, , ,	OG000116:	1.5775	1.2475	-0.9125	-1.9125	2.9175	2.2675	0.9675	1.4775	2.7775	3.0675	1.2275	-0.0025	2.7275	2.8775	2.5175	3.5275	3.6475	0.0475	3.6475	3.5275	1.3075
GSPATP00018066001	GSPATP00018066001, Histone H3, nucleosome assembly, nucleus , nucleosome, DNA binding	OG000197:	0.8875	0.3675	-0.3325	-0.9225	2.7475	3.1175	1.1075	2.3775	4.8975	5.2475	3.5075	3.8675	4.5975	4.3175	4.4575	3.2675	3.5675	3.5075	1.8775	1.9875	2.4775
GSPATP00036420001	GSPATP00036420001, Histone H3, nucleosome assembly, nucleus , nucleosome, DNA binding	OG000197:	0.3475	0.0375	0.4075	-0.7925	2.6375	2.9775	1.1675	1.0875	3.7775	4.2075	3.1775	2.9675	3.8675	3.4775	3.7075	2.7675	2.9775	3.1975	0.9775	1.5375	2.5675
GSPATP00035400001	GSPATP00035400001, Polyubiquitin-like, protein modification process, ,	OG000207:	0.155	0.255	0.515	-0.925	0.545	-0.155	1.155	3.155	-0.095	1.055	1.125	2.235	1.075	1.525	1.865	2.905	2.945	0.165	2.115	2.835	1.015
GSPATP00001395001	GSPATP00001395001, PAP, , , nucleic acid binding	OG000218:	0.47	1.51	-0.63	-1.35	4.93	4.35	3.43	4.79	4.61	4.67	3.66	4.8	1.75	2.1	2.73	0.41	0.27	2.54	-0.24	-0.32	0.26
GSPATP00002500001	GSPATP00002500001, CnjA protein, , , nucleic acid binding	OG000218:	-0.5525	-0.2225	1.8275	-1.0525	0.8975	0.8475	2.4975	5.7075	2.1175	2.9875	2.7375	5.2675	2.4575	3.6775	4.6875	6.7675	6.8475	7.1075	7.9075	8.0075	7.4475
GSPATP00009468001	GSPATP00009468001, CnjA protein, , , nucleic acid binding	OG000218:	-0.1275	0.4425	0.1625	-0.4775	0.8425	1.7525	0.1225	2.5325	1.5425	2.6625	1.5525	2.6725	4.6425	4.8225	5.1525	5.4725	5.1425	5.5325	5.2925	5.1825	5.3125
GSPATP00019939001	GSPATP00019939001, CnjA protein, , , nucleic acid binding	OG000218:	-0.045	0.275	0.215	-0.445	0.565	1.505	0.525	2.595	1.355	2.425	1.435	2.645	4.815	4.875	5.285	5.465	5.305	5.255	4.645	4.485	4.975
GSPATP00020796001	GSPATP00020796001, PAP, , , nucleic acid binding	OG000218:	0.485	2.275	-0.895	-1.865	5.315	5.045	4.895	5.525	4.885	4.625	4.795	5.325	3.395	3.775	4.145	1.805	1.765	3.865	-0.045	0.485	0.635
GSPATP00021288001	GSPATP00021288001, Piwi-like protein 1, , , nucleic acid binding	OG000218:	0.07	-0.18	0.75	-0.64	0.44	1.08	0.3	2.62	2.65	3.16	2.78	3.59	5.12	5.31	5.45	5.3	5.01	5.51	1.47	1.81	4.31
GSPATP00000918001	GSPATP00000918001, Pdd1p, chromatin assembly or disassembly, nucleus , chromatin, chromatin binding	OG000227:	-0.055	-0.095	0.445	-0.295	0.605	0.185	0.915	4.805	0.535	0.735	0.765	3.975	0.485	0.835	2.765	1.975	1.585	1.715	1.965	2.475	2.155
GSPATP00004031001	GSPATP00004031001, Heterochromatin protein, chromatin assembly or disassembly, nucleus , chromatin, chromatin binding	OG000227:	-0.145	0.245	0.805	-0.905	2.695	3.075	0.975	4.015	3.865	4.485	2.265	4.245	3.915	3.845	3.975	3.115	3.065	2.975	2.195	2.665	3.375
GSPATP00010014001	GSPATP00010014001, Heterochromatin protein, chromatin assembly or disassembly, nucleus , chromatin, chromatin binding	OG000227:	-0.8275	-0.4575	1.3225	-0.0375	2.2625	2.8725	2.1325	4.5125	3.8625	4.3225	3.0925	4.2025	4.2025	4.0725	4.5725	3.5025	3.7125	3.4425	2.0225	2.9525	3.5125
GSPATP00013091001	GSPATP00013091001, , chromatin assembly or disassembly, nucleus , chromatin, chromatin binding	OG000227:	-0.18	0.48	0.46	-0.76	5.33	5.08	5.13	6.24	4.55	4.87	5.21	5.81	1.26	1.34	3.55	0.03	0.26	2.52	-0.48	0.01	2.58
GSPATP00023879001	GSPATP00023879001, Like heterochromatin protein LHP1, chromatin assembly or disassembly, nucleus , chromatin, chromatin binding	OG000227:	-0.6475	-0.3575	1.5825	-0.5775	2.4925	3.0025	2.4625	5.0525	5.8125	6.1325	4.7325	5.6425	6.3525	6.4225	6.4125	6.4525	6.3025	6.3425	4.1725	4.7425	5.7525
GSPATP00027134001	GSPATP00027134001, , , ,	OG000227:	-0.2475	-0.2575	0.5625	-0.0575	2.4125	2.4125	1.0325	2.5325	2.2125	2.0525	1.4425	2.3325	1.6125	1.6825	1.5025	1.1425	1.0025	0.6925	0.2625	0.4425	1.1725
GSPATP00033657001	GSPATP00033657001, Like heterochromatin protein LHP1, chromatin assembly or disassembly, nucleus , chromatin, chromatin binding	OG000227:	-1.3	0.16	1.85	-0.71	5.1	5.26	3.81	4.99	6.28	6.84	5.42	5.9	6.46	6.45	6.56	5.86	5.86	5.9	4.59	4.98	5.85
GSPATP00034541001	GSPATP00034541001, Like heterochromatin protein LHP1, chromatin assembly or disassembly, nucleus , chromatin, chromatin binding	OG000227:	0.51	-0.42	1.6	-1.69	2.1	2.55	2.41	3.89	5.38	5.35	4.62	5.12	5.65	5.75	5.91	6.05	6.02	5.83	4.67	4.74	5.61
GSPATP00035500001	GSPATP00035500001, Like heterochromatin protein LHP1, chromatin assembly or disassembly, nucleus , chromatin, chromatin binding	OG000227:	-0.7325	-0.2525	1.9675	-0.9825	1.7975	2.0175	3.1875	4.9275	4.6475	4.7675	3.6575	5.6675	5.6575	5.8475	5.8775	6.0075	5.8875	5.4975	4.3875	4.4875	5.2975
GSPATP00005219001	GSPATP00005219001, MGC82519 protein, , , DNA binding , protein binding , zinc ion binding	OG000248:	-0.2	-0.22	0.95	-0.53	1.82	1.72	0.99	3.55	1.13	1.2	1.16	3.13	1.05	1.47	1.63	1.14	0.76	0.9	0.49	0.78	1.55
GSPATP00007380001	GSPATP00007380001, Putative DNA-binding protein, , , protein binding , zinc ion binding	OG000248:	0.06	-0.64	0.97	-0.39	0.93	0.68	0.48	4.03	2.7	3.24	1.81	4	2.49	2.38	3.4	2.13	2.25	2.47	1.97	2.45	2.83
GSPATP00014224001	GSPATP00014224001, ES43 protein, , , DNA binding , protein binding , zinc ion binding	OG000248:	-0.5325	-0.2725	1.4375	-0.6325	0.6875	0.8875	2.0275	4.9575	4.1375	5.3875	2.8875	5.0675	5.9675	6.2475	6.1475	5.9475	5.6275	5.9975	3.4575	4.0875	5.5975
GSPATP00015314001	GSPATP00015314001, Putative DNA-binding protein, , , DNA binding , protein binding , zinc ion binding	OG000248:	0.2025	-0.5575	0.7025	-0.3475	1.0525	0.9825	0.7425	3.0225	2.7725	3.0925	2.0225	3.2825	2.0725	2.0425	3.2525	1.8925	1.9425	2.1825	1.7625	1.7125	1.9725
GSPATP00017237001	GSPATP00017237001, , , , protein binding , zinc ion binding	OG000248:	-0.9925	-0.1325	2.1375	-1.0125	5.3475	5.3675	3.8375	5.0475	5.7875	5.9575	4.7175	5.3375	5.8675	5.6275	5.9875	4.0375	4.0175	4.0075	2.0775	2.9975	3.8775
GSPATP00021412001	GSPATP00021412001, , , ,	OG000248:	-0.1375	-0.0875	0.6225	-0.3975	1.7925	1.3725	0.9925	4.1725	1.7025	1.5525	1.0025	4.2125	0.5025	0.8625	2.3025	1.1925	0.7525	1.5425	0.3925	0.9525	1.5225
GSPATP00030109001	GSPATP00030109001, Nucleosome-remodeling factor subunit NURF301-like, , , protein binding , zinc ion binding	OG000248:	-0.8175	0.6125	0.9025	-0.6975	5.4725	5.3425	4.0825	5.5425	5.0725	5.0425	3.9125	5.2025	4.1625	4.4825	4.8025	1.2925	1.0925	2.8825	0.4725	0.9025	2.0125
GSPATP00033781001	GSPATP00033781001, Hypothetical protein, , , DNA binding , protein binding , zinc ion binding	OG000248:	-0.34	-0.81	1.45	-0.3	0.55	0.3	1.39	4.58	0.69	0.74	1.51	4.18	1.75	1.78	3.42	2.51	2.47	2.67	1.4	1.5	2.5
GSPATP00035434001	GSPATP00035434001, ENSANGP00000005931, , , protein binding , zinc ion binding	OG000248:	-0.085	-0.445	0.585	-0.055	2.415	2.315	0.385	1.885	2.115	2.275	1.265	2.185	2.345	2.285	2.095	-0.665	-0.835	0.215	-0.685	-0.345	-0.025
GSPATP00037139001	GSPATP00037139001, Putative DNA-binding protein, , , DNA binding , protein binding , zinc ion binding	OG000248:	0.11	-0.68	1.05	-0.48	-0.8	0.25	0.95	3.86	2.17	2.63	1.75	3.7	3.65	3.94	4.1	4.68	4.63	4.62	3.88	4.36	4.75
GSPATP00038100001	GSPATP00038100001, Nucleosome-remodeling factor subunit NURF301, , , DNA binding , protein binding , zinc ion binding	OG000248:	-0.04	-0.41	1.19	-0.74	0.51	1.58	1.91	3.89	5.1	5.53	4.66	5.35	5.82	6.04	6.28	6.25	5.83	6.09	4.75	4.83	5.53
GSPATP00014240001	GSPATP00014240001, Acidic leucine-rich nuclear phosphoprotein 32 family member A, , ,	OG000296:	-0.405	-0.255	1.445	-0.785	-0.125	0.605	2.175	3.735	4.575	4.725	3.425	4.675	4.475	4.625	4.725	4.595	4.405	4.425	3.575	4.245	4.615
GSPATP00018232001	GSPATP00018232001, Acidic leucine-rich nuclear phosphoprotein 32-related protein, , , protein binding	OG000296:	0.095	-0.415	0.865	-0.545	2.705	2.605	1.695	2.265	2.135	2.645	1.995	2.455	1.745	1.975	1.935	0.275	0.355	0.755	-0.295	0.295	0.965
GSPATP00029109001	GSPATP00029109001, Acidic leucine-rich nuclear phosphoprotein 32-related protein, , , protein binding	OG000296:	-0.62	-0.06	0.74	-0.06	2.49	2.42	2.09	3.3	2.02	1.96	2.17	2.99	0.71	1.06	1.73	-0.66	-0.23	0.36	-0.47	0.04	0.51
GSPATP00032818001	GSPATP00032818001, Acidic leucine-rich nuclear phosphoprotein 32-related protein, , ,	OG000296:	-0.63	-0.41	1.49	-0.45	0.13	0.73	1.69	3.46	4.33	4.64	3.8	4.51	5.26	5.27	5.46	5.22	4.97	4.9	3.64	4.23	5
GSPATP00037122001	GSPATP00037122001, Acidic leucine-rich nuclear phosphoprotein 32 family member A, , ,	OG000296:	-0.2725	-0.5025	1.3775	-0.6025	0.0675	0.7775	1.8675	4.1675	4.8375	5.0275	3.8575	4.8775	5.1475	5.1475	5.0675	4.9975	4.9275	4.9275	3.6175	4.1175	4.4875
GSPATP00009444001	GSPATP00009444001, Similar to CA6137|IPF4356 Candida albicans IPF4356, intracellular signaling cascade, , protein binding , zinc ion binding	OG000300:	0.425	1.545	-0.435	-1.535	4.735	4.565	4.405	5.135	4.815	4.645	4.255	5.475	2.105	2.435	3.655	1.465	1.635	3.105	0.855	0.795	1.115
GSPATP00019914001	GSPATP00019914001, Similar to CA6137|IPF4356 Candida albicans IPF4356, intracellular signaling cascade, , protein binding , zinc ion binding	OG000300:	-0.635	0.665	0.415	-0.445	4.025	3.775	3.495	4.605	5.355	5.745	4.355	5.595	5.435	5.495	5.865	5.325	5.295	5.405	4.235	4.425	4.945
GSPATP00037291001	GSPATP00037291001, Serine/threonine protein kinase 6, protein amino acid phosphorylation, , protein tyrosine kinase activity , protein serine/threonine kinase activity , ATP binding , protein kinase activity	OG000303:	0.06	0.23	-0.32	0.03	3.48	3.45	1.61	1.38	3.17	3.51	2.79	2.89	3.05	3.03	3.32	1.02	1.05	1.86	-0.87	-0.53	0.33
GSPATP00019017001	GSPATP00019017001, , , , zinc ion binding , nucleic acid binding	OG000322:	0.1225	-0.1575	0.5225	-0.4875	1.0025	0.8125	0.8125	3.4725	1.1025	0.6925	0.3225	3.0325	1.7525	1.8925	2.1325	2.4525	2.7225	2.0025	2.8625	2.6225	3.6425
GSPATP00013384001	GSPATP00013384001, DNA polymerase kappa, DNA repair, ,	OG000327:	-0.25	-0.69	0.5	0.44	2.45	2.41	0.88	3.11	1.81	1.76	1.19	3.16	1.23	1.46	2.41	0.18	0.15	2.2	-0.2	0.35	1.01
GSPATP00025485001	GSPATP00025485001, Hypothetical protein, , , protein binding , zinc ion binding	OG000371:	0.1475	-0.3225	0.3275	-0.1525	1.8075	1.4875	1.4375	3.2775	1.9375	1.8175	1.6375	2.7875	-0.3025	0.0175	0.9675	0.5875	0.6275	0.8275	-0.0725	-0.1125	0.5775
GSPATP00035176001	GSPATP00035176001, Hypothetical protein, , , protein binding , zinc ion binding	OG000384:	0.33	0.18	0.33	-0.84	0.62	0.66	1.29	2.93	1.07	1.3	1.2	2.42	1.21	1.31	1.26	2.05	2.45	1.51	1.13	1.85	1.52
GSPATP00021686001	GSPATP00021686001, C-4 methylsterol oxidase, metabolic process, , catalytic activity	OG000407:	0.735	0.535	-0.455	-0.815	2.025	1.725	-1.095	1.215	1.945	2.215	-0.575	0.495	2.505	2.635	1.685	2.935	2.575	2.285	2.035	2.605	2.125
GSPATP00010290001	GSPATP00010290001, Exodeoxyribonuclease, DNA repair, intracellular, DNA binding , endonuclease activity , nuclease activity	OG000445:	-0.265	-0.275	0.685	-0.145	2.595	2.535	0.725	2.315	1.585	1.625	1.055	1.935	1.265	1.275	1.665	0.805	0.335	0.735	0.175	0.465	0.745
GSPATP00008121001	GSPATP00008121001, Cyclin dependent kinase regulatory subunit, putative, cell cycle, , cyclin-dependent protein kinase regulator activity	OG000448:	0.9425	0.7725	-0.0775	-1.6375	4.8825	4.6425	1.4825	4.7125	2.7125	3.6725	1.3825	3.7525	3.2925	3.3425	1.0725	4.1025	4.1025	4.3025	1.0525	1.7425	2.2425
GSPATP00010621001	GSPATP00010621001, Cyclin-dependent kinases regulatory subunit 2, cell cycle, , cyclin-dependent protein kinase regulator activity	OG000448:	-0.5825	0.0875	0.6675	-0.1725	0.1475	0.6475	1.4475	4.1675	3.6675	4.1175	2.9975	4.3975	4.7775	4.9075	5.3575	4.9775	4.8475	4.8975	3.0575	3.0475	4.1375
GSPATP00035867001	GSPATP00035867001, ENSANGP00000018659, cell cycle, , cyclin-dependent protein kinase regulator activity	OG000448:	-0.9725	-0.4325	2.0875	-0.6825	1.0575	1.8475	3.2275	5.7475	5.7075	6.1275	5.1975	6.3175	6.4475	6.5175	6.0375	6.4975	6.4675	6.5175	2.3875	3.0275	5.6975
GSPATP00028835001	GSPATP00028835001, ATP-dependent RNA helicase-like protein, , , ATP binding , helicase activity , ATP-dependent helicase activity , nucleic acid binding	OG000474:	-0.005	1.015	0.255	-1.265	4.715	4.555	3.615	5.105	4.865	4.555	3.945	4.615	3.425	3.805	3.965	3.985	3.985	4.235	3.095	3.525	3.155
GSPATP00035909001	GSPATP00035909001, ATP-dependent RNA helicase-like protein, , , ATP binding , helicase activity , ATP-dependent helicase activity , nucleic acid binding	OG000474:	-0.135	1.155	0.605	-1.625	5.025	4.555	4.425	5.235	4.675	4.605	4.365	5.045	3.975	4.245	4.665	4.695	4.465	4.645	3.865	4.045	4.255
GSPATP00003298001	GSPATP00003298001, , transcription , regulation of transcription, , transcription regulator activity , zinc ion binding , nucleic acid binding	OG000487:	-0.25	0.45	0.02	-0.22	3.13	2.35	2.41	4.75	4.34	4.38	3.13	4.71	4.57	4.75	4.94	4.91	4.66	4.79	3.5	3.78	4.11
GSPATP00025792001	GSPATP00025792001, , transcription , regulation of transcription, , transcription regulator activity , zinc ion binding , nucleic acid binding	OG000487:	-0.185	0.695	0.575	-1.085	5.615	5.545	4.875	6.145	5.895	6.035	5.085	5.895	5.835	5.845	6.025	6.185	6.065	6.185	5.555	5.865	6.215
GSPATP00003435001	GSPATP00003435001, Cnot8-prov protein, , nucleus, nucleic acid binding	OG000574:	0	0.29	0.16	-0.45	3.42	3.46	2.17	3.14	2.94	2.87	2.12	3.24	2.17	2.42	2.31	1.83	1.95	1.77	1.49	1.98	2.29
GSPATP00003051001	GSPATP00003051001, Dicer-related RNase III protein Dcl1p, RNA processing, , RNA binding , ribonuclease III activity	OG000578:	0.1675	-0.3325	0.6975	-0.5325	0.5975	0.8975	0.7575	3.8675	3.8375	3.9575	2.5075	4.2875	4.6375	4.8175	4.7275	5.2875	5.0575	5.1375	3.6675	4.1175	4.0575
GSPATP00025976001	GSPATP00025976001, Tyrosyl-tRNA synthetase, cytoplasmic, , ,	OG000605:	-0.375	-0.185	1.045	-0.485	0.235	0.645	2.005	5.215	0.725	0.905	1.815	4.895	0.685	0.175	3.215	-0.115	-0.955	0.985	-0.225	0.005	2.255
GSPATP00020514001	GSPATP00020514001, Homeotic protein female sterile, , ,	OG000635:	-0.2475	-0.6475	0.8825	0.0125	-0.6475	-0.1775	0.1725	2.6925	1.4025	1.5325	0.6225	2.4125	3.1725	3.4525	3.4625	3.7425	3.7525	3.6625	2.7125	3.2225	4.0425
GSPATP00012745001	GSPATP00012745001, Predicted protein, , intracellular, zinc ion binding	OG000638:	-0.4875	-0.4675	1.0125	-0.0575	0.7625	0.9125	1.6725	4.5625	1.5725	1.3225	1.9425	4.5425	0.6525	0.9725	2.9325	1.2025	0.9325	1.5925	0.5725	0.8325	2.5725
GSPATP00013261001	GSPATP00013261001, Predicted protein, , intracellular, zinc ion binding	OG000638:	-0.7925	-0.1125	1.5375	-0.6325	0.4675	0.2675	2.2375	5.2875	1.2875	1.1675	1.8275	5.2775	1.3575	1.5075	3.4675	1.0475	1.0175	1.5375	0.1575	1.5575	3.1175
GSPATP00022556001	GSPATP00022556001, , , ,	OG000638:	-0.7775	-0.3175	1.0925	0.0025	2.5725	2.9825	2.2325	5.0225	2.4125	2.6525	2.4425	5.0525	1.9725	2.7225	3.2225	-0.3075	-0.7275	1.2525	-0.3675	0.2025	2.7425
GSPATP00023714001	GSPATP00023714001, , , intracellular, zinc ion binding	OG000638:	-0.52	-0.3	0.76	0.06	3.01	3.11	2.29	3.84	2.7	3.03	2.92	4.07	2.16	2.63	3.04	0.1	-0.62	1.36	-1.59	-0.39	2.16
GSPATP00033302001	GSPATP00033302001, , , ,	OG000638:	-0.8	-0.03	0.93	-0.1	2.05	2.2	2.19	5.01	1.37	2.13	2.33	4.62	2.01	2.52	3.36	-0.46	-0.49	1.32	-0.59	0.26	2.36
GSPATP00036664001	GSPATP00036664001, , , intracellular, zinc ion binding	OG000638:	-0.6675	0.1125	0.2925	0.2625	2.9725	3.1625	1.8725	4.4025	2.3725	2.8025	2.1825	3.8225	2.3025	2.9325	2.4025	-0.4975	-0.5875	0.8725	-0.8775	-0.5575	1.1525
GSPATP00022827001	GSPATP00022827001, SWI/SNF-related matrix-associated actin-dependent regulator of chromatin a-like, , , DNA binding , ATP binding , helicase activity , nucleic acid binding	OG000660:	-0.265	-0.005	0.405	-0.135	2.395	1.945	1.525	3.485	1.905	1.635	1.895	3.235	1.325	1.665	2.295	1.775	1.445	1.795	0.155	0.175	1.065
GSPATP00035260001	GSPATP00035260001, Sentrin-specific protease 1, proteolysis, , cysteine-type peptidase activity	OG000668:	-0.515	-0.355	0.415	0.455	0.675	0.905	0.605	3.265	2.185	2.535	1.255	3.335	3.235	3.315	4.025	3.335	3.205	3.265	1.645	1.985	2.785
GSPATP00018745001	GSPATP00018745001, EXOI protein, DNA repair, nucleus, DNA binding , catalytic activity , nuclease activity	OG000705:	-0.19	-0.09	0.66	-0.38	3.85	3.69	1.77	4.06	3.45	3.33	2.12	3.78	3.09	3.26	3.35	0.26	0.51	1.56	0.2	0.83	1.23
GSPATP00034957001	GSPATP00034957001, Exonuclease 1, DNA repair, nucleus, DNA binding , catalytic activity , nuclease activity	OG000705:	0.25	-0.43	0	0.18	2.5	2.24	0.13	1.52	2.09	2.32	0.85	2.06	2.14	2.24	2.2	0.34	0.39	1.53	0.2	0.35	-0.22
GSPATP00006994001	GSPATP00006994001, NOWA1 protein, , ,	OG000839:	-0.54	1.4	0.01	-0.87	4.7	4.54	4.08	4.69	4.29	4.59	4.21	4.83	4.43	4.55	5.06	4.37	4.16	4.46	3.71	3.72	4.12
GSPATP00016668001	GSPATP00016668001, NOWA1 protein, , ,	OG000839:	-0.065	0.835	0.245	-1.015	4.005	3.955	3.095	3.695	3.695	3.645	3.265	4.235	3.645	3.835	4.075	3.665	3.525	3.725	2.805	2.735	3.135
GSPATP00031303001	GSPATP00031303001, , , ,	OG000873:	0.49	-0.76	0.78	-0.51	0.84	0.6	1.07	3.74	0.87	1.11	1.5	3.36	1.66	1.81	3.65	2.57	2.03	2.46	2.41	2.52	3.33
GSPATP00006060001	GSPATP00006060001, Probable chromatin-remodeling complex ATPase chain, , , DNA binding , ATP binding , helicase activity , nucleic acid binding	OG000886:	-0.6275	-0.0975	0.8425	-0.1175	1.2025	1.7025	1.4625	4.0625	5.3425	5.4225	3.5325	5.0525	5.0425	4.9925	5.7625	4.1625	4.2325	5.0425	3.1125	3.3825	2.8325
GSPATP00004789001	GSPATP00004789001, DNA mismatch repair protein Msh6-1, mismatch repair, , ATP binding , mismatched DNA binding	OG000945:	0.1775	-0.0625	0.0475	-0.1625	2.2575	1.7275	1.4275	2.9375	1.7575	1.4175	1.5075	2.4875	0.0575	0.2675	0.8975	-0.7725	-0.8825	0.6975	-0.5425	-0.4725	-0.9225
GSPATP00006180001	GSPATP00006180001, DNA topoisomerase type 2, DNA metabolic process , DNA topological change, chromosome, DNA binding , ATP binding , DNA topoisomerase (ATP-hydrolyzing) activity	OG001045:	-0.39	-0.09	0.69	-0.21	3.9	3.66	1.11	2.73	2.9	3.1	1.87	3.01	2.8	2.92	3.25	-0.76	-0.56	1.36	-0.52	-0.05	0.57
GSPATP00014565001	GSPATP00014565001, DNA topoisomerase type 2, DNA metabolic process , DNA topological change, chromosome, DNA binding , ATP binding , DNA topoisomerase (ATP-hydrolyzing) activity	OG001045:	-0.1925	-0.4025	0.8475	-0.2525	2.0575	1.4675	1.3475	3.3975	1.4675	1.6175	1.7175	3.5275	0.3675	0.8375	2.7275	-0.8425	-1.0625	0.7575	-0.6225	-0.0725	1.2475
GSPATP00036041001	GSPATP00036041001, DNA topoisomerase type 2, DNA metabolic process , DNA topological change, chromosome, DNA binding , ATP binding , DNA topoisomerase (ATP-hydrolyzing) activity	OG001045:	-0.22	0.52	0.54	-0.84	4.98	4.08	3.31	5.69	4.81	4.38	3.78	5.53	1.68	1.69	3.2	0.78	0.68	2.83	0.48	0.74	1.67
GSPATP00034187001	GSPATP00034187001, Rad51, DNA repair , DNA metabolic process, , DNA binding , ATP binding , protein binding , damaged DNA binding , nucleotide binding , nucleoside-triphosphatase activity , DNA-dependent ATPase activity	OG001057:	0.175	-0.175	0.625	-0.625	1.875	1.865	1.575	2.865	1.595	1.755	1.745	1.985	0.755	0.865	1.215	0.265	0.275	1.025	-0.215	0.315	-0.265
GSPATP00036933001	GSPATP00036933001, Rad51, DNA repair , DNA metabolic process, , DNA binding , ATP binding , protein binding , damaged DNA binding , nucleotide binding , nucleoside-triphosphatase activity , DNA-dependent ATPase activity	OG001057:	-0.48	-0.23	1.38	-0.67	2.61	2.53	2.87	3.52	1.64	1.74	2.75	3.34	0.17	0.66	2.07	0.2	-0.09	1.22	-0.79	-0.25	1
GSPATP00026842001	GSPATP00026842001, Transcription repressor Ring1A, , , protein binding , zinc ion binding	OG001061:	-0.1	-0.17	0.36	-0.09	0.89	0.67	0.19	3.15	1.7	2.08	0.36	3.25	2.3	2.36	2.66	2.51	2.71	2.27	2.22	2.85	3.04
GSPATP00006295001	GSPATP00006295001, TRNA-splicing endonuclease positive effector, putative, , ,	OG001129:	0.1175	-0.1625	0.1475	-0.1025	1.8175	1.5775	0.0675	3.2875	2.2975	2.6175	0.8275	3.3775	2.8775	2.5975	3.0075	2.1175	1.8575	2.3575	0.5275	0.7875	1.6175
GSPATP00011604001	GSPATP00011604001, TRNA-splicing endonuclease positive effector, putative, , ,	OG001129:	-0.4325	0.4175	0.2975	-0.2825	2.6775	2.0675	1.8275	4.2375	2.7175	2.6675	2.2075	3.7875	0.4975	0.6975	2.4275	0.4475	0.5175	1.4575	0.0575	0.2175	0.6875
GSPATP00002319001	GSPATP00002319001, Mitotic chromosome condensation-related protein, putative, , , binding	OG001141:	-0.45	-0.43	1.03	-0.15	4.17	4.04	1.84	3.56	3.35	3.47	2.61	4.06	2.3	2.82	3.05	-0.53	-1.02	1.43	-0.89	-0.38	1.1
GSPATP00004377001	GSPATP00004377001, Condensin complex subunit 1, , , binding	OG001141:	-0.79	0.24	0.64	-0.09	4.76	4.38	4.03	6.45	4.53	3.81	3.71	6.18	2.3	2.74	4.29	1.07	1.21	2.7	0.74	1.04	2.29
GSPATP00006770001	GSPATP00006770001, Mitotic chromosome condensation-related protein, putative, , , binding	OG001141:	-0.39	-0.34	1.06	-0.33	4.11	3.91	1.9	3.83	3.26	3.27	2.33	4.17	2.3	2.4	3.02	-0.71	-0.3	1.73	-1.05	-0.49	1.52
GSPATP00015029001	GSPATP00015029001, Condensin complex subunit 1, , , binding	OG001141:	-0.18	-0.46	0.79	-0.15	1.07	1.08	1.01	3.93	5.49	5.38	3.7	5.25	5.19	5.34	5.95	5.14	5.05	5.5	3.6	3.86	3.84
GSPATP00003606001	GSPATP00003606001, , , ,	OG001209:	-0.325	1.595	0.585	-1.855	6.305	5.995	6.615	7.045	6.085	5.745	6.335	6.695	2.295	2.885	4.925	1.055	1.255	3.605	-0.605	-0.025	2.065
GSPATP00006819001	GSPATP00006819001, , , ,	OG001209:	-0.0975	-0.1575	0.7425	-0.4875	0.6525	0.7225	0.6425	3.0525	1.4425	1.5725	1.1025	2.9525	1.9525	2.0625	2.4725	2.6825	2.7625	2.2225	1.9625	2.3325	2.7825
GSPATP00006993001	GSPATP00006993001, , , ,	OG001209:	-0.9675	0.1725	0.9825	-0.1875	1.0725	1.1925	2.3625	4.5425	2.5825	2.5125	2.6825	4.5225	2.8025	3.2625	4.2625	4.7325	5.0025	4.6725	4.6225	5.3025	5.4725
GSPATP00013942001	GSPATP00013942001, Hypothetical protein, , , protein binding , zinc ion binding	OG001235:	-0.315	-0.125	0.785	-0.345	0.065	0.065	1.285	3.975	2.815	2.785	2.265	4.365	3.105	3.205	4.365	2.905	3.175	3.205	2.805	3.045	3.405
GSPATP00015094001	GSPATP00015094001, Hypothetical protein, , , zinc ion binding	OG001235:	-0.535	0.745	0.995	-1.205	5.655	5.495	5.065	5.915	5.295	5.225	4.535	5.815	4.405	4.675	4.885	4.075	3.825	4.655	2.335	2.895	3.105
GSPATP00018663001	GSPATP00018663001, Hypothetical protein, , , protein binding , zinc ion binding	OG001235:	-0.0575	-0.0675	0.4825	-0.3575	1.6525	1.5325	1.0625	2.8025	3.3025	3.2325	2.1625	3.4025	3.6825	3.7225	3.8125	3.9225	3.9225	3.9425	2.7825	2.8325	3.0925
GSPATP00020480001	GSPATP00020480001, Hypothetical protein, , , zinc ion binding	OG001235:	-0.165	-0.155	0.765	-0.445	4.405	4.365	1.985	4.485	5.425	5.785	3.395	5.015	5.535	5.535	6.005	4.635	4.185	4.565	3.265	3.315	3.925
GSPATP00022464001	GSPATP00022464001, Hypothetical protein, , , zinc ion binding	OG001235:	-0.2	-0.36	0.64	-0.08	1.43	1.32	0.81	2.57	3.18	3.29	2.16	3.26	3.41	3.64	4.04	3.97	4.12	4.15	3	3.28	3.52
GSPATP00027474001	GSPATP00027474001, Hypothetical protein, , , protein binding , zinc ion binding	OG001235:	0.11	0.09	0.24	-0.44	0.49	0.72	0.76	2.23	1.59	1.82	1.28	2.71	1.82	2.01	2.53	2.24	2.82	2.23	1.31	1.94	2.19
GSPATP00031834001	GSPATP00031834001, Hypothetical protein, , , zinc ion binding	OG001235:	-0.6425	0.2875	0.8375	-0.4825	4.7075	4.3275	4.0875	5.7275	4.1875	4.1675	4.0975	5.0475	3.7075	4.0775	4.5775	3.4075	3.1775	4.0175	1.4075	2.1375	3.0575
GSPATP00036324001	GSPATP00036324001, Hypothetical protein, , , zinc ion binding	OG001235:	0.18	0.26	-0.64	0.2	1.83	1.38	0.58	1.69	2.39	2.67	0.35	2.16	3.14	3.31	3.26	3.52	3.26	3.53	2.77	3.13	2.78
GSPATP00039024001	GSPATP00039024001, Hypothetical protein, , , protein binding , zinc ion binding	OG001235:	-0.5825	-0.1625	0.5075	0.2375	1.2675	1.5075	0.8175	2.7575	3.2275	3.2475	2.0075	3.4075	4.0675	4.2175	4.4775	4.0775	4.0875	4.1475	2.9775	3.4875	3.4375
GSPATP00016147001	GSPATP00016147001, Putative AML1, , ,	OG001322:	-0.0575	-0.1175	0.4325	-0.2575	2.4125	2.2925	1.5225	2.5325	2.2925	2.2625	0.8925	2.6525	1.2725	1.5725	2.1425	1.6425	1.5125	1.5425	0.5425	1.3225	1.5825
GSPATP00019114001	GSPATP00019114001, Condensin subunit, chromosome organization , DNA metabolic process, chromosome, protein binding , ATP binding , GTP binding	OG001332:	-0.1625	-0.2825	0.6575	-0.2125	-0.2825	-0.4225	0.5175	3.6075	4.4475	4.4875	3.1175	4.5275	4.5875	4.5575	5.4275	4.1075	3.9975	4.2775	2.3375	2.9475	3.4675
GSPATP00028201001	GSPATP00028201001, Thymidine kinase, , , ATP binding , thymidine kinase activity	OG001413:	0.0625	-0.4475	0.7125	-0.3275	1.6125	1.5525	1.3925	3.5925	1.7925	1.7625	1.9325	3.7225	2.1625	2.5425	2.7225	2.3825	2.1525	2.2425	1.1025	1.1625	2.1725
GSPATP00036470001	GSPATP00036470001, Thymidine kinase, , , ATP binding , thymidine kinase activity	OG001413:	0.4125	-0.5575	0.8725	-0.7275	3.0125	3.0225	1.1525	1.9025	2.5825	3.0025	1.9725	2.4925	2.3125	2.4625	2.2125	-0.2375	0.1425	0.8725	0.8525	1.4825	1.7025
GSPATP00001250001	GSPATP00001250001, Putative RNA polymerase II transcriptional coactivator, regulation of transcription, DNA-dependent, , DNA binding , transcription coactivator activity , binding	OG001414:	-0.7	0.37	0.92	-0.59	3.58	3.23	3.27	5.08	3.27	2.98	3.27	4.29	3.17	2.97	3.57	2.32	2.53	2.07	1.46	1.75	2.57
GSPATP00025292001	GSPATP00025292001, Protein Jade-1, , , protein binding , zinc ion binding	OG001507:	-0.1225	-0.3025	0.4775	-0.0525	2.0775	1.5375	0.5075	2.7075	1.3675	1.8975	1.0375	2.8475	1.5575	1.9375	2.7775	1.9175	1.4775	2.0475	1.4575	1.7175	1.6575
GSPATP00023145001	GSPATP00023145001, , , ,	OG001565:	-0.375	0.375	0.465	-0.465	4.455	3.975	4.005	5.755	4.355	3.935	4.275	5.065	0.915	1.465	2.895	0.725	0.895	2.385	0.585	0.885	1.405
GSPATP00019702001	GSPATP00019702001, Structure specific recognition protein, translation, ribosome , nucleus , intracellular, DNA binding , structural constituent of ribosome	OG001596:	-0.2425	0.1475	0.5075	-0.4125	4.3175	4.2975	2.1775	3.1975	5.1975	5.2975	3.7475	4.6275	5.1275	4.9675	5.3475	3.4575	3.3475	3.7975	1.4175	1.7075	2.9675
GSPATP00000233001	GSPATP00000233001, , , ,	OG001620:	0.205	0.125	0.035	-0.365	3.155	2.775	2.185	3.195	2.845	3.145	2.675	2.945	2.885	2.855	3.025	2.925	2.845	2.825	1.555	2.025	2.885
GSPATP00003561001	GSPATP00003561001, , , ,	OG001620:	-0.2125	0.5475	0.6675	-1.0025	4.4375	3.9875	3.7875	5.1975	3.9375	4.0575	3.8675	4.6475	3.7875	3.7675	3.7975	2.9275	2.9075	3.0075	1.7875	2.5275	2.6875
GSPATP00006781001	GSPATP00006781001, WD repeat-containing protein 82-A, , ,	OG001626:	0.02	0.41	0	-0.43	3.97	3.84	3.22	4.32	3.94	3.83	3.75	4.07	1.62	1.71	2.17	1.09	1.01	1.99	-0.06	0.16	0.99
GSPATP00015752001	GSPATP00015752001, Debaryomyces hansenii chromosome E of strain CBS767 of Debaryomyces hansenii, , , phosphotransferase activity, alcohol group as acceptor	OG001647:	0.105	-0.225	0.505	-0.385	2.955	2.525	2.215	3.765	2.845	2.395	2.595	3.725	0.045	0.395	2.055	0.605	0.495	1.155	0.285	0.395	1.125
GSPATP00016749001	GSPATP00016749001, , , intracellular, zinc ion binding , nucleic acid binding	OG001757:	1.0675	1.8875	-0.1125	-2.8425	3.7175	3.1375	3.4075	4.4575	3.4875	3.5875	2.8075	3.5275	1.6675	2.0975	1.7975	1.7275	1.3275	1.8375	-0.6425	0.2875	0.2475
GSPATP00025066001	GSPATP00025066001, , , intracellular, zinc ion binding , nucleic acid binding	OG001757:	1.365	1.715	-0.755	-2.325	3.715	3.635	2.625	3.855	3.365	3.585	3.115	3.465	1.705	1.945	1.725	2.275	2.385	2.585	0.395	0.715	0.965
GSPATP00025631001	GSPATP00025631001, , , ,	OG001757:	-0.2625	0.0275	0.4575	-0.2225	2.8675	2.8875	2.5175	4.6975	3.8075	4.4875	2.6075	4.2075	3.4275	3.3875	3.4475	2.8475	2.7275	2.7075	0.2275	1.2675	2.4875
GSPATP00010476001	GSPATP00010476001, Hypothetical protein At2g32590, mitotic cell cycle , mitosis, nucleus,	OG001805:	-0.605	0.085	1.105	-0.585	5.495	5.245	3.935	5.735	4.545	4.345	4.025	5.475	3.555	3.875	4.355	1.195	0.945	2.675	0.605	0.885	2.015
GSPATP00017897001	GSPATP00017897001, , , ,	OG001829:	-0.33	1	0.2	-0.87	5.83	5.52	5.45	6.48	6.05	6.09	6.03	6.36	6.05	6.12	6.44	6.38	6.38	6.31	5.43	5.61	6.27
GSPATP00000095001	GSPATP00000095001, Helicase, putative, nucleobase, nucleoside, nucleotide and nucleic acid metabolic process, , ATP binding , hydrolase activity, acting on acid anhydrides, in phosphorus-containing anhydrides , ATP-dependent helicase activity , nucleic acid binding	OG002095:	-0.7025	0.1775	0.5175	0.0075	3.1975	2.5675	2.7175	5.2375	3.1775	3.0675	2.9875	4.5775	0.4675	1.1175	2.7475	1.2575	-0.0225	1.6375	1.3175	1.0175	1.2075
GSPATP00000096001	GSPATP00000096001, Helicase, putative, , nucleus, DNA binding , ATP binding , hydrolase activity, acting on acid anhydrides, in phosphorus-containing anhydrides , ATP-dependent DNA helicase activity	OG002095:	-0.315	0.115	0.135	0.065	3.395	3.095	2.165	4.785	3.405	3.285	2.455	4.455	0.965	1.175	2.295	1.415	1.055	2.285	1.235	1.445	1.295
GSPATP00009932001	GSPATP00009932001, Cell division protein kinase 2, protein amino acid phosphorylation, , protein tyrosine kinase activity , protein serine/threonine kinase activity , ATP binding , protein kinase activity	OG002584:	-0.1525	-0.0225	0.5675	-0.3925	2.8975	2.6075	0.6475	2.4175	2.2675	2.4475	1.2975	2.0675	2.3175	2.4175	2.1475	0.5775	0.4875	0.5075	0.0975	0.1275	0.6075
GSPATP00010201001	GSPATP00010201001, Glycogen synthase kinase-3, protein amino acid phosphorylation, , protein tyrosine kinase activity , protein serine/threonine kinase activity , ATP binding , protein kinase activity	OG002584:	-0.5375	-0.2875	0.7125	0.1125	3.8925	3.4125	3.4225	5.2625	3.4725	3.5525	3.2625	4.7825	2.1525	2.2825	3.4025	2.1525	1.6725	2.2825	1.5825	1.8225	2.9725
GSPATP00017228001	GSPATP00017228001, Serine/threonine-protein kinase MDS1/RIM11, protein amino acid phosphorylation, , protein tyrosine kinase activity , protein serine/threonine kinase activity , ATP binding , protein kinase activity	OG002584:	-0.04	0.79	0.84	-1.59	5.79	5.55	5.17	6.4	5.65	5.38	5.04	6.06	2.85	3.29	4.46	2.72	2.62	3.32	1.63	1.66	2.88
GSPATP00027312001	GSPATP00027312001, Protein kinase gsk3, protein amino acid phosphorylation, , protein tyrosine kinase activity , protein serine/threonine kinase activity , ATP binding , protein kinase activity	OG002584:	0.2325	-0.1775	0.3025	-0.3575	2.3525	2.1625	0.7425	3.2325	1.5025	1.7425	1.0225	2.4925	0.5925	1.2325	1.7225	1.1425	0.9425	1.3925	0.6425	1.0125	1.3525
GSPATP00033523001	GSPATP00033523001, Glycogen synthase kinase 3, protein amino acid phosphorylation, , protein tyrosine kinase activity , protein serine/threonine kinase activity , ATP binding , protein kinase activity	OG002584:	0.1225	0.1025	0.7425	-0.9675	4.5325	4.0825	4.0525	5.4025	4.2525	4.2825	4.1825	4.7125	2.1925	2.4825	3.0825	2.5525	2.1325	2.7125	1.0925	1.5525	2.6025
GSPATP00009368001	GSPATP00009368001, DNA replication licensing factor MCM9, DNA replication initiation, , DNA binding , ATP binding , nucleotide binding , nucleoside-triphosphatase activity , DNA-dependent ATPase activity	OG002637:	-0.0325	0.1475	0.2575	-0.3725	4.0475	3.8775	2.1875	3.6175	3.5875	3.4375	2.3675	3.4875	2.1275	2.3775	2.6275	1.0375	0.7075	1.7875	0.3175	0.8375	1.1575
GSPATP00023204001	GSPATP00023204001, DNA mismatch repair protein mutS, mismatch repair, , ATP binding , mismatched DNA binding	OG002649:	-0.2225	-0.0025	0.6375	-0.4125	4.8775	4.3875	3.8975	5.6375	4.3075	3.8275	3.9675	5.1975	1.8675	1.8475	3.4775	0.7175	1.1275	2.2375	0.7875	0.7675	1.6675
GSPATP00038478001	GSPATP00038478001, Meiotic nuclear division protein 1 homolog, , ,	OG002771:	-0.245	-0.455	0.855	-0.155	2.485	2.285	2.625	4.275	2.085	2.015	2.745	3.745	0.475	0.565	1.905	0.545	0.235	0.785	-0.485	0.285	1.825
GSPATP00016534001	GSPATP00016534001, DNA repair protein RAD51 homolog 4, DNA metabolic process, , DNA binding , ATP binding , nucleotide binding , nucleoside-triphosphatase activity , DNA-dependent ATPase activity	OG002847:	-0.335	-0.175	0.785	-0.275	2.185	2.355	2.215	4.075	2.255	2.275	2.405	4.035	0.285	0.575	2.295	0.535	0.905	0.985	-0.215	-0.025	1.865
GSPATP00005445001	GSPATP00005445001, Homologous-pairing protein 2 homolog, , ,	OG002862:	0.0275	0.3975	0.3975	-0.8225	3.1275	3.1475	2.9175	3.9175	2.7475	2.4275	2.6175	3.3175	1.8175	2.0475	1.9575	1.1175	1.1975	0.9375	0.2375	0.9175	0.9575
GSPATP00024640001	GSPATP00024640001, Fanconi anemia group M protein homolog, , , ATP binding , helicase activity , ATP-dependent helicase activity , nucleic acid binding	OG003093:	0.035	0.115	0.125	-0.275	2.755	2.845	0.045	2.935	3.025	2.935	1.115	3.295	3.155	3.305	3.585	3.005	2.915	2.945	1.995	2.335	2.095
GSPATP00036636001	GSPATP00036636001, UPF0486 protein C1orf59, , ,	OG003142:	0.245	0.225	0.185	-0.655	2.285	2.225	1.615	3.145	2.455	2.375	1.615	2.585	1.815	2.015	2.015	2.205	2.415	2.185	1.445	1.945	1.675
GSPATP00028847001	GSPATP00028847001, Structural maintenance of chromosomes protein 3, signal transduction , regulation of transcription, DNA-dependent , chromosome organization , DNA metabolic process, nucleus , chromosome, ATP binding , binding , protein binding , signal transducer activity , transcription factor activity	OG003214:	0.07	0.09	-0.15	-0.01	2.97	2.32	1.66	3.83	2.91	2.7	1.84	3.63	-1.08	-0.62	1.28	-0.62	-1.02	1.2	-0.92	-0.88	-0.12
GSPATP00029613001	GSPATP00029613001, DNA replication licensing factor MCM8, DNA replication initiation, , DNA binding , ATP binding , nucleotide binding , nucleoside-triphosphatase activity , DNA-dependent ATPase activity	OG003344:	0.105	0.155	0.125	-0.385	4.475	4.065	3.335	4.805	3.595	2.995	3.475	4.265	1.495	1.705	2.965	0.255	0.455	1.775	0.025	-0.195	0.705
GSPATP00010831001	GSPATP00010831001, DNA repair protein RAD50, DNA metabolic process, chromosome, ATP binding	OG003348:	-0.4525	0.0775	0.9575	-0.5825	2.0475	1.6775	1.5675	3.6375	2.0575	1.3475	1.8375	3.6675	0.1275	0.8075	2.3275	0.3075	0.5675	1.4775	0.5775	0.8975	1.1275
GSPATP00004177001	GSPATP00004177001, , , ,	OG003606:	-0.48	-0.21	0.76	-0.07	2.59	1.98	1.95	4.56	2.3	1.7	1.46	4.43	1.13	1.2	2.85	1.05	0.49	1.34	0.85	0.94	1.87
GSPATP00010141001	GSPATP00010141001, , , ,	OG003606:	0.065	-0.145	0.725	-0.645	3.385	2.965	2.375	4.205	2.795	2.725	2.265	4.005	1.365	1.735	2.705	0.855	1.095	1.885	0.785	1.005	1.695
GSPATP00016813001	GSPATP00016813001, Transcriptional regulator, Sir2 family, chromatin silencing , regulation of transcription, DNA-dependent , protein amino acid deacetylation, chromatin silencing complex, DNA binding , NAD binding , NAD-dependent histone deacetylase activity , zinc ion binding	OG003951:	0.1925	0.0425	0.6725	-0.9075	1.9025	1.5425	1.5225	3.2825	1.2425	0.8825	1.5625	3.2725	0.7725	1.1625	2.5425	1.6225	1.8125	1.4325	1.1725	0.8625	2.7925
GSPATP00021366001	GSPATP00021366001, Kelch-like protein 15, , , protein binding	OG004528:	-0.2725	-0.0225	-0.1725	0.4675	2.6775	2.3175	0.5675	2.5075	1.8775	2.0775	0.4575	2.1775	1.3475	1.5375	1.7475	-0.6725	-0.9725	0.4775	-0.9425	-0.9425	-0.2625
GSPATP00010872001	GSPATP00010872001, , , ,	OG005019:	-0.6175	0.1225	1.3725	-0.8775	4.9725	4.6725	4.4125	5.6525	4.3025	4.3425	4.5225	5.4325	2.7425	3.0325	4.2925	1.1225	0.7125	2.6925	0.2125	0.7525	2.5325
GSPATP00014367001	GSPATP00014367001, , , ,	OG005019:	-0.2725	-0.4025	1.0675	-0.3925	3.5575	2.9775	3.1975	4.7775	2.8875	2.7475	2.6875	4.5075	1.4775	1.5375	3.1475	0.6175	0.3175	1.4175	0.0775	0.2975	1.8175
GSPATP00009105001	GSPATP00009105001, , , ,	OG007542:	-0.7725	-0.3625	1.1475	-0.0125	1.8875	1.6175	1.8875	4.0975	1.2775	1.0275	1.8075	3.8275	0.8175	1.3475	2.5175	0.4775	0.4475	0.8875	0.0975	0.7775	2.6075
